# Supplementary material for: Whole-transcriptome sequencing reveals the effects of acupuncture on early embryos post-IVF-ET in poor ovarian response
Source: J Ovarian Res. 2025 Apr 30;18:91. doi: 10.1186/s13048-025-01682-7 (PMC12044900; doi:10.1186/s13048-025-01682-7)
Supplement: Supplementary file 1 — Supplementary Material 1 [file 13048_2025_1682_MOESM1_ESM.xlsx]

## Sheet: Sheet1
			Oocytes retrieved form donor animals					Embryos retrieved for ET
			Contorl	Model	ACU			Contorl	Model	ACU
			20	11	15			5	0	4
			16	10	17			4	2	0
			21	12	16			6	0	3
			19	13	15			5	2	0
			23	9	14			5	1	5
			22	11	16			6	0	4
			20	12	12			6	2	0
			21	8	17			7	0	3
			20	10	15			0	0	3
			19	10	14			4	0	4
