# Supplementary material for: Whole-transcriptome sequencing reveals the effects of acupuncture on early embryos post-IVF-ET in poor ovarian response
Source: J Ovarian Res. 2025 Apr 30;18:91. doi: 10.1186/s13048-025-01682-7 (PMC12044900; doi:10.1186/s13048-025-01682-7)
Supplement: Supplementary file 2 — Supplementary Material 2 [file 13048_2025_1682_MOESM2_ESM.xlsx]

## Sheet: Control vs Model
id	baseMean	baseMean_N	baseMean_M	foldChange(M/N)	log2FoldChange	pval	padj	Chromosome	Start Site	End Site	Direction	Length	Name	GO	KEGG	EC	eggNOG Class	eggNOG	Description	Entrez_geneID	UniProtAC	BP	CC	MF	Pathway
ENSMUSG00000063415	457.653	795.85	119.457	0.150099	-2.73601	1.4758e-19	2.62294e-15	6	84548396	84570890	-	5352	Cyp26b1	GO:0001709;GO:0001768;GO:0001822;GO:0001972;GO:0004497;GO:0005506;GO:0005737;GO:0005783;GO:0005789;GO:0006629;GO:0006805;GO:0006954;GO:0007140;GO:0007283;GO:0008401;GO:0009954;GO:0010628;GO:0016020;GO:0016125;GO:0016491;GO:0016705;GO:0016709;GO:0020037;GO:0030326;GO:0032526;GO:0033189;GO:0034653;GO:0042573;GO:0043231;GO:0043587;GO:0045580;GO:0046872;GO:0048384;GO:0048385;GO:0048387;GO:0060349;GO:…	K12664	EC:1.14.14.-	Q	KOG0157;35MME;393K8;3BDM4;3CS0Z;3JBES;4802R;49093;4Q1HX	cytochrome P450, family 26, subfamily b, polypeptide 1 [Source:MGI Symbol;Acc:MGI:2176159]	232174	Q811W2	GO:0001709//cell fate determination;GO:0001768//establishment of T cell polarity;GO:0001822//kidney development;GO:0006629//lipid metabolic process;GO:0006805//xenobiotic metabolic process;GO:0006954//inflammatory response;GO:0007140//male meiotic nuclear division;GO:0007283//spermatogenesis;GO:0009954//proximal/distal pattern formation;GO:0010628//positive regulation of gene expression;GO:001612…	GO:0005737//cytoplasm;GO:0005783//endoplasmic reticulum;GO:0005789//endoplasmic reticulum membrane;GO:0016020//membrane;GO:0043231//intracellular membrane-bounded organelle;	GO:0001972//retinoic acid binding;GO:0004497//monooxygenase activity;GO:0005506//iron ion binding;GO:0008401//retinoic acid 4-hydroxylase activity;GO:0016491//oxidoreductase activity;GO:0016705//oxidoreductase activity, acting on paired donors, with incorporation or reduction of molecular oxygen;GO:0016709//oxidoreductase activity, acting on paired donors, with incorporation or reduction of molec…	ko00830(Retinol metabolism)
ENSMUSG00000057719	153.728	45.554	261.901	5.74924	2.52337	3.82928e-16	3.40289e-12	18	42186732	42292025	+	5634	Sh3rf2	GO:0004864;GO:0005515;GO:0005634;GO:0005654;GO:0008157;GO:0009966;GO:0016567;GO:0016740;GO:0019902;GO:0030335;GO:0031397;GO:0032436;GO:0043066;GO:0043086;GO:0046328;GO:0046329;GO:0046330;GO:0046872;GO:0051865;GO:0061630	K12171	EC:2.3.2.27	O	KOG2177;35CBG;39T1X;3BETV;3CS1R;3JAJ2;489ND;495BA;4Q1U2	SH3 domain containing ring finger 2 [Source:MGI Symbol;Acc:MGI:2444628]	269016	Q8BZT2	GO:0009966//regulation of signal transduction;GO:0016567//protein ubiquitination;GO:0030335//positive regulation of cell migration;GO:0031397//negative regulation of protein ubiquitination;GO:0032436//positive regulation of proteasomal ubiquitin-dependent protein catabolic process;GO:0043066//negative regulation of apoptotic process;GO:0043086//negative regulation of catalytic activity;GO:0046328…	GO:0005634//nucleus;GO:0005654//nucleoplasm;	GO:0004864//protein phosphatase inhibitor activity;GO:0005515//protein binding;GO:0008157//protein phosphatase 1 binding;GO:0016740//transferase activity;GO:0019902//phosphatase binding;GO:0046872//metal ion binding;GO:0061630//ubiquitin protein ligase activity;	-
ENSMUSG00000047230	59.4602	12.2566	106.664	8.70256	3.12144	1.14039e-13	6.75608e-10	X	138701577	138712135	+	3325	Cldn2	GO:0005198;GO:0005515;GO:0005886;GO:0005911;GO:0005923;GO:0007155;GO:0016020;GO:0016021;GO:0016338;GO:0042802;GO:0070161;GO:0070830;GO:0098609	K06087	-	S	2R10A;35GTU;38HQ0;3BHDP;3CXCM;3J97T;485A8;4930M;4PU7B	claudin 2 [Source:MGI Symbol;Acc:MGI:1276110]	12738	O88552	GO:0007155//cell adhesion;GO:0016338//calcium-independent cell-cell adhesion via plasma membrane cell-adhesion molecules;GO:0070830//bicellular tight junction assembly;GO:0098609//cell-cell adhesion;	GO:0005886//plasma membrane;GO:0005911//cell-cell junction;GO:0005923//bicellular tight junction;GO:0016020//membrane;GO:0016021//integral component of membrane;GO:0070161//anchoring junction;	GO:0005198//structural molecule activity;GO:0005515//protein binding;GO:0042802//identical protein binding;	ko05160(Hepatitis C);ko04670(Leukocyte transendothelial migration);ko04530(Tight junction);ko04514(Cell adhesion molecules)
ENSMUSG00000021219	93.7148	28.3443	159.085	5.6126	2.48867	1.68391e-12	7.48202e-09	12	82635066	83208830	+	10023	Rgs6	GO:0005096;GO:0005515;GO:0005634;GO:0005737;GO:0005794;GO:0005829;GO:0005886;GO:0007186;GO:0008277;GO:0009968;GO:0016020;GO:0019898;GO:0019904;GO:0032991;GO:0035556;GO:0043005;GO:0043547;GO:0045666;GO:0050790	K16449	-	S;T	KOG3589;35KSC;38G0S;3BAC2;3CS6C;3JFP7;47YV1;48Z5M;4Q7DH	regulator of G-protein signaling 6 [Source:MGI Symbol;Acc:MGI:1354730]	50779	Q9Z2H2	GO:0007186//G protein-coupled receptor signaling pathway;GO:0008277//regulation of G protein-coupled receptor signaling pathway;GO:0009968//negative regulation of signal transduction;GO:0035556//intracellular signal transduction;GO:0043547//positive regulation of GTPase activity;GO:0045666//positive regulation of neuron differentiation;GO:0050790//regulation of catalytic activity;	GO:0005634//nucleus;GO:0005737//cytoplasm;GO:0005794//Golgi apparatus;GO:0005829//cytosol;GO:0005886//plasma membrane;GO:0016020//membrane;GO:0019898//extrinsic component of membrane;GO:0032991//protein-containing complex;GO:0043005//neuron projection;	GO:0005096//GTPase activator activity;GO:0005515//protein binding;GO:0019904//protein domain specific binding;	-
ENSMUSG00000072945	72.5165	8.62693	136.406	15.8117	3.98292	2.89751e-12	1.02995e-08	X	138680298	138683102	-	811	Ripply1	GO:0000122;GO:0001757;GO:0003674;GO:0005634;GO:0007219;GO:0009880;GO:0010468;GO:0032525;GO:0045892;GO:0060349	-	-	S;K	2S6U6;35Q2E;3A9PY;3BU0S;3D6DV;3JGPY;48E6W;49B0Y;4Q5Z1	ripply transcriptional repressor 1 [Source:MGI Symbol;Acc:MGI:3614797]	622473	Q2WG77	GO:0000122//negative regulation of transcription by RNA polymerase II;GO:0001757//somite specification;GO:0007219//Notch signaling pathway;GO:0009880//embryonic pattern specification;GO:0010468//regulation of gene expression;GO:0032525//somite rostral/caudal axis specification;GO:0045892//negative regulation of transcription, DNA-templated;GO:0060349//bone morphogenesis;	GO:0005634//nucleus;	GO:0003674//molecular_function;	-
ENSMUSG00000052551	235.635	114.669	356.601	3.10984	1.63684	1.36049e-09	4.03e-06	13	8252902	8818783	+	13114	Adarb2	GO:0003723;GO:0003725;GO:0003726;GO:0004000;GO:0005634;GO:0005730;GO:0005737;GO:0006382;GO:0006396;GO:0006397;GO:0008251;GO:0016787;GO:0046872	K13194	EC:3.5.-.-	A;S	KOG2777;35I8C;38ECJ;3B9RA;3CUFA;3J5H2;4828A;48VH9;4PUYS	adenosine deaminase, RNA-specific, B2 [Source:MGI Symbol;Acc:MGI:2151118]	94191	Q9JI20;Q3UY54	GO:0006382//adenosine to inosine editing;GO:0006396//RNA processing;GO:0006397//mRNA processing;	GO:0005634//nucleus;GO:0005730//nucleolus;GO:0005737//cytoplasm;	GO:0003723//RNA binding;GO:0003725//double-stranded RNA binding;GO:0003726//double-stranded RNA adenosine deaminase activity;GO:0004000//adenosine deaminase activity;GO:0008251//tRNA-specific adenosine deaminase activity;GO:0016787//hydrolase activity;GO:0046872//metal ion binding;	-
ENSMUSG00000034394	398.81	110.445	687.176	6.22188	2.63735	2.34783e-09	5.96114e-06	11	4207557	4222514	+	4350	Lif	GO:0001974;GO:0005102;GO:0005125;GO:0005146;GO:0005576;GO:0005615;GO:0005829;GO:0006955;GO:0007165;GO:0007260;GO:0007566;GO:0008083;GO:0008283;GO:0008284;GO:0008285;GO:0010628;GO:0010646;GO:0010976;GO:0016525;GO:0023051;GO:0030324;GO:0031100;GO:0033138;GO:0033141;GO:0033630;GO:0035019;GO:0042531;GO:0043410;GO:0045595;GO:0045651;GO:0045835;GO:0045944;GO:0046697;GO:0046888;GO:0048144;GO:0048146;GO:…	K05419	-	S;T	2S3JD;35JHE;39WD6;3BPWG;3D3UW;3JCMH;48BI1;492VV;4PTNZ	leukemia inhibitory factor [Source:MGI Symbol;Acc:MGI:96787]	16878	P09056	GO:0001974//blood vessel remodeling;GO:0006955//immune response;GO:0007165//signal transduction;GO:0007260//tyrosine phosphorylation of STAT protein;GO:0007566//embryo implantation;GO:0008283//cell population proliferation;GO:0008284//positive regulation of cell population proliferation;GO:0008285//negative regulation of cell population proliferation;GO:0010628//positive regulation of gene expres…	GO:0005576//extracellular region;GO:0005615//extracellular space;GO:0005829//cytosol;	GO:0005102//signaling receptor binding;GO:0005125//cytokine activity;GO:0005146//leukemia inhibitory factor receptor binding;GO:0008083//growth factor activity;	ko04668(TNF signaling pathway);ko04630(JAK-STAT signaling pathway);ko04550(Signaling pathways regulating pluripotency of stem cells);ko04060(Cytokine-cytokine receptor interaction)
ENSMUSG00000033860	55.712	17.8553	93.5687	5.2404	2.38968	7.03681e-09	1.56332e-05	3	82915031	82922356	+	2093	Fgg	GO:0002250;GO:0002376;GO:0005102;GO:0005198;GO:0005201;GO:0005576;GO:0005577;GO:0005615;GO:0005737;GO:0005938;GO:0007160;GO:0007596;GO:0007599;GO:0009306;GO:0009897;GO:0009986;GO:0030168;GO:0031091;GO:0031639;GO:0034116;GO:0036345;GO:0042730;GO:0042802;GO:0045087;GO:0045202;GO:0045907;GO:0045921;GO:0046872;GO:0050714;GO:0050839;GO:0051258;GO:0051592;GO:0062023;GO:0065003;GO:0070374;GO:0070527;GO:…	K03905	-	S;M;T	KOG2579;35G7N;38EPV;3BGZA;3CSJC;3JE82;4886M;48VJR;4PUIS	fibrinogen gamma chain [Source:MGI Symbol;Acc:MGI:95526]	99571	Q8VCM7;Q3UEM7	GO:0002250//adaptive immune response;GO:0002376//immune system process;GO:0007160//cell-matrix adhesion;GO:0007596//blood coagulation;GO:0007599//hemostasis;GO:0009306//protein secretion;GO:0030168//platelet activation;GO:0031639//plasminogen activation;GO:0034116//positive regulation of heterotypic cell-cell adhesion;GO:0036345//platelet maturation;GO:0042730//fibrinolysis;GO:0045087//innate imm…	GO:0005576//extracellular region;GO:0005577//fibrinogen complex;GO:0005615//extracellular space;GO:0005737//cytoplasm;GO:0005938//cell cortex;GO:0009897//external side of plasma membrane;GO:0009986//cell surface;GO:0031091//platelet alpha granule;GO:0045202//synapse;GO:0062023//collagen-containing extracellular matrix;GO:0072562//blood microparticle;GO:0110165//cellular anatomical entity;	GO:0005102//signaling receptor binding;GO:0005198//structural molecule activity;GO:0005201//extracellular matrix structural constituent;GO:0042802//identical protein binding;GO:0046872//metal ion binding;GO:0050839//cell adhesion molecule binding;	ko05171(Coronavirus disease - COVID-19);ko05150(Staphylococcus aureus infection);ko04613(Neutrophil extracellular trap formation);ko04611(Platelet activation);ko04610(Complement and coagulation cascades)
ENSMUSG00000061292	73.5178	11.0918	135.944	12.2563	3.61545	1.32632e-08	2.61919e-05	5	146016067	146050097	+	2002	Cyp3a59	GO:0004497;GO:0005506;GO:0005783;GO:0005789;GO:0008390;GO:0008395;GO:0008401;GO:0016020;GO:0016021;GO:0016491;GO:0016705;GO:0016712;GO:0020037;GO:0043231;GO:0046872;GO:0050649;GO:0070330;GO:0070989;GO:0101020;GO:0101021	-	-	Q;C	KOG0158;35E4R;38BTY;3BF8S;3CV2F;3J4KT;488IN;490UU	cytochrome P450, family 3, subfamily a, polypeptide 59 [Source:MGI Symbol;Acc:MGI:3769707]	100041449	D3Z2W7	GO:0070989//oxidative demethylation;	GO:0005783//endoplasmic reticulum;GO:0005789//endoplasmic reticulum membrane;GO:0016020//membrane;GO:0016021//integral component of membrane;GO:0043231//intracellular membrane-bounded organelle;	GO:0004497//monooxygenase activity;GO:0005506//iron ion binding;GO:0008390//testosterone 16-alpha-hydroxylase activity;GO:0008395//steroid hydroxylase activity;GO:0008401//retinoic acid 4-hydroxylase activity;GO:0016491//oxidoreductase activity;GO:0016705//oxidoreductase activity, acting on paired donors, with incorporation or reduction of molecular oxygen;GO:0016712//oxidoreductase activity, act…	-
ENSMUSG00000062515	145.693	258.283	33.1034	0.128167	-2.9639	3.23795e-08	5.7548e-05	3	10269148	10273636	-	4489	Fabp4	GO:0005324;GO:0005504;GO:0005634;GO:0005654;GO:0005737;GO:0005829;GO:0006469;GO:0006631;GO:0008284;GO:0008289;GO:0009617;GO:0015908;GO:0015909;GO:0036041;GO:0042632;GO:0045892;GO:0050727;GO:0050729;GO:0050872;GO:0050873;GO:0051427;GO:0071285;GO:0071356;GO:0120162	K08753	-	H;K;I	KOG4015;35PSJ;3A4HC;3BTCU;3D6HW;3JGP2;48DY0;49AZ4;4Q5DH	fatty acid binding protein 4, adipocyte [Source:MGI Symbol;Acc:MGI:88038]	11770	P04117;Q542H7	GO:0006469//negative regulation of protein kinase activity;GO:0006631//fatty acid metabolic process;GO:0008284//positive regulation of cell population proliferation;GO:0009617//response to bacterium;GO:0015908//fatty acid transport;GO:0015909//long-chain fatty acid transport;GO:0042632//cholesterol homeostasis;GO:0045892//negative regulation of transcription, DNA-templated;GO:0050727//regulation …	GO:0005634//nucleus;GO:0005654//nucleoplasm;GO:0005737//cytoplasm;GO:0005829//cytosol;	GO:0005324//long-chain fatty acid transporter activity;GO:0005504//fatty acid binding;GO:0008289//lipid binding;GO:0036041//long-chain fatty acid binding;GO:0051427//hormone receptor binding;	ko04923(Regulation of lipolysis in adipocytes);ko03320(PPAR signaling pathway)
ENSMUSG00000021070	602.115	303.527	900.703	2.96746	1.56923	3.87524e-08	6.26133e-05	12	105529485	105561496	+	3792	Bdkrb2	GO:0002020;GO:0002438;GO:0004930;GO:0004947;GO:0005768;GO:0005794;GO:0005886;GO:0006939;GO:0007165;GO:0007186;GO:0007204;GO:0008285;GO:0009651;GO:0016020;GO:0016021;GO:0031698;GO:0031702;GO:0033137;GO:0035633;GO:0042310;GO:0042311;GO:0043231;GO:0045776;GO:0046982;GO:0050482;GO:1902219;GO:1902239;GO:1990127	K03916	-	S;T	2QTX6;35M25;39TXP;3BEXB;3CRTX;3JERJ;486TT;49269;4Q4RE	bradykinin receptor, beta 2 [Source:MGI Symbol;Acc:MGI:102845]	12062	P32299	GO:0002438//acute inflammatory response to antigenic stimulus;GO:0006939//smooth muscle contraction;GO:0007165//signal transduction;GO:0007186//G protein-coupled receptor signaling pathway;GO:0007204//positive regulation of cytosolic calcium ion concentration;GO:0008285//negative regulation of cell population proliferation;GO:0009651//response to salt stress;GO:0033137//negative regulation of pep…	GO:0005768//endosome;GO:0005794//Golgi apparatus;GO:0005886//plasma membrane;GO:0016020//membrane;GO:0016021//integral component of membrane;GO:0043231//intracellular membrane-bounded organelle;	GO:0002020//protease binding;GO:0004930//G protein-coupled receptor activity;GO:0004947//bradykinin receptor activity;GO:0031698//beta-2 adrenergic receptor binding;GO:0031702//type 1 angiotensin receptor binding;GO:0046982//protein heterodimerization activity;	ko05200(Pathways in cancer);ko05142(Chagas disease);ko04961(Endocrine and other factor-regulated calcium reabsorption);ko04810(Regulation of actin cytoskeleton);ko04750(Inflammatory mediator regulation of TRP channels);ko04610(Complement and coagulation cascades);ko04080(Neuroactive ligand-receptor interaction);ko04071(Sphingolipid signaling pathway);ko04022(cGMP-PKG signaling pathway);ko04020(Ca…
ENSMUSG00000029378	135.406	38.3675	232.444	6.05836	2.59893	8.78231e-08	0.000130073	5	91287458	91296291	+	1215	Areg	GO:0005125;GO:0005154;GO:0005615;GO:0005634;GO:0005737;GO:0007171;GO:0007173;GO:0007186;GO:0008083;GO:0008284;GO:0009986;GO:0014009;GO:0014070;GO:0016020;GO:0016021;GO:0030297;GO:0031175;GO:0032355;GO:0038134;GO:0042327;GO:0042542;GO:0043434;GO:0045668;GO:0045741;GO:0048018;GO:0050731;GO:0051384;GO:0051591;GO:0060598;GO:0060744;GO:0060749;GO:0060750	K09782	-	S;T	2S0KA;35AVZ;39TIE;3BIJW;3D0J8;3J2D9;48AV1;495QX;4Q29H	amphiregulin [Source:MGI Symbol;Acc:MGI:88068]	11839	P31955;Q4FJT2	GO:0007171//activation of transmembrane receptor protein tyrosine kinase activity;GO:0007173//epidermal growth factor receptor signaling pathway;GO:0007186//G protein-coupled receptor signaling pathway;GO:0008284//positive regulation of cell population proliferation;GO:0014009//glial cell proliferation;GO:0014070//response to organic cyclic compound;GO:0031175//neuron projection development;GO:00…	GO:0005615//extracellular space;GO:0005634//nucleus;GO:0005737//cytoplasm;GO:0009986//cell surface;GO:0016020//membrane;GO:0016021//integral component of membrane;	GO:0005125//cytokine activity;GO:0005154//epidermal growth factor receptor binding;GO:0008083//growth factor activity;GO:0030297//transmembrane receptor protein tyrosine kinase activator activity;GO:0048018//receptor ligand activity;	ko05210(Colorectal cancer);ko04390(Hippo signaling pathway);ko04151(PI3K-Akt signaling pathway);ko04012(ErbB signaling pathway);ko04010(MAPK signaling pathway)
ENSMUSG00000020701	239.561	130.355	348.767	2.67551	1.41982	1.58308e-07	0.000216431	11	82279726	82337158	+	4693	Tmem132e	GO:0003674;GO:0016020;GO:0016021;GO:0035677;GO:0044297	K17599	-	O;J;T;I	KOG4789;35CTC;38H28;3B9Z0;3CS00;3J6PB;485A1;4914I;4PVXX	transmembrane protein 132E [Source:MGI Symbol;Acc:MGI:2685490]	270893	Q6IEE6	GO:0035677//posterior lateral line neuromast hair cell development;	GO:0016020//membrane;GO:0016021//integral component of membrane;GO:0044297//cell body;	GO:0003674//molecular_function;	-
ENSMUSG00000006538	781.355	273.524	1289.19	4.71325	2.23672	4.56029e-07	0.000578929	1	74984474	74990831	-	3048	Ihh	GO:0000139;GO:0001501;GO:0001503;GO:0001569;GO:0001649;GO:0001701;GO:0001708;GO:0001763;GO:0001944;GO:0001947;GO:0002053;GO:0002062;GO:0003382;GO:0003406;GO:0003413;GO:0005113;GO:0005509;GO:0005515;GO:0005576;GO:0005615;GO:0005783;GO:0005789;GO:0005794;GO:0005886;GO:0006029;GO:0006508;GO:0007224;GO:0007267;GO:0007275;GO:0007389;GO:0008233;GO:0008283;GO:0008284;GO:0009612;GO:0009880;GO:0010468;GO:…	K11989	-	M;T	KOG3638;35FTT;38EJM;3BA86;3CRIQ;3J3KN;47YYB;48WJP;4PUUS	Indian hedgehog [Source:MGI Symbol;Acc:MGI:96533]	16147	P97812;Q80XI9	GO:0001501//skeletal system development;GO:0001503//ossification;GO:0001569//branching involved in blood vessel morphogenesis;GO:0001649//osteoblast differentiation;GO:0001701//in utero embryonic development;GO:0001708//cell fate specification;GO:0001763//morphogenesis of a branching structure;GO:0001944//vasculature development;GO:0001947//heart looping;GO:0002053//positive regulation of mesench…	GO:0000139//Golgi membrane;GO:0005576//extracellular region;GO:0005615//extracellular space;GO:0005783//endoplasmic reticulum;GO:0005789//endoplasmic reticulum membrane;GO:0005794//Golgi apparatus;GO:0005886//plasma membrane;GO:0016020//membrane;GO:0031012//extracellular matrix;	GO:0005113//patched binding;GO:0005509//calcium ion binding;GO:0005515//protein binding;GO:0008233//peptidase activity;GO:0016787//hydrolase activity;GO:0034189//very-low-density lipoprotein particle binding;GO:0046872//metal ion binding;	ko05205(Proteoglycans in cancer);ko04340(Hedgehog signaling pathway)
ENSMUSG00000019577	229.859	359.549	100.17	0.278599	-1.84374	8.34253e-07	0.000988478	6	5483351	5496309	-	3511	Pdk4	GO:0000166;GO:0004672;GO:0004712;GO:0004740;GO:0005524;GO:0005739;GO:0005743;GO:0005759;GO:0005975;GO:0006006;GO:0006468;GO:0006885;GO:0008286;GO:0009267;GO:0010510;GO:0010565;GO:0010906;GO:0016301;GO:0016310;GO:0016740;GO:0042304;GO:0042593;GO:0042594;GO:0045124;GO:0046320;GO:0071398;GO:0072593;GO:2000811	K00898	EC:2.7.11.2	T	KOG0787;35CGH;38BK5;3BCJ1;3CVKG;3J2WM;47YTK;48ZCT;4PUUI	pyruvate dehydrogenase kinase, isoenzyme 4 [Source:MGI Symbol;Acc:MGI:1351481]	27273	O70571;Q544J2	GO:0005975//carbohydrate metabolic process;GO:0006006//glucose metabolic process;GO:0006468//protein phosphorylation;GO:0006885//regulation of pH;GO:0008286//insulin receptor signaling pathway;GO:0009267//cellular response to starvation;GO:0010510//regulation of acetyl-CoA biosynthetic process from pyruvate;GO:0010565//regulation of cellular ketone metabolic process;GO:0010906//regulation of gluc…	GO:0005739//mitochondrion;GO:0005743//mitochondrial inner membrane;GO:0005759//mitochondrial matrix;	GO:0000166//nucleotide binding;GO:0004672//protein kinase activity;GO:0004712//protein serine/threonine/tyrosine kinase activity;GO:0004740//pyruvate dehydrogenase (acetyl-transferring) kinase activity;GO:0005524//ATP binding;GO:0016301//kinase activity;GO:0016740//transferase activity;	ko05415(Diabetic cardiomyopathy)
ENSMUSG00000051225	60.9674	19.5438	102.391	5.23906	2.38931	1.02761e-06	0.00111058	15	57848815	57874405	+	3171	Fam83a	GO:0005575;GO:0005737;GO:0007165;GO:0007173;GO:0008283;GO:0019901;GO:0036312;GO:0042802	K23930	-	S	2QQDU;35BIA;39T4Y;3BJHW;3CXCS;3J5ZR;481IJ;492ZR;4PX1B	family with sequence similarity 83, member A [Source:MGI Symbol;Acc:MGI:2447773]	239463	Q8K2P2	GO:0007165//signal transduction;GO:0007173//epidermal growth factor receptor signaling pathway;GO:0008283//cell population proliferation;	GO:0005575//cellular_component;GO:0005737//cytoplasm;	GO:0019901//protein kinase binding;GO:0036312//phosphatidylinositol 3-kinase regulatory subunit binding;GO:0042802//identical protein binding;	-
ENSMUSG00000022683	97.3937	37.505	157.282	4.19364	2.0682	1.06228e-06	0.00111058	16	13532921	13548847	-	1504	Pla2g10	GO:0001516;GO:0001669;GO:0002532;GO:0003847;GO:0004620;GO:0004623;GO:0005509;GO:0005543;GO:0005576;GO:0005615;GO:0005764;GO:0006629;GO:0006644;GO:0006658;GO:0007411;GO:0009566;GO:0010884;GO:0016042;GO:0016787;GO:0031069;GO:0031410;GO:0032308;GO:0034374;GO:0034638;GO:0036335;GO:0042116;GO:0042632;GO:0043030;GO:0043249;GO:0043433;GO:0046337;GO:0046470;GO:0046471;GO:0046473;GO:0046872;GO:0047498;GO:…	K01047	EC:3.1.1.4	I	KOG4087;35VHJ;3A11B;3BPBD;3D7WV;3JN9Y;48QCC;49KYM;4Q5P5	phospholipase A2, group X [Source:MGI Symbol;Acc:MGI:1347522]	26565	Q9QXX3;Q8C5Y6	GO:0001516//prostaglandin biosynthetic process;GO:0002532//production of molecular mediator involved in inflammatory response;GO:0006629//lipid metabolic process;GO:0006644//phospholipid metabolic process;GO:0006658//phosphatidylserine metabolic process;GO:0007411//axon guidance;GO:0009566//fertilization;GO:0010884//positive regulation of lipid storage;GO:0016042//lipid catabolic process;GO:00310…	GO:0001669//acrosomal vesicle;GO:0005576//extracellular region;GO:0005615//extracellular space;GO:0005764//lysosome;GO:0031410//cytoplasmic vesicle;	GO:0003847//1-alkyl-2-acetylglycerophosphocholine esterase activity;GO:0004620//phospholipase activity;GO:0004623//phospholipase A2 activity;GO:0005509//calcium ion binding;GO:0005543//phospholipid binding;GO:0016787//hydrolase activity;GO:0046872//metal ion binding;GO:0047498//calcium-dependent phospholipase A2 activity;	ko04975(Fat digestion and absorption);ko04972(Pancreatic secretion);ko04270(Vascular smooth muscle contraction);ko04014(Ras signaling pathway);ko00592(alpha-Linolenic acid metabolism);ko00591(Linoleic acid metabolism);ko00590(Arachidonic acid metabolism);ko00565(Ether lipid metabolism);ko00564(Glycerophospholipid metabolism)
ENSMUSG00000020723	199.619	113.853	285.385	2.50661	1.32574	1.90588e-06	0.00188184	11	107623183	107685383	-	3575	Cacng4	GO:0005244;GO:0005245;GO:0005246;GO:0005262;GO:0005886;GO:0005891;GO:0006811;GO:0006816;GO:0009986;GO:0014069;GO:0016020;GO:0016021;GO:0016247;GO:0019226;GO:0032281;GO:0034765;GO:0035255;GO:0036477;GO:0042220;GO:0044297;GO:0051968;GO:0070588;GO:0098839;GO:0098943;GO:0098962;GO:0098970;GO:0098978;GO:0099061;GO:0099590;GO:1990454;GO:2000311;GO:2000969	K04869	-	P	2QPQH;35BP5;38W1P;3BJ3R;3CYC5;3J9MZ;489EA;48X05;4Q8A0	calcium channel, voltage-dependent, gamma subunit 4 [Source:MGI Symbol;Acc:MGI:1859167]	54377	Q9JJV4;A2AAU2	GO:0006811//ion transport;GO:0006816//calcium ion transport;GO:0019226//transmission of nerve impulse;GO:0034765//regulation of ion transmembrane transport;GO:0042220//response to cocaine;GO:0051968//positive regulation of synaptic transmission, glutamatergic;GO:0070588//calcium ion transmembrane transport;GO:0098943//neurotransmitter receptor transport, postsynaptic endosome to lysosome;GO:00989…	GO:0005886//plasma membrane;GO:0005891//voltage-gated calcium channel complex;GO:0009986//cell surface;GO:0014069//postsynaptic density;GO:0016020//membrane;GO:0016021//integral component of membrane;GO:0032281//AMPA glutamate receptor complex;GO:0036477//somatodendritic compartment;GO:0044297//cell body;GO:0098839//postsynaptic density membrane;GO:0098978//glutamatergic synapse;GO:0099061//integ…	GO:0005244//voltage-gated ion channel activity;GO:0005245//voltage-gated calcium channel activity;GO:0005246//calcium channel regulator activity;GO:0005262//calcium channel activity;GO:0016247//channel regulator activity;GO:0035255//ionotropic glutamate receptor binding;	ko05414(Dilated cardiomyopathy);ko05412(Arrhythmogenic right ventricular cardiomyopathy);ko05410(Hypertrophic cardiomyopathy);ko04921(Oxytocin signaling pathway);ko04261(Adrenergic signaling in cardiomyocytes);ko04260(Cardiac muscle contraction);ko04010(MAPK signaling pathway)
ENSMUSG00000018259	5736.58	11471.5	1.65838	0.000144565	-12.756	2.12208e-06	0.00198504	13	27529656	27538199	+	939	Prl8a2	GO:0001666;GO:0005148;GO:0005179;GO:0005576;GO:0005615;GO:0007165;GO:0007565;GO:0008284;GO:0030879;GO:0031667;GO:0046427;GO:0060135;GO:1903489	-	-	-	-	prolactin family 8, subfamily a, member 2 [Source:MGI Symbol;Acc:MGI:894281]	13529	O35258	GO:0001666//response to hypoxia;GO:0007165//signal transduction;GO:0007565//female pregnancy;GO:0008284//positive regulation of cell population proliferation;GO:0030879//mammary gland development;GO:0031667//response to nutrient levels;GO:0046427//positive regulation of receptor signaling pathway via JAK-STAT;GO:0060135//maternal process involved in female pregnancy;GO:1903489//positive regulatio…	GO:0005576//extracellular region;GO:0005615//extracellular space;	GO:0005148//prolactin receptor binding;GO:0005179//hormone activity;	-
ENSMUSG00000029861	174.703	97.5634	251.842	2.58132	1.36811	2.25575e-06	0.00200457	6	42292246	42301577	-	4104	Fam131b	GO:0003674;GO:0005654;GO:0005829	-	-	S	2QXPE;35CDV;39RBP;3BEFI;3CTVE;3J2IC;481DN;48XI7;4PTC2	family with sequence similarity 131, member B [Source:MGI Symbol;Acc:MGI:1923406]	76156	Q3TY60	-	GO:0005654//nucleoplasm;GO:0005829//cytosol;	GO:0003674//molecular_function;	-
ENSMUSG00000002944	599.339	377.342	821.336	2.17664	1.1221	3.45487e-06	0.00292397	5	17986688	18093799	-	3590	Cd36	GO:0000122;GO:0000165;GO:0001540;GO:0001954;GO:0005041;GO:0005044;GO:0005324;GO:0005515;GO:0005737;GO:0005739;GO:0005783;GO:0005794;GO:0005886;GO:0005901;GO:0006869;GO:0006898;GO:0006910;GO:0006955;GO:0007155;GO:0007166;GO:0007204;GO:0007263;GO:0008035;GO:0008289;GO:0009617;GO:0009897;GO:0009986;GO:0010628;GO:0010629;GO:0010744;GO:0010886;GO:0010942;GO:0015636;GO:0015909;GO:0015911;GO:0015912;GO:…	K06259	-	T	KOG3776;35A39;38CP8;3BAAR;3CTH3;3JDAQ;48784;4939B;4PTJT	CD36 molecule [Source:MGI Symbol;Acc:MGI:107899]	12491	Q08857;Q8C6Z4;Q3UAI3	GO:0000122//negative regulation of transcription by RNA polymerase II;GO:0000165//MAPK cascade;GO:0001954//positive regulation of cell-matrix adhesion;GO:0006869//lipid transport;GO:0006898//receptor-mediated endocytosis;GO:0006910//phagocytosis, recognition;GO:0006955//immune response;GO:0007155//cell adhesion;GO:0007166//cell surface receptor signaling pathway;GO:0007204//positive regulation of…	GO:0005737//cytoplasm;GO:0005739//mitochondrion;GO:0005783//endoplasmic reticulum;GO:0005794//Golgi apparatus;GO:0005886//plasma membrane;GO:0005901//caveola;GO:0009897//external side of plasma membrane;GO:0009986//cell surface;GO:0016020//membrane;GO:0016021//integral component of membrane;GO:0016324//apical plasma membrane;GO:0031526//brush border membrane;GO:0032991//protein-containing complex…	GO:0001540//amyloid-beta binding;GO:0005041//low-density lipoprotein particle receptor activity;GO:0005044//scavenger receptor activity;GO:0005324//long-chain fatty acid transporter activity;GO:0005515//protein binding;GO:0008035//high-density lipoprotein particle binding;GO:0008289//lipid binding;GO:0015636//short-chain fatty acid transmembrane transporter activity;GO:0030169//low-density lipopr…	ko05417(Lipid and atherosclerosis);ko05415(Diabetic cardiomyopathy);ko05144(Malaria);ko04979(Cholesterol metabolism);ko04975(Fat digestion and absorption);ko04931(Insulin resistance);ko04920(Adipocytokine signaling pathway);ko04640(Hematopoietic cell lineage);ko04512(ECM-receptor interaction);ko04152(AMPK signaling pathway);ko04145(Phagosome);ko03320(PPAR signaling pathway)
ENSMUSG00000022696	183.878	106.5	261.256	2.45312	1.29462	3.93799e-06	0.00318136	16	44060543	44153559	-	5623	Sidt1	GO:0003723;GO:0003725;GO:0005764;GO:0005886;GO:0015485;GO:0016020;GO:0016021;GO:0050658;GO:0051033	K26111	-	S	2QUXZ;35B65;38CGE;3BDA6;3CS8S;3J75V;4845C;4907G;4Q3QD	SID1 transmembrane family, member 1 [Source:MGI Symbol;Acc:MGI:2443155]	320007	Q6AXF6	GO:0050658//RNA transport;	GO:0005764//lysosome;GO:0005886//plasma membrane;GO:0016020//membrane;GO:0016021//integral component of membrane;	GO:0003723//RNA binding;GO:0003725//double-stranded RNA binding;GO:0015485//cholesterol binding;GO:0051033//RNA transmembrane transporter activity;	-
ENSMUSG00000037025	130.435	71.0241	189.846	2.67298	1.41845	4.15111e-06	0.00320772	2	147884797	147888889	-	2370	Foxa2	GO:0000432;GO:0000976;GO:0000978;GO:0000981;GO:0001228;GO:0001701;GO:0001705;GO:0001708;GO:0003676;GO:0003677;GO:0003682;GO:0003690;GO:0003700;GO:0005515;GO:0005634;GO:0005654;GO:0005667;GO:0005737;GO:0006325;GO:0006355;GO:0006357;GO:0006366;GO:0007219;GO:0007224;GO:0007389;GO:0008134;GO:0008344;GO:0009653;GO:0009952;GO:0009953;GO:0010467;GO:0010468;GO:0010719;GO:0016251;GO:0019216;GO:0019218;GO:…	K08035	-	K	KOG3563;35G7H;39E3C;3BCYT;3CWC6;3JEMX;48025;48W8N;4PT27	forkhead box A2 [Source:MGI Symbol;Acc:MGI:1347476]	15376	P35583	GO:0000432//positive regulation of transcription from RNA polymerase II promoter by glucose;GO:0001701//in utero embryonic development;GO:0001705//ectoderm formation;GO:0001708//cell fate specification;GO:0006325//chromatin organization;GO:0006355//regulation of transcription, DNA-templated;GO:0006357//regulation of transcription by RNA polymerase II;GO:0006366//transcription by RNA polymerase II…	GO:0005634//nucleus;GO:0005654//nucleoplasm;GO:0005667//transcription regulator complex;GO:0005737//cytoplasm;GO:0030054//cell junction;	GO:0000976//transcription cis-regulatory region binding;GO:0000978//RNA polymerase II cis-regulatory region sequence-specific DNA binding;GO:0000981//DNA-binding transcription factor activity, RNA polymerase II-specific;GO:0001228//DNA-binding transcription activator activity, RNA polymerase II-specific;GO:0003676//nucleic acid binding;GO:0003677//DNA binding;GO:0003682//chromatin binding;GO:0003…	ko04950(Maturity onset diabetes of the young);ko04213(Longevity regulating pathway - multiple species)
ENSMUSG00000041616	61.5134	110.679	12.3482	0.111569	-3.164	4.52026e-06	0.00330779	4	148085179	148086536	+	865	Nppa	GO:0003085;GO:0005102;GO:0005179;GO:0005184;GO:0005576;GO:0005615;GO:0005634;GO:0005737;GO:0005903;GO:0006182;GO:0006457;GO:0007168;GO:0007218;GO:0007565;GO:0008217;GO:0010460;GO:0010753;GO:0014898;GO:0019934;GO:0030308;GO:0032991;GO:0036376;GO:0042059;GO:0042311;GO:0042629;GO:0042995;GO:0043204;GO:0043508;GO:0045776;GO:0048471;GO:0051427;GO:0060372;GO:0060452;GO:0071855;GO:0090090;GO:0097746;GO:…	K12334	-	M;T	2S9RQ;35PMQ;3A563;3BRQB;3D6UV;3JGDZ;48E29;49AYY;4Q5RH	natriuretic peptide type A [Source:MGI Symbol;Acc:MGI:97367]	230899	P05125	GO:0003085//negative regulation of systemic arterial blood pressure;GO:0006182//cGMP biosynthetic process;GO:0006457//protein folding;GO:0007168//receptor guanylyl cyclase signaling pathway;GO:0007218//neuropeptide signaling pathway;GO:0007565//female pregnancy;GO:0008217//regulation of blood pressure;GO:0010460//positive regulation of heart rate;GO:0010753//positive regulation of cGMP-mediated s…	GO:0005576//extracellular region;GO:0005615//extracellular space;GO:0005634//nucleus;GO:0005737//cytoplasm;GO:0005903//brush border;GO:0032991//protein-containing complex;GO:0042629//mast cell granule;GO:0042995//cell projection;GO:0043204//perikaryon;GO:0048471//perinuclear region of cytoplasm;	GO:0005102//signaling receptor binding;GO:0005179//hormone activity;GO:0005184//neuropeptide hormone activity;GO:0051427//hormone receptor binding;GO:0071855//neuropeptide receptor binding;	ko05143(African trypanosomiasis);ko04925(Aldosterone synthesis and secretion);ko04924(Renin secretion);ko04923(Regulation of lipolysis in adipocytes);ko04921(Oxytocin signaling pathway);ko04714(Thermogenesis);ko04270(Vascular smooth muscle contraction);ko04066(HIF-1 signaling pathway);ko04024(cAMP signaling pathway);ko04022(cGMP-PKG signaling pathway)
ENSMUSG00000038295	129.783	190.417	69.1487	0.363144	-1.46139	4.65283e-06	0.00330779	5	24589179	24597141	-	3946	Atg9b	GO:0000045;GO:0000139;GO:0000407;GO:0000422;GO:0003674;GO:0005737;GO:0005776;GO:0005789;GO:0005802;GO:0006869;GO:0006914;GO:0010940;GO:0016020;GO:0016021;GO:0017121;GO:0017128;GO:0034045;GO:0034497;GO:0044805;GO:0055038;GO:0060349	K17907	-	U	KOG2173;35H3E;39T3Q;3BKPK;3D43P;3J404;484IG;495D9;4PUDI	autophagy related 9B [Source:MGI Symbol;Acc:MGI:2685420]	213948	Q6EBV9	GO:0000045//autophagosome assembly;GO:0000422//autophagy of mitochondrion;GO:0006869//lipid transport;GO:0006914//autophagy;GO:0010940//positive regulation of necrotic cell death;GO:0017121//plasma membrane phospholipid scrambling;GO:0034497//protein localization to phagophore assembly site;GO:0044805//late nucleophagy;GO:0060349//bone morphogenesis;	GO:0000139//Golgi membrane;GO:0000407//phagophore assembly site;GO:0005737//cytoplasm;GO:0005776//autophagosome;GO:0005789//endoplasmic reticulum membrane;GO:0005802//trans-Golgi network;GO:0016020//membrane;GO:0016021//integral component of membrane;GO:0034045//phagophore assembly site membrane;GO:0055038//recycling endosome membrane;	GO:0003674//molecular_function;GO:0017128//phospholipid scramblase activity;	ko04140(Autophagy - animal);ko04137(Mitophagy - animal);ko04136(Autophagy - other)
ENSMUSG00000078817	39.6762	15.0157	64.3366	4.28461	2.09916	5.88238e-06	0.00402106	7	3267458	3298370	-	7545	Nlrp12	GO:0000166;GO:0001818;GO:0005515;GO:0005524;GO:0005737;GO:0009968;GO:0031953;GO:0032088;GO:0032692;GO:0032715;GO:0036336;GO:0038061;GO:0043122;GO:0043124;GO:0043281;GO:0045345;GO:0045751;GO:0050727;GO:0050728;GO:0070371;GO:0070373;GO:0071345;GO:1901223;GO:1901224	K20865	-	S;T	2SBIG;35UNX;393V2;3BCM1;3D37D;3J1HF;486FX;48Z7X;4QAD0	NLR family, pyrin domain containing 12 [Source:MGI Symbol;Acc:MGI:2676630]	378425	E9Q5R7	GO:0001818//negative regulation of cytokine production;GO:0009968//negative regulation of signal transduction;GO:0031953//negative regulation of protein autophosphorylation;GO:0032088//negative regulation of NF-kappaB transcription factor activity;GO:0032692//negative regulation of interleukin-1 production;GO:0032715//negative regulation of interleukin-6 production;GO:0036336//dendritic cell migr…	GO:0005737//cytoplasm;	GO:0000166//nucleotide binding;GO:0005515//protein binding;GO:0005524//ATP binding;	ko04621(NOD-like receptor signaling pathway)
ENSMUSG00000022367	549.016	311.825	786.206	2.5213	1.33417	6.43146e-06	0.00409502	15	56529023	56557935	-	4237	Has2	GO:0000139;GO:0001570;GO:0001822;GO:0005737;GO:0005764;GO:0005783;GO:0005789;GO:0005794;GO:0005886;GO:0005887;GO:0008284;GO:0010838;GO:0014911;GO:0016020;GO:0016021;GO:0016740;GO:0016757;GO:0030212;GO:0030213;GO:0030335;GO:0031410;GO:0035810;GO:0036120;GO:0036302;GO:0042802;GO:0044849;GO:0044853;GO:0045226;GO:0050501;GO:0051549;GO:0060349;GO:0070295;GO:0071347;GO:0071356;GO:0071498;GO:0085029;GO:…	K00752	EC:2.4.1.212	M	KOG2571;3598U;38FM0;3BBXX;3CZQD;3J7JC;483XS;48XF6;4PUHW	hyaluronan synthase 2 [Source:MGI Symbol;Acc:MGI:107821]	15117	P70312	GO:0001570//vasculogenesis;GO:0001822//kidney development;GO:0008284//positive regulation of cell population proliferation;GO:0010838//positive regulation of keratinocyte proliferation;GO:0014911//positive regulation of smooth muscle cell migration;GO:0030212//hyaluronan metabolic process;GO:0030213//hyaluronan biosynthetic process;GO:0030335//positive regulation of cell migration;GO:0035810//pos…	GO:0000139//Golgi membrane;GO:0005737//cytoplasm;GO:0005764//lysosome;GO:0005783//endoplasmic reticulum;GO:0005789//endoplasmic reticulum membrane;GO:0005794//Golgi apparatus;GO:0005886//plasma membrane;GO:0005887//integral component of plasma membrane;GO:0016020//membrane;GO:0016021//integral component of membrane;GO:0031410//cytoplasmic vesicle;GO:0044853//plasma membrane raft;GO:1903561//extra…	GO:0016740//transferase activity;GO:0016757//glycosyltransferase activity;GO:0042802//identical protein binding;GO:0050501//hyaluronan synthase activity;	-
ENSMUSG00000074300	58.9349	23.7172	94.1525	3.9698	1.98907	6.45139e-06	0.00409502	8	65538265	65582215	-	1507	Smim31	GO:0016020;GO:0016021;GO:0030424	K25737	-	-	-	small integral membrane protein 31 [Source:MGI Symbol;Acc:MGI:3039572]	407795	-	-	GO:0016020//membrane;GO:0016021//integral component of membrane;GO:0030424//axon;	-	-
ENSMUSG00000023259	664.781	402.726	926.836	2.30141	1.20252	6.92711e-06	0.0042233	9	108730482	108742117	+	5533	Slc26a6	GO:0005254;GO:0005452;GO:0005515;GO:0005783;GO:0005886;GO:0005887;GO:0006811;GO:0006820;GO:0006821;GO:0008271;GO:0008272;GO:0008509;GO:0012506;GO:0015106;GO:0015108;GO:0015116;GO:0015297;GO:0015499;GO:0015562;GO:0015701;GO:0015724;GO:0015797;GO:0016020;GO:0016021;GO:0016323;GO:0016324;GO:0019531;GO:0019532;GO:0030165;GO:0030321;GO:0030659;GO:0031410;GO:0031526;GO:0031982;GO:0034707;GO:0038166;GO:…	K14704	-	-	-	solute carrier family 26, member 6 [Source:MGI Symbol;Acc:MGI:2159728]	171429	Q8CIW6	GO:0006811//ion transport;GO:0006820//anion transport;GO:0006821//chloride transport;GO:0008272//sulfate transport;GO:0015701//bicarbonate transport;GO:0015724//formate transport;GO:0015797//mannitol transport;GO:0019532//oxalate transport;GO:0030321//transepithelial chloride transport;GO:0038166//angiotensin-activated signaling pathway;GO:0042045//epithelial fluid transport;GO:0046724//oxalic ac…	GO:0005783//endoplasmic reticulum;GO:0005886//plasma membrane;GO:0005887//integral component of plasma membrane;GO:0012506//vesicle membrane;GO:0016020//membrane;GO:0016021//integral component of membrane;GO:0016323//basolateral plasma membrane;GO:0016324//apical plasma membrane;GO:0030659//cytoplasmic vesicle membrane;GO:0031410//cytoplasmic vesicle;GO:0031526//brush border membrane;GO:0031982//…	GO:0005254//chloride channel activity;GO:0005452//inorganic anion exchanger activity;GO:0005515//protein binding;GO:0008271//secondary active sulfate transmembrane transporter activity;GO:0008509//anion transmembrane transporter activity;GO:0015106//bicarbonate transmembrane transporter activity;GO:0015108//chloride transmembrane transporter activity;GO:0015116//sulfate transmembrane transporter …	ko05208(Chemical carcinogenesis - reactive oxygen species);ko04978(Mineral absorption)
ENSMUSG00000020062	367.331	503.909	230.753	0.457926	-1.12681	7.12874e-06	0.0042233	10	88721854	88765377	+	5331	Slc5a8	GO:0005343;GO:0005886;GO:0006811;GO:0006814;GO:0006915;GO:0015129;GO:0015293;GO:0015552;GO:0015636;GO:0015718;GO:0015730;GO:0015913;GO:0016020;GO:0016021;GO:0016324;GO:0022857;GO:0031526;GO:0035873;GO:0055085;GO:0140161;GO:1903825	K14388	-	P;E	KOG2349;35J7E;38EY4;3BAZ5;3CW54;3JF5K;485V6;48ZUJ;4Q0VA	solute carrier family 5 (iodide transporter), member 8 [Source:MGI Symbol;Acc:MGI:2384916]	216225	Q8BYF6	GO:0006811//ion transport;GO:0006814//sodium ion transport;GO:0006915//apoptotic process;GO:0015718//monocarboxylic acid transport;GO:0015730//propanoate transport;GO:0015913//short-chain fatty acid import;GO:0035873//lactate transmembrane transport;GO:0055085//transmembrane transport;GO:1903825//organic acid transmembrane transport;	GO:0005886//plasma membrane;GO:0016020//membrane;GO:0016021//integral component of membrane;GO:0016324//apical plasma membrane;GO:0031526//brush border membrane;	GO:0005343//organic acid:sodium symporter activity;GO:0015129//lactate transmembrane transporter activity;GO:0015293//symporter activity;GO:0015552//propionate transmembrane transporter activity;GO:0015636//short-chain fatty acid transmembrane transporter activity;GO:0022857//transmembrane transporter activity;GO:0140161//monocarboxylate:sodium symporter activity;	-
ENSMUSG00000045589	50.0714	21.8562	78.2865	3.5819	1.84072	7.59631e-06	0.00435514	4	56957173	56990391	-	6817	Frrs1l	GO:0005886;GO:0016020;GO:0016021;GO:0044877;GO:0045202;GO:0045505;GO:0051966;GO:0099072;GO:1900449;GO:1904717	K25381	-	T;U	KOG4293;35AC1;38E35;3B9IJ;3CS4H;3J6ZD;484T2;48YPU;4Q32U	ferric-chelate reductase 1 like [Source:MGI Symbol;Acc:MGI:2442704]	230235	B1AXV0;Q8BVG0	GO:0051966//regulation of synaptic transmission, glutamatergic;GO:0099072//regulation of postsynaptic membrane neurotransmitter receptor levels;GO:1900449//regulation of glutamate receptor signaling pathway;GO:1904717//regulation of AMPA glutamate receptor clustering;	GO:0005886//plasma membrane;GO:0016020//membrane;GO:0016021//integral component of membrane;GO:0045202//synapse;	GO:0044877//protein-containing complex binding;GO:0045505//dynein intermediate chain binding;	-
ENSMUSG00000061259	12.7271	1.54052	23.9137	15.5231	3.95634	8.05339e-06	0.0044729	5	86450076	86521279	-	2796	Tmprss11d	GO:0004252;GO:0005576;GO:0005886;GO:0005887;GO:0006508;GO:0008233;GO:0008236;GO:0009986;GO:0016020;GO:0016021;GO:0016787;GO:0040008;GO:0046718	K09641	EC:3.4.21.-	O;E	KOG3627;35C2H;39X1U;3BKY1;3D2B5;3JCYA;48AU1;498RK;4PUN0	transmembrane protease, serine 11d [Source:MGI Symbol;Acc:MGI:2385221]	231382	Q8VHK8	GO:0006508//proteolysis;GO:0040008//regulation of growth;GO:0046718//viral entry into host cell;	GO:0005576//extracellular region;GO:0005886//plasma membrane;GO:0005887//integral component of plasma membrane;GO:0009986//cell surface;GO:0016020//membrane;GO:0016021//integral component of membrane;	GO:0004252//serine-type endopeptidase activity;GO:0008233//peptidase activity;GO:0008236//serine-type peptidase activity;GO:0016787//hydrolase activity;	ko05164(Influenza A)
ENSMUSG00000027869	342.28	684.561	0	0	-Inf	8.86321e-06	0.00477351	3	98712820	98721759	-	1802	Hsd3b6	GO:0003824;GO:0003854;GO:0004769;GO:0005730;GO:0005737;GO:0005739;GO:0005743;GO:0005758;GO:0005783;GO:0005789;GO:0006694;GO:0006700;GO:0006702;GO:0008152;GO:0008207;GO:0016020;GO:0016021;GO:0016491;GO:0016616;GO:0016853;GO:0021766;GO:0031966;GO:0034757;GO:0043231;GO:0045171;GO:0051412;GO:0102294	K00070	-	M;I;G;E	KOG1430;35VT4;38E2M;3BP8S;3E4N5;3JQ2T;48RCW;49MYR;4QA6X	hydroxy-delta-5-steroid dehydrogenase, 3 beta- and steroid delta-isomerase 6 [Source:MGI Symbol;Acc:MGI:109598]	15497	O35469;Q7TPU0	GO:0006694//steroid biosynthetic process;GO:0006700//C21-steroid hormone biosynthetic process;GO:0006702//androgen biosynthetic process;GO:0008152//metabolic process;GO:0008207//C21-steroid hormone metabolic process;GO:0021766//hippocampus development;GO:0034757//negative regulation of iron ion transport;GO:0051412//response to corticosterone;	GO:0005730//nucleolus;GO:0005737//cytoplasm;GO:0005739//mitochondrion;GO:0005743//mitochondrial inner membrane;GO:0005758//mitochondrial intermembrane space;GO:0005783//endoplasmic reticulum;GO:0005789//endoplasmic reticulum membrane;GO:0016020//membrane;GO:0016021//integral component of membrane;GO:0031966//mitochondrial membrane;GO:0043231//intracellular membrane-bounded organelle;GO:0045171//i…	GO:0003824//catalytic activity;GO:0003854//3-beta-hydroxy-delta5-steroid dehydrogenase activity;GO:0004769//steroid delta-isomerase activity;GO:0016491//oxidoreductase activity;GO:0016616//oxidoreductase activity, acting on the CH-OH group of donors, NAD or NADP as acceptor;GO:0016853//isomerase activity;GO:0102294//cholesterol dehydrogenase activity;	ko04934(Cushing syndrome);ko04927(Cortisol synthesis and secretion);ko04925(Aldosterone synthesis and secretion);ko04913(Ovarian steroidogenesis);ko00140(Steroid hormone biosynthesis)
ENSMUSG00000032091	401.912	549.029	254.795	0.464083	-1.10755	9.83719e-06	0.00488704	9	45084024	45115390	-	2589	Tmprss4	GO:0004252;GO:0005044;GO:0005515;GO:0005576;GO:0005615;GO:0005886;GO:0006508;GO:0006897;GO:0008233;GO:0008236;GO:0009611;GO:0010468;GO:0016020;GO:0016021;GO:0016485;GO:0016787;GO:0030141;GO:0045967;GO:0046598	K09635	EC:3.4.21.-	O;E	KOG3627;35BZ7;39S10;3BJ5C;3CV4T;3J60X;48A7A;493A8;4PZIW	transmembrane protease, serine 4 [Source:MGI Symbol;Acc:MGI:2384877]	214523	Q8VCA5	GO:0006508//proteolysis;GO:0006897//endocytosis;GO:0009611//response to wounding;GO:0010468//regulation of gene expression;GO:0016485//protein processing;GO:0045967//negative regulation of growth rate;GO:0046598//positive regulation of viral entry into host cell;	GO:0005576//extracellular region;GO:0005615//extracellular space;GO:0005886//plasma membrane;GO:0016020//membrane;GO:0016021//integral component of membrane;GO:0030141//secretory granule;	GO:0004252//serine-type endopeptidase activity;GO:0005044//scavenger receptor activity;GO:0005515//protein binding;GO:0008233//peptidase activity;GO:0008236//serine-type peptidase activity;GO:0016787//hydrolase activity;	ko05164(Influenza A)
ENSMUSG00000053465	57.0838	23.1338	91.0339	3.93511	1.9764	9.89153e-06	0.00488704	14	119375753	120107227	+	1708	Hs6st3	GO:0005794;GO:0008146;GO:0015012;GO:0015015;GO:0016020;GO:0016021;GO:0016740;GO:0017095	K08103	EC:2.8.2.-	M;G	KOG3955;35MUD;38B5I;3BBTY;3CRXJ;3J8F1;480EU;491QR;4PT22	heparan sulfate 6-O-sulfotransferase 3 [Source:MGI Symbol;Acc:MGI:1354960]	50787	Q9QYK4;Q149R8;Q3UTM4	GO:0015012//heparan sulfate proteoglycan biosynthetic process;GO:0015015//heparan sulfate proteoglycan biosynthetic process, enzymatic modification;	GO:0005794//Golgi apparatus;GO:0016020//membrane;GO:0016021//integral component of membrane;	GO:0008146//sulfotransferase activity;GO:0016740//transferase activity;GO:0017095//heparan sulfate 6-O-sulfotransferase activity;	ko00534(Glycosaminoglycan biosynthesis - heparan sulfate / heparin)
ENSMUSG00000038094	383.551	166.379	600.723	3.61057	1.85223	9.89892e-06	0.00488704	16	29214671	29363682	-	6230	Atp13a4	GO:0000166;GO:0005215;GO:0005524;GO:0006812;GO:0016020;GO:0016021;GO:0016887;GO:0019829;GO:0034220;GO:0046872;GO:0055085;GO:0098655;GO:0140358	K14951	EC:7.2.2.-	P	KOG0208;35CXA;38GDW;3BCQF;3CX12;3J3X7;47ZUN;48XM7;4PV5V	ATPase type 13A4 [Source:MGI Symbol;Acc:MGI:1924456]	224079	Q5XF90;A0A0R4J0M2	GO:0006812//cation transport;GO:0034220//ion transmembrane transport;GO:0055085//transmembrane transport;GO:0098655//cation transmembrane transport;	GO:0016020//membrane;GO:0016021//integral component of membrane;	GO:0000166//nucleotide binding;GO:0005215//transporter activity;GO:0005524//ATP binding;GO:0016887//ATP hydrolysis activity;GO:0019829//ATPase-coupled cation transmembrane transporter activity;GO:0046872//metal ion binding;GO:0140358//P-type transmembrane transporter activity;	-
ENSMUSG00000095105	101.905	54.571	149.239	2.73478	1.45142	1.20531e-05	0.00578973	13	12487513	12535319	-	6668	Edaradd	GO:0005515;GO:0007165;GO:1901224	K23324	-	S;Q;T	KOG4602;35KJC;39RUH;3BN55;3D47V;3JE59;481PS;4984F;4Q4JJ	EDAR (ectodysplasin-A receptor)-associated death domain [Source:MGI Symbol;Acc:MGI:1931001]	171211	Q5D0F1	GO:0007165//signal transduction;GO:1901224//positive regulation of NIK/NF-kappaB signaling;	-	GO:0005515//protein binding;	ko04064(NF-kappa B signaling pathway)
ENSMUSG00000022296	295.773	105.709	485.838	4.59599	2.20038	1.35529e-05	0.00633882	15	38740784	38816307	+	4363	Baalc	GO:0003674;GO:0005654;GO:0005737;GO:0005829;GO:0008150;GO:0014069;GO:0016020;GO:0016528;GO:0043005;GO:0045121;GO:0045202	-	-	O;T	KOG4119;35Q1H;3A0RV;3BQ96;3D6C7;3JGT7;48E3J;49B51;4Q96K	brain and acute leukemia, cytoplasmic [Source:MGI Symbol;Acc:MGI:1928704]	118452	Q8VHV1	GO:0008150//biological_process;	GO:0005654//nucleoplasm;GO:0005737//cytoplasm;GO:0005829//cytosol;GO:0014069//postsynaptic density;GO:0016020//membrane;GO:0016528//sarcoplasm;GO:0043005//neuron projection;GO:0045121//membrane raft;GO:0045202//synapse;	GO:0003674//molecular_function;	-
ENSMUSG00000026656	338.072	213.161	462.983	2.17199	1.11902	1.49811e-05	0.00682715	1	170786186	170804116	-	5790	Fcgr2b	GO:0016020;GO:0016021	K12560	-	S;T	2SVEW;35HPH;38FJS;3BKTU;3D4IU;3JFWW;48B2D;497WM;4PYXI	Fc receptor, IgG, low affinity IIb [Source:MGI Symbol;Acc:MGI:95499]	14130	P08101;A0A0B4J1G1	-	GO:0016020//membrane;GO:0016021//integral component of membrane;	-	ko05162(Measles);ko05152(Tuberculosis);ko05150(Staphylococcus aureus infection);ko04666(Fc gamma R-mediated phagocytosis);ko04662(B cell receptor signaling pathway);ko04380(Osteoclast differentiation);ko04145(Phagosome)
ENSMUSG00000009394	820.549	392.605	1248.49	3.18002	1.66904	1.66703e-05	0.00729999	6	115111863	115258967	+	7031	Syn2	GO:0005515;GO:0005524;GO:0005886;GO:0007269;GO:0008021;GO:0014069;GO:0017156;GO:0030672;GO:0031201;GO:0042802;GO:0043209;GO:0045202;GO:0048306;GO:0097091;GO:0098685;GO:0098850;GO:0098978;GO:0099504	K19941	-	S;T;U	KOG3895;35F1Y;38EM2;3BBHP;3CT80;3J9S9;483ZY;48X74;4PYN7	synapsin II [Source:MGI Symbol;Acc:MGI:103020]	20965	Q64332	GO:0007269//neurotransmitter secretion;GO:0017156//calcium-ion regulated exocytosis;GO:0097091//synaptic vesicle clustering;GO:0099504//synaptic vesicle cycle;	GO:0005886//plasma membrane;GO:0008021//synaptic vesicle;GO:0014069//postsynaptic density;GO:0030672//synaptic vesicle membrane;GO:0031201//SNARE complex;GO:0043209//myelin sheath;GO:0045202//synapse;GO:0098685//Schaffer collateral - CA1 synapse;GO:0098850//extrinsic component of synaptic vesicle membrane;GO:0098978//glutamatergic synapse;	GO:0005515//protein binding;GO:0005524//ATP binding;GO:0042802//identical protein binding;GO:0048306//calcium-dependent protein binding;	-
ENSMUSG00000034450	150.095	66.3786	233.812	3.52241	1.81656	1.68401e-05	0.00729999	14	66224235	66246656	-	2263	Gulo	GO:0003885;GO:0005783;GO:0005789;GO:0016020;GO:0016021;GO:0016491;GO:0016899;GO:0019853;GO:0043231;GO:0050105;GO:0050660;GO:0071949	K00103	EC:1.1.3.8	C;V	KOG4730;35NPP;38E7K;3BJIG;3CZHH;3J7T0;48BJM;493Z7;4PWM1	gulonolactone (L-) oxidase [Source:MGI Symbol;Acc:MGI:1353434]	268756	P58710	GO:0019853//L-ascorbic acid biosynthetic process;	GO:0005783//endoplasmic reticulum;GO:0005789//endoplasmic reticulum membrane;GO:0016020//membrane;GO:0016021//integral component of membrane;GO:0043231//intracellular membrane-bounded organelle;	GO:0003885//D-arabinono-1,4-lactone oxidase activity;GO:0016491//oxidoreductase activity;GO:0016899//oxidoreductase activity, acting on the CH-OH group of donors, oxygen as acceptor;GO:0050105//L-gulonolactone oxidase activity;GO:0050660//flavin adenine dinucleotide binding;GO:0071949//FAD binding;	ko00053(Ascorbate and aldarate metabolism)
ENSMUSG00000048834	50.9507	22.6818	79.2196	3.49264	1.80432	1.80313e-05	0.00748971	11	16207724	16377310	+	4765	Vstm2a	GO:0005576;GO:0010628;GO:0010884;GO:0016021;GO:0030154;GO:0042802;GO:0070352;GO:0071773;GO:0090336	K25746	-	S;T	2RKWR;359MW;39W2Q;3BFY3;3D2EX;3JES8;4813G;4979F;4PTH9	V-set and transmembrane domain containing 2A [Source:MGI Symbol;Acc:MGI:2384826]	211739	Q8R0A6	GO:0010628//positive regulation of gene expression;GO:0010884//positive regulation of lipid storage;GO:0030154//cell differentiation;GO:0070352//positive regulation of white fat cell proliferation;GO:0071773//cellular response to BMP stimulus;GO:0090336//positive regulation of brown fat cell differentiation;	GO:0005576//extracellular region;GO:0016021//integral component of membrane;	GO:0042802//identical protein binding;	-
ENSMUSG00000028716	88.1252	128.62	47.63	0.370314	-1.43318	1.85315e-05	0.00748971	4	114945905	114951096	+	1778	Pdzk1ip1	GO:0003674;GO:0008150;GO:0016020;GO:0016021	-	-	S	2SAPW;35QN4;3A5E1;3BRXX;3D885;3JH3D;48ES5;49BIZ;4Q5UI	PDZK1 interacting protein 1 [Source:MGI Symbol;Acc:MGI:1914432]	67182	Q9CQH0	GO:0008150//biological_process;	GO:0016020//membrane;GO:0016021//integral component of membrane;	GO:0003674//molecular_function;	-
ENSMUSG00000021749	194.201	117.831	270.57	2.29625	1.19928	1.86408e-05	0.00748971	14	14091019	14120836	+	1569	Fam3d	GO:0003674;GO:0005576;GO:0005615;GO:0016020;GO:0016021;GO:0046676;GO:0070093	-	-	S	2RCCI;35F9E;39V66;3BEX6;3CY5C;3J4MI;47ZY2;48XRZ;4PVHM	FAM3 metabolism regulating signaling molecule D [Source:MGI Symbol;Acc:MGI:1201784]	18300	P97805	GO:0046676//negative regulation of insulin secretion;GO:0070093//negative regulation of glucagon secretion;	GO:0005576//extracellular region;GO:0005615//extracellular space;GO:0016020//membrane;GO:0016021//integral component of membrane;	GO:0003674//molecular_function;	-
ENSMUSG00000095493	35.8366	13.8361	57.8372	4.18016	2.06356	1.90889e-05	0.00748971	14	33773083	33824711	-	1338	A630023A22Rik	GO:0003674;GO:0005575;GO:0008150	-	-	-	-	RIKEN cDNA A630023A22 gene [Source:MGI Symbol;Acc:MGI:2145657]	105518	J3QP60	GO:0008150//biological_process;	GO:0005575//cellular_component;	GO:0003674//molecular_function;	-
ENSMUSG00000032323	2819	5634.99	3.02286	0.000536446	-10.8643	1.93848e-05	0.00748971	9	57913694	57934306	+	4804	Cyp11a1	GO:0004497;GO:0005506;GO:0005739;GO:0005743;GO:0006629;GO:0006694;GO:0006700;GO:0006704;GO:0007617;GO:0008202;GO:0008203;GO:0008207;GO:0008386;GO:0015485;GO:0016020;GO:0016491;GO:0016705;GO:0020037;GO:0030061;GO:0034650;GO:0042542;GO:0043204;GO:0046872;GO:0071375	K00498	EC:1.14.15.6	Q;C	KOG0159;35JDG;38FXJ;3BI5I;3CVWR;3J1ZN;4898Q;48Y6U;4PXNX	cytochrome P450, family 11, subfamily a, polypeptide 1 [Source:MGI Symbol;Acc:MGI:88582]	13070	Q9QZ82	GO:0006629//lipid metabolic process;GO:0006694//steroid biosynthetic process;GO:0006700//C21-steroid hormone biosynthetic process;GO:0006704//glucocorticoid biosynthetic process;GO:0007617//mating behavior;GO:0008202//steroid metabolic process;GO:0008203//cholesterol metabolic process;GO:0008207//C21-steroid hormone metabolic process;GO:0034650//cortisol metabolic process;GO:0042542//response to …	GO:0005739//mitochondrion;GO:0005743//mitochondrial inner membrane;GO:0016020//membrane;GO:0030061//mitochondrial crista;GO:0043204//perikaryon;	GO:0004497//monooxygenase activity;GO:0005506//iron ion binding;GO:0008386//cholesterol monooxygenase (side-chain-cleaving) activity;GO:0015485//cholesterol binding;GO:0016491//oxidoreductase activity;GO:0016705//oxidoreductase activity, acting on paired donors, with incorporation or reduction of molecular oxygen;GO:0020037//heme binding;GO:0046872//metal ion binding;	ko04934(Cushing syndrome);ko04927(Cortisol synthesis and secretion);ko04925(Aldosterone synthesis and secretion);ko04913(Ovarian steroidogenesis);ko00140(Steroid hormone biosynthesis)
ENSMUSG00000034796	176.961	107.135	246.787	2.30352	1.20384	2.0943e-05	0.00791958	8	123844113	123861921	+	5268	Cpne7	GO:0005544;GO:0005634;GO:0005737;GO:0005886;GO:0016020;GO:0046872;GO:0071277	K24525	-	T;U	KOG1327;35MVU;38BYU;3B953;3D293;3J8PN;48268;491CX;4Q0PS	copine VII [Source:MGI Symbol;Acc:MGI:2142747]	102278	Q0VE82	GO:0071277//cellular response to calcium ion;	GO:0005634//nucleus;GO:0005737//cytoplasm;GO:0005886//plasma membrane;GO:0016020//membrane;	GO:0005544//calcium-dependent phospholipid binding;GO:0046872//metal ion binding;	-
ENSMUSG00000034640	1687.79	1143.49	2232.09	1.952	0.964951	2.18667e-05	0.00800218	3	65435831	65462939	+	4358	Tiparp	GO:0000987;GO:0001570;GO:0001822;GO:0003950;GO:0005634;GO:0006471;GO:0006807;GO:0008209;GO:0008210;GO:0008585;GO:0009791;GO:0010629;GO:0016740;GO:0016757;GO:0016779;GO:0030097;GO:0045732;GO:0046872;GO:0048008;GO:0048705;GO:0048745;GO:0060021;GO:0060325;GO:0070213;GO:0071407;GO:0140289;GO:0140803;GO:1990404	K15259	EC:2.4.2.30	S	2QQXA;35J6K;39VZE;3BDSX;3D263;3J9JA;486BR;490P0;4PWI6	TCDD-inducible poly(ADP-ribose) polymerase [Source:MGI Symbol;Acc:MGI:2159210]	99929	Q8C1B2	GO:0001570//vasculogenesis;GO:0001822//kidney development;GO:0006471//protein ADP-ribosylation;GO:0006807//nitrogen compound metabolic process;GO:0008209//androgen metabolic process;GO:0008210//estrogen metabolic process;GO:0008585//female gonad development;GO:0009791//post-embryonic development;GO:0010629//negative regulation of gene expression;GO:0030097//hemopoiesis;GO:0045732//positive regula…	GO:0005634//nucleus;	GO:0000987//cis-regulatory region sequence-specific DNA binding;GO:0003950//NAD+ ADP-ribosyltransferase activity;GO:0016740//transferase activity;GO:0016757//glycosyltransferase activity;GO:0016779//nucleotidyltransferase activity;GO:0046872//metal ion binding;GO:1990404//protein ADP-ribosylase activity;	-
ENSMUSG00000061808	134.023	56.3301	211.716	3.75848	1.91015	2.20619e-05	0.00800218	18	20798337	20807378	+	1186	Ttr	GO:0005179;GO:0005515;GO:0005576;GO:0005615;GO:0006144;GO:0007165;GO:0032991;GO:0042562;GO:0042572;GO:0042802;GO:0044877;GO:0070324;GO:0070327	K20731	-	A;I	KOG3006;35PNJ;39VKE;3BKB5;3D6NZ;3JGEZ;48E05;49ASN;4Q53Z	transthyretin [Source:MGI Symbol;Acc:MGI:98865]	22139	P07309;Q5M9K1	GO:0006144//purine nucleobase metabolic process;GO:0007165//signal transduction;GO:0042572//retinol metabolic process;GO:0070327//thyroid hormone transport;	GO:0005576//extracellular region;GO:0005615//extracellular space;GO:0032991//protein-containing complex;	GO:0005179//hormone activity;GO:0005515//protein binding;GO:0042562//hormone binding;GO:0042802//identical protein binding;GO:0044877//protein-containing complex binding;GO:0070324//thyroid hormone binding;	ko04918(Thyroid hormone synthesis)
ENSMUSG00000052512	4258.27	5610.59	2905.95	0.517941	-0.94914	2.97792e-05	0.0104228	7	48558464	49259838	+	32228	Nav2	GO:0003025;GO:0005515;GO:0005614;GO:0005654;GO:0007399;GO:0007605;GO:0007608;GO:0007626;GO:0008201;GO:0021554;GO:0021563;GO:0021564;GO:0021695;GO:0022008;GO:0031012;GO:0032508;GO:0043138	K19483	EC:5.6.2.4	Z	2QPT3;359CX;38FX8;3BF0Q;3CR89;3JCK3;483QK;4905Q;4PX18	neuron navigator 2 [Source:MGI Symbol;Acc:MGI:2183691]	78286	Q8BYE8;Q8BJG0;Q6ZPE7;V9GXT3	GO:0003025//regulation of systemic arterial blood pressure by baroreceptor feedback;GO:0007399//nervous system development;GO:0007605//sensory perception of sound;GO:0007608//sensory perception of smell;GO:0007626//locomotory behavior;GO:0021554//optic nerve development;GO:0021563//glossopharyngeal nerve development;GO:0021564//vagus nerve development;GO:0021695//cerebellar cortex development;GO:…	GO:0005614//interstitial matrix;GO:0005654//nucleoplasm;GO:0031012//extracellular matrix;	GO:0005515//protein binding;GO:0008201//heparin binding;GO:0043138//3'-5' DNA helicase activity;	-
ENSMUSG00000011751	106.703	56.6635	156.742	2.76619	1.4679	2.99829e-05	0.0104228	7	27055808	27147111	-	9563	Sptbn4	GO:0002028;GO:0003779;GO:0005200;GO:0005515;GO:0005543;GO:0005737;GO:0005829;GO:0005856;GO:0005884;GO:0005886;GO:0005912;GO:0007409;GO:0007605;GO:0007628;GO:0008091;GO:0008104;GO:0009566;GO:0010459;GO:0014704;GO:0016020;GO:0016363;GO:0016605;GO:0019226;GO:0019902;GO:0021952;GO:0022414;GO:0030036;GO:0030054;GO:0030424;GO:0030506;GO:0030507;GO:0030534;GO:0030864;GO:0033135;GO:0033268;GO:0033270;GO:…	K06115	-	Z	KOG0517;35GGQ;39WIJ;3BB8U;3CW3T;3JENB;489KQ;48VK2;4PW4A	spectrin beta, non-erythrocytic 4 [Source:MGI Symbol;Acc:MGI:1890574]	80297	E9PZC2	GO:0002028//regulation of sodium ion transport;GO:0007409//axonogenesis;GO:0007605//sensory perception of sound;GO:0007628//adult walking behavior;GO:0008104//protein localization;GO:0009566//fertilization;GO:0010459//negative regulation of heart rate;GO:0019226//transmission of nerve impulse;GO:0021952//central nervous system projection neuron axonogenesis;GO:0022414//reproductive process;GO:003…	GO:0005737//cytoplasm;GO:0005829//cytosol;GO:0005856//cytoskeleton;GO:0005884//actin filament;GO:0005886//plasma membrane;GO:0005912//adherens junction;GO:0008091//spectrin;GO:0014704//intercalated disc;GO:0016020//membrane;GO:0016363//nuclear matrix;GO:0016605//PML body;GO:0030054//cell junction;GO:0030424//axon;GO:0030864//cortical actin cytoskeleton;GO:0033268//node of Ranvier;GO:0033270//para…	GO:0003779//actin binding;GO:0005200//structural constituent of cytoskeleton;GO:0005515//protein binding;GO:0005543//phospholipid binding;GO:0019902//phosphatase binding;GO:0030506//ankyrin binding;GO:0030507//spectrin binding;GO:0051015//actin filament binding;	-
ENSMUSG00000031936	354.079	707.847	0.311797	0.000440486	-11.1486	3.04948e-05	0.0104228	9	14963137	15023404	-	5261	Hephl1	GO:0004322;GO:0005507;GO:0005886;GO:0006811;GO:0006825;GO:0006826;GO:0006879;GO:0016020;GO:0016021;GO:0016491;GO:0046872;GO:0055072	K14735	EC:1.16.3.1	Q	KOG1263;35P9Z;38BPV;3BAZ3;3CW79;3J1MN;4832U;48Y6W;4Q7PE	hephaestin-like 1 [Source:MGI Symbol;Acc:MGI:2685355]	244698	Q3V1H3	GO:0006811//ion transport;GO:0006825//copper ion transport;GO:0006826//iron ion transport;GO:0006879//cellular iron ion homeostasis;GO:0055072//iron ion homeostasis;	GO:0005886//plasma membrane;GO:0016020//membrane;GO:0016021//integral component of membrane;	GO:0004322//ferroxidase activity;GO:0005507//copper ion binding;GO:0016491//oxidoreductase activity;GO:0046872//metal ion binding;	ko04978(Mineral absorption);ko00860(Porphyrin metabolism)
ENSMUSG00000020601	1543.17	1058	2028.33	1.91713	0.938948	3.13906e-05	0.0105265	12	15841728	15866923	-	4335	Trib2	GO:0004672;GO:0004860;GO:0005524;GO:0005634;GO:0005737;GO:0005856;GO:0006468;GO:0031434;GO:0031625;GO:0032436;GO:0032693;GO:0043086;GO:0043405;GO:0043433;GO:0045599;GO:0051443;GO:0055106;GO:0061629	K08814	-	T;G	KOG0583;35AES;38F8W;3BAWK;3CZ3U;3J8P7;4811Z;495BM;4Q4X9	tribbles pseudokinase 2 [Source:MGI Symbol;Acc:MGI:2145021]	217410	Q8K4K3	GO:0006468//protein phosphorylation;GO:0032436//positive regulation of proteasomal ubiquitin-dependent protein catabolic process;GO:0032693//negative regulation of interleukin-10 production;GO:0043086//negative regulation of catalytic activity;GO:0043405//regulation of MAP kinase activity;GO:0043433//negative regulation of DNA-binding transcription factor activity;GO:0045599//negative regulation …	GO:0005634//nucleus;GO:0005737//cytoplasm;GO:0005856//cytoskeleton;	GO:0004672//protein kinase activity;GO:0004860//protein kinase inhibitor activity;GO:0005524//ATP binding;GO:0031434//mitogen-activated protein kinase kinase binding;GO:0031625//ubiquitin protein ligase binding;GO:0055106//ubiquitin-protein transferase regulator activity;GO:0061629//RNA polymerase II-specific DNA-binding transcription factor binding;	-
ENSMUSG00000040147	2123.51	1198.71	3048.31	2.543	1.34653	3.41816e-05	0.0110453	X	16575521	16683605	-	2789	Maob	GO:0005739;GO:0005741;GO:0005743;GO:0008131;GO:0009410;GO:0009636;GO:0010044;GO:0010269;GO:0014063;GO:0016020;GO:0016021;GO:0016491;GO:0032496;GO:0042135;GO:0042802;GO:0045471;GO:0045964;GO:0048545;GO:0050660;GO:0051412;GO:0052595;GO:0052596;GO:0097621;GO:1901564	K00274	EC:1.4.3.4	Q;E	KOG0029;35FYX;38B4W;3BI0V;3CXJF;3J61I;484HM;492DD;4Q14F	monoamine oxidase B [Source:MGI Symbol;Acc:MGI:96916]	109731	Q8BW75	GO:0009410//response to xenobiotic stimulus;GO:0009636//response to toxic substance;GO:0010044//response to aluminum ion;GO:0010269//response to selenium ion;GO:0014063//negative regulation of serotonin secretion;GO:0032496//response to lipopolysaccharide;GO:0042135//neurotransmitter catabolic process;GO:0045471//response to ethanol;GO:0045964//positive regulation of dopamine metabolic process;GO…	GO:0005739//mitochondrion;GO:0005741//mitochondrial outer membrane;GO:0005743//mitochondrial inner membrane;GO:0016020//membrane;GO:0016021//integral component of membrane;	GO:0008131//primary amine oxidase activity;GO:0016491//oxidoreductase activity;GO:0042802//identical protein binding;GO:0050660//flavin adenine dinucleotide binding;GO:0052595//aliphatic-amine oxidase activity;GO:0052596//phenethylamine:oxygen oxidoreductase (deaminating) activity;GO:0097621//monoamine oxidase activity;	ko05034(Alcoholism);ko05031(Amphetamine addiction);ko05030(Cocaine addiction);ko05012(Parkinson disease);ko04728(Dopaminergic synapse);ko04726(Serotonergic synapse);ko00982(Drug metabolism - cytochrome P450);ko00380(Tryptophan metabolism);ko00360(Phenylalanine metabolism);ko00350(Tyrosine metabolism);ko00340(Histidine metabolism);ko00330(Arginine and proline metabolism);ko00260(Glycine, serine an…
ENSMUSG00000073125	61.7938	31.1357	92.4518	2.96932	1.57013	3.44652e-05	0.0110453	X	72235813	72246536	+	3780	Xlr3b	GO:0000795;GO:0003674;GO:0007286;GO:0051321;GO:0051965;GO:0061003	-	-	-	-	X-linked lymphocyte-regulated 3B [Source:MGI Symbol;Acc:MGI:109505]	574437	Q6P205	GO:0007286//spermatid development;GO:0051321//meiotic cell cycle;GO:0051965//positive regulation of synapse assembly;GO:0061003//positive regulation of dendritic spine morphogenesis;	GO:0000795//synaptonemal complex;	GO:0003674//molecular_function;	-
ENSMUSG00000049946	111.986	55.9192	168.053	3.00528	1.5875	3.4802e-05	0.0110453	8	59364789	59367332	+	1769	BC030500	GO:0003674;GO:0005575;GO:0008150	-	-	-	-	cDNA sequence BC030500 [Source:MGI Symbol;Acc:MGI:2447770]	234290	Q8K0R8	GO:0008150//biological_process;	GO:0005575//cellular_component;	GO:0003674//molecular_function;	-
ENSMUSG00000021676	686.815	460.824	912.805	1.98081	0.98609	3.55965e-05	0.0110992	13	95763682	96028991	-	6910	Iqgap2	GO:0005096;GO:0005515;GO:0005516;GO:0005547;GO:0005737;GO:0005874;GO:0005902;GO:0007165;GO:0009986;GO:0030027;GO:0030175;GO:0031267;GO:0032956;GO:0034314;GO:0043087;GO:0051015;GO:0070493;GO:0071933;GO:0120025;GO:2000249	K05767	-	Z;T;D	KOG2128;35MXJ;38DQ7;3BARX;3CU95;3JAGW;484E0;4911B;4PUC6	IQ motif containing GTPase activating protein 2 [Source:MGI Symbol;Acc:MGI:2449975]	544963	Q3UQ44	GO:0007165//signal transduction;GO:0032956//regulation of actin cytoskeleton organization;GO:0034314//Arp2/3 complex-mediated actin nucleation;GO:0043087//regulation of GTPase activity;GO:0070493//thrombin-activated receptor signaling pathway;GO:2000249//regulation of actin cytoskeleton reorganization;	GO:0005737//cytoplasm;GO:0005874//microtubule;GO:0005902//microvillus;GO:0009986//cell surface;GO:0030027//lamellipodium;GO:0030175//filopodium;GO:0120025//plasma membrane bounded cell projection;	GO:0005096//GTPase activator activity;GO:0005515//protein binding;GO:0005516//calmodulin binding;GO:0005547//phosphatidylinositol-3,4,5-trisphosphate binding;GO:0031267//small GTPase binding;GO:0051015//actin filament binding;GO:0071933//Arp2/3 complex binding;	ko04810(Regulation of actin cytoskeleton)
ENSMUSG00000040867	333.915	186.31	481.52	2.58451	1.36989	3.8114e-05	0.0116793	12	108998113	109034143	-	4631	Begain	GO:0003674;GO:0005634;GO:0005737;GO:0016020;GO:0030425;GO:0043025;GO:0045202;GO:0098793;GO:0098794;GO:0098817;GO:0098962;GO:0098978	-	-	S;T	2QUGW;358VS;398FN;3BC60;3CVGB;3JE2K;482QV;48X47;4Q3RP	brain-enriched guanylate kinase-associated [Source:MGI Symbol;Acc:MGI:3044626]	380785	Q68EF6;F8WIG2	GO:0098817//evoked excitatory postsynaptic potential;GO:0098962//regulation of postsynaptic neurotransmitter receptor activity;	GO:0005634//nucleus;GO:0005737//cytoplasm;GO:0016020//membrane;GO:0030425//dendrite;GO:0043025//neuronal cell body;GO:0045202//synapse;GO:0098793//presynapse;GO:0098794//postsynapse;GO:0098978//glutamatergic synapse;	GO:0003674//molecular_function;	-
ENSMUSG00000017922	338.455	676.548	0.361494	0.000534321	-10.87	4.10119e-05	0.0123543	13	27380642	27387732	+	930	Prl3c1	GO:0005148;GO:0005179;GO:0005576;GO:0005615;GO:0007165;GO:0007565;GO:0008284;GO:0030879;GO:0031667;GO:0046427;GO:1903489	-	-	-	-	prolactin family 3, subfamily c, member 1 [Source:MGI Symbol;Acc:MGI:1351649]	27372	Q9QUN5;Q0VBM3	GO:0007165//signal transduction;GO:0007565//female pregnancy;GO:0008284//positive regulation of cell population proliferation;GO:0030879//mammary gland development;GO:0031667//response to nutrient levels;GO:0046427//positive regulation of receptor signaling pathway via JAK-STAT;GO:1903489//positive regulation of lactation;	GO:0005576//extracellular region;GO:0005615//extracellular space;	GO:0005148//prolactin receptor binding;GO:0005179//hormone activity;	-
ENSMUSG00000020990	174.413	107.137	241.688	2.25588	1.17369	4.3255e-05	0.0128129	12	69793622	69838041	-	2041	Cdkl1	GO:0000166;GO:0004672;GO:0004674;GO:0004693;GO:0005524;GO:0005634;GO:0005654;GO:0005737;GO:0006468;GO:0016301;GO:0016310;GO:0016740;GO:0035869;GO:0043231;GO:0051726;GO:0106310;GO:1902017	K08824	EC:2.7.11.22	T	KOG0593;35DE7;38FU6;3BBUV;3CU0C;3J7AN;47ZYN;48ZN6;4Q51V	cyclin-dependent kinase-like 1 (CDC2-related kinase) [Source:MGI Symbol;Acc:MGI:1918341]	71091	Q8CEQ0;Q14BG3	GO:0006468//protein phosphorylation;GO:0016310//phosphorylation;GO:0051726//regulation of cell cycle;GO:1902017//regulation of cilium assembly;	GO:0005634//nucleus;GO:0005654//nucleoplasm;GO:0005737//cytoplasm;GO:0035869//ciliary transition zone;GO:0043231//intracellular membrane-bounded organelle;	GO:0000166//nucleotide binding;GO:0004672//protein kinase activity;GO:0004674//protein serine/threonine kinase activity;GO:0004693//cyclin-dependent protein serine/threonine kinase activity;GO:0005524//ATP binding;GO:0016301//kinase activity;GO:0016740//transferase activity;GO:0106310//protein serine kinase activity;	-
ENSMUSG00000000184	2126.46	1283.16	2969.77	2.31442	1.21065	4.75728e-05	0.0138608	6	127102125	127129156	-	9409	Ccnd2	GO:0000079;GO:0000082;GO:0000307;GO:0000785;GO:0001934;GO:0005515;GO:0005634;GO:0005654;GO:0005730;GO:0005737;GO:0005829;GO:0007049;GO:0007616;GO:0008284;GO:0008344;GO:0016020;GO:0016538;GO:0019901;GO:0031965;GO:0043066;GO:0044772;GO:0045737;GO:0050679;GO:0051301;GO:0051726;GO:0060045;GO:0071481;GO:0097129;GO:1900087;GO:2000726	K10151	-	S;D	KOG0656;35JN5;39VHD;3BD84;3CXCC;3J4X7;482CF;48XB3;4Q41K	cyclin D2 [Source:MGI Symbol;Acc:MGI:88314]	12444	P30280;Q4FK45	GO:0000079//regulation of cyclin-dependent protein serine/threonine kinase activity;GO:0000082//G1/S transition of mitotic cell cycle;GO:0001934//positive regulation of protein phosphorylation;GO:0007049//cell cycle;GO:0007616//long-term memory;GO:0008284//positive regulation of cell population proliferation;GO:0008344//adult locomotory behavior;GO:0043066//negative regulation of apoptotic proces…	GO:0000307//cyclin-dependent protein kinase holoenzyme complex;GO:0000785//chromatin;GO:0005634//nucleus;GO:0005654//nucleoplasm;GO:0005730//nucleolus;GO:0005737//cytoplasm;GO:0005829//cytosol;GO:0016020//membrane;GO:0031965//nuclear membrane;GO:0097129//cyclin D2-CDK4 complex;	GO:0005515//protein binding;GO:0016538//cyclin-dependent protein serine/threonine kinase regulator activity;GO:0019901//protein kinase binding;	ko05206(MicroRNAs in cancer);ko05203(Viral carcinogenesis);ko05202(Transcriptional misregulation in cancer);ko05200(Pathways in cancer);ko05169(Epstein-Barr virus infection);ko05166(Human T-cell leukemia virus 1 infection);ko05165(Human papillomavirus infection);ko05162(Measles);ko04917(Prolactin signaling pathway);ko04630(JAK-STAT signaling pathway);ko04510(Focal adhesion);ko04390(Hippo signalin…
ENSMUSG00000035373	63.2424	32.1714	94.3134	2.9316	1.55169	4.90709e-05	0.0140667	11	81936538	81938351	+	801	Ccl7	GO:0002548;GO:0005125;GO:0005576;GO:0005615;GO:0006935;GO:0006954;GO:0006955;GO:0007010;GO:0007165;GO:0007186;GO:0008009;GO:0008201;GO:0008360;GO:0010332;GO:0030335;GO:0030593;GO:0031726;GO:0031727;GO:0043547;GO:0048020;GO:0048245;GO:0048247;GO:0070098;GO:0070374;GO:0071346;GO:0071347;GO:0071356;GO:0071361;GO:2000503	K05509	-	S;T	2S6ZP;35R22;3ADKV;3C118;3DAGV;3JHXW;48FYS;49CUW;4Q95T	chemokine (C-C motif) ligand 7 [Source:MGI Symbol;Acc:MGI:99512]	20306	Q03366;A9Z1Z1	GO:0002548//monocyte chemotaxis;GO:0006935//chemotaxis;GO:0006954//inflammatory response;GO:0006955//immune response;GO:0007010//cytoskeleton organization;GO:0007165//signal transduction;GO:0007186//G protein-coupled receptor signaling pathway;GO:0008360//regulation of cell shape;GO:0010332//response to gamma radiation;GO:0030335//positive regulation of cell migration;GO:0030593//neutrophil chemo…	GO:0005576//extracellular region;GO:0005615//extracellular space;	GO:0005125//cytokine activity;GO:0008009//chemokine activity;GO:0008201//heparin binding;GO:0031726//CCR1 chemokine receptor binding;GO:0031727//CCR2 chemokine receptor binding;GO:0048020//CCR chemokine receptor binding;	ko04657(IL-17 signaling pathway);ko04062(Chemokine signaling pathway);ko04061(Viral protein interaction with cytokine and cytokine receptor);ko04060(Cytokine-cytokine receptor interaction)
ENSMUSG00000026985	22.2032	6.74658	37.6597	5.58205	2.4808	5.19559e-05	0.0146573	2	24043173	24050531	+	1217	Il36b	GO:0001819;GO:0002376;GO:0002437;GO:0005125;GO:0005149;GO:0005576;GO:0005615;GO:0005737;GO:0006954;GO:0006955;GO:0007165;GO:0010628;GO:0019221;GO:0032755;GO:0045087;GO:0045582;GO:0071222	K05486	-	S	2STX9;35Q5Z;3A7T7;3BTKC;3D7TC;3JH57;48EMV;49BU8;4Q5H2	interleukin 36B [Source:MGI Symbol;Acc:MGI:1916927]	69677	Q9D6Z6;Q08EA6	GO:0001819//positive regulation of cytokine production;GO:0002376//immune system process;GO:0002437//inflammatory response to antigenic stimulus;GO:0006954//inflammatory response;GO:0006955//immune response;GO:0007165//signal transduction;GO:0010628//positive regulation of gene expression;GO:0019221//cytokine-mediated signaling pathway;GO:0032755//positive regulation of interleukin-6 production;G…	GO:0005576//extracellular region;GO:0005615//extracellular space;GO:0005737//cytoplasm;	GO:0005125//cytokine activity;GO:0005149//interleukin-1 receptor binding;	ko04060(Cytokine-cytokine receptor interaction)
ENSMUSG00000033174	923.837	1212.83	634.842	0.523438	-0.93391	5.28849e-05	0.0146863	6	88701394	88805342	+	5077	Mgll	GO:0005654;GO:0005737;GO:0005829;GO:0006629;GO:0006631;GO:0006633;GO:0009966;GO:0016020;GO:0016042;GO:0016298;GO:0016787;GO:0019369;GO:0019433;GO:0019898;GO:0030424;GO:0030516;GO:0042803;GO:0043196;GO:0045202;GO:0045907;GO:0046464;GO:0047372;GO:0050727;GO:0051930;GO:0052651;GO:0052689;GO:0060292;GO:2000124	K01054	EC:3.1.1.23	I	KOG1455;35IG0;38I1Q;3BHGS;3CSYE;3JEFX;483MQ;48WRH;4Q0RS	monoglyceride lipase [Source:MGI Symbol;Acc:MGI:1346042]	23945	O35678	GO:0006629//lipid metabolic process;GO:0006631//fatty acid metabolic process;GO:0006633//fatty acid biosynthetic process;GO:0009966//regulation of signal transduction;GO:0016042//lipid catabolic process;GO:0019369//arachidonic acid metabolic process;GO:0019433//triglyceride catabolic process;GO:0030516//regulation of axon extension;GO:0045907//positive regulation of vasoconstriction;GO:0046464//a…	GO:0005654//nucleoplasm;GO:0005737//cytoplasm;GO:0005829//cytosol;GO:0016020//membrane;GO:0019898//extrinsic component of membrane;GO:0030424//axon;GO:0043196//varicosity;GO:0045202//synapse;	GO:0016298//lipase activity;GO:0016787//hydrolase activity;GO:0042803//protein homodimerization activity;GO:0047372//acylglycerol lipase activity;GO:0052689//carboxylic ester hydrolase activity;	ko04923(Regulation of lipolysis in adipocytes);ko04723(Retrograde endocannabinoid signaling);ko04714(Thermogenesis);ko00561(Glycerolipid metabolism)
ENSMUSG00000059430	20639	26983.7	14294.3	0.529739	-0.916646	5.60579e-05	0.0153279	6	83489887	83513247	-	1557	Actg2	GO:0000166;GO:0005524;GO:0005737;GO:0005856;GO:0005869;GO:0010628;GO:0030027;GO:0030175;GO:0032982;GO:0044297;GO:0071944;GO:0090131	K12315	-	Z	KOG0676;35BK6;38C0D;3BBGP;3CRBJ;3J6YY;485B3;493M4;4PZIC	actin, gamma 2, smooth muscle, enteric [Source:MGI Symbol;Acc:MGI:104589]	11468	P63268;Q3UJ36	GO:0010628//positive regulation of gene expression;GO:0090131//mesenchyme migration;	GO:0005737//cytoplasm;GO:0005856//cytoskeleton;GO:0005869//dynactin complex;GO:0030027//lamellipodium;GO:0030175//filopodium;GO:0032982//myosin filament;GO:0044297//cell body;GO:0071944//cell periphery;	GO:0000166//nucleotide binding;GO:0005524//ATP binding;	ko04270(Vascular smooth muscle contraction)
ENSMUSG00000050138	181.466	362.553	0.379398	0.00104646	-9.90026	5.97049e-05	0.0160778	17	88053229	88105422	-	1972	Kcnk12	GO:0005244;GO:0005267;GO:0005887;GO:0006811;GO:0015271;GO:0016020;GO:0016021;GO:0022841;GO:0030322;GO:0034765;GO:0071805	K04921	-	P;U	KOG4404;35NEI;3905H;3BDDW;3D02U;3JDMN;481YN;494D6;4PU78	potassium channel, subfamily K, member 12 [Source:MGI Symbol;Acc:MGI:2684043]	210741	Q76M80	GO:0006811//ion transport;GO:0030322//stabilization of membrane potential;GO:0034765//regulation of ion transmembrane transport;GO:0071805//potassium ion transmembrane transport;	GO:0005887//integral component of plasma membrane;GO:0016020//membrane;GO:0016021//integral component of membrane;	GO:0005244//voltage-gated ion channel activity;GO:0005267//potassium channel activity;GO:0015271//outward rectifier potassium channel activity;GO:0022841//potassium ion leak channel activity;	-
ENSMUSG00000068536	90.9364	181.873	0	0	-Inf	6.46954e-05	0.0171616	6	48951897	48955680	+	2733	Aoc1l1	GO:0005507;GO:0005509;GO:0005615;GO:0005886;GO:0008131;GO:0008201;GO:0008270;GO:0009308;GO:0009445;GO:0016491;GO:0035874;GO:0042803;GO:0044877;GO:0046677;GO:0046872;GO:0048038;GO:0052597;GO:0070062;GO:0071280;GO:0071420;GO:0097185	K11182	EC:1.4.3.22	Q	KOG1186;35N8G;39R8W;3BJBQ;3CUE4;3J98P;48A29;497KF;4PXSF	amine oxidase copper containing 1-like 1 [Source:MGI Symbol;Acc:MGI:3618290]	243376	Q6IMK7	GO:0009308//amine metabolic process;GO:0009445//putrescine metabolic process;GO:0035874//cellular response to copper ion starvation;GO:0046677//response to antibiotic;GO:0071280//cellular response to copper ion;GO:0071420//cellular response to histamine;GO:0097185//cellular response to azide;	GO:0005615//extracellular space;GO:0005886//plasma membrane;GO:0070062//extracellular exosome;	GO:0005507//copper ion binding;GO:0005509//calcium ion binding;GO:0008131//primary amine oxidase activity;GO:0008201//heparin binding;GO:0008270//zinc ion binding;GO:0016491//oxidoreductase activity;GO:0042803//protein homodimerization activity;GO:0044877//protein-containing complex binding;GO:0046872//metal ion binding;GO:0048038//quinone binding;GO:0052597//diamine oxidase activity;	ko00380(Tryptophan metabolism);ko00340(Histidine metabolism);ko00330(Arginine and proline metabolism)
ENSMUSG00000031028	247.38	147.666	347.095	2.35054	1.23299	7.5794e-05	0.0197486	7	108549545	108633667	+	8391	Tub	GO:0001664;GO:0005515;GO:0005576;GO:0005634;GO:0005737;GO:0005829;GO:0005886;GO:0005929;GO:0006909;GO:0006910;GO:0007605;GO:0008277;GO:0016020;GO:0042073;GO:0044877;GO:0045494;GO:0050766;GO:0050896;GO:0060041;GO:0061512;GO:0097500;GO:0120160;GO:1903441;GO:1903546	K19600	-	S	KOG2502;35H5J;39RCW;3BBMR;3CRHG;3J4BJ;486G8;48ZJI;4Q2TI	tubby bipartite transcription factor [Source:MGI Symbol;Acc:MGI:2651573]	22141	P50586;Q4VA41	GO:0006909//phagocytosis;GO:0006910//phagocytosis, recognition;GO:0007605//sensory perception of sound;GO:0008277//regulation of G protein-coupled receptor signaling pathway;GO:0042073//intraciliary transport;GO:0045494//photoreceptor cell maintenance;GO:0050766//positive regulation of phagocytosis;GO:0050896//response to stimulus;GO:0060041//retina development in camera-type eye;GO:0061512//prot…	GO:0005576//extracellular region;GO:0005634//nucleus;GO:0005737//cytoplasm;GO:0005829//cytosol;GO:0005886//plasma membrane;GO:0005929//cilium;GO:0016020//membrane;	GO:0001664//G protein-coupled receptor binding;GO:0005515//protein binding;GO:0044877//protein-containing complex binding;GO:0120160//intraciliary transport particle A binding;	-
ENSMUSG00000036528	441.397	588.191	294.604	0.500865	-0.997506	7.66699e-05	0.0197486	7	107194414	107347790	+	10876	Ppfibp2	GO:0005515;GO:0007528;GO:0042802;GO:0048786;GO:0050808;GO:0098793	-	-	S	KOG1899;35J6F;38C1U;3BC30;3CRN5;3J3SJ;48707;48Z12;4PWHC	PTPRF interacting protein, binding protein 2 (liprin beta 2) [Source:MGI Symbol;Acc:MGI:894649]	19024	O35711;G3X957	GO:0007528//neuromuscular junction development;GO:0050808//synapse organization;	GO:0048786//presynaptic active zone;GO:0098793//presynapse;	GO:0005515//protein binding;GO:0042802//identical protein binding;	-
ENSMUSG00000030790	196.932	295.715	98.1485	0.331902	-1.59117	7.84242e-05	0.0199119	7	110226868	110229027	+	1619	Adm	GO:0001570;GO:0001666;GO:0001843;GO:0002026;GO:0002031;GO:0003073;GO:0005179;GO:0005576;GO:0005615;GO:0005737;GO:0007189;GO:0007204;GO:0007507;GO:0007565;GO:0007568;GO:0008209;GO:0008283;GO:0008284;GO:0008285;GO:0009409;GO:0009611;GO:0010033;GO:0010460;GO:0019731;GO:0019933;GO:0031100;GO:0031102;GO:0031623;GO:0031700;GO:0032496;GO:0032868;GO:0035809;GO:0042475;GO:0042594;GO:0043065;GO:0043116;GO:…	K12333	-	-	-	adrenomedullin [Source:MGI Symbol;Acc:MGI:108058]	11535	P97297	GO:0001570//vasculogenesis;GO:0001666//response to hypoxia;GO:0001843//neural tube closure;GO:0002026//regulation of the force of heart contraction;GO:0002031//G protein-coupled receptor internalization;GO:0003073//regulation of systemic arterial blood pressure;GO:0007189//adenylate cyclase-activating G protein-coupled receptor signaling pathway;GO:0007204//positive regulation of cytosolic calciu…	GO:0005576//extracellular region;GO:0005615//extracellular space;GO:0005737//cytoplasm;	GO:0005179//hormone activity;GO:0031700//adrenomedullin receptor binding;	ko04270(Vascular smooth muscle contraction);ko04080(Neuroactive ligand-receptor interaction)
ENSMUSG00000029630	10.6589	0.61621	20.7016	33.5951	5.07018	8.16772e-05	0.0204458	5	145914004	145946428	-	2083	Cyp3a25	GO:0004497;GO:0005506;GO:0005783;GO:0005789;GO:0008390;GO:0008395;GO:0008401;GO:0009617;GO:0016020;GO:0016021;GO:0016491;GO:0016705;GO:0016712;GO:0020037;GO:0043231;GO:0046872;GO:0050649;GO:0070330;GO:0070989;GO:0101020;GO:0101021	K07424	EC:1.14.14.1	Q;C	KOG0158;35E4R;38BTY;3BF8S;3CV2F;3J4KT;488IN;490UU	cytochrome P450, family 3, subfamily a, polypeptide 25 [Source:MGI Symbol;Acc:MGI:1930638]	56388	O09158	GO:0009617//response to bacterium;GO:0070989//oxidative demethylation;	GO:0005783//endoplasmic reticulum;GO:0005789//endoplasmic reticulum membrane;GO:0016020//membrane;GO:0016021//integral component of membrane;GO:0043231//intracellular membrane-bounded organelle;	GO:0004497//monooxygenase activity;GO:0005506//iron ion binding;GO:0008390//testosterone 16-alpha-hydroxylase activity;GO:0008395//steroid hydroxylase activity;GO:0008401//retinoic acid 4-hydroxylase activity;GO:0016491//oxidoreductase activity;GO:0016705//oxidoreductase activity, acting on paired donors, with incorporation or reduction of molecular oxygen;GO:0016712//oxidoreductase activity, act…	ko05207(Chemical carcinogenesis - receptor activation);ko05204(Chemical carcinogenesis - DNA adducts);ko00830(Retinol metabolism);ko00591(Linoleic acid metabolism);ko00140(Steroid hormone biosynthesis)
ENSMUSG00000025272	867.039	600.859	1133.22	1.886	0.915328	8.87153e-05	0.021898	X	149428300	149440579	-	7296	Tro	GO:0000122;GO:0003674;GO:0005634;GO:0005737;GO:0030308	K24127	-	S	KOG4562;35F2X;39Z6P;3BN6V;3CZT1;3JFHF;48A07;498AF;4Q0HB	trophinin [Source:MGI Symbol;Acc:MGI:1928994]	56191	Q6DIC6	GO:0000122//negative regulation of transcription by RNA polymerase II;GO:0030308//negative regulation of cell growth;	GO:0005634//nucleus;GO:0005737//cytoplasm;	GO:0003674//molecular_function;	-
ENSMUSG00000037379	1508.75	1059.46	1958.04	1.84815	0.886079	8.99427e-05	0.021898	5	33355528	33375799	-	2947	Spon2	GO:0001530;GO:0002376;GO:0002448;GO:0003823;GO:0005102;GO:0005515;GO:0005576;GO:0005615;GO:0007155;GO:0008228;GO:0031012;GO:0032496;GO:0032755;GO:0032760;GO:0042742;GO:0043152;GO:0045087;GO:0046872;GO:0050832;GO:0051607;GO:0060907;GO:0071222	K24428	-	S;W	KOG3539;35MRN;38FXI;3BHFJ;3CWWR;3JF6S;4842B;495NH;4Q3ZR	spondin 2, extracellular matrix protein [Source:MGI Symbol;Acc:MGI:1923724]	100689	Q8BMS2	GO:0002376//immune system process;GO:0002448//mast cell mediated immunity;GO:0007155//cell adhesion;GO:0008228//opsonization;GO:0032496//response to lipopolysaccharide;GO:0032755//positive regulation of interleukin-6 production;GO:0032760//positive regulation of tumor necrosis factor production;GO:0042742//defense response to bacterium;GO:0043152//induction of bacterial agglutination;GO:0045087//…	GO:0005576//extracellular region;GO:0005615//extracellular space;GO:0031012//extracellular matrix;	GO:0001530//lipopolysaccharide binding;GO:0003823//antigen binding;GO:0005102//signaling receptor binding;GO:0005515//protein binding;GO:0046872//metal ion binding;	-
ENSMUSG00000064294	2138.8	3072.69	1204.91	0.392135	-1.35058	9.64996e-05	0.0225318	1	58152289	58239857	+	7033	Aox3	GO:0004031;GO:0005506;GO:0005737;GO:0005829;GO:0006805;GO:0009055;GO:0016020;GO:0016021;GO:0016491;GO:0022900;GO:0030151;GO:0042803;GO:0043546;GO:0046872;GO:0050660;GO:0051287;GO:0051536;GO:0051537;GO:0071949	K00157	EC:1.2.3.1	F;C	KOG0430;35U0N;38GEI;3BC8Q;3CXMB;3JGB9;4842N;48WMH	aldehyde oxidase 3 [Source:MGI Symbol;Acc:MGI:1918974]	71724	G3X982;Q9CW59;Q8C6Q4	GO:0006805//xenobiotic metabolic process;GO:0022900//electron transport chain;	GO:0005737//cytoplasm;GO:0005829//cytosol;GO:0016020//membrane;GO:0016021//integral component of membrane;	GO:0004031//aldehyde oxidase activity;GO:0005506//iron ion binding;GO:0009055//electron transfer activity;GO:0016491//oxidoreductase activity;GO:0030151//molybdenum ion binding;GO:0042803//protein homodimerization activity;GO:0043546//molybdopterin cofactor binding;GO:0046872//metal ion binding;GO:0050660//flavin adenine dinucleotide binding;GO:0051287//NAD binding;GO:0051536//iron-sulfur cluster…	ko04630(JAK-STAT signaling pathway);ko00982(Drug metabolism - cytochrome P450);ko00830(Retinol metabolism);ko00760(Nicotinate and nicotinamide metabolism);ko00750(Vitamin B6 metabolism);ko00380(Tryptophan metabolism);ko00350(Tyrosine metabolism);ko00280(Valine, leucine and isoleucine degradation)
ENSMUSG00000017412	78.3757	43.1883	113.563	2.62949	1.39478	9.65555e-05	0.0225318	2	52318332	52566843	-	8963	Cacnb4	GO:0005244;GO:0005245;GO:0005262;GO:0005515;GO:0005730;GO:0005737;GO:0005886;GO:0005891;GO:0006811;GO:0006816;GO:0007214;GO:0007268;GO:0007528;GO:0007628;GO:0008285;GO:0008331;GO:0014051;GO:0016607;GO:0019227;GO:0019901;GO:0034765;GO:0035249;GO:0042391;GO:0045202;GO:0046058;GO:0048536;GO:0048538;GO:0048541;GO:0050852;GO:0050877;GO:0050908;GO:0055001;GO:0070588;GO:0098793;GO:0098978;GO:0099533;GO:…	K04865	-	S;T	KOG3812;35CIH;38D0P;3BC85;3CXPJ;3J1UT;486AP;492BF;4PW9Y	calcium channel, voltage-dependent, beta 4 subunit [Source:MGI Symbol;Acc:MGI:103301]	12298	Q8R0S4;A2ATZ8	GO:0006811//ion transport;GO:0006816//calcium ion transport;GO:0007214//gamma-aminobutyric acid signaling pathway;GO:0007268//chemical synaptic transmission;GO:0007528//neuromuscular junction development;GO:0007628//adult walking behavior;GO:0008285//negative regulation of cell population proliferation;GO:0014051//gamma-aminobutyric acid secretion;GO:0019227//neuronal action potential propagation…	GO:0005730//nucleolus;GO:0005737//cytoplasm;GO:0005886//plasma membrane;GO:0005891//voltage-gated calcium channel complex;GO:0016607//nuclear speck;GO:0045202//synapse;GO:0098793//presynapse;GO:0098978//glutamatergic synapse;GO:0110165//cellular anatomical entity;	GO:0005244//voltage-gated ion channel activity;GO:0005245//voltage-gated calcium channel activity;GO:0005262//calcium channel activity;GO:0005515//protein binding;GO:0008331//high voltage-gated calcium channel activity;GO:0019901//protein kinase binding;GO:0099635//voltage-gated calcium channel activity involved in positive regulation of presynaptic cytosolic calcium levels;	ko05414(Dilated cardiomyopathy);ko05412(Arrhythmogenic right ventricular cardiomyopathy);ko05410(Hypertrophic cardiomyopathy);ko04921(Oxytocin signaling pathway);ko04261(Adrenergic signaling in cardiomyocytes);ko04260(Cardiac muscle contraction);ko04010(MAPK signaling pathway)
ENSMUSG00000112023	94.2985	54.298	134.299	2.47337	1.30648	9.69476e-05	0.0225318	10	51356728	51362799	+	5439	Lilrb4b	GO:0001968;GO:0002376;GO:0002507;GO:0002669;GO:0002725;GO:0002774;GO:0005886;GO:0009986;GO:0016020;GO:0016021;GO:0019903;GO:0030293;GO:0030547;GO:0031623;GO:0032682;GO:0032689;GO:0032691;GO:0032693;GO:0032703;GO:0032714;GO:0032715;GO:0032720;GO:0034185;GO:0042130;GO:0043124;GO:0043378;GO:0043409;GO:0045576;GO:0045584;GO:0045591;GO:0045671;GO:0046007;GO:0050860;GO:0061099;GO:0071659;GO:0150102;GO:…	-	-	S;T	2RU0A;35RBX;3AGBA;3BWZR;3D1DZ;3JFJM;489Q3;4991T;4Q8KH	leukocyte immunoglobulin-like receptor, subfamily B, member 4B [Source:MGI Symbol;Acc:MGI:102702]	14727	Q61450	GO:0002376//immune system process;GO:0002507//tolerance induction;GO:0002669//positive regulation of T cell anergy;GO:0002725//negative regulation of T cell cytokine production;GO:0002774//Fc receptor mediated inhibitory signaling pathway;GO:0031623//receptor internalization;GO:0032682//negative regulation of chemokine production;GO:0032689//negative regulation of interferon-gamma production;GO:0…	GO:0005886//plasma membrane;GO:0009986//cell surface;GO:0016020//membrane;GO:0016021//integral component of membrane;	GO:0001968//fibronectin binding;GO:0019903//protein phosphatase binding;GO:0030293//transmembrane receptor protein tyrosine kinase inhibitor activity;GO:0030547//signaling receptor inhibitor activity;GO:0034185//apolipoprotein binding;	-
ENSMUSG00000053025	1068.37	683.245	1453.5	2.12735	1.08906	9.76169e-05	0.0225318	7	74764642	74959010	-	8381	Sv2b	GO:0001669;GO:0006836;GO:0007268;GO:0008021;GO:0016020;GO:0016021;GO:0022857;GO:0030285;GO:0030672;GO:0031410;GO:0043005;GO:0045202;GO:0055085	K06258	-	S;M;T;D;G	KOG0255;35IK6;38BDZ;3B9V0;3CVDU;3JBNH;487PD;49235;4Q6S8	synaptic vesicle glycoprotein 2 b [Source:MGI Symbol;Acc:MGI:1927338]	64176	Q8BG39	GO:0006836//neurotransmitter transport;GO:0007268//chemical synaptic transmission;GO:0055085//transmembrane transport;	GO:0001669//acrosomal vesicle;GO:0008021//synaptic vesicle;GO:0016020//membrane;GO:0016021//integral component of membrane;GO:0030285//integral component of synaptic vesicle membrane;GO:0030672//synaptic vesicle membrane;GO:0031410//cytoplasmic vesicle;GO:0043005//neuron projection;GO:0045202//synapse;	GO:0022857//transmembrane transporter activity;	ko04512(ECM-receptor interaction)
ENSMUSG00000018822	4154.53	8294.05	15.001	0.00180865	-9.11087	0.000100831	0.0225687	19	42186410	42190691	-	1900	Sfrp5	GO:0005515;GO:0005576;GO:0008285;GO:0016055;GO:0030111;GO:0030154;GO:0030178;GO:0030510;GO:0032502;GO:0043433;GO:0051898;GO:0090090;GO:2000057	K02222	-	M;T	KOG3577;35BID;38CJD;3BCWQ;3CXY5;3JEZ9;485AE;49513;4PYP5	secreted frizzled-related sequence protein 5 [Source:MGI Symbol;Acc:MGI:1860298]	54612	Q9WU66;A0A0R4J001	GO:0008285//negative regulation of cell population proliferation;GO:0016055//Wnt signaling pathway;GO:0030111//regulation of Wnt signaling pathway;GO:0030154//cell differentiation;GO:0030178//negative regulation of Wnt signaling pathway;GO:0030510//regulation of BMP signaling pathway;GO:0032502//developmental process;GO:0043433//negative regulation of DNA-binding transcription factor activity;GO:…	GO:0005576//extracellular region;	GO:0005515//protein binding;	ko04310(Wnt signaling pathway)
ENSMUSG00000022456	131.495	75.1012	187.888	2.5018	1.32297	0.000103942	0.0225687	15	82153003	82178775	+	8319	Septin3	GO:0000166;GO:0003924;GO:0005515;GO:0005525;GO:0005737;GO:0005829;GO:0005856;GO:0005940;GO:0007049;GO:0008104;GO:0015630;GO:0031105;GO:0032153;GO:0042734;GO:0042802;GO:0043005;GO:0045202;GO:0051301;GO:0060090;GO:0061640;GO:0098793;GO:0099569	K16938	-	Z;T;D	KOG1547;35BGJ;38CPR;3BCZS;3CX5U;3J4CK;4818T;48X6F;4Q72J	septin 3 [Source:MGI Symbol;Acc:MGI:1345148]	24050	Q9Z1S5	GO:0007049//cell cycle;GO:0008104//protein localization;GO:0051301//cell division;GO:0061640//cytoskeleton-dependent cytokinesis;	GO:0005737//cytoplasm;GO:0005829//cytosol;GO:0005856//cytoskeleton;GO:0005940//septin ring;GO:0015630//microtubule cytoskeleton;GO:0031105//septin complex;GO:0032153//cell division site;GO:0042734//presynaptic membrane;GO:0043005//neuron projection;GO:0045202//synapse;GO:0098793//presynapse;GO:0099569//presynaptic cytoskeleton;	GO:0000166//nucleotide binding;GO:0003924//GTPase activity;GO:0005515//protein binding;GO:0005525//GTP binding;GO:0042802//identical protein binding;GO:0060090//molecular adaptor activity;	ko05100(Bacterial invasion of epithelial cells)
ENSMUSG00000030351	1001.03	433.258	1568.8	3.62093	1.85636	0.000103947	0.0225687	6	127864552	127930940	+	5326	Tspan11	GO:0003674;GO:0005887;GO:0016020;GO:0016021;GO:0016477	K17352	-	S	KOG3882;358WA;38CSJ;3BC87;3CTIY;3JFZX;481K2;48XBG;4PT18	tetraspanin 11 [Source:MGI Symbol;Acc:MGI:1915748]	68498	Q9D1D1	GO:0016477//cell migration;	GO:0005887//integral component of plasma membrane;GO:0016020//membrane;GO:0016021//integral component of membrane;	GO:0003674//molecular_function;	-
ENSMUSG00000047592	105.721	59.0135	152.428	2.58294	1.36901	0.000105265	0.0225687	5	138224160	138251625	+	4473	Nxpe5	GO:0003674;GO:0005575;GO:0008150;GO:0016020;GO:0016021	-	-	S	2QUD6;35FWK;39BS7;3BD34;3D4CI;3JAUS;48BBV;48YGT;4Q1EY	neurexophilin and PC-esterase domain family, member 5 [Source:MGI Symbol;Acc:MGI:3584036]	381680	E9PXC9	GO:0008150//biological_process;	GO:0005575//cellular_component;GO:0016020//membrane;GO:0016021//integral component of membrane;	GO:0003674//molecular_function;	-
ENSMUSG00000028047	2331.3	1466.57	3196.03	2.17926	1.12384	0.00010628	0.0225687	3	89122487	89134144	+	4823	Thbs3	GO:0003417;GO:0005509;GO:0005576;GO:0007155;GO:0008201;GO:0043931;GO:0048471;GO:0060346;GO:0062023	K04659	-	O;T	2QRK8;35BYK;38BZ6;3BC6D;3CRA6;3J2JA;487BD;48Y39;4PUQ6	thrombospondin 3 [Source:MGI Symbol;Acc:MGI:98739]	21827	Q05895	GO:0003417//growth plate cartilage development;GO:0007155//cell adhesion;GO:0043931//ossification involved in bone maturation;GO:0060346//bone trabecula formation;	GO:0005576//extracellular region;GO:0048471//perinuclear region of cytoplasm;GO:0062023//collagen-containing extracellular matrix;	GO:0005509//calcium ion binding;GO:0008201//heparin binding;	ko05165(Human papillomavirus infection);ko05144(Malaria);ko04512(ECM-receptor interaction);ko04510(Focal adhesion);ko04151(PI3K-Akt signaling pathway);ko04145(Phagosome)
ENSMUSG00000054169	140.138	280.276	0	0	-Inf	0.000106342	0.0225687	7	24476631	24484082	+	1496	Ceacam10	-	K06499	-	S;T	2S42Z;3AEYA;3BKZS;3D2GJ;482UF;49741	carcinoembryonic antigen-related cell adhesion molecule 10 [Source:MGI Symbol;Acc:MGI:1347248]	26366	Q61400;A0A0R4J0G1	-	-	-	-
ENSMUSG00000034324	1105.17	661.377	1548.97	2.34203	1.22776	0.000106666	0.0225687	5	127318872	127642857	+	5850	Tmem132c	GO:0016020;GO:0016021	K17599	-	S;O;J;I	KOG4789;35A7G;38H28;3B9Z0;3CS00;3J51Z;485A1;48VK7;4PZ64	transmembrane protein 132C [Source:MGI Symbol;Acc:MGI:2443061]	208213	Q8CEF9;E9QP73	-	GO:0016020//membrane;GO:0016021//integral component of membrane;	-	-
ENSMUSG00000073096	250.161	335.299	165.024	0.492168	-1.02278	0.000113014	0.0236305	6	48531730	48547656	+	2913	Lrrc61	GO:0005515	-	-	T;L	KOG0531;35JGR;39V3J;3BBRK;3CZFN;3J6A9;48CQI;494BK;4Q238	leucine rich repeat containing 61 [Source:MGI Symbol;Acc:MGI:2652848]	243371	Q8R2R5;A0A0R4J1J6	-	-	GO:0005515//protein binding;	-
ENSMUSG00000033082	276.288	382.244	170.331	0.445609	-1.16615	0.000116181	0.0240104	6	129401735	129428963	-	5180	Clec1a	GO:0003674;GO:0004888;GO:0005575;GO:0005887;GO:0007165;GO:0008150;GO:0016020;GO:0016021;GO:0030246	K10069	-	S;T;V	KOG4297;3590A;38KCI;3BHTU;3D1KB;3JETY;480S4;4990B;4PWJI	C-type lectin domain family 1, member a [Source:MGI Symbol;Acc:MGI:2444151]	243653	Q8BWY2	GO:0007165//signal transduction;GO:0008150//biological_process;	GO:0005575//cellular_component;GO:0005887//integral component of plasma membrane;GO:0016020//membrane;GO:0016021//integral component of membrane;	GO:0003674//molecular_function;GO:0004888//transmembrane signaling receptor activity;GO:0030246//carbohydrate binding;	-
ENSMUSG00000052572	568.219	394.333	742.105	1.88192	0.912207	0.000125943	0.0254434	7	90125880	92098455	+	17870	Dlg2	GO:0005515;GO:0005737;GO:0005886;GO:0007268;GO:0008022;GO:0008076;GO:0014069;GO:0016020;GO:0016323;GO:0019233;GO:0019900;GO:0019903;GO:0030054;GO:0030165;GO:0030424;GO:0030425;GO:0030672;GO:0031594;GO:0035865;GO:0042995;GO:0043005;GO:0043025;GO:0043113;GO:0043194;GO:0043204;GO:0044224;GO:0044877;GO:0045161;GO:0045163;GO:0045197;GO:0045202;GO:0045211;GO:0097120;GO:0098609;GO:0098839;GO:0098919;GO:…	K12075	-	F;T	KOG0708;35EBK;38EMW;3BE6T;3CR79;3J24C;480BA;48VUA;4PY30	discs large MAGUK scaffold protein 2 [Source:MGI Symbol;Acc:MGI:1344351]	23859	Q91XM9	GO:0007268//chemical synaptic transmission;GO:0019233//sensory perception of pain;GO:0035865//cellular response to potassium ion;GO:0043113//receptor clustering;GO:0045161//neuronal ion channel clustering;GO:0045163//clustering of voltage-gated potassium channels;GO:0045197//establishment or maintenance of epithelial cell apical/basal polarity;GO:0097120//receptor localization to synapse;GO:00986…	GO:0005737//cytoplasm;GO:0005886//plasma membrane;GO:0008076//voltage-gated potassium channel complex;GO:0014069//postsynaptic density;GO:0016020//membrane;GO:0016323//basolateral plasma membrane;GO:0030054//cell junction;GO:0030424//axon;GO:0030425//dendrite;GO:0030672//synaptic vesicle membrane;GO:0031594//neuromuscular junction;GO:0042995//cell projection;GO:0043005//neuron projection;GO:00430…	GO:0005515//protein binding;GO:0008022//protein C-terminus binding;GO:0019900//kinase binding;GO:0019903//protein phosphatase binding;GO:0030165//PDZ domain binding;GO:0044877//protein-containing complex binding;GO:0098919//structural constituent of postsynaptic density;	ko05165(Human papillomavirus infection);ko04530(Tight junction);ko04390(Hippo signaling pathway)
ENSMUSG00000058818	165.05	103.83	226.27	2.17923	1.12382	0.000127308	0.0254434	7	3714408	3723390	-	4471	Pirb	GO:0001540;GO:0001782;GO:0002250;GO:0002376;GO:0005515;GO:0005615;GO:0005737;GO:0005886;GO:0007611;GO:0008157;GO:0009897;GO:0009986;GO:0016020;GO:0016021;GO:0019221;GO:0019724;GO:0023025;GO:0023029;GO:0030107;GO:0030109;GO:0032393;GO:0032394;GO:0032396;GO:0035307;GO:0042169;GO:0042288;GO:0042803;GO:0043011;GO:0044877;GO:0045671;GO:0050839;GO:0051248;GO:1900271;GO:1900454	K06512	-	S;T	2RYEX;35IAN;3AH9G;3BMC1;3D6AJ;3J453;47ZV8;48YSX;4PYYQ	paired Ig-like receptor B [Source:MGI Symbol;Acc:MGI:894311]	18733	P97484	GO:0001782//B cell homeostasis;GO:0002250//adaptive immune response;GO:0002376//immune system process;GO:0007611//learning or memory;GO:0019221//cytokine-mediated signaling pathway;GO:0019724//B cell mediated immunity;GO:0035307//positive regulation of protein dephosphorylation;GO:0043011//myeloid dendritic cell differentiation;GO:0045671//negative regulation of osteoclast differentiation;GO:0051…	GO:0005615//extracellular space;GO:0005737//cytoplasm;GO:0005886//plasma membrane;GO:0009897//external side of plasma membrane;GO:0009986//cell surface;GO:0016020//membrane;GO:0016021//integral component of membrane;	GO:0001540//amyloid-beta binding;GO:0005515//protein binding;GO:0008157//protein phosphatase 1 binding;GO:0023025//MHC class Ib protein complex binding;GO:0023029//MHC class Ib protein binding;GO:0030107//HLA-A specific inhibitory MHC class I receptor activity;GO:0030109//HLA-B specific inhibitory MHC class I receptor activity;GO:0032393//MHC class I receptor activity;GO:0032394//MHC class Ib rec…	ko04662(B cell receptor signaling pathway);ko04380(Osteoclast differentiation)
ENSMUSG00000039628	34.8857	15.388	54.3834	3.53413	1.82136	0.000128319	0.0254434	17	24971962	24977658	+	1358	Hs3st6	GO:0000139;GO:0001835;GO:0005575;GO:0005794;GO:0008146;GO:0008467;GO:0015012;GO:0016020;GO:0016021;GO:0016740	K09679	EC:2.8.2.-	S;O	KOG3704;35A1U;38F53;3BBC6;3CSSA;3JBUN;480NP;48VX4;4Q0Z0	heparan sulfate (glucosamine) 3-O-sulfotransferase 6 [Source:MGI Symbol;Acc:MGI:3580487]	328779	Q5GFD5;A2RTI7	GO:0001835//blastocyst hatching;GO:0015012//heparan sulfate proteoglycan biosynthetic process;	GO:0000139//Golgi membrane;GO:0005575//cellular_component;GO:0005794//Golgi apparatus;GO:0016020//membrane;GO:0016021//integral component of membrane;	GO:0008146//sulfotransferase activity;GO:0008467//[heparan sulfate]-glucosamine 3-sulfotransferase 1 activity;GO:0016740//transferase activity;	-
ENSMUSG00000079357	52.1903	104.381	0	0	-Inf	0.000129883	0.0254434	14	8518631	8551429	-	3866	Gm11100	GO:0003674;GO:0005575;GO:0008150	-	-	-	-	predicted gene 11100 [Source:MGI Symbol;Acc:MGI:3779338]	102633458	-	GO:0008150//biological_process;	GO:0005575//cellular_component;	GO:0003674//molecular_function;	-
ENSMUSG00000070880	8.19398	16.388	0	0	-Inf	0.000130274	0.0254434	2	70383416	70432358	+	7639	Gad1	GO:0003824;GO:0004351;GO:0005737;GO:0005739;GO:0005938;GO:0006538;GO:0009449;GO:0016595;GO:0016829;GO:0016830;GO:0016831;GO:0018352;GO:0019752;GO:0030170;GO:0030424;GO:0035176;GO:0035641;GO:0042136;GO:0042802;GO:0043679;GO:0044306;GO:0044877;GO:0045202;GO:0047485;GO:0048786;GO:0060077;GO:0061202	K01580	EC:4.1.1.15	E	KOG0629;35BN4;38CT3;3BB5R;3CUJ9;3J95Y;483V8;4957X;4Q7JE	glutamate decarboxylase 1 [Source:MGI Symbol;Acc:MGI:95632]	14415	P48318;Q548L6	GO:0006538//glutamate catabolic process;GO:0009449//gamma-aminobutyric acid biosynthetic process;GO:0018352//protein-pyridoxal-5-phosphate linkage;GO:0019752//carboxylic acid metabolic process;GO:0035176//social behavior;GO:0035641//locomotory exploration behavior;GO:0042136//neurotransmitter biosynthetic process;	GO:0005737//cytoplasm;GO:0005739//mitochondrion;GO:0005938//cell cortex;GO:0030424//axon;GO:0043679//axon terminus;GO:0044306//neuron projection terminus;GO:0045202//synapse;GO:0048786//presynaptic active zone;GO:0060077//inhibitory synapse;GO:0061202//clathrin-sculpted gamma-aminobutyric acid transport vesicle membrane;	GO:0003824//catalytic activity;GO:0004351//glutamate decarboxylase activity;GO:0016595//glutamate binding;GO:0016829//lyase activity;GO:0016830//carbon-carbon lyase activity;GO:0016831//carboxy-lyase activity;GO:0030170//pyridoxal phosphate binding;GO:0042802//identical protein binding;GO:0044877//protein-containing complex binding;GO:0047485//protein N-terminus binding;	ko04940(Type I diabetes mellitus);ko04727(GABAergic synapse);ko00650(Butanoate metabolism);ko00430(Taurine and hypotaurine metabolism);ko00410(beta-Alanine metabolism);ko00250(Alanine, aspartate and glutamate metabolism)
ENSMUSG00000046169	802.645	1043.81	561.484	0.53792	-0.894536	0.000136682	0.026405	13	104424343	104633203	+	7798	Adamts6	GO:0001822;GO:0003279;GO:0004222;GO:0005576;GO:0006508;GO:0007507;GO:0008233;GO:0008237;GO:0016787;GO:0030198;GO:0031012;GO:0035904;GO:0046872;GO:0060976	K08621	EC:3.4.24.-	O;P	KOG3538;KOG4597;35KFY;38GTE;3BJVB;3CSQK;3JAWQ;484JN;490BV;4PYTS	a disintegrin-like and metallopeptidase (reprolysin type) with thrombospondin type 1 motif, 6 [Source:MGI Symbol;Acc:MGI:1347348]	108154	D3Z1A5	GO:0001822//kidney development;GO:0003279//cardiac septum development;GO:0006508//proteolysis;GO:0007507//heart development;GO:0030198//extracellular matrix organization;GO:0035904//aorta development;GO:0060976//coronary vasculature development;	GO:0005576//extracellular region;GO:0031012//extracellular matrix;	GO:0004222//metalloendopeptidase activity;GO:0008233//peptidase activity;GO:0008237//metallopeptidase activity;GO:0016787//hydrolase activity;GO:0046872//metal ion binding;	-
ENSMUSG00000054196	271.608	162.987	380.229	2.33289	1.22212	0.000139862	0.0267286	15	38940327	38950516	+	1593	Cthrc1	GO:0001649;GO:0005109;GO:0005515;GO:0005576;GO:0005581;GO:0005615;GO:0016477;GO:0016528;GO:0017147;GO:0031012;GO:0032092;GO:0033687;GO:0033690;GO:0043932;GO:0045669;GO:0060071;GO:0060122;GO:0090090;GO:0090103;GO:0090177	K25700	-	S;T	2QSJD;35GQY;39RIY;3BDQJ;3CZMJ;3JA62;4815D;494ZQ;4PV2T	collagen triple helix repeat containing 1 [Source:MGI Symbol;Acc:MGI:1915838]	68588	Q9D1D6	GO:0001649//osteoblast differentiation;GO:0016477//cell migration;GO:0032092//positive regulation of protein binding;GO:0033687//osteoblast proliferation;GO:0033690//positive regulation of osteoblast proliferation;GO:0043932//ossification involved in bone remodeling;GO:0045669//positive regulation of osteoblast differentiation;GO:0060071//Wnt signaling pathway, planar cell polarity pathway;GO:006…	GO:0005576//extracellular region;GO:0005581//collagen trimer;GO:0005615//extracellular space;GO:0016528//sarcoplasm;GO:0031012//extracellular matrix;	GO:0005109//frizzled binding;GO:0005515//protein binding;GO:0017147//Wnt-protein binding;	-
ENSMUSG00000008999	758.944	449.351	1068.54	2.37796	1.24972	0.000147386	0.0272262	2	172709805	172782114	-	4019	Bmp7	GO:0001503;GO:0001654;GO:0001656;GO:0001657;GO:0001707;GO:0001822;GO:0001823;GO:0003272;GO:0003344;GO:0005125;GO:0005515;GO:0005576;GO:0005615;GO:0007389;GO:0007411;GO:0007435;GO:0008083;GO:0008201;GO:0008283;GO:0008285;GO:0009880;GO:0009887;GO:0010628;GO:0010718;GO:0010800;GO:0010862;GO:0010942;GO:0021502;GO:0030154;GO:0030326;GO:0030501;GO:0030509;GO:0030855;GO:0030858;GO:0030902;GO:0031982;GO:…	K16621	-	M;T	KOG3900;359SJ;38C5N;3BCE8;3CVAR;3J1KK;47Z0M;4918N;4PWH7	bone morphogenetic protein 7 [Source:MGI Symbol;Acc:MGI:103302]	12162	P23359	GO:0001503//ossification;GO:0001654//eye development;GO:0001656//metanephros development;GO:0001657//ureteric bud development;GO:0001707//mesoderm formation;GO:0001822//kidney development;GO:0001823//mesonephros development;GO:0003272//endocardial cushion formation;GO:0003344//pericardium morphogenesis;GO:0007389//pattern specification process;GO:0007411//axon guidance;GO:0007435//salivary gland …	GO:0005576//extracellular region;GO:0005615//extracellular space;GO:0031982//vesicle;GO:0062023//collagen-containing extracellular matrix;	GO:0005125//cytokine activity;GO:0005515//protein binding;GO:0008083//growth factor activity;GO:0008201//heparin binding;GO:0070700//BMP receptor binding;	ko04390(Hippo signaling pathway);ko04360(Axon guidance);ko04350(TGF-beta signaling pathway);ko04060(Cytokine-cytokine receptor interaction)
ENSMUSG00000075408	469.071	235.822	702.32	2.97818	1.57443	0.000147967	0.0272262	15	101191093	101195307	+	1967	Smim41	GO:0016020;GO:0016021	-	-	-	-	small integral membrane protein 41 [Source:MGI Symbol;Acc:MGI:1924967]	77717	-	-	GO:0016020//membrane;GO:0016021//integral component of membrane;	-	-
ENSMUSG00000033453	2924.31	1613.27	4235.35	2.62532	1.39249	0.000148338	0.0272262	9	30810451	30833748	-	10363	Adamts15	GO:0004175;GO:0004222;GO:0005576;GO:0005615;GO:0006508;GO:0007520;GO:0008201;GO:0008233;GO:0008237;GO:0008270;GO:0009986;GO:0016787;GO:0022617;GO:0030198;GO:0031012;GO:0046872;GO:0050840;GO:0062023	K08629	EC:3.4.24.-	O	KOG3538;35IV8;38KRS;3BB9E;3CTDC;3J8C8;47ZIB;496FG;4Q1EN	a disintegrin-like and metallopeptidase (reprolysin type) with thrombospondin type 1 motif, 15 [Source:MGI Symbol;Acc:MGI:2449569]	235130	P59384	GO:0006508//proteolysis;GO:0007520//myoblast fusion;GO:0022617//extracellular matrix disassembly;GO:0030198//extracellular matrix organization;	GO:0005576//extracellular region;GO:0005615//extracellular space;GO:0009986//cell surface;GO:0031012//extracellular matrix;GO:0062023//collagen-containing extracellular matrix;	GO:0004175//endopeptidase activity;GO:0004222//metalloendopeptidase activity;GO:0008201//heparin binding;GO:0008233//peptidase activity;GO:0008237//metallopeptidase activity;GO:0008270//zinc ion binding;GO:0016787//hydrolase activity;GO:0046872//metal ion binding;GO:0050840//extracellular matrix binding;	-
ENSMUSG00000069259	152.494	303.868	1.12029	0.00368676	-8.08343	0.000149025	0.0272262	13	27496610	27503235	+	1159	Prl6a1	GO:0005148;GO:0005179;GO:0005576;GO:0005615;GO:0007165;GO:0007565;GO:0008284;GO:0030879;GO:0031667;GO:0046427;GO:1903489	K05439	-	M;T	2QYU3;35P3W;39381;3BFUE;3D2F8;3J43E;48B4W;4905T;4PW3W	prolactin family 6, subfamily a, member 1 [Source:MGI Symbol;Acc:MGI:1206579]	19111	O35257;A0A0M6L0L9	GO:0007165//signal transduction;GO:0007565//female pregnancy;GO:0008284//positive regulation of cell population proliferation;GO:0030879//mammary gland development;GO:0031667//response to nutrient levels;GO:0046427//positive regulation of receptor signaling pathway via JAK-STAT;GO:1903489//positive regulation of lactation;	GO:0005576//extracellular region;GO:0005615//extracellular space;	GO:0005148//prolactin receptor binding;GO:0005179//hormone activity;	ko04917(Prolactin signaling pathway);ko04630(JAK-STAT signaling pathway);ko04151(PI3K-Akt signaling pathway);ko04080(Neuroactive ligand-receptor interaction);ko04060(Cytokine-cytokine receptor interaction)
ENSMUSG00000096606	177.934	252.693	103.176	0.408307	-1.29228	0.000150125	0.0272262	7	99273289	99276310	-	3022	Tpbgl	GO:0005515;GO:0005886;GO:0016020;GO:0016021;GO:0090090	-	-	S;U	KOG0619;35EK0;39U3R;3BI7X;3D27P;3JDYA;48AZ4;49834;4PSSG	trophoblast glycoprotein-like [Source:MGI Symbol;Acc:MGI:3646425]	100503386	Q8C013	GO:0090090//negative regulation of canonical Wnt signaling pathway;	GO:0005886//plasma membrane;GO:0016020//membrane;GO:0016021//integral component of membrane;	GO:0005515//protein binding;	-
ENSMUSG00000047586	364.827	728.896	0.758797	0.00104102	-9.90778	0.000154229	0.0276881	7	28243021	28246679	-	1531	Nccrp1	GO:0005737;GO:0006516;GO:0008284;GO:0016567;GO:0019005;GO:0030433;GO:0031146;GO:0061630	-	-	T;B	KOG3248;35GRB;38H1Q;3BJIJ;3D3A6;3JDQM;48A5D;49593;4PV2E	non-specific cytotoxic cell receptor protein 1 homolog (zebrafish) [Source:MGI Symbol;Acc:MGI:2685009]	233038	G3X9C2;A0A0A0MQ97	GO:0006516//glycoprotein catabolic process;GO:0008284//positive regulation of cell population proliferation;GO:0016567//protein ubiquitination;GO:0030433//ubiquitin-dependent ERAD pathway;GO:0031146//SCF-dependent proteasomal ubiquitin-dependent protein catabolic process;	GO:0005737//cytoplasm;GO:0019005//SCF ubiquitin ligase complex;	GO:0061630//ubiquitin protein ligase activity;	-
ENSMUSG00000061080	631.855	392.672	871.037	2.21823	1.14941	0.000158848	0.028232	16	39804723	42002042	+	17213	Lsamp	GO:0005829;GO:0005886;GO:0007155;GO:0016020;GO:0016021;GO:0031225;GO:0035641	K06772	-	S;T	KOG3510;35G4N;39RYB;3BEBW;3D12F;3JD65;488MU;48YDF;4Q3JM	limbic system-associated membrane protein [Source:MGI Symbol;Acc:MGI:1261760]	268890	Q3TYE5	GO:0007155//cell adhesion;GO:0035641//locomotory exploration behavior;	GO:0005829//cytosol;GO:0005886//plasma membrane;GO:0016020//membrane;GO:0016021//integral component of membrane;GO:0031225//anchored component of membrane;	-	-
ENSMUSG00000025496	1238.04	2467.75	8.33171	0.00337623	-8.21037	0.00017519	0.0308283	7	140871919	140876377	+	3381	Drd4	GO:0001591;GO:0001662;GO:0001963;GO:0001975;GO:0004930;GO:0004952;GO:0004993;GO:0005737;GO:0005813;GO:0005886;GO:0005887;GO:0005938;GO:0007165;GO:0007186;GO:0007187;GO:0007188;GO:0007195;GO:0007212;GO:0007268;GO:0007610;GO:0007614;GO:0008306;GO:0008344;GO:0008355;GO:0012506;GO:0016020;GO:0016021;GO:0017124;GO:0030424;GO:0030425;GO:0030594;GO:0032417;GO:0033674;GO:0034776;GO:0035240;GO:0042053;GO:…	K04147	-	O;T	KOG3656;35918;39BJ9;3BBW6;3CYE4;3JBM4;48504;49392;4PWR3	dopamine receptor D4 [Source:MGI Symbol;Acc:MGI:94926]	13491	P51436	GO:0001662//behavioral fear response;GO:0001963//synaptic transmission, dopaminergic;GO:0001975//response to amphetamine;GO:0007165//signal transduction;GO:0007186//G protein-coupled receptor signaling pathway;GO:0007187//G protein-coupled receptor signaling pathway, coupled to cyclic nucleotide second messenger;GO:0007188//adenylate cyclase-modulating G protein-coupled receptor signaling pathway…	GO:0005737//cytoplasm;GO:0005813//centrosome;GO:0005886//plasma membrane;GO:0005887//integral component of plasma membrane;GO:0005938//cell cortex;GO:0012506//vesicle membrane;GO:0016020//membrane;GO:0016021//integral component of membrane;GO:0030424//axon;GO:0030425//dendrite;GO:0043025//neuronal cell body;GO:0043195//terminal bouton;GO:0043197//dendritic spine;GO:0043679//axon terminus;GO:00989…	GO:0001591//dopamine neurotransmitter receptor activity, coupled via Gi/Go;GO:0004930//G protein-coupled receptor activity;GO:0004952//dopamine neurotransmitter receptor activity;GO:0004993//G protein-coupled serotonin receptor activity;GO:0017124//SH3 domain binding;GO:0030594//neurotransmitter receptor activity;GO:0035240//dopamine binding;GO:0042802//identical protein binding;GO:0046872//metal…	ko04728(Dopaminergic synapse);ko04080(Neuroactive ligand-receptor interaction)
ENSMUSG00000042532	156.932	313.552	0.311797	0.000994401	-9.97388	0.000183421	0.0317181	19	42236013	42258787	+	2988	Golga7b	GO:0000139;GO:0002178;GO:0005515;GO:0005794;GO:0005886;GO:0006612;GO:0016020;GO:0018230;GO:0019899	-	-	S	KOG4069;35EMX;39UQX;3BJGP;3D3ZF;3JFVM;487W7;497KZ;4Q5EI	golgi autoantigen, golgin subfamily a, 7B [Source:MGI Symbol;Acc:MGI:1918396]	71146	Q9D428	GO:0006612//protein targeting to membrane;GO:0018230//peptidyl-L-cysteine S-palmitoylation;	GO:0000139//Golgi membrane;GO:0002178//palmitoyltransferase complex;GO:0005794//Golgi apparatus;GO:0005886//plasma membrane;GO:0016020//membrane;	GO:0005515//protein binding;GO:0019899//enzyme binding;	-
ENSMUSG00000062342	58.1374	116.275	0	0	-Inf	0.000183816	0.0317181	13	33433595	33444833	+	1923	Serpinb9e	GO:0002020;GO:0004867;GO:0005615;GO:0005634;GO:0005654;GO:0005737;GO:0005794;GO:0005829;GO:0006915;GO:0006955;GO:0010951;GO:0042270;GO:0043027;GO:0043066;GO:0043154	K13963	-	O;V	KOG2392;359N2;38VR6;3BBFJ;3CV81;3J7RH;48BC8;492X6;4PW6S	serine (or cysteine) peptidase inhibitor, clade B, member 9e [Source:MGI Symbol;Acc:MGI:894672]	20710	O08806	GO:0006915//apoptotic process;GO:0006955//immune response;GO:0010951//negative regulation of endopeptidase activity;GO:0042270//protection from natural killer cell mediated cytotoxicity;GO:0043066//negative regulation of apoptotic process;GO:0043154//negative regulation of cysteine-type endopeptidase activity involved in apoptotic process;	GO:0005615//extracellular space;GO:0005634//nucleus;GO:0005654//nucleoplasm;GO:0005737//cytoplasm;GO:0005794//Golgi apparatus;GO:0005829//cytosol;	GO:0002020//protease binding;GO:0004867//serine-type endopeptidase inhibitor activity;GO:0043027//cysteine-type endopeptidase inhibitor activity involved in apoptotic process;	ko05146(Amoebiasis)
ENSMUSG00000031965	53.7501	107.5	0	0	-Inf	0.000189936	0.032459	9	24629434	24685599	-	11997	Tbx20	GO:0000122;GO:0000977;GO:0000978;GO:0000981;GO:0001228;GO:0001569;GO:0001570;GO:0001708;GO:0001947;GO:0003143;GO:0003148;GO:0003151;GO:0003171;GO:0003175;GO:0003176;GO:0003180;GO:0003193;GO:0003203;GO:0003207;GO:0003215;GO:0003272;GO:0003279;GO:0003344;GO:0003677;GO:0003700;GO:0005634;GO:0005737;GO:0006355;GO:0006357;GO:0006936;GO:0008015;GO:0008283;GO:0009953;GO:0010717;GO:0010718;GO:0010991;GO:…	K10185	-	K	KOG3586;35IXG;38BF8;3BBR1;3CSRV;3JFEM;47ZJ6;49551;4PS54	T-box 20 [Source:MGI Symbol;Acc:MGI:1888496]	57246	Q9ES03	GO:0000122//negative regulation of transcription by RNA polymerase II;GO:0001569//branching involved in blood vessel morphogenesis;GO:0001570//vasculogenesis;GO:0001708//cell fate specification;GO:0001947//heart looping;GO:0003143//embryonic heart tube morphogenesis;GO:0003148//outflow tract septum morphogenesis;GO:0003151//outflow tract morphogenesis;GO:0003171//atrioventricular valve developmen…	GO:0005634//nucleus;GO:0005737//cytoplasm;	GO:0000977//RNA polymerase II transcription regulatory region sequence-specific DNA binding;GO:0000978//RNA polymerase II cis-regulatory region sequence-specific DNA binding;GO:0000981//DNA-binding transcription factor activity, RNA polymerase II-specific;GO:0001228//DNA-binding transcription activator activity, RNA polymerase II-specific;GO:0003677//DNA binding;GO:0003700//DNA-binding transcript…	-
ENSMUSG00000029811	4760.64	9483.7	37.5847	0.00396309	-7.97916	0.000194104	0.0328553	6	48849830	48886122	+	3256	Aoc1	GO:0005507;GO:0008131;GO:0009308;GO:0016491;GO:0046872;GO:0048038	K11182	EC:1.4.3.22	Q	KOG1186;35N8G;39R8W;3BJBQ;3CUE4;3J98P;48A29;497KF;4PXSF	amine oxidase, copper-containing 1 [Source:MGI Symbol;Acc:MGI:1923757]	76507	E9PYN9;Q3UKB9	GO:0009308//amine metabolic process;	-	GO:0005507//copper ion binding;GO:0008131//primary amine oxidase activity;GO:0016491//oxidoreductase activity;GO:0046872//metal ion binding;GO:0048038//quinone binding;	ko00380(Tryptophan metabolism);ko00340(Histidine metabolism);ko00330(Arginine and proline metabolism)
ENSMUSG00000047261	28.2232	11.4855	44.961	3.91459	1.96886	0.000197096	0.0330471	16	42068805	42161014	-	1523	Gap43	GO:0001786;GO:0005515;GO:0005516;GO:0005737;GO:0005886;GO:0007399;GO:0007411;GO:0014069;GO:0016020;GO:0016198;GO:0030154;GO:0030424;GO:0030425;GO:0031103;GO:0031527;GO:0032584;GO:0035727;GO:0040008;GO:0042246;GO:0042995;GO:0043204;GO:0045165;GO:0045202;GO:0048708;GO:0051489;GO:0060019;GO:0071944;GO:0098982;GO:0099150;GO:1901981	K20041	-	S;T	2RXWF;35IMS;390R5;3BKK3;3D46U;3JAKI;486CJ;497C4;4Q5PH	growth associated protein 43 [Source:MGI Symbol;Acc:MGI:95639]	14432	P06837	GO:0007399//nervous system development;GO:0007411//axon guidance;GO:0016198//axon choice point recognition;GO:0030154//cell differentiation;GO:0031103//axon regeneration;GO:0040008//regulation of growth;GO:0042246//tissue regeneration;GO:0045165//cell fate commitment;GO:0048708//astrocyte differentiation;GO:0051489//regulation of filopodium assembly;GO:0060019//radial glial cell differentiation;G…	GO:0005737//cytoplasm;GO:0005886//plasma membrane;GO:0014069//postsynaptic density;GO:0016020//membrane;GO:0030424//axon;GO:0030425//dendrite;GO:0031527//filopodium membrane;GO:0032584//growth cone membrane;GO:0042995//cell projection;GO:0043204//perikaryon;GO:0045202//synapse;GO:0071944//cell periphery;GO:0098982//GABA-ergic synapse;	GO:0001786//phosphatidylserine binding;GO:0005515//protein binding;GO:0005516//calmodulin binding;GO:0035727//lysophosphatidic acid binding;GO:1901981//phosphatidylinositol phosphate binding;	-
ENSMUSG00000024424	446.159	311.001	581.316	1.86918	0.902404	0.000199319	0.033074	18	12732953	12871920	+	7234	Ttc39c	GO:0005515	K24943	-	S	KOG3783;35FM4;38B40;3BFI6;3CV0M;3J8R6;489B0;490YD;4PWR5	tetratricopeptide repeat domain 39C [Source:MGI Symbol;Acc:MGI:1919997]	72747	Q8VE09;Q8BJQ0;A0A3Q4EGC9	-	-	GO:0005515//protein binding;	-
ENSMUSG00000026107	654.487	850.625	458.349	0.538838	-0.892076	0.000200978	0.033074	1	51505021	51517584	-	8498	Nabp1	GO:0000724;GO:0000781;GO:0003677;GO:0003697;GO:0003723;GO:0005634;GO:0005654;GO:0005829;GO:0006281;GO:0006974;GO:0010212;GO:0035861;GO:0044818;GO:0070876	-	-	S;G;E	KOG3416;35BXD;38ER0;3BE8S;3CZC3;3J215;48BYU;48X13;4PUXM	nucleic acid binding protein 1 [Source:MGI Symbol;Acc:MGI:1923258]	109019	Q8BGW5	GO:0000724//double-strand break repair via homologous recombination;GO:0006281//DNA repair;GO:0006974//cellular response to DNA damage stimulus;GO:0010212//response to ionizing radiation;GO:0044818//mitotic G2/M transition checkpoint;	GO:0000781//chromosome, telomeric region;GO:0005634//nucleus;GO:0005654//nucleoplasm;GO:0005829//cytosol;GO:0035861//site of double-strand break;GO:0070876//SOSS complex;	GO:0003677//DNA binding;GO:0003697//single-stranded DNA binding;GO:0003723//RNA binding;	-
ENSMUSG00000026574	2321.89	1531.66	3112.12	2.03186	1.0228	0.000209994	0.033847	1	164624213	164651835	+	1724	Dpt	GO:0005201;GO:0005576;GO:0007155;GO:0008285;GO:0030199;GO:0062023	K25512	-	S	2RTKC;35CWG;39C5I;3BAQC;3CZUN;3JFGK;485H8;48Z6V;4Q6TF	dermatopontin [Source:MGI Symbol;Acc:MGI:1928392]	56429	Q9QZZ6	GO:0007155//cell adhesion;GO:0008285//negative regulation of cell population proliferation;GO:0030199//collagen fibril organization;	GO:0005576//extracellular region;GO:0062023//collagen-containing extracellular matrix;	GO:0005201//extracellular matrix structural constituent;	-
ENSMUSG00000018623	237.264	456.332	18.1963	0.0398752	-4.64836	0.00021088	0.033847	9	7692091	7699586	+	1068	Mmp7	GO:0004175;GO:0004222;GO:0006508;GO:0006509;GO:0008233;GO:0008237;GO:0008270;GO:0016787;GO:0030335;GO:0031012;GO:0031293;GO:0046872	K01397	EC:3.4.24.23	O;M	KOG1565;35E2J;39WS9;3BI2A;3D0A6;3J8V3;484HA;48V33;4PV9Z	matrix metallopeptidase 7 [Source:MGI Symbol;Acc:MGI:103189]	17393	Q3UN27	GO:0006508//proteolysis;GO:0006509//membrane protein ectodomain proteolysis;GO:0030335//positive regulation of cell migration;GO:0031293//membrane protein intracellular domain proteolysis;	GO:0031012//extracellular matrix;	GO:0004175//endopeptidase activity;GO:0004222//metalloendopeptidase activity;GO:0008233//peptidase activity;GO:0008237//metallopeptidase activity;GO:0008270//zinc ion binding;GO:0016787//hydrolase activity;GO:0046872//metal ion binding;	ko05166(Human T-cell leukemia virus 1 infection);ko04310(Wnt signaling pathway)
ENSMUSG00000040065	99.1181	198.236	0	0	-Inf	0.000211389	0.033847	19	12405269	12409474	+	3918	Pfpl	GO:0003674;GO:0016020;GO:0016021;GO:0030659;GO:0031410;GO:0042742;GO:0050829;GO:0050830	-	-	S	2QRKR;35DDD;38GQZ;3BA4H;3CY1D;3JA30;482TD;491R8;4PT0F	pore forming protein-like [Source:MGI Symbol;Acc:MGI:1860266]	56093	Q5RKV8	GO:0042742//defense response to bacterium;GO:0050829//defense response to Gram-negative bacterium;GO:0050830//defense response to Gram-positive bacterium;	GO:0016020//membrane;GO:0016021//integral component of membrane;GO:0030659//cytoplasmic vesicle membrane;GO:0031410//cytoplasmic vesicle;	GO:0003674//molecular_function;	-
ENSMUSG00000031722	279.027	417.162	140.891	0.337738	-1.56602	0.000219283	0.0347975	8	110301760	110305804	-	1606	Hp	GO:0001889;GO:0002376;GO:0002526;GO:0004252;GO:0005576;GO:0005615;GO:0005783;GO:0005794;GO:0006508;GO:0006953;GO:0007219;GO:0009617;GO:0010942;GO:0016209;GO:0030492;GO:0031638;GO:0031838;GO:0034366;GO:0042742;GO:0042802;GO:0072562;GO:0098869	K16142	-	O;E	KOG3627;35KYK;39SP7;3BFPY;3CUXX;3JBDS;484PK;48W8B;4PZE0	haptoglobin [Source:MGI Symbol;Acc:MGI:96211]	15439	Q61646;Q3UBS3	GO:0001889//liver development;GO:0002376//immune system process;GO:0002526//acute inflammatory response;GO:0006508//proteolysis;GO:0006953//acute-phase response;GO:0007219//Notch signaling pathway;GO:0009617//response to bacterium;GO:0010942//positive regulation of cell death;GO:0031638//zymogen activation;GO:0042742//defense response to bacterium;GO:0098869//cellular oxidant detoxification;	GO:0005576//extracellular region;GO:0005615//extracellular space;GO:0005783//endoplasmic reticulum;GO:0005794//Golgi apparatus;GO:0031838//haptoglobin-hemoglobin complex;GO:0034366//spherical high-density lipoprotein particle;GO:0072562//blood microparticle;	GO:0004252//serine-type endopeptidase activity;GO:0016209//antioxidant activity;GO:0030492//hemoglobin binding;GO:0042802//identical protein binding;	-
ENSMUSG00000074199	265.944	530.407	1.48178	0.00279367	-8.48362	0.000226474	0.0356205	7	30487321	30490522	+	679	Krtdap	GO:0005576;GO:0005615;GO:0008544;GO:0030154;GO:0042599	K25569	-	S	2STEA;35QQH;3A5J3;3BSZ9;3D898;3JHFP;48FEV;49C6P	keratinocyte differentiation associated protein [Source:MGI Symbol;Acc:MGI:1928282]	64661	Q3V2T4	GO:0008544//epidermis development;GO:0030154//cell differentiation;	GO:0005576//extracellular region;GO:0005615//extracellular space;GO:0042599//lamellar body;	-	-
ENSMUSG00000020620	283.216	372.043	194.39	0.522494	-0.936514	0.000248668	0.0385029	11	109823016	109886671	-	7423	Abca8b	GO:0000166;GO:0005319;GO:0005524;GO:0005743;GO:0005783;GO:0005886;GO:0006686;GO:0006869;GO:0008559;GO:0010874;GO:0010875;GO:0016020;GO:0016021;GO:0016323;GO:0030301;GO:0033344;GO:0042626;GO:0042908;GO:0043231;GO:0055085;GO:0110165;GO:0140359	K05650	-	Q;I;V	KOG0059;35PG7;38BMM;3BDUE;3CW9N;3J91N;483XW;48YG7;4PUWJ	ATP-binding cassette, sub-family A (ABC1), member 8b [Source:MGI Symbol;Acc:MGI:1351668]	27404	Q8K440;A2AM56	GO:0006686//sphingomyelin biosynthetic process;GO:0006869//lipid transport;GO:0010874//regulation of cholesterol efflux;GO:0010875//positive regulation of cholesterol efflux;GO:0030301//cholesterol transport;GO:0033344//cholesterol efflux;GO:0042908//xenobiotic transport;GO:0055085//transmembrane transport;	GO:0005743//mitochondrial inner membrane;GO:0005783//endoplasmic reticulum;GO:0005886//plasma membrane;GO:0016020//membrane;GO:0016021//integral component of membrane;GO:0016323//basolateral plasma membrane;GO:0043231//intracellular membrane-bounded organelle;GO:0110165//cellular anatomical entity;	GO:0000166//nucleotide binding;GO:0005319//lipid transporter activity;GO:0005524//ATP binding;GO:0008559//ABC-type xenobiotic transporter activity;GO:0042626//ATPase-coupled transmembrane transporter activity;GO:0140359//ABC-type transporter activity;	ko02010(ABC transporters)
ENSMUSG00000027562	351.214	460.394	242.034	0.525711	-0.927658	0.000249132	0.0385029	3	14951333	14965830	+	2422	Car2	GO:0002009;GO:0004064;GO:0004089;GO:0005515;GO:0005615;GO:0005737;GO:0005829;GO:0005886;GO:0005902;GO:0006730;GO:0006885;GO:0008270;GO:0015670;GO:0016020;GO:0016323;GO:0016829;GO:0016836;GO:0030424;GO:0032230;GO:0032849;GO:0038166;GO:0043209;GO:0044070;GO:0045177;GO:0045672;GO:0045780;GO:0046872;GO:0046903;GO:0051453;GO:0070050;GO:2001150;GO:2001225	K18245	EC:4.2.1.1	P	KOG0382;35GC7;38BFG;3BIMZ;3CTN7;3J9P9;480DH;495H5	carbonic anhydrase 2 [Source:MGI Symbol;Acc:MGI:88269]	12349	P00920	GO:0002009//morphogenesis of an epithelium;GO:0006730//one-carbon metabolic process;GO:0006885//regulation of pH;GO:0015670//carbon dioxide transport;GO:0032230//positive regulation of synaptic transmission, GABAergic;GO:0032849//positive regulation of cellular pH reduction;GO:0038166//angiotensin-activated signaling pathway;GO:0044070//regulation of anion transport;GO:0045672//positive regulatio…	GO:0005615//extracellular space;GO:0005737//cytoplasm;GO:0005829//cytosol;GO:0005886//plasma membrane;GO:0005902//microvillus;GO:0016020//membrane;GO:0016323//basolateral plasma membrane;GO:0030424//axon;GO:0043209//myelin sheath;GO:0045177//apical part of cell;	GO:0004064//arylesterase activity;GO:0004089//carbonate dehydratase activity;GO:0005515//protein binding;GO:0008270//zinc ion binding;GO:0016829//lyase activity;GO:0016836//hydro-lyase activity;GO:0046872//metal ion binding;	ko04976(Bile secretion);ko04972(Pancreatic secretion);ko04971(Gastric acid secretion);ko04966(Collecting duct acid secretion);ko04964(Proximal tubule bicarbonate reclamation);ko00910(Nitrogen metabolism)
ENSMUSG00000052353	300.597	395.851	205.343	0.51874	-0.946918	0.000255362	0.0391255	7	83582065	83735710	-	12232	Cemip	GO:0004415;GO:0005540;GO:0005576;GO:0005634;GO:0005737;GO:0005783;GO:0005886;GO:0005905;GO:0007605;GO:0008152;GO:0010800;GO:0016020;GO:0016787;GO:0016798;GO:0030212;GO:0030214;GO:0030335;GO:0030665;GO:0032050;GO:0045334;GO:0046923;GO:0051281;GO:0090314;GO:0110165;GO:1900020	K19031	EC:3.2.1.35	S	2QT0K;35MEU;38DI7;3BDCU;3D2Q5;3JC2X;4815A;49005;4PV81	cell migration inducing protein, hyaluronan binding [Source:MGI Symbol;Acc:MGI:2443629]	80982	Q8BI06;Q5M9P4	GO:0007605//sensory perception of sound;GO:0008152//metabolic process;GO:0010800//positive regulation of peptidyl-threonine phosphorylation;GO:0030212//hyaluronan metabolic process;GO:0030214//hyaluronan catabolic process;GO:0030335//positive regulation of cell migration;GO:0051281//positive regulation of release of sequestered calcium ion into cytosol;GO:0090314//positive regulation of protein t…	GO:0005576//extracellular region;GO:0005634//nucleus;GO:0005737//cytoplasm;GO:0005783//endoplasmic reticulum;GO:0005886//plasma membrane;GO:0005905//clathrin-coated pit;GO:0016020//membrane;GO:0030665//clathrin-coated vesicle membrane;GO:0045334//clathrin-coated endocytic vesicle;GO:0110165//cellular anatomical entity;	GO:0004415//hyalurononglucosaminidase activity;GO:0005540//hyaluronic acid binding;GO:0016787//hydrolase activity;GO:0016798//hydrolase activity, acting on glycosyl bonds;GO:0032050//clathrin heavy chain binding;GO:0046923//ER retention sequence binding;	-
ENSMUSG00000006490	70.427	140.854	0	0	-Inf	0.000258988	0.0393418	13	27741978	27748589	-	942	Prl8a9	GO:0005148;GO:0005179;GO:0005576;GO:0005615;GO:0007165;GO:0007565;GO:0008284;GO:0030879;GO:0031667;GO:0046427;GO:1903489	-	-	M;T	2QYU3;35P3W;39381;3BFUE;3D2F8;3J43E;48B4W;4905T	prolactin family8, subfamily a, member 9 [Source:MGI Symbol;Acc:MGI:1914560]	67310	Q9CQ58;A0A0M6L0N6	GO:0007165//signal transduction;GO:0007565//female pregnancy;GO:0008284//positive regulation of cell population proliferation;GO:0030879//mammary gland development;GO:0031667//response to nutrient levels;GO:0046427//positive regulation of receptor signaling pathway via JAK-STAT;GO:1903489//positive regulation of lactation;	GO:0005576//extracellular region;GO:0005615//extracellular space;	GO:0005148//prolactin receptor binding;GO:0005179//hormone activity;	-
ENSMUSG00000032640	2853.07	2076.44	3629.71	1.74805	0.805744	0.000261485	0.0393845	7	65759263	65823546	+	4176	Chsy1	GO:0002063;GO:0005576;GO:0005794;GO:0008376;GO:0009954;GO:0016020;GO:0016021;GO:0016740;GO:0016757;GO:0030206;GO:0030279;GO:0031667;GO:0032580;GO:0045880;GO:0046872;GO:0047238;GO:0050510;GO:0051216;GO:0051923;GO:0060349	K13499	-	M;G	KOG3588;35JCI;38D3Y;3BBF5;3CUGR;3JCEA;4808Z;48WR8;4PTV1	chondroitin sulfate synthase 1 [Source:MGI Symbol;Acc:MGI:2681120]	269941	Q6ZQ11	GO:0002063//chondrocyte development;GO:0009954//proximal/distal pattern formation;GO:0030206//chondroitin sulfate biosynthetic process;GO:0030279//negative regulation of ossification;GO:0031667//response to nutrient levels;GO:0045880//positive regulation of smoothened signaling pathway;GO:0051216//cartilage development;GO:0051923//sulfation;GO:0060349//bone morphogenesis;	GO:0005576//extracellular region;GO:0005794//Golgi apparatus;GO:0016020//membrane;GO:0016021//integral component of membrane;GO:0032580//Golgi cisterna membrane;	GO:0008376//acetylgalactosaminyltransferase activity;GO:0016740//transferase activity;GO:0016757//glycosyltransferase activity;GO:0046872//metal ion binding;GO:0047238//glucuronosyl-N-acetylgalactosaminyl-proteoglycan 4-beta-N-acetylgalactosaminyltransferase activity;GO:0050510//N-acetylgalactosaminyl-proteoglycan 3-beta-glucuronosyltransferase activity;	ko00532(Glycosaminoglycan biosynthesis - chondroitin sulfate / dermatan sulfate)
ENSMUSG00000025013	17.3356	29.2049	5.46625	0.187169	-2.41759	0.000265927	0.0397169	19	41071192	41195274	-	4732	Tll2	GO:0004222;GO:0005509;GO:0005576;GO:0005615;GO:0006508;GO:0008233;GO:0008237;GO:0008270;GO:0009953;GO:0016485;GO:0016787;GO:0030154;GO:0046872;GO:0048632	K13047	EC:3.4.24.-	O	KOG3714;35F4J;38H9H;3BFXI;3CRSI;3J65H;4843H;48UYS;4PT69	tolloid-like 2 [Source:MGI Symbol;Acc:MGI:1346044]	24087	Q9WVM6	GO:0006508//proteolysis;GO:0009953//dorsal/ventral pattern formation;GO:0016485//protein processing;GO:0030154//cell differentiation;GO:0048632//negative regulation of skeletal muscle tissue growth;	GO:0005576//extracellular region;GO:0005615//extracellular space;	GO:0004222//metalloendopeptidase activity;GO:0005509//calcium ion binding;GO:0008233//peptidase activity;GO:0008237//metallopeptidase activity;GO:0008270//zinc ion binding;GO:0016787//hydrolase activity;GO:0046872//metal ion binding;	-
ENSMUSG00000032726	385.469	767.604	3.33466	0.00434424	-7.84668	0.000272489	0.0403579	4	123206438	123237045	-	2405	Bmp8a	GO:0001503;GO:0001649;GO:0005125;GO:0005576;GO:0005615;GO:0007165;GO:0007179;GO:0007281;GO:0007283;GO:0008083;GO:0010862;GO:0030154;GO:0030509;GO:0051216;GO:0060395;GO:0070700	K16622	-	M;T	KOG3900;35NUX;39VBR;3BJAX;3D1Z0;3JBPF;48BTS;48ZZY;4Q3AP	bone morphogenetic protein 8a [Source:MGI Symbol;Acc:MGI:104515]	12163	P34821;Q80VZ0;Q3TZB2	GO:0001503//ossification;GO:0001649//osteoblast differentiation;GO:0007165//signal transduction;GO:0007179//transforming growth factor beta receptor signaling pathway;GO:0007281//germ cell development;GO:0007283//spermatogenesis;GO:0010862//positive regulation of pathway-restricted SMAD protein phosphorylation;GO:0030154//cell differentiation;GO:0030509//BMP signaling pathway;GO:0051216//cartilag…	GO:0005576//extracellular region;GO:0005615//extracellular space;	GO:0005125//cytokine activity;GO:0008083//growth factor activity;GO:0070700//BMP receptor binding;	ko04714(Thermogenesis);ko04390(Hippo signaling pathway);ko04350(TGF-beta signaling pathway);ko04060(Cytokine-cytokine receptor interaction)
ENSMUSG00000031398	1499.8	1085.92	1913.67	1.76225	0.817418	0.000278695	0.0408791	X	73372672	73388295	+	7880	Plxna3	GO:0002116;GO:0005515;GO:0005886;GO:0005887;GO:0007162;GO:0007165;GO:0007411;GO:0008360;GO:0016020;GO:0016021;GO:0017154;GO:0021612;GO:0021628;GO:0021637;GO:0021766;GO:0021785;GO:0021828;GO:0021860;GO:0030334;GO:0043087;GO:0048843;GO:0048846;GO:0050772;GO:0050919;GO:0051495;GO:0071526;GO:0097485;GO:1902287;GO:1990138	K06820	-	Q;T;B	KOG3610;35K09;38DZI;3B9A7;3CS6M;3J8KM;484A4;49KV2;4PSZ8	plexin A3 [Source:MGI Symbol;Acc:MGI:107683]	18846	P70208;A0A158SIT4	GO:0007162//negative regulation of cell adhesion;GO:0007165//signal transduction;GO:0007411//axon guidance;GO:0008360//regulation of cell shape;GO:0021612//facial nerve structural organization;GO:0021628//olfactory nerve formation;GO:0021637//trigeminal nerve structural organization;GO:0021766//hippocampus development;GO:0021785//branchiomotor neuron axon guidance;GO:0021828//gonadotrophin-releas…	GO:0002116//semaphorin receptor complex;GO:0005886//plasma membrane;GO:0005887//integral component of plasma membrane;GO:0016020//membrane;GO:0016021//integral component of membrane;	GO:0005515//protein binding;GO:0017154//semaphorin receptor activity;	ko04360(Axon guidance)
ENSMUSG00000039865	378.124	263.318	492.929	1.87199	0.904571	0.00028339	0.0408791	3	121253177	121326053	-	5057	Slc44a3	GO:0015101;GO:0015695;GO:0016020;GO:0016021;GO:0022857;GO:0055085;GO:0071705	K15282	-	H;I	KOG1362;35JAS;39SQS;3BIXT;3CUXN;3JCVV;481I8;4997K;4PTMT	solute carrier family 44, member 3 [Source:MGI Symbol;Acc:MGI:2384860]	213603	Q921V7	GO:0015695//organic cation transport;GO:0055085//transmembrane transport;GO:0071705//nitrogen compound transport;	GO:0016020//membrane;GO:0016021//integral component of membrane;	GO:0015101//organic cation transmembrane transporter activity;GO:0022857//transmembrane transporter activity;	ko05231(Choline metabolism in cancer)
ENSMUSG00000069763	1430.07	1026.91	1833.24	1.78519	0.836078	0.00028345	0.0408791	11	89921174	89927334	+	1767	Tmem100	GO:0001525;GO:0001570;GO:0001701;GO:0003197;GO:0003198;GO:0005515;GO:0005737;GO:0005783;GO:0005886;GO:0007219;GO:0016020;GO:0016021;GO:0030154;GO:0030509;GO:0043204;GO:0043491;GO:0045603;GO:0048471;GO:0050848;GO:0051930;GO:0060842;GO:0071773;GO:2001214	-	-	S;T	2RZCB;35PRP;3A284;3BQPT;3D71B;3JGQ0;48E80;49AUR;4Q5KF	transmembrane protein 100 [Source:MGI Symbol;Acc:MGI:1915138]	67888	Q9CQG9	GO:0001525//angiogenesis;GO:0001570//vasculogenesis;GO:0001701//in utero embryonic development;GO:0003197//endocardial cushion development;GO:0003198//epithelial to mesenchymal transition involved in endocardial cushion formation;GO:0007219//Notch signaling pathway;GO:0030154//cell differentiation;GO:0030509//BMP signaling pathway;GO:0043491//protein kinase B signaling;GO:0045603//positive regula…	GO:0005737//cytoplasm;GO:0005783//endoplasmic reticulum;GO:0005886//plasma membrane;GO:0016020//membrane;GO:0016021//integral component of membrane;GO:0043204//perikaryon;GO:0048471//perinuclear region of cytoplasm;	GO:0005515//protein binding;	-
ENSMUSG00000022824	137.968	274.378	1.55898	0.00568189	-7.45941	0.000285209	0.0408791	16	33614407	33640304	+	3038	Muc13	GO:0005576;GO:0005615;GO:0005829;GO:0005886;GO:0016020;GO:0016021;GO:0016324;GO:0030277;GO:0042803;GO:0071944	K17298	-	S;T	2S3PG;359V2;39YA4;3BM3K;3CSXM;3JD3M;489C9;498QZ;4PYN2	mucin 13, epithelial transmembrane [Source:MGI Symbol;Acc:MGI:103190]	17063	P19467;Q3V1S6	GO:0030277//maintenance of gastrointestinal epithelium;	GO:0005576//extracellular region;GO:0005615//extracellular space;GO:0005829//cytosol;GO:0005886//plasma membrane;GO:0016020//membrane;GO:0016021//integral component of membrane;GO:0016324//apical plasma membrane;GO:0071944//cell periphery;	GO:0042803//protein homodimerization activity;	-
ENSMUSG00000031342	1074.39	752.86	1395.92	1.85416	0.890764	0.000292672	0.0415095	X	165021907	165171984	+	5600	Gpm6b	GO:0001503;GO:0005886;GO:0015031;GO:0016020;GO:0016021;GO:0030501;GO:0031175;GO:0032956;GO:0045121;GO:0051612;GO:0051893;GO:0085029;GO:2000009	-	-	S;U	KOG4800;3597G;38GNF;3BGG2;3CS6S;3J557;4802S;48VCT;4PZQM	glycoprotein m6b [Source:MGI Symbol;Acc:MGI:107672]	14758	P35803;A2AEG6	GO:0001503//ossification;GO:0015031//protein transport;GO:0030501//positive regulation of bone mineralization;GO:0031175//neuron projection development;GO:0032956//regulation of actin cytoskeleton organization;GO:0051612//negative regulation of serotonin uptake;GO:0051893//regulation of focal adhesion assembly;GO:0085029//extracellular matrix assembly;GO:2000009//negative regulation of protein lo…	GO:0005886//plasma membrane;GO:0016020//membrane;GO:0016021//integral component of membrane;GO:0045121//membrane raft;	-	-
ENSMUSG00000026167	838.734	1671.63	5.83734	0.003492	-8.16173	0.000294701	0.0415095	1	74830675	74843338	+	2468	Wnt10a	GO:0001942;GO:0005102;GO:0005109;GO:0005125;GO:0005576;GO:0005615;GO:0007165;GO:0007267;GO:0007275;GO:0009887;GO:0010628;GO:0014033;GO:0016055;GO:0030182;GO:0031069;GO:0042476;GO:0042487;GO:0043586;GO:0043588;GO:0045165;GO:0048018;GO:0048730;GO:0048733;GO:0060070;GO:0071560	K01357	-	M;T	KOG3913;35IUI;38C8E;3BCHX;3CTR1;3JEI6;482IV;48W6P;4Q0KK	wingless-type MMTV integration site family, member 10A [Source:MGI Symbol;Acc:MGI:108071]	22409	P70701	GO:0001942//hair follicle development;GO:0007165//signal transduction;GO:0007267//cell-cell signaling;GO:0007275//multicellular organism development;GO:0009887//animal organ morphogenesis;GO:0010628//positive regulation of gene expression;GO:0014033//neural crest cell differentiation;GO:0016055//Wnt signaling pathway;GO:0030182//neuron differentiation;GO:0031069//hair follicle morphogenesis;GO:00…	GO:0005576//extracellular region;GO:0005615//extracellular space;	GO:0005102//signaling receptor binding;GO:0005109//frizzled binding;GO:0005125//cytokine activity;GO:0048018//receptor ligand activity;	ko05226(Gastric cancer);ko05225(Hepatocellular carcinoma);ko05224(Breast cancer);ko05217(Basal cell carcinoma);ko05205(Proteoglycans in cancer);ko05200(Pathways in cancer);ko05165(Human papillomavirus infection);ko05022(Pathways of neurodegeneration - multiple diseases);ko05010(Alzheimer disease);ko04934(Cushing syndrome);ko04916(Melanogenesis);ko04550(Signaling pathways regulating pluripotency o…
ENSMUSG00000078795	35.1593	70.3187	0	0	-Inf	0.000296613	0.0415095	7	16405256	16409630	-	1391	Ceacam15	GO:0003674;GO:0005575;GO:0008150	K06499	-	S;T	2T1YP;35QG2;3AG4H;3BZ8F;3DE1J;3JGJ0;48EEY;49BCP;4Q8PD	carcinoembryonic antigen-related cell adhesion molecule 15 [Source:MGI Symbol;Acc:MGI:2141810]	101434	A0A0B4J1L0	GO:0008150//biological_process;	GO:0005575//cellular_component;	GO:0003674//molecular_function;	-
ENSMUSG00000032344	307.345	189.987	424.704	2.23544	1.16056	0.000307316	0.0426713	9	78337808	78350519	-	4126	Cgas	GO:0000166;GO:0002218;GO:0002230;GO:0002376;GO:0002637;GO:0003677;GO:0003682;GO:0003690;GO:0005515;GO:0005524;GO:0005525;GO:0005546;GO:0005634;GO:0005654;GO:0005694;GO:0005737;GO:0005829;GO:0005886;GO:0006281;GO:0006974;GO:0008289;GO:0008340;GO:0016020;GO:0016740;GO:0016779;GO:0019933;GO:0019934;GO:0031491;GO:0032479;GO:0032481;GO:0035861;GO:0038001;GO:0042803;GO:0045087;GO:0046872;GO:0050776;GO:…	K17834	EC:2.7.7.86	S;T	KOG3963;35H4T;39RFG;3BC1Y;3D3CM;3JF8U;489KN;48WMW;4PY1W	cyclic GMP-AMP synthase [Source:MGI Symbol;Acc:MGI:2442261]	214763	Q8C6L5;Q8BSY1	GO:0002218//activation of innate immune response;GO:0002230//positive regulation of defense response to virus by host;GO:0002376//immune system process;GO:0002637//regulation of immunoglobulin production;GO:0006281//DNA repair;GO:0006974//cellular response to DNA damage stimulus;GO:0008340//determination of adult lifespan;GO:0019933//cAMP-mediated signaling;GO:0019934//cGMP-mediated signaling;GO:…	GO:0005634//nucleus;GO:0005654//nucleoplasm;GO:0005694//chromosome;GO:0005737//cytoplasm;GO:0005829//cytosol;GO:0005886//plasma membrane;GO:0016020//membrane;GO:0035861//site of double-strand break;	GO:0000166//nucleotide binding;GO:0003677//DNA binding;GO:0003682//chromatin binding;GO:0003690//double-stranded DNA binding;GO:0005515//protein binding;GO:0005524//ATP binding;GO:0005525//GTP binding;GO:0005546//phosphatidylinositol-4,5-bisphosphate binding;GO:0008289//lipid binding;GO:0016740//transferase activity;GO:0016779//nucleotidyltransferase activity;GO:0031491//nucleosome binding;GO:004…	ko05171(Coronavirus disease - COVID-19);ko05170(Human immunodeficiency virus 1 infection);ko05168(Herpes simplex virus 1 infection);ko05163(Human cytomegalovirus infection);ko04623(Cytosolic DNA-sensing pathway)
ENSMUSG00000024768	20.316	7.30205	33.3299	4.56445	2.19044	0.000310014	0.0427122	19	33938587	33954210	+	1411	Lipf	GO:0004806;GO:0005575;GO:0005576;GO:0005739;GO:0006108;GO:0006629;GO:0016042;GO:0016615;GO:0016787;GO:0016788;GO:0043231	K14452	EC:3.1.1.3	C;I	KOG2624;35ETU;38E9D;3BA6C;3CTTI;3JBAE;47YWD;494PH;4Q1TZ	lipase, gastric [Source:MGI Symbol;Acc:MGI:1914967]	67717	Q9CPP7	GO:0006108//malate metabolic process;GO:0006629//lipid metabolic process;GO:0016042//lipid catabolic process;	GO:0005575//cellular_component;GO:0005576//extracellular region;GO:0005739//mitochondrion;GO:0043231//intracellular membrane-bounded organelle;	GO:0004806//triglyceride lipase activity;GO:0016615//malate dehydrogenase activity;GO:0016787//hydrolase activity;GO:0016788//hydrolase activity, acting on ester bonds;	ko04975(Fat digestion and absorption);ko00561(Glycerolipid metabolism)
ENSMUSG00000021403	1738.67	3456.3	21.026	0.00608338	-7.36091	0.000319994	0.0436429	13	33211399	33225867	+	3351	Serpinb9b	GO:0001913;GO:0002020;GO:0004867;GO:0005515;GO:0005615;GO:0005634;GO:0005654;GO:0005737;GO:0005794;GO:0005829;GO:0006915;GO:0006955;GO:0010951;GO:0042270;GO:0043027;GO:0043066;GO:0043154	K13963	-	O;V	KOG2392;359N2;38VR6;3BBFJ;3CV81;3J7RH;48BC8;492X6;4PW6S	serine (or cysteine) peptidase inhibitor, clade B, member 9b [Source:MGI Symbol;Acc:MGI:894668]	20706	Q9DAV6	GO:0001913//T cell mediated cytotoxicity;GO:0006915//apoptotic process;GO:0006955//immune response;GO:0010951//negative regulation of endopeptidase activity;GO:0042270//protection from natural killer cell mediated cytotoxicity;GO:0043066//negative regulation of apoptotic process;GO:0043154//negative regulation of cysteine-type endopeptidase activity involved in apoptotic process;	GO:0005615//extracellular space;GO:0005634//nucleus;GO:0005654//nucleoplasm;GO:0005737//cytoplasm;GO:0005794//Golgi apparatus;GO:0005829//cytosol;	GO:0002020//protease binding;GO:0004867//serine-type endopeptidase inhibitor activity;GO:0005515//protein binding;GO:0043027//cysteine-type endopeptidase inhibitor activity involved in apoptotic process;	ko05146(Amoebiasis)
ENSMUSG00000038552	717.573	516.049	919.097	1.78103	0.832709	0.000322192	0.0436429	5	31449586	31453424	-	3039	Fndc4	GO:0003674;GO:0005515;GO:0005576;GO:0005615;GO:0005783;GO:0005886;GO:0016020;GO:0016021;GO:0050728;GO:0071559	K24486	-	S;T	2QQ99;35KIB;38TIQ;3BK2G;3CZJS;3J245;480ZP;491PM;4PTM3	fibronectin type III domain containing 4 [Source:MGI Symbol;Acc:MGI:1917195]	64339	Q3TR08;B9EI95	GO:0050728//negative regulation of inflammatory response;GO:0071559//response to transforming growth factor beta;	GO:0005576//extracellular region;GO:0005615//extracellular space;GO:0005783//endoplasmic reticulum;GO:0005886//plasma membrane;GO:0016020//membrane;GO:0016021//integral component of membrane;	GO:0003674//molecular_function;GO:0005515//protein binding;	-
ENSMUSG00000001348	158.639	213.701	103.576	0.484677	-1.04491	0.000324136	0.0436429	9	22038023	22047007	-	2030	Acp5	GO:0003993;GO:0005615;GO:0005764;GO:0006809;GO:0007162;GO:0008198;GO:0008199;GO:0010936;GO:0016311;GO:0016787;GO:0030335;GO:0032496;GO:0032691;GO:0032695;GO:0032720;GO:0032929;GO:0034097;GO:0042554;GO:0045019;GO:0045453;GO:0046872;GO:0050728;GO:0050830;GO:0060349	K14379	EC:3.1.3.2	O;U	KOG2679;35J0S;39T6Y;3BF3E;3CRTN;3J5G1;488VV;48ZYD;4Q3J3	acid phosphatase 5, tartrate resistant [Source:MGI Symbol;Acc:MGI:87883]	11433	Q05117	GO:0006809//nitric oxide biosynthetic process;GO:0007162//negative regulation of cell adhesion;GO:0010936//negative regulation of macrophage cytokine production;GO:0016311//dephosphorylation;GO:0030335//positive regulation of cell migration;GO:0032496//response to lipopolysaccharide;GO:0032691//negative regulation of interleukin-1 beta production;GO:0032695//negative regulation of interleukin-12 …	GO:0005615//extracellular space;GO:0005764//lysosome;	GO:0003993//acid phosphatase activity;GO:0008198//ferrous iron binding;GO:0008199//ferric iron binding;GO:0016787//hydrolase activity;GO:0046872//metal ion binding;	ko05323(Rheumatoid arthritis);ko04380(Osteoclast differentiation);ko04142(Lysosome);ko00740(Riboflavin metabolism)
ENSMUSG00000032262	83.7962	49.9922	117.6	2.35237	1.23412	0.000341499	0.045635	9	83660745	83688330	-	3026	Elovl4	GO:0005783;GO:0005789;GO:0006629;GO:0006631;GO:0006633;GO:0006636;GO:0008610;GO:0009922;GO:0016020;GO:0016021;GO:0016740;GO:0019367;GO:0030148;GO:0030176;GO:0034625;GO:0034626;GO:0035338;GO:0042761;GO:0044249;GO:0044255;GO:0102756	K10249	EC:2.3.1.199	I	KOG3071;35MMQ;38BJ3;3BE6P;3CT2T;3J2C2;482RK;4912T;4Q1XT	elongation of very long chain fatty acids (FEN1/Elo2, SUR4/Elo3, yeast)-like 4 [Source:MGI Symbol;Acc:MGI:1933331]	83603	Q9EQC4	GO:0006629//lipid metabolic process;GO:0006631//fatty acid metabolic process;GO:0006633//fatty acid biosynthetic process;GO:0006636//unsaturated fatty acid biosynthetic process;GO:0008610//lipid biosynthetic process;GO:0019367//fatty acid elongation, saturated fatty acid;GO:0030148//sphingolipid biosynthetic process;GO:0034625//fatty acid elongation, monounsaturated fatty acid;GO:0034626//fatty a…	GO:0005783//endoplasmic reticulum;GO:0005789//endoplasmic reticulum membrane;GO:0016020//membrane;GO:0016021//integral component of membrane;GO:0030176//integral component of endoplasmic reticulum membrane;	GO:0009922//fatty acid elongase activity;GO:0016740//transferase activity;GO:0102756//very-long-chain 3-ketoacyl-CoA synthase activity;	ko01040(Biosynthesis of unsaturated fatty acids);ko00062(Fatty acid elongation)
ENSMUSG00000044217	529.38	730.036	328.723	0.450284	-1.15109	0.000354107	0.0467438	15	99488663	99492710	+	2599	Aqp5	GO:0005515;GO:0005783;GO:0005886;GO:0005887;GO:0005902;GO:0006833;GO:0009925;GO:0015250;GO:0015267;GO:0015670;GO:0016020;GO:0016021;GO:0016324;GO:0030157;GO:0030659;GO:0031410;GO:0042476;GO:0042802;GO:0046541;GO:0048593;GO:0051289;GO:0055085;GO:0071476;GO:0110165	K09867	-	G;U	KOG0223;35F3E;398Y2;3BBMT;3D4SA;3J5Q9;48ANW;49120;4PSR3	aquaporin 5 [Source:MGI Symbol;Acc:MGI:106215]	11830	Q9WTY4	GO:0006833//water transport;GO:0015670//carbon dioxide transport;GO:0030157//pancreatic juice secretion;GO:0042476//odontogenesis;GO:0046541//saliva secretion;GO:0048593//camera-type eye morphogenesis;GO:0051289//protein homotetramerization;GO:0055085//transmembrane transport;GO:0071476//cellular hypotonic response;	GO:0005783//endoplasmic reticulum;GO:0005886//plasma membrane;GO:0005887//integral component of plasma membrane;GO:0005902//microvillus;GO:0009925//basal plasma membrane;GO:0016020//membrane;GO:0016021//integral component of membrane;GO:0016324//apical plasma membrane;GO:0030659//cytoplasmic vesicle membrane;GO:0031410//cytoplasmic vesicle;GO:0110165//cellular anatomical entity;	GO:0005515//protein binding;GO:0015250//water channel activity;GO:0015267//channel activity;GO:0042802//identical protein binding;	ko04970(Salivary secretion)
ENSMUSG00000031766	288.785	100.928	476.642	4.72259	2.23958	0.000355056	0.0467438	8	95055829	95092842	+	11119	Slc12a3	GO:0002021;GO:0005515;GO:0005829;GO:0005886;GO:0006468;GO:0006811;GO:0006814;GO:0006821;GO:0006884;GO:0007165;GO:0008511;GO:0015081;GO:0015293;GO:0015377;GO:0015378;GO:0015379;GO:0016020;GO:0016021;GO:0016324;GO:0019899;GO:0022857;GO:0031982;GO:0035725;GO:0055064;GO:0055075;GO:0055078;GO:0055085;GO:0070062;GO:0071241;GO:1902476;GO:1904044;GO:1990573	K14426	-	P;E	KOG2083;358W8;39N51;3BCNE;3CTVD;3J9ZV;480FY;48XWK;4Q7KX	solute carrier family 12, member 3 [Source:MGI Symbol;Acc:MGI:108114]	20497	P59158;Q543E4	GO:0002021//response to dietary excess;GO:0006468//protein phosphorylation;GO:0006811//ion transport;GO:0006814//sodium ion transport;GO:0006821//chloride transport;GO:0006884//cell volume homeostasis;GO:0007165//signal transduction;GO:0035725//sodium ion transmembrane transport;GO:0055064//chloride ion homeostasis;GO:0055075//potassium ion homeostasis;GO:0055078//sodium ion homeostasis;GO:005508…	GO:0005829//cytosol;GO:0005886//plasma membrane;GO:0016020//membrane;GO:0016021//integral component of membrane;GO:0016324//apical plasma membrane;GO:0031982//vesicle;GO:0070062//extracellular exosome;	GO:0005515//protein binding;GO:0008511//sodium:potassium:chloride symporter activity;GO:0015081//sodium ion transmembrane transporter activity;GO:0015293//symporter activity;GO:0015377//cation:chloride symporter activity;GO:0015378//sodium:chloride symporter activity;GO:0015379//potassium:chloride symporter activity;GO:0019899//enzyme binding;GO:0022857//transmembrane transporter activity;	-
ENSMUSG00000022126	1229.89	501.31	1958.48	3.90672	1.96596	0.000358159	0.0468056	14	103284413	103294009	+	2623	Acod1	GO:0002760;GO:0006952;GO:0016829;GO:0042803;GO:0047613;GO:0071222;GO:0072573	K17724	EC:4.1.1.6	S	2QVEB;35GQD;38H3S;3BE3K;3D143;3JEZ1;480P0;4961I;4Q42M	aconitate decarboxylase 1 [Source:MGI Symbol;Acc:MGI:103206]	16365	P54987;A0A0R4J027	GO:0002760//positive regulation of antimicrobial humoral response;GO:0006952//defense response;GO:0071222//cellular response to lipopolysaccharide;GO:0072573//tolerance induction to lipopolysaccharide;	-	GO:0016829//lyase activity;GO:0042803//protein homodimerization activity;GO:0047613//aconitate decarboxylase activity;	-
ENSMUSG00000048332	1075.84	777.911	1373.78	1.76599	0.820474	0.000364227	0.0472511	3	52948949	53169100	+	5108	Lhfp	GO:0003674;GO:0008150;GO:0016020;GO:0016021	K23893	-	S;P	KOG4026;35MCS;38C45;3BKGY;3CWI4;3J8S1;489UH;499C1;4PYZM	lipoma HMGIC fusion partner [Source:MGI Symbol;Acc:MGI:1920048]	108927	Q8BM86	GO:0008150//biological_process;	GO:0016020//membrane;GO:0016021//integral component of membrane;	GO:0003674//molecular_function;	-
ENSMUSG00000039653	7.61198	14.4831	0.740892	0.0511558	-4.28896	0.00036689	0.0472517	4	49489422	49506557	-	1941	Baat	GO:0001889;GO:0002152;GO:0005737;GO:0005777;GO:0005829;GO:0006544;GO:0006629;GO:0006631;GO:0006637;GO:0006699;GO:0008206;GO:0016290;GO:0016410;GO:0016740;GO:0016746;GO:0016787;GO:0016790;GO:0019530;GO:0031100;GO:0033882;GO:0047617;GO:0047963;GO:0052689;GO:0052815;GO:0052816;GO:0052817;GO:0102991	K00659	-	H;S;I	2QQ8Z;3599T;38H36;3BEH7;3CR64;3JCN0;481P8;48ZNE;4PSR2	bile acid-Coenzyme A: amino acid N-acyltransferase [Source:MGI Symbol;Acc:MGI:106642]	12012	Q91X34	GO:0001889//liver development;GO:0002152//bile acid conjugation;GO:0006544//glycine metabolic process;GO:0006629//lipid metabolic process;GO:0006631//fatty acid metabolic process;GO:0006637//acyl-CoA metabolic process;GO:0006699//bile acid biosynthetic process;GO:0008206//bile acid metabolic process;GO:0019530//taurine metabolic process;GO:0031100//animal organ regeneration;	GO:0005737//cytoplasm;GO:0005777//peroxisome;GO:0005829//cytosol;	GO:0016290//palmitoyl-CoA hydrolase activity;GO:0016410//N-acyltransferase activity;GO:0016740//transferase activity;GO:0016746//acyltransferase activity;GO:0016787//hydrolase activity;GO:0016790//thiolester hydrolase activity;GO:0033882//choloyl-CoA hydrolase activity;GO:0047617//acyl-CoA hydrolase activity;GO:0047963//glycine N-choloyltransferase activity;GO:0052689//carboxylic ester hydrolase …	ko04976(Bile secretion);ko04146(Peroxisome);ko01040(Biosynthesis of unsaturated fatty acids);ko00430(Taurine and hypotaurine metabolism);ko00120(Primary bile acid biosynthesis)
ENSMUSG00000057170	47.9444	95.8887	0	0	-Inf	0.000388047	0.049617	13	27278173	27284241	+	875	Prl3d1	GO:0005179;GO:0005576;GO:0007165	-	-	M;T	2QYU3;35P3W;39381;3BFUE;3D2F8;3J43E;48B4W;4905T;4PW3W	prolactin family 3, subfamily d, member 1 [Source:MGI Symbol;Acc:MGI:97606]	18775	A0A286YC78	GO:0007165//signal transduction;	GO:0005576//extracellular region;	GO:0005179//hormone activity;	-
ENSMUSG00000031654	97.5656	195.131	0	0	-Inf	0.000395141	0.0501631	8	88195033	88199237	-	3037	Cbln1	GO:0005515;GO:0005576;GO:0005615;GO:0005886;GO:0007157;GO:0007416;GO:0009306;GO:0016020;GO:0021707;GO:0042802;GO:0043083;GO:0045202;GO:0045211;GO:0050808;GO:0051649;GO:0051965;GO:0090394;GO:0098688;GO:0098978;GO:0099151;GO:0099558;GO:1900454;GO:1905606;GO:1905703	K24235	-	S;T	2QVN9;35FA4;38EX7;3BHSA;3CZ8Z;3J7FF;48ARN;492W5;4PTAB	cerebellin 1 precursor protein [Source:MGI Symbol;Acc:MGI:88281]	12404	Q9R171;Q7TNF5	GO:0007157//heterophilic cell-cell adhesion via plasma membrane cell adhesion molecules;GO:0007416//synapse assembly;GO:0009306//protein secretion;GO:0021707//cerebellar granule cell differentiation;GO:0050808//synapse organization;GO:0051649//establishment of localization in cell;GO:0051965//positive regulation of synapse assembly;GO:0090394//negative regulation of excitatory postsynaptic potent…	GO:0005576//extracellular region;GO:0005615//extracellular space;GO:0005886//plasma membrane;GO:0016020//membrane;GO:0043083//synaptic cleft;GO:0045202//synapse;GO:0045211//postsynaptic membrane;GO:0098688//parallel fiber to Purkinje cell synapse;GO:0098978//glutamatergic synapse;	GO:0005515//protein binding;GO:0042802//identical protein binding;	-
ENSMUSG00000054753	25.7615	51.1436	0.379398	0.0074183	-7.0747	0.000424074	0.0530916	7	3204498	3219029	-	3653	AU018091	GO:0000064;GO:0005886;GO:0006865;GO:0015171;GO:0015189;GO:0016020;GO:0016021;GO:0022857;GO:0055085;GO:0061459;GO:0097638;GO:1903352;GO:1903401;GO:1903826	K13865	-	E	KOG1286;35NJG;39X8F;3BZ28;3D0V0;3J85R;486K5;48WPG;4Q9P9	expressed sequence AU018091 [Source:MGI Symbol;Acc:MGI:2142124]	245128	Q0PDJ1;E9PWS4;Q66JW0	GO:0006865//amino acid transport;GO:0055085//transmembrane transport;GO:0097638//L-arginine import across plasma membrane;GO:1903352//L-ornithine transmembrane transport;GO:1903401//L-lysine transmembrane transport;GO:1903826//L-arginine transmembrane transport;	GO:0005886//plasma membrane;GO:0016020//membrane;GO:0016021//integral component of membrane;	GO:0000064//L-ornithine transmembrane transporter activity;GO:0015171//amino acid transmembrane transporter activity;GO:0015189//L-lysine transmembrane transporter activity;GO:0022857//transmembrane transporter activity;GO:0061459//L-arginine transmembrane transporter activity;	-
ENSMUSG00000034607	133.637	52.8143	214.46	4.06064	2.02171	0.000424183	0.0530916	X	111548128	111608348	-	3886	Pof1b	GO:0003382;GO:0003779;GO:0005884;GO:0005912;GO:0005923;GO:0007015;GO:0030036;GO:0030057;GO:0051015;GO:0070161;GO:0070830	K23917	-	S	2QRUE;35E7Q;39RDS;3BHT1;3CXW9;3J6U8;4897K;491G7;4Q4B4	premature ovarian failure 1B [Source:MGI Symbol;Acc:MGI:1916943]	69693	Q8K4L4	GO:0003382//epithelial cell morphogenesis;GO:0007015//actin filament organization;GO:0030036//actin cytoskeleton organization;GO:0070830//bicellular tight junction assembly;	GO:0005884//actin filament;GO:0005912//adherens junction;GO:0005923//bicellular tight junction;GO:0030057//desmosome;GO:0070161//anchoring junction;	GO:0003779//actin binding;GO:0051015//actin filament binding;	-
ENSMUSG00000032338	2901.07	5771.66	30.4881	0.00528239	-7.56459	0.000436557	0.0542582	9	58730695	58770458	+	6118	Hcn4	GO:0002027;GO:0003254;GO:0005216;GO:0005222;GO:0005248;GO:0005249;GO:0005272;GO:0005886;GO:0006811;GO:0006812;GO:0006813;GO:0006814;GO:0016020;GO:0016021;GO:0031226;GO:0035725;GO:0042391;GO:0042802;GO:0048471;GO:0055085;GO:0055117;GO:0071320;GO:0071321;GO:0071805;GO:0086015;GO:0086041;GO:0086046;GO:0086091;GO:0098719;GO:0098855;GO:0098909;GO:0110165;GO:1990573	K04957	-	P;U	KOG0498;35BPI;38C5X;3BBK2;3CZ4A;3J2AX;485ED;48VR2;4PY6U	hyperpolarization-activated, cyclic nucleotide- gated K+ 4 [Source:MGI Symbol;Acc:MGI:1298209]	330953	B2RY58	GO:0002027//regulation of heart rate;GO:0003254//regulation of membrane depolarization;GO:0006811//ion transport;GO:0006812//cation transport;GO:0006813//potassium ion transport;GO:0006814//sodium ion transport;GO:0035725//sodium ion transmembrane transport;GO:0042391//regulation of membrane potential;GO:0055085//transmembrane transport;GO:0055117//regulation of cardiac muscle contraction;GO:0071…	GO:0005886//plasma membrane;GO:0016020//membrane;GO:0016021//integral component of membrane;GO:0031226//intrinsic component of plasma membrane;GO:0048471//perinuclear region of cytoplasm;GO:0098855//HCN channel complex;GO:0110165//cellular anatomical entity;	GO:0005216//ion channel activity;GO:0005222//intracellular cAMP-activated cation channel activity;GO:0005248//voltage-gated sodium channel activity;GO:0005249//voltage-gated potassium channel activity;GO:0005272//sodium channel activity;GO:0042802//identical protein binding;GO:0086041//voltage-gated potassium channel activity involved in SA node cell action potential depolarization;	ko04742(Taste transduction);ko04024(cAMP signaling pathway)
ENSMUSG00000060962	534.777	1066.4	3.15405	0.00295766	-8.40133	0.000441324	0.054319	7	30463181	30480488	+	2192	Dmkn	GO:0003674;GO:0005576;GO:0005615;GO:0030154;GO:1903575	-	-	S	2QQ65;35NZK;39YIW;3BNQE;3D18P;3JCZT;48AVE;494JI;4PWZV	dermokine [Source:MGI Symbol;Acc:MGI:1920962]	73712	Q6P253;E9QLW7	GO:0030154//cell differentiation;GO:1903575//cornified envelope assembly;	GO:0005576//extracellular region;GO:0005615//extracellular space;	GO:0003674//molecular_function;	-
ENSMUSG00000040938	72.083	102.043	42.1227	0.412793	-1.27651	0.000443159	0.054319	11	70103578	70107243	+	2554	Slc16a11	GO:0005783;GO:0005789;GO:0005886;GO:0005887;GO:0006629;GO:0008028;GO:0015293;GO:0015718;GO:0016020;GO:0016021;GO:0022857;GO:0050833;GO:0055085;GO:1901475	K08188	-	Q;I;G	KOG2504;35BJC;39VNU;3BMEH;3D5CC;3J7AH;480WF;499E7;4PXY8	solute carrier family 16 (monocarboxylic acid transporters), member 11 [Source:MGI Symbol;Acc:MGI:2663709]	216867	Q5NC32;Q9JJC0	GO:0006629//lipid metabolic process;GO:0015718//monocarboxylic acid transport;GO:0055085//transmembrane transport;GO:1901475//pyruvate transmembrane transport;	GO:0005783//endoplasmic reticulum;GO:0005789//endoplasmic reticulum membrane;GO:0005886//plasma membrane;GO:0005887//integral component of plasma membrane;GO:0016020//membrane;GO:0016021//integral component of membrane;	GO:0008028//monocarboxylic acid transmembrane transporter activity;GO:0015293//symporter activity;GO:0022857//transmembrane transporter activity;GO:0050833//pyruvate transmembrane transporter activity;	-
ENSMUSG00000026825	1961.37	1431.56	2491.18	1.74018	0.799235	0.000448094	0.0545478	2	32198483	32243350	-	5249	Dnm1	GO:0000166;GO:0001917;GO:0002031;GO:0003924;GO:0005515;GO:0005525;GO:0005737;GO:0005794;GO:0005856;GO:0005874;GO:0005886;GO:0006897;GO:0006898;GO:0007032;GO:0008017;GO:0008021;GO:0008022;GO:0016020;GO:0016185;GO:0016787;GO:0017124;GO:0019901;GO:0030117;GO:0031623;GO:0031749;GO:0032991;GO:0042802;GO:0043196;GO:0043209;GO:0044877;GO:0045202;GO:0048488;GO:0050804;GO:0050998;GO:0098684;GO:0098835;GO:…	K01528	EC:3.6.5.5	I;U	KOG0446;35C7W;38C4B;3BDAS;3CR5R;3JBK0;4860A;48YUB	dynamin 1 [Source:MGI Symbol;Acc:MGI:107384]	13429	P39053	GO:0002031//G protein-coupled receptor internalization;GO:0006897//endocytosis;GO:0006898//receptor-mediated endocytosis;GO:0007032//endosome organization;GO:0016185//synaptic vesicle budding from presynaptic endocytic zone membrane;GO:0031623//receptor internalization;GO:0048488//synaptic vesicle endocytosis;GO:0050804//modulation of chemical synaptic transmission;GO:1900242//regulation of synap…	GO:0001917//photoreceptor inner segment;GO:0005737//cytoplasm;GO:0005794//Golgi apparatus;GO:0005856//cytoskeleton;GO:0005874//microtubule;GO:0005886//plasma membrane;GO:0008021//synaptic vesicle;GO:0016020//membrane;GO:0030117//membrane coat;GO:0032991//protein-containing complex;GO:0043196//varicosity;GO:0043209//myelin sheath;GO:0045202//synapse;GO:0098684//photoreceptor ribbon synapse;GO:0098…	GO:0000166//nucleotide binding;GO:0003924//GTPase activity;GO:0005515//protein binding;GO:0005525//GTP binding;GO:0008017//microtubule binding;GO:0008022//protein C-terminus binding;GO:0016787//hydrolase activity;GO:0017124//SH3 domain binding;GO:0019901//protein kinase binding;GO:0031749//D2 dopamine receptor binding;GO:0042802//identical protein binding;GO:0044877//protein-containing complex bi…	ko05100(Bacterial invasion of epithelial cells);ko04961(Endocrine and other factor-regulated calcium reabsorption);ko04721(Synaptic vesicle cycle);ko04144(Endocytosis);ko04072(Phospholipase D signaling pathway)
ENSMUSG00000021919	100.049	199.114	0.985087	0.00494736	-7.65913	0.000457277	0.055287	14	32130160	32187946	-	4703	Chat	GO:0016740;GO:0016746	K00623	EC:2.3.1.6	I	KOG3717;35MFJ;38CAT;3BAAZ;3CRF9;3J9HH;489SS;49355;4PTVP	choline acetyltransferase [Source:MGI Symbol;Acc:MGI:88392]	12647	Q8BQV2	-	-	GO:0016740//transferase activity;GO:0016746//acyltransferase activity;	ko04725(Cholinergic synapse);ko00564(Glycerophospholipid metabolism)
ENSMUSG00000076436	80.7345	161.108	0.361494	0.0022438	-8.79984	0.000482533	0.0579463	4	123215668	123217427	-	1760	Oxct2a	GO:0005739;GO:0006104;GO:0008260;GO:0008410;GO:0016740;GO:0046950;GO:0046952	K01027	EC:2.8.3.5	C;I	KOG3822;35UGT;38C4R;3CNNZ;3E4UM;3JNPC;48REZ;49N0U;4Q7MH	3-oxoacid CoA transferase 2A [Source:MGI Symbol;Acc:MGI:1891061]	64059	Q9JJN4	GO:0006104//succinyl-CoA metabolic process;GO:0046950//cellular ketone body metabolic process;GO:0046952//ketone body catabolic process;	GO:0005739//mitochondrion;	GO:0008260//3-oxoacid CoA-transferase activity;GO:0008410//CoA-transferase activity;GO:0016740//transferase activity;	ko00650(Butanoate metabolism);ko00280(Valine, leucine and isoleucine degradation)
ENSMUSG00000078234	208.153	114.154	302.153	2.6469	1.4043	0.000494258	0.058956	4	139687531	139695337	-	7807	Klhdc7a	GO:0005515;GO:0016020;GO:0016021	-	-	S;J	KOG1072;35DZW;38DFY;3BF1U;3CW33;3J641;488ET;495R3;4PS6V	kelch domain containing 7A [Source:MGI Symbol;Acc:MGI:2444612]	242721	A2APT9	-	GO:0016020//membrane;GO:0016021//integral component of membrane;	GO:0005515//protein binding;	-
ENSMUSG00000028836	889.367	1765.56	13.1746	0.00746202	-7.06622	0.000523966	0.062083	4	134070492	134081795	+	3564	Slc30a2	GO:0005385;GO:0005515;GO:0005737;GO:0005770;GO:0005773;GO:0005774;GO:0005886;GO:0006811;GO:0006812;GO:0006829;GO:0008324;GO:0010043;GO:0016020;GO:0016021;GO:0031410;GO:0042802;GO:0043231;GO:0055085;GO:0061088;GO:0061090;GO:0071577;GO:0098655	K14689	-	P	KOG1482;35A3P;38G56;3BAMD;3CWRI;3J5YQ;481NX;48X3T;4PTGN	solute carrier family 30 (zinc transporter), member 2 [Source:MGI Symbol;Acc:MGI:106637]	230810	Q2HJ10	GO:0006811//ion transport;GO:0006812//cation transport;GO:0006829//zinc ion transport;GO:0010043//response to zinc ion;GO:0055085//transmembrane transport;GO:0061088//regulation of sequestering of zinc ion;GO:0061090//positive regulation of sequestering of zinc ion;GO:0071577//zinc ion transmembrane transport;GO:0098655//cation transmembrane transport;	GO:0005737//cytoplasm;GO:0005770//late endosome;GO:0005773//vacuole;GO:0005774//vacuolar membrane;GO:0005886//plasma membrane;GO:0016020//membrane;GO:0016021//integral component of membrane;GO:0031410//cytoplasmic vesicle;GO:0043231//intracellular membrane-bounded organelle;	GO:0005385//zinc ion transmembrane transporter activity;GO:0005515//protein binding;GO:0008324//cation transmembrane transporter activity;GO:0042802//identical protein binding;	-
ENSMUSG00000081683	119.425	161.863	76.9871	0.475631	-1.07209	0.000537553	0.0632711	5	128677908	128681157	+	3250	Fzd10	GO:0004888;GO:0004930;GO:0005515;GO:0005654;GO:0005737;GO:0005886;GO:0007165;GO:0007166;GO:0007186;GO:0009986;GO:0016020;GO:0016021;GO:0016055;GO:0017147;GO:0032956;GO:0034260;GO:0038031;GO:0042813;GO:0043507;GO:0043547;GO:0060070;GO:1905114	K02842	-	M;T	KOG3577;35ITT;38C7N;3BBTS;3CSV6;3J2U0;48BN3;48YB5;4PW1S	frizzled class receptor 10 [Source:MGI Symbol;Acc:MGI:2136761]	93897	Q8BKG4;Q149J3	GO:0007165//signal transduction;GO:0007166//cell surface receptor signaling pathway;GO:0007186//G protein-coupled receptor signaling pathway;GO:0016055//Wnt signaling pathway;GO:0032956//regulation of actin cytoskeleton organization;GO:0034260//negative regulation of GTPase activity;GO:0038031//non-canonical Wnt signaling pathway via JNK cascade;GO:0043507//positive regulation of JUN kinase activ…	GO:0005654//nucleoplasm;GO:0005737//cytoplasm;GO:0005886//plasma membrane;GO:0009986//cell surface;GO:0016020//membrane;GO:0016021//integral component of membrane;	GO:0004888//transmembrane signaling receptor activity;GO:0004930//G protein-coupled receptor activity;GO:0005515//protein binding;GO:0017147//Wnt-protein binding;GO:0042813//Wnt-activated receptor activity;	ko05226(Gastric cancer);ko05225(Hepatocellular carcinoma);ko05224(Breast cancer);ko05217(Basal cell carcinoma);ko05205(Proteoglycans in cancer);ko05200(Pathways in cancer);ko05165(Human papillomavirus infection);ko05022(Pathways of neurodegeneration - multiple diseases);ko05010(Alzheimer disease);ko04934(Cushing syndrome);ko04916(Melanogenesis);ko04550(Signaling pathways regulating pluripotency o…
ENSMUSG00000071862	12.2682	3.15557	21.3808	6.77555	2.76034	0.000544169	0.0636284	18	35342056	35348077	-	6022	Lrrtm2	GO:0002091;GO:0005515;GO:0005615;GO:0005886;GO:0016020;GO:0016021;GO:0042043;GO:0045202;GO:0045211;GO:0050808;GO:0051965;GO:0060076;GO:0060291;GO:0098685;GO:0098686;GO:0098978;GO:0098982;GO:0099060;GO:0099061;GO:0099151	K16665	-	T;U	KOG0619;35GFZ;39TFB;3BHST;3CYJN;3J4BI;4800A;48WWI;4Q39F	leucine rich repeat transmembrane neuronal 2 [Source:MGI Symbol;Acc:MGI:2389174]	107065	Q8BGA3;Q8C8L1	GO:0002091//negative regulation of receptor internalization;GO:0050808//synapse organization;GO:0051965//positive regulation of synapse assembly;GO:0060291//long-term synaptic potentiation;GO:0099151//regulation of postsynaptic density assembly;	GO:0005615//extracellular space;GO:0005886//plasma membrane;GO:0016020//membrane;GO:0016021//integral component of membrane;GO:0045202//synapse;GO:0045211//postsynaptic membrane;GO:0060076//excitatory synapse;GO:0098685//Schaffer collateral - CA1 synapse;GO:0098686//hippocampal mossy fiber to CA3 synapse;GO:0098978//glutamatergic synapse;GO:0098982//GABA-ergic synapse;GO:0099060//integral compone…	GO:0005515//protein binding;GO:0042043//neurexin family protein binding;	-
ENSMUSG00000071719	59.3146	32.4884	86.1409	2.65144	1.40677	0.000570422	0.0660624	X	98864627	98892396	+	3909	Nalf2	GO:0005886;GO:0015275;GO:0016020;GO:0016021;GO:0098703	-	-	S	2QQKW;35M4B;38FXG;3BADY;3CW60;3J9AJ;484W8;49302;4PXMI	NALCN channel auxiliary factor 2 [Source:MGI Symbol;Acc:MGI:3648377]	620592	A2BDP1	GO:0098703//calcium ion import across plasma membrane;	GO:0005886//plasma membrane;GO:0016020//membrane;GO:0016021//integral component of membrane;	GO:0015275//stretch-activated, cation-selective, calcium channel activity;	-
ENSMUSG00000036377	83.6923	51.8708	115.514	2.22695	1.15507	0.00057242	0.0660624	5	76804359	77021401	+	12305	Cracd	GO:0030838;GO:2000813	-	-	M	KOG1808	capping protein inhibiting regulator of actin [Source:MGI Symbol;Acc:MGI:2444817]	320827	Q5PR69	GO:0030838//positive regulation of actin filament polymerization;GO:2000813//negative regulation of barbed-end actin filament capping;	-	-	-
ENSMUSG00000074968	25.5329	10.5905	40.4754	3.82186	1.93428	0.000578121	0.0662793	2	110485546	110781268	-	7218	Ano3	GO:0005254;GO:0005886;GO:0006869;GO:0016020;GO:0016021;GO:0016048;GO:0017128;GO:0046983;GO:0050982;GO:0051649;GO:0055085;GO:0061588;GO:0061590;GO:0061591;GO:1902476	K19498	-	S;U	KOG2514;35C0I;38BGH;3B9GR;3CS29;3J382;4805W;493GT;4Q4ZV	anoctamin 3 [Source:MGI Symbol;Acc:MGI:3613666]	228432	A2AHL1	GO:0006869//lipid transport;GO:0016048//detection of temperature stimulus;GO:0050982//detection of mechanical stimulus;GO:0051649//establishment of localization in cell;GO:0055085//transmembrane transport;GO:0061588//calcium activated phospholipid scrambling;GO:0061590//calcium activated phosphatidylcholine scrambling;GO:0061591//calcium activated galactosylceramide scrambling;GO:1902476//chlorid…	GO:0005886//plasma membrane;GO:0016020//membrane;GO:0016021//integral component of membrane;	GO:0005254//chloride channel activity;GO:0017128//phospholipid scramblase activity;GO:0046983//protein dimerization activity;	-
ENSMUSG00000022026	9.86523	1.84863	17.8818	9.67302	3.27397	0.000583659	0.0662793	14	80221521	80260579	+	2962	Olfm4	GO:0005198;GO:0005515;GO:0005576;GO:0005615;GO:0005654;GO:0005739;GO:0005829;GO:0005886;GO:0006955;GO:0007155;GO:0007165;GO:0032991;GO:0042581;GO:0043124;GO:0045171;GO:0045296;GO:0048471;GO:0050777;GO:1900026	K25447	-	A;W	KOG3545;35I98;38CXN;3BB5U;3CVIM;3JD4R;48084;490FH;4PUR7	olfactomedin 4 [Source:MGI Symbol;Acc:MGI:2685142]	380924	-	GO:0006955//immune response;GO:0007155//cell adhesion;GO:0007165//signal transduction;GO:0043124//negative regulation of I-kappaB kinase/NF-kappaB signaling;GO:0050777//negative regulation of immune response;GO:1900026//positive regulation of substrate adhesion-dependent cell spreading;	GO:0005576//extracellular region;GO:0005615//extracellular space;GO:0005654//nucleoplasm;GO:0005739//mitochondrion;GO:0005829//cytosol;GO:0005886//plasma membrane;GO:0032991//protein-containing complex;GO:0042581//specific granule;GO:0045171//intercellular bridge;GO:0048471//perinuclear region of cytoplasm;	GO:0005198//structural molecule activity;GO:0005515//protein binding;GO:0045296//cadherin binding;	-
ENSMUSG00000020264	58.9913	84.1478	33.8349	0.402088	-1.31442	0.000585486	0.0662793	11	55049296	55075903	-	3255	Slc36a2	GO:0003333;GO:0005280;GO:0005297;GO:0005768;GO:0005783;GO:0005789;GO:0005886;GO:0010155;GO:0015179;GO:0015180;GO:0015187;GO:0015193;GO:0015808;GO:0015816;GO:0015824;GO:0016020;GO:0016021;GO:0032973;GO:0035524;GO:0055038;GO:0070881;GO:1900925;GO:1902475;GO:1902600	K14209	-	E	KOG1304;35H3Y;38FV2;3B9UN;3CTBK;3JFEC;487JZ;49048;4Q0GM	solute carrier family 36 (proton/amino acid symporter), member 2 [Source:MGI Symbol;Acc:MGI:1891430]	246049	Q8BHK3	GO:0003333//amino acid transmembrane transport;GO:0010155//regulation of proton transport;GO:0015808//L-alanine transport;GO:0015816//glycine transport;GO:0015824//proline transport;GO:0032973//amino acid export across plasma membrane;GO:0035524//proline transmembrane transport;GO:0070881//regulation of proline transport;GO:1900925//positive regulation of glycine import across plasma membrane;GO:…	GO:0005768//endosome;GO:0005783//endoplasmic reticulum;GO:0005789//endoplasmic reticulum membrane;GO:0005886//plasma membrane;GO:0016020//membrane;GO:0016021//integral component of membrane;GO:0055038//recycling endosome membrane;	GO:0005280//amino acid:proton symporter activity;GO:0005297//proline:proton symporter activity;GO:0015179//L-amino acid transmembrane transporter activity;GO:0015180//L-alanine transmembrane transporter activity;GO:0015187//glycine transmembrane transporter activity;GO:0015193//L-proline transmembrane transporter activity;	ko04974(Protein digestion and absorption)
ENSMUSG00000042216	221.056	288.678	153.433	0.531503	-0.91185	0.000597453	0.0672059	5	113391086	113458652	-	7466	Sgsm1	GO:0005096;GO:0005515;GO:0005737;GO:0005794;GO:0005829;GO:0016020;GO:0030659;GO:0031267;GO:0031410;GO:0045944;GO:0050790;GO:0090630	K21847	-	S;O;E	KOG1648;35E2W;38HEA;3BANQ;3CU86;3J4W2;487VJ;493G1;4Q190	small G protein signaling modulator 1 [Source:MGI Symbol;Acc:MGI:107320]	52850	Q8BPQ7;B2RQR5	GO:0045944//positive regulation of transcription by RNA polymerase II;GO:0050790//regulation of catalytic activity;GO:0090630//activation of GTPase activity;	GO:0005737//cytoplasm;GO:0005794//Golgi apparatus;GO:0005829//cytosol;GO:0016020//membrane;GO:0030659//cytoplasmic vesicle membrane;GO:0031410//cytoplasmic vesicle;	GO:0005096//GTPase activator activity;GO:0005515//protein binding;GO:0031267//small GTPase binding;	-
ENSMUSG00000073802	26.7762	42.7633	10.789	0.252295	-1.98681	0.000613802	0.0686108	4	89224536	89229276	-	1390	Cdkn2b	GO:0000079;GO:0001889;GO:0004861;GO:0005515;GO:0005634;GO:0005737;GO:0007049;GO:0007568;GO:0008285;GO:0014070;GO:0016301;GO:0016310;GO:0019901;GO:0030219;GO:0030511;GO:0030858;GO:0031668;GO:0031670;GO:0034097;GO:0042326;GO:0045736;GO:0048536;GO:0050680;GO:0060253;GO:0070316;GO:0071560;GO:0090398;GO:1902807;GO:2000045;GO:2000134	K04685	-	S;T;I	KOG0504;35PUI;3A5DS;3BRX0;3D6EM;3JH3Z;48EW6;49BW3;4Q5F7	cyclin dependent kinase inhibitor 2B [Source:MGI Symbol;Acc:MGI:104737]	12579	P55271;Q549R4	GO:0000079//regulation of cyclin-dependent protein serine/threonine kinase activity;GO:0001889//liver development;GO:0007049//cell cycle;GO:0007568//aging;GO:0008285//negative regulation of cell population proliferation;GO:0014070//response to organic cyclic compound;GO:0016310//phosphorylation;GO:0030219//megakaryocyte differentiation;GO:0030511//positive regulation of transforming growth factor…	GO:0005634//nucleus;GO:0005737//cytoplasm;	GO:0004861//cyclin-dependent protein serine/threonine kinase inhibitor activity;GO:0005515//protein binding;GO:0016301//kinase activity;GO:0019901//protein kinase binding;	ko05226(Gastric cancer);ko05222(Small cell lung cancer);ko05203(Viral carcinogenesis);ko05200(Pathways in cancer);ko05166(Human T-cell leukemia virus 1 infection);ko04934(Cushing syndrome);ko04350(TGF-beta signaling pathway);ko04218(Cellular senescence);ko04110(Cell cycle);ko04068(FoxO signaling pathway)
ENSMUSG00000039956	37.4959	73.3334	1.65838	0.0226142	-5.46663	0.000623431	0.0692515	16	90535095	90546673	+	1581	Mrap	GO:0005783;GO:0005789;GO:0005886;GO:0016020;GO:0016021;GO:0030545;GO:0031780;GO:0031781;GO:0031782;GO:0031783;GO:0042802;GO:0043231;GO:0050873;GO:0070996;GO:0072659;GO:0106070;GO:0106071;GO:0106072;GO:1903077	K22398	-	S;T	2SB3E;35QF9;3A5IS;3BSGF;3D8HC;3JH1R;48F4S;49BZQ;4Q693	melanocortin 2 receptor accessory protein [Source:MGI Symbol;Acc:MGI:1924287]	77037	Q9D159	GO:0050873//brown fat cell differentiation;GO:0072659//protein localization to plasma membrane;GO:0106070//regulation of adenylate cyclase-activating G protein-coupled receptor signaling pathway;GO:0106071//positive regulation of adenylate cyclase-activating G protein-coupled receptor signaling pathway;GO:0106072//negative regulation of adenylate cyclase-activating G protein-coupled receptor sign…	GO:0005783//endoplasmic reticulum;GO:0005789//endoplasmic reticulum membrane;GO:0005886//plasma membrane;GO:0016020//membrane;GO:0016021//integral component of membrane;GO:0043231//intracellular membrane-bounded organelle;	GO:0030545//signaling receptor regulator activity;GO:0031780//corticotropin hormone receptor binding;GO:0031781//type 3 melanocortin receptor binding;GO:0031782//type 4 melanocortin receptor binding;GO:0031783//type 5 melanocortin receptor binding;GO:0042802//identical protein binding;GO:0070996//type 1 melanocortin receptor binding;	ko04934(Cushing syndrome);ko04927(Cortisol synthesis and secretion)
ENSMUSG00000042581	152.507	63.115	241.9	3.83268	1.93835	0.000636503	0.0698021	1	129201039	130147015	+	12171	Thsd7b	GO:0003674;GO:0005886;GO:0016020;GO:0016021;GO:0031532	-	-	O	KOG3538;35NW5;38BB1;3BAUA;3CX6M;3JBT2;481C5;497TK;4PYUQ	thrombospondin, type I, domain containing 7B [Source:MGI Symbol;Acc:MGI:2443925]	210417	Q6P4U0	GO:0031532//actin cytoskeleton reorganization;	GO:0005886//plasma membrane;GO:0016020//membrane;GO:0016021//integral component of membrane;	GO:0003674//molecular_function;	-
ENSMUSG00000020218	6.42211	12.8442	0	0	-Inf	0.000637012	0.0698021	10	120869865	120936555	+	2427	Wif1	GO:0005102;GO:0005576;GO:0009986;GO:0016055;GO:0017147;GO:0030178;GO:0045600;GO:0048856	K01691	-	T;L	KOG1225;35NE0;39R85;3BF5J;3CTRR;3J6X9;4809T;494QM;4PSWS	Wnt inhibitory factor 1 [Source:MGI Symbol;Acc:MGI:1344332]	24117	Q9WUA1;Q3TYU1	GO:0016055//Wnt signaling pathway;GO:0030178//negative regulation of Wnt signaling pathway;GO:0045600//positive regulation of fat cell differentiation;GO:0048856//anatomical structure development;	GO:0005576//extracellular region;GO:0009986//cell surface;	GO:0005102//signaling receptor binding;GO:0017147//Wnt-protein binding;	ko04310(Wnt signaling pathway)
ENSMUSG00000040105	447.11	572.227	321.993	0.562702	-0.829556	0.000642176	0.0698021	19	28941353	28944211	+	2859	Plpp6	GO:0002376;GO:0005634;GO:0005635;GO:0005637;GO:0005783;GO:0005789;GO:0006629;GO:0006720;GO:0008195;GO:0016020;GO:0016021;GO:0016787;GO:0018342;GO:0030176;GO:0031965;GO:0033383;GO:0042392;GO:0042577;GO:0045087;GO:0045339;GO:0046839;GO:0052642;GO:0106405;GO:1902247;GO:1902565	K22904	EC:3.1.3.-	S;L	KOG4268;35M54;39V02;3BJQ9;3CTNN;3J5AR;48BT6;492NA;4PT6K	phospholipid phosphatase 6 [Source:MGI Symbol;Acc:MGI:1921661]	74411	Q9D4F2	GO:0002376//immune system process;GO:0006629//lipid metabolic process;GO:0006720//isoprenoid metabolic process;GO:0018342//protein prenylation;GO:0033383//geranyl diphosphate metabolic process;GO:0045087//innate immune response;GO:0045339//farnesyl diphosphate catabolic process;GO:0046839//phospholipid dephosphorylation;GO:1902247//geranylgeranyl diphosphate catabolic process;GO:1902565//positive…	GO:0005634//nucleus;GO:0005635//nuclear envelope;GO:0005637//nuclear inner membrane;GO:0005783//endoplasmic reticulum;GO:0005789//endoplasmic reticulum membrane;GO:0016020//membrane;GO:0016021//integral component of membrane;GO:0030176//integral component of endoplasmic reticulum membrane;GO:0031965//nuclear membrane;	GO:0008195//phosphatidate phosphatase activity;GO:0016787//hydrolase activity;GO:0042392//sphingosine-1-phosphate phosphatase activity;GO:0042577//lipid phosphatase activity;GO:0052642//lysophosphatidic acid phosphatase activity;GO:0106405//isoprenoid diphosphate phosphatase activity;	-
ENSMUSG00000062184	43.9191	23.612	64.2262	2.72006	1.44364	0.000644097	0.0698021	X	50476089	50770733	-	7807	Hs6st2	GO:0005794;GO:0008146;GO:0015012;GO:0015015;GO:0016020;GO:0016021;GO:0016740;GO:0017095	K08102	EC:2.8.2.-	M;G	KOG3955;35GJD;38B5I;3BBTY;3CRXJ;3JFZE;480EU;491QR;4Q2CI	heparan sulfate 6-O-sulfotransferase 2 [Source:MGI Symbol;Acc:MGI:1354959]	50786	Q80UW0	GO:0015012//heparan sulfate proteoglycan biosynthetic process;GO:0015015//heparan sulfate proteoglycan biosynthetic process, enzymatic modification;	GO:0005794//Golgi apparatus;GO:0016020//membrane;GO:0016021//integral component of membrane;	GO:0008146//sulfotransferase activity;GO:0016740//transferase activity;GO:0017095//heparan sulfate 6-O-sulfotransferase activity;	ko00534(Glycosaminoglycan biosynthesis - heparan sulfate / heparin)
ENSMUSG00000026435	125.058	178.373	71.7431	0.402208	-1.31399	0.000663174	0.0714339	1	131890705	131910707	+	3563	Slc45a3	GO:0008506;GO:0010907;GO:0015770;GO:0016020;GO:0016021;GO:0022857;GO:0045723;GO:0048713;GO:0055085	K15379	-	S;G	KOG0637;35D96;38I4G;3BAMC;3CX4R;3JB7I;47YZR;48VY9;4PU7A	solute carrier family 45, member 3 [Source:MGI Symbol;Acc:MGI:1922082]	212980	Q8K0H7	GO:0010907//positive regulation of glucose metabolic process;GO:0015770//sucrose transport;GO:0045723//positive regulation of fatty acid biosynthetic process;GO:0048713//regulation of oligodendrocyte differentiation;GO:0055085//transmembrane transport;	GO:0016020//membrane;GO:0016021//integral component of membrane;	GO:0008506//sucrose:proton symporter activity;GO:0022857//transmembrane transporter activity;	ko05206(MicroRNAs in cancer);ko05202(Transcriptional misregulation in cancer)
ENSMUSG00000020363	813.977	595.11	1032.84	1.73555	0.795394	0.000671586	0.0719043	11	49685005	49729440	+	5591	Gfpt2	GO:0004360;GO:0006002;GO:0006047;GO:0006048;GO:0006487;GO:0006541;GO:0008483;GO:0016740;GO:0097367;GO:1901135;GO:1901137;GO:1990830	K00820	EC:2.6.1.16	M	KOG1268;35DVI;38DW1;3BE4V;3CWJA;3J21R;48379;48YP6;4PY60	glutamine fructose-6-phosphate transaminase 2 [Source:MGI Symbol;Acc:MGI:1338883]	14584	Q9Z2Z9;Q3V0X4	GO:0006002//fructose 6-phosphate metabolic process;GO:0006047//UDP-N-acetylglucosamine metabolic process;GO:0006048//UDP-N-acetylglucosamine biosynthetic process;GO:0006487//protein N-linked glycosylation;GO:0006541//glutamine metabolic process;GO:1901135//carbohydrate derivative metabolic process;GO:1901137//carbohydrate derivative biosynthetic process;GO:1990830//cellular response to leukemia i…	-	GO:0004360//glutamine-fructose-6-phosphate transaminase (isomerizing) activity;GO:0008483//transaminase activity;GO:0016740//transferase activity;GO:0097367//carbohydrate derivative binding;	ko05415(Diabetic cardiomyopathy);ko04931(Insulin resistance);ko00520(Amino sugar and nucleotide sugar metabolism);ko00250(Alanine, aspartate and glutamate metabolism)
ENSMUSG00000046697	102.004	203.696	0.311797	0.0015307	-9.35159	0.000706538	0.0744466	11	118879014	118884047	+	1951	Enpp7	GO:0004767;GO:0005794;GO:0005886;GO:0005887;GO:0005902;GO:0006629;GO:0006684;GO:0006685;GO:0008081;GO:0008156;GO:0008270;GO:0008285;GO:0016020;GO:0016021;GO:0016787;GO:0044241;GO:0045797;GO:0046872;GO:0055089;GO:1904729;GO:2000304;GO:2000755	K12354	EC:3.1.4.12	S;K;L;E;B	KOG2645;35DWX;390PW;3BC4T;3CYTE;3J789;486CU;48YAG;4PYTT	ectonucleotide pyrophosphatase/phosphodiesterase 7 [Source:MGI Symbol;Acc:MGI:3027917]	238011	-	GO:0006629//lipid metabolic process;GO:0006684//sphingomyelin metabolic process;GO:0006685//sphingomyelin catabolic process;GO:0008156//negative regulation of DNA replication;GO:0008285//negative regulation of cell population proliferation;GO:0044241//lipid digestion;GO:0045797//positive regulation of intestinal cholesterol absorption;GO:0055089//fatty acid homeostasis;GO:1904729//regulation of i…	GO:0005794//Golgi apparatus;GO:0005886//plasma membrane;GO:0005887//integral component of plasma membrane;GO:0005902//microvillus;GO:0016020//membrane;GO:0016021//integral component of membrane;	GO:0004767//sphingomyelin phosphodiesterase activity;GO:0008081//phosphoric diester hydrolase activity;GO:0008270//zinc ion binding;GO:0016787//hydrolase activity;GO:0046872//metal ion binding;	ko00600(Sphingolipid metabolism)
ENSMUSG00000040711	6369.19	4754.34	7984.04	1.67932	0.747875	0.000707495	0.0744466	11	32297820	32378173	+	9793	Sh3pxd2b	GO:0001501;GO:0001654;GO:0002051;GO:0002102;GO:0005515;GO:0005737;GO:0006801;GO:0007507;GO:0010314;GO:0010628;GO:0016176;GO:0022617;GO:0030154;GO:0032266;GO:0035091;GO:0040018;GO:0042169;GO:0042554;GO:0042995;GO:0045600;GO:0048705;GO:0050790;GO:0051496;GO:0060348;GO:0060378;GO:0060612;GO:0070161;GO:0070273;GO:0071800;GO:0072657;GO:0080025;GO:1904179;GO:1904888	K24032	-	T;D;L;B;U	KOG0905;35DD3;39NPW;3B9RJ;3CVHF;3JNWP;48965;493F3;4Q4ST	SH3 and PX domains 2B [Source:MGI Symbol;Acc:MGI:2442062]	268396	A2AAY5	GO:0001501//skeletal system development;GO:0001654//eye development;GO:0002051//osteoblast fate commitment;GO:0006801//superoxide metabolic process;GO:0007507//heart development;GO:0010628//positive regulation of gene expression;GO:0022617//extracellular matrix disassembly;GO:0030154//cell differentiation;GO:0040018//positive regulation of multicellular organism growth;GO:0042554//superoxide anio…	GO:0002102//podosome;GO:0005737//cytoplasm;GO:0042995//cell projection;GO:0070161//anchoring junction;	GO:0005515//protein binding;GO:0010314//phosphatidylinositol-5-phosphate binding;GO:0016176//superoxide-generating NADPH oxidase activator activity;GO:0032266//phosphatidylinositol-3-phosphate binding;GO:0035091//phosphatidylinositol binding;GO:0042169//SH2 domain binding;GO:0070273//phosphatidylinositol-4-phosphate binding;GO:0080025//phosphatidylinositol-3,5-bisphosphate binding;	-
ENSMUSG00000037447	1300.47	928.03	1672.91	1.80265	0.85012	0.000707899	0.0744466	1	36346814	36363110	+	12540	Arid5a	GO:0000122;GO:0000976;GO:0002062;GO:0002376;GO:0003677;GO:0003682;GO:0003714;GO:0003723;GO:0005515;GO:0005634;GO:0005654;GO:0005667;GO:0005730;GO:0006357;GO:0030331;GO:0032729;GO:0032740;GO:0032755;GO:0032760;GO:0035066;GO:0035613;GO:0042802;GO:0043565;GO:0045087;GO:0045944;GO:0046965;GO:0046966;GO:0050681;GO:0071222;GO:0071391;GO:2000318;GO:2000556	K25857	-	K	KOG2744;35F1J;38HT1;3BKJG;3CSVU;3J1IU;485GG;496QA;4Q31Z	AT rich interactive domain 5A (MRF1-like) [Source:MGI Symbol;Acc:MGI:2443039]	214855	Q3U108	GO:0000122//negative regulation of transcription by RNA polymerase II;GO:0002062//chondrocyte differentiation;GO:0002376//immune system process;GO:0006357//regulation of transcription by RNA polymerase II;GO:0032729//positive regulation of interferon-gamma production;GO:0032740//positive regulation of interleukin-17 production;GO:0032755//positive regulation of interleukin-6 production;GO:0032760…	GO:0005634//nucleus;GO:0005654//nucleoplasm;GO:0005667//transcription regulator complex;GO:0005730//nucleolus;	GO:0000976//transcription cis-regulatory region binding;GO:0003677//DNA binding;GO:0003682//chromatin binding;GO:0003714//transcription corepressor activity;GO:0003723//RNA binding;GO:0005515//protein binding;GO:0030331//estrogen receptor binding;GO:0035613//RNA stem-loop binding;GO:0042802//identical protein binding;GO:0043565//sequence-specific DNA binding;GO:0046965//retinoid X receptor bindin…	-
ENSMUSG00000032418	1259.35	1800.79	717.907	0.398661	-1.32677	0.000714441	0.0746927	9	86463424	86578006	-	3848	Me1	GO:0000287;GO:0004470;GO:0004471;GO:0004473;GO:0005515;GO:0005737;GO:0005739;GO:0005829;GO:0006090;GO:0006108;GO:0006734;GO:0006739;GO:0008948;GO:0009725;GO:0016491;GO:0030145;GO:0042802;GO:0046872;GO:0050661;GO:0051287;GO:0051289;GO:1902031	K00029	EC:1.1.1.40	C	KOG1257;359NM;38DJY;3BA84;3CSHT;3J7UD;482KA;48VJC;4Q2Z6	malic enzyme 1, NADP(+)-dependent, cytosolic [Source:MGI Symbol;Acc:MGI:97043]	17436	P06801	GO:0006090//pyruvate metabolic process;GO:0006108//malate metabolic process;GO:0006734//NADH metabolic process;GO:0006739//NADP metabolic process;GO:0009725//response to hormone;GO:0051289//protein homotetramerization;GO:1902031//regulation of NADP metabolic process;	GO:0005737//cytoplasm;GO:0005739//mitochondrion;GO:0005829//cytosol;	GO:0000287//magnesium ion binding;GO:0004470//malic enzyme activity;GO:0004471//malate dehydrogenase (decarboxylating) (NAD+) activity;GO:0004473//malate dehydrogenase (decarboxylating) (NADP+) activity;GO:0005515//protein binding;GO:0008948//oxaloacetate decarboxylase activity;GO:0016491//oxidoreductase activity;GO:0030145//manganese ion binding;GO:0042802//identical protein binding;GO:0046872//…	ko03320(PPAR signaling pathway);ko00620(Pyruvate metabolism)
ENSMUSG00000064325	183.367	74.548	292.187	3.91945	1.97065	0.000723574	0.0749043	8	80692480	80784635	-	9076	Hhip	GO:0005515;GO:0005576;GO:0005634;GO:0005737;GO:0005886;GO:0005887;GO:0007165;GO:0007405;GO:0008270;GO:0009887;GO:0009953;GO:0009968;GO:0009986;GO:0016020;GO:0016525;GO:0040036;GO:0043066;GO:0045879;GO:0046872;GO:0048705;GO:0060441;GO:0097108	K06231	-	S;T	KOG4295;35HGB;38D30;3BG07;3CS40;3JCC6;47ZRD;48XQ8;4Q4NQ	Hedgehog-interacting protein [Source:MGI Symbol;Acc:MGI:1341847]	15245	Q7TN16	GO:0007165//signal transduction;GO:0007405//neuroblast proliferation;GO:0009887//animal organ morphogenesis;GO:0009953//dorsal/ventral pattern formation;GO:0009968//negative regulation of signal transduction;GO:0016525//negative regulation of angiogenesis;GO:0040036//regulation of fibroblast growth factor receptor signaling pathway;GO:0043066//negative regulation of apoptotic process;GO:0045879//…	GO:0005576//extracellular region;GO:0005634//nucleus;GO:0005737//cytoplasm;GO:0005886//plasma membrane;GO:0005887//integral component of plasma membrane;GO:0009986//cell surface;GO:0016020//membrane;	GO:0005515//protein binding;GO:0008270//zinc ion binding;GO:0046872//metal ion binding;GO:0097108//hedgehog family protein binding;	ko05217(Basal cell carcinoma);ko05200(Pathways in cancer);ko04340(Hedgehog signaling pathway);ko04024(cAMP signaling pathway)
ENSMUSG00000020593	587.188	743.776	430.599	0.578937	-0.788523	0.000724894	0.0749043	12	16585670	16696967	-	9930	Lpin1	GO:0005783;GO:0005829;GO:0006357;GO:0006654;GO:0008195;GO:0009062;GO:0016787;GO:0019432;GO:0031100;GO:0031642;GO:0032869;GO:0045740;GO:1903741	K15728	EC:3.1.3.4	N;C;K;I	KOG2116;35JC5;38BJ2;3BD7H;3CVIX;3J24J;48BCR;495KZ;4PTEV	lipin 1 [Source:MGI Symbol;Acc:MGI:1891340]	14245	Q91ZP3;E9QKQ5	GO:0006357//regulation of transcription by RNA polymerase II;GO:0006654//phosphatidic acid biosynthetic process;GO:0009062//fatty acid catabolic process;GO:0019432//triglyceride biosynthetic process;GO:0031100//animal organ regeneration;GO:0031642//negative regulation of myelination;GO:0032869//cellular response to insulin stimulus;GO:0045740//positive regulation of DNA replication;GO:1903741//ne…	GO:0005783//endoplasmic reticulum;GO:0005829//cytosol;	GO:0008195//phosphatidate phosphatase activity;GO:0016787//hydrolase activity;	ko04936(Alcoholic liver disease);ko04150(mTOR signaling pathway);ko00564(Glycerophospholipid metabolism);ko00561(Glycerolipid metabolism)
ENSMUSG00000021922	14.2437	24.2269	4.26045	0.175856	-2.50753	0.000742529	0.0760938	14	30608433	30624310	+	3690	Itih4	GO:0004867;GO:0005515;GO:0005576;GO:0005615;GO:0005737;GO:0005886;GO:0006953;GO:0010466;GO:0010951;GO:0030212;GO:0030414;GO:0034097;GO:0062023	K24514	-	S	2QPS2;35NE9;38C6V;3BE0X;3CW49;3JF6U;4803N;48YJP;4Q2QS	inter alpha-trypsin inhibitor, heavy chain 4 [Source:MGI Symbol;Acc:MGI:109536]	16427	A6X935	GO:0006953//acute-phase response;GO:0010466//negative regulation of peptidase activity;GO:0010951//negative regulation of endopeptidase activity;GO:0030212//hyaluronan metabolic process;GO:0034097//response to cytokine;	GO:0005576//extracellular region;GO:0005615//extracellular space;GO:0005737//cytoplasm;GO:0005886//plasma membrane;GO:0062023//collagen-containing extracellular matrix;	GO:0004867//serine-type endopeptidase inhibitor activity;GO:0005515//protein binding;GO:0030414//peptidase inhibitor activity;	-
ENSMUSG00000021440	23.4799	46.9599	0	0	-Inf	0.000744968	0.0760938	13	61500275	61506011	-	1715	Cts7	GO:0000278;GO:0004197;GO:0005576;GO:0005615;GO:0005634;GO:0005737;GO:0005764;GO:0005768;GO:0005794;GO:0006508;GO:0006955;GO:0007049;GO:0008233;GO:0008234;GO:0016787;GO:0045930;GO:0048471;GO:0051301;GO:0051603;GO:0060707	-	-	O	KOG1543;35S2P;38I5R;3BF68;3CWSV;3JJ64;48056;49FEV;4Q9HC	cathepsin 7 [Source:MGI Symbol;Acc:MGI:1860262]	56092	Q91ZF2	GO:0000278//mitotic cell cycle;GO:0006508//proteolysis;GO:0006955//immune response;GO:0007049//cell cycle;GO:0045930//negative regulation of mitotic cell cycle;GO:0051301//cell division;GO:0051603//proteolysis involved in cellular protein catabolic process;GO:0060707//trophoblast giant cell differentiation;	GO:0005576//extracellular region;GO:0005615//extracellular space;GO:0005634//nucleus;GO:0005737//cytoplasm;GO:0005764//lysosome;GO:0005768//endosome;GO:0005794//Golgi apparatus;GO:0048471//perinuclear region of cytoplasm;	GO:0004197//cysteine-type endopeptidase activity;GO:0008233//peptidase activity;GO:0008234//cysteine-type peptidase activity;GO:0016787//hydrolase activity;	-
ENSMUSG00000024598	5959.93	7450.58	4469.28	0.599856	-0.737311	0.000764273	0.0774446	18	58141695	58343559	-	13215	Fbn2	GO:0001527;GO:0001890;GO:0005179;GO:0005201;GO:0005509;GO:0005515;GO:0005576;GO:0005615;GO:0007165;GO:0009653;GO:0009966;GO:0030326;GO:0030501;GO:0031012;GO:0035108;GO:0035583;GO:0043010;GO:0045669;GO:0048048;GO:0060346;GO:0062023;GO:1901163	K23342	-	O;T	KOG1217;359IV;38BUP;3BA2W;3CUNH;3J6W7;483A6;48W42;4PTG6	fibrillin 2 [Source:MGI Symbol;Acc:MGI:95490]	14119	Q61555	GO:0001890//placenta development;GO:0007165//signal transduction;GO:0009653//anatomical structure morphogenesis;GO:0009966//regulation of signal transduction;GO:0030326//embryonic limb morphogenesis;GO:0030501//positive regulation of bone mineralization;GO:0035108//limb morphogenesis;GO:0035583//sequestering of TGFbeta in extracellular matrix;GO:0043010//camera-type eye development;GO:0045669//po…	GO:0001527//microfibril;GO:0005576//extracellular region;GO:0005615//extracellular space;GO:0031012//extracellular matrix;GO:0062023//collagen-containing extracellular matrix;	GO:0005179//hormone activity;GO:0005201//extracellular matrix structural constituent;GO:0005509//calcium ion binding;GO:0005515//protein binding;	-
ENSMUSG00000004347	65.2599	38.8724	91.6474	2.35765	1.23735	0.000770389	0.0774446	6	56046789	56629472	-	20520	Pde1c	GO:0004114;GO:0004115;GO:0004117;GO:0005516;GO:0005764;GO:0005929;GO:0007165;GO:0007608;GO:0008081;GO:0016787;GO:0030552;GO:0043025;GO:0046872;GO:0047555;GO:0048101;GO:0051592;GO:0061179	K13755	EC:3.1.4.17	T;L	KOG3688;35M9E;38RCI;3BB8V;3CS48;3J2CV;48062;495YV;4PWW9	phosphodiesterase 1C [Source:MGI Symbol;Acc:MGI:108413]	18575	Q64338	GO:0007165//signal transduction;GO:0007608//sensory perception of smell;GO:0051592//response to calcium ion;GO:0061179//negative regulation of insulin secretion involved in cellular response to glucose stimulus;	GO:0005764//lysosome;GO:0005929//cilium;GO:0043025//neuronal cell body;	GO:0004114//3',5'-cyclic-nucleotide phosphodiesterase activity;GO:0004115//3',5'-cyclic-AMP phosphodiesterase activity;GO:0004117//calmodulin-dependent cyclic-nucleotide phosphodiesterase activity;GO:0005516//calmodulin binding;GO:0008081//phosphoric diester hydrolase activity;GO:0016787//hydrolase activity;GO:0030552//cAMP binding;GO:0046872//metal ion binding;GO:0047555//3',5'-cyclic-GMP phosph…	ko05032(Morphine addiction);ko04924(Renin secretion);ko04742(Taste transduction);ko04740(Olfactory transduction);ko04020(Calcium signaling pathway);ko00230(Purine metabolism)
ENSMUSG00000037660	1184.6	737.939	1631.26	2.21056	1.14441	0.000771265	0.0774446	12	8347918	8351954	-	1423	Gdf7	GO:0005125;GO:0005515;GO:0005576;GO:0005615;GO:0007411;GO:0008083;GO:0010628;GO:0010862;GO:0021509;GO:0021527;GO:0021915;GO:0022612;GO:0030509;GO:0030855;GO:0030901;GO:0032924;GO:0042802;GO:0045165;GO:0045666;GO:0045893;GO:0048608;GO:0048754;GO:0048853;GO:0060389;GO:0060395;GO:0060571;GO:2001051	K20013	-	M;T	KOG3900;35NJ6;38GAI;3B9EF;3CSI0;3J3BB;485PE;4979G;4Q4ZS	growth differentiation factor 7 [Source:MGI Symbol;Acc:MGI:95690]	238057	P43029	GO:0007411//axon guidance;GO:0010628//positive regulation of gene expression;GO:0010862//positive regulation of pathway-restricted SMAD protein phosphorylation;GO:0021509//roof plate formation;GO:0021527//spinal cord association neuron differentiation;GO:0021915//neural tube development;GO:0022612//gland morphogenesis;GO:0030509//BMP signaling pathway;GO:0030855//epithelial cell differentiation;G…	GO:0005576//extracellular region;GO:0005615//extracellular space;	GO:0005125//cytokine activity;GO:0005515//protein binding;GO:0008083//growth factor activity;GO:0042802//identical protein binding;	ko04390(Hippo signaling pathway);ko04360(Axon guidance);ko04350(TGF-beta signaling pathway);ko04060(Cytokine-cytokine receptor interaction)
ENSMUSG00000053965	4445.82	3308.22	5583.41	1.68774	0.755091	0.000825532	0.082428	3	122522596	122653023	+	9831	Pde5a	GO:0000166;GO:0002026;GO:0002678;GO:0003824;GO:0004112;GO:0004114;GO:0005515;GO:0005829;GO:0007165;GO:0007614;GO:0008081;GO:0008152;GO:0010613;GO:0010749;GO:0016787;GO:0030553;GO:0042098;GO:0042130;GO:0043065;GO:0043406;GO:0045745;GO:0045907;GO:0046068;GO:0046069;GO:0046872;GO:0047555;GO:0048599;GO:0055118;GO:0055119;GO:0060282	K13762	EC:3.1.4.35	T	KOG3689;35HXU;38BQB;3B9XB;3CSEF;3J43S;4803J;48WDZ;4Q6SS	phosphodiesterase 5A, cGMP-specific [Source:MGI Symbol;Acc:MGI:2651499]	242202	Q8CG03	GO:0002026//regulation of the force of heart contraction;GO:0002678//positive regulation of chronic inflammatory response;GO:0007165//signal transduction;GO:0007614//short-term memory;GO:0008152//metabolic process;GO:0010613//positive regulation of cardiac muscle hypertrophy;GO:0010749//regulation of nitric oxide mediated signal transduction;GO:0042098//T cell proliferation;GO:0042130//negative r…	GO:0005829//cytosol;	GO:0000166//nucleotide binding;GO:0003824//catalytic activity;GO:0004112//cyclic-nucleotide phosphodiesterase activity;GO:0004114//3',5'-cyclic-nucleotide phosphodiesterase activity;GO:0005515//protein binding;GO:0008081//phosphoric diester hydrolase activity;GO:0016787//hydrolase activity;GO:0030553//cGMP binding;GO:0046872//metal ion binding;GO:0047555//3',5'-cyclic-GMP phosphodiesterase activi…	ko04022(cGMP-PKG signaling pathway);ko00230(Purine metabolism)
ENSMUSG00000023159	55.787	111.262	0.311797	0.00280236	-8.47914	0.000834071	0.0825451	7	16937402	16949685	+	5445	Psg29	GO:0002682;GO:0005829;GO:0005886;GO:0007165;GO:0009986;GO:0016324;GO:1990782	-	-	S;T	2S42Z;3AEYA;3BKZS;3D2GJ;3JG9X;48JMM;499RD	pregnancy-specific glycoprotein 29 [Source:MGI Symbol;Acc:MGI:1891361]	114872	Q3URN6	GO:0002682//regulation of immune system process;GO:0007165//signal transduction;	GO:0005829//cytosol;GO:0005886//plasma membrane;GO:0009986//cell surface;GO:0016324//apical plasma membrane;	GO:1990782//protein tyrosine kinase binding;	-
ENSMUSG00000047428	369.627	730.782	8.47121	0.011592	-6.43073	0.000835994	0.0825451	17	46608347	46614197	+	2113	Dlk2	GO:0005112;GO:0005509;GO:0005515;GO:0016020;GO:0016021;GO:0042802;GO:0045598;GO:0045746	K24462	-	O;T	KOG1217;35MIZ;38HR3;3BJUZ;3CXYZ;3J9MB;482UB;490U7;4PWEP	delta like non-canonical Notch ligand 2 [Source:MGI Symbol;Acc:MGI:2146838]	106565	Q8K1E3	GO:0045598//regulation of fat cell differentiation;GO:0045746//negative regulation of Notch signaling pathway;	GO:0016020//membrane;GO:0016021//integral component of membrane;	GO:0005112//Notch binding;GO:0005509//calcium ion binding;GO:0005515//protein binding;GO:0042802//identical protein binding;	-
ENSMUSG00000025467	2177.6	4271.84	83.355	0.0195127	-5.67945	0.000846858	0.0831558	7	139673308	139677113	+	620	Prap1	GO:0005515;GO:0005576;GO:0005783;GO:0006974;GO:0006977;GO:0008289;GO:0017129;GO:0043066;GO:0071481;GO:1902426;GO:1904731;GO:1905885;GO:2001140	K21250	-	S	2TDVH;35R29;3A9T3;3BUSF;3D99F;3JI0F;48FZX;49CXW;4Q5YE	proline-rich acidic protein 1 [Source:MGI Symbol;Acc:MGI:893573]	22264	Q80XD8	GO:0006974//cellular response to DNA damage stimulus;GO:0006977//DNA damage response, signal transduction by p53 class mediator resulting in cell cycle arrest;GO:0043066//negative regulation of apoptotic process;GO:0071481//cellular response to X-ray;GO:1902426//deactivation of mitotic spindle assembly checkpoint;GO:1904731//positive regulation of intestinal lipid absorption;GO:1905885//positive …	GO:0005576//extracellular region;GO:0005783//endoplasmic reticulum;	GO:0005515//protein binding;GO:0008289//lipid binding;GO:0017129//triglyceride binding;	ko04140(Autophagy - animal)
ENSMUSG00000032114	629.482	796.719	462.246	0.580187	-0.78541	0.000871457	0.0851012	9	44308149	44314265	+	2857	Slc37a4	GO:0001780;GO:0002318;GO:0005789;GO:0005977;GO:0006089;GO:0006094;GO:0006641;GO:0006874;GO:0007584;GO:0008202;GO:0009749;GO:0014070;GO:0015152;GO:0015760;GO:0016020;GO:0016021;GO:0022857;GO:0030176;GO:0030593;GO:0032682;GO:0035166;GO:0035435;GO:0042593;GO:0042632;GO:0043085;GO:0043231;GO:0045730;GO:0055085;GO:0061513	K08171	-	P;G;E	KOG2533;359KC;38BD5;3BD9U;3D16K;3JFJV;485UK;492TY	solute carrier family 37 (glucose-6-phosphate transporter), member 4 [Source:MGI Symbol;Acc:MGI:1316650]	14385	Q9D1F9	GO:0001780//neutrophil homeostasis;GO:0002318//myeloid progenitor cell differentiation;GO:0005977//glycogen metabolic process;GO:0006089//lactate metabolic process;GO:0006094//gluconeogenesis;GO:0006641//triglyceride metabolic process;GO:0006874//cellular calcium ion homeostasis;GO:0007584//response to nutrient;GO:0008202//steroid metabolic process;GO:0009749//response to glucose;GO:0014070//resp…	GO:0005789//endoplasmic reticulum membrane;GO:0016020//membrane;GO:0016021//integral component of membrane;GO:0030176//integral component of endoplasmic reticulum membrane;GO:0043231//intracellular membrane-bounded organelle;	GO:0015152//glucose-6-phosphate transmembrane transporter activity;GO:0022857//transmembrane transporter activity;GO:0061513//glucose 6-phosphate:inorganic phosphate antiporter activity;	ko04973(Carbohydrate digestion and absorption)
ENSMUSG00000026994	214.98	133.381	296.58	2.22356	1.15287	0.000881657	0.0856267	2	65913110	65955338	-	4374	Galnt3	GO:0004653;GO:0005509;GO:0005794;GO:0006486;GO:0006493;GO:0007283;GO:0016020;GO:0016021;GO:0016740;GO:0016757;GO:0018242;GO:0018243;GO:0030145;GO:0030246;GO:0032580;GO:0046872;GO:0048471	K00710	EC:2.4.1.41	O;M	KOG3736;35M6M;38DN8;3BGVW;3CRBI;3JDHD;482RH;48ZNZ;4PX11	polypeptide N-acetylgalactosaminyltransferase 3 [Source:MGI Symbol;Acc:MGI:894695]	14425	P70419	GO:0006486//protein glycosylation;GO:0006493//protein O-linked glycosylation;GO:0007283//spermatogenesis;GO:0018242//protein O-linked glycosylation via serine;GO:0018243//protein O-linked glycosylation via threonine;	GO:0005794//Golgi apparatus;GO:0016020//membrane;GO:0016021//integral component of membrane;GO:0032580//Golgi cisterna membrane;GO:0048471//perinuclear region of cytoplasm;	GO:0004653//polypeptide N-acetylgalactosaminyltransferase activity;GO:0005509//calcium ion binding;GO:0016740//transferase activity;GO:0016757//glycosyltransferase activity;GO:0030145//manganese ion binding;GO:0030246//carbohydrate binding;GO:0046872//metal ion binding;	ko00514(Other types of O-glycan biosynthesis);ko00512(Mucin type O-glycan biosynthesis)
ENSMUSG00000026417	756.361	962.671	550.05	0.571379	-0.807479	0.000904714	0.0873885	1	130754421	130779986	+	4025	Pigr	GO:0001580;GO:0001792;GO:0002415;GO:0004888;GO:0005154;GO:0005576;GO:0005615;GO:0005886;GO:0007173;GO:0016020;GO:0016021;GO:0030133;GO:0038093;GO:0043113;GO:0043235;GO:0055038;GO:0071751	K13073	-	S;T	2QPKT;35AUN;39IK3;3BART;3D0ET;3JD30;4870J;48WAS;4Q1YE	polymeric immunoglobulin receptor [Source:MGI Symbol;Acc:MGI:103080]	18703	O70570	GO:0001580//detection of chemical stimulus involved in sensory perception of bitter taste;GO:0002415//immunoglobulin transcytosis in epithelial cells mediated by polymeric immunoglobulin receptor;GO:0007173//epidermal growth factor receptor signaling pathway;GO:0038093//Fc receptor signaling pathway;GO:0043113//receptor clustering;	GO:0005576//extracellular region;GO:0005615//extracellular space;GO:0005886//plasma membrane;GO:0016020//membrane;GO:0016021//integral component of membrane;GO:0030133//transport vesicle;GO:0043235//receptor complex;GO:0055038//recycling endosome membrane;GO:0071751//secretory IgA immunoglobulin complex;	GO:0001792//polymeric immunoglobulin receptor activity;GO:0004888//transmembrane signaling receptor activity;GO:0005154//epidermal growth factor receptor binding;	ko04672(Intestinal immune network for IgA production)
ENSMUSG00000026246	11.4098	22.8196	0	0	-Inf	0.000914497	0.0878559	1	87014416	87017650	-	2256	Alppl2	GO:0002020;GO:0004035;GO:0005886;GO:0016020;GO:0016311;GO:0016787;GO:0016791;GO:0030016;GO:0031225;GO:0046872	K01077	EC:3.1.3.1	P;G	KOG4126;35MKS;38GD6;3B9Y3;3CRTE;3J8ZW;483RG;4934A	alkaline phosphatase, placental-like 2 [Source:MGI Symbol;Acc:MGI:108009]	11650	P24823;Q7TPW4	GO:0016311//dephosphorylation;	GO:0005886//plasma membrane;GO:0016020//membrane;GO:0030016//myofibril;GO:0031225//anchored component of membrane;	GO:0002020//protease binding;GO:0004035//alkaline phosphatase activity;GO:0016787//hydrolase activity;GO:0016791//phosphatase activity;GO:0046872//metal ion binding;	ko00790(Folate biosynthesis);ko00730(Thiamine metabolism)
ENSMUSG00000026576	1226.56	1537.7	915.424	0.595321	-0.748259	0.000926538	0.0885342	1	164264678	164285924	-	3081	Atp1b1	GO:0001666;GO:0001671;GO:0005391;GO:0005515;GO:0005886;GO:0005890;GO:0005901;GO:0006811;GO:0006813;GO:0006814;GO:0006874;GO:0006883;GO:0007155;GO:0008022;GO:0010248;GO:0010468;GO:0010882;GO:0014704;GO:0016020;GO:0016021;GO:0016323;GO:0016324;GO:0016328;GO:0019901;GO:0030001;GO:0030007;GO:0030315;GO:0030674;GO:0031090;GO:0032781;GO:0035725;GO:0036126;GO:0036376;GO:0042383;GO:0043209;GO:0046034;GO:…	K01540	-	P;U	KOG3927;35BQ5;38CMY;3BDEE;3D0QA;3JA4Y;485IP;48VZH;4Q2EQ	ATPase, Na+/K+ transporting, beta 1 polypeptide [Source:MGI Symbol;Acc:MGI:88108]	11931	P14094;Q545P0;Q3TV47	GO:0001666//response to hypoxia;GO:0006811//ion transport;GO:0006813//potassium ion transport;GO:0006814//sodium ion transport;GO:0006874//cellular calcium ion homeostasis;GO:0006883//cellular sodium ion homeostasis;GO:0007155//cell adhesion;GO:0010248//establishment or maintenance of transmembrane electrochemical gradient;GO:0010468//regulation of gene expression;GO:0010882//regulation of cardia…	GO:0005886//plasma membrane;GO:0005890//sodium:potassium-exchanging ATPase complex;GO:0005901//caveola;GO:0014704//intercalated disc;GO:0016020//membrane;GO:0016021//integral component of membrane;GO:0016323//basolateral plasma membrane;GO:0016324//apical plasma membrane;GO:0016328//lateral plasma membrane;GO:0030315//T-tubule;GO:0031090//organelle membrane;GO:0036126//sperm flagellum;GO:0042383/…	GO:0001671//ATPase activator activity;GO:0005391//P-type sodium:potassium-exchanging transporter activity;GO:0005515//protein binding;GO:0008022//protein C-terminus binding;GO:0019901//protein kinase binding;GO:0030674//protein-macromolecule adaptor activity;GO:0046982//protein heterodimerization activity;GO:0051117//ATPase binding;	ko04978(Mineral absorption);ko04976(Bile secretion);ko04974(Protein digestion and absorption);ko04973(Carbohydrate digestion and absorption);ko04972(Pancreatic secretion);ko04971(Gastric acid secretion);ko04970(Salivary secretion);ko04964(Proximal tubule bicarbonate reclamation);ko04961(Endocrine and other factor-regulated calcium reabsorption);ko04960(Aldosterone-regulated sodium reabsorption);k…
ENSMUSG00000029126	776.485	573.907	979.063	1.70596	0.770586	0.000982209	0.0930901	5	38294536	38317251	-	3215	Nsg1	GO:0001881;GO:0001921;GO:0005102;GO:0005515;GO:0005764;GO:0005768;GO:0005769;GO:0005770;GO:0005783;GO:0005789;GO:0005794;GO:0006915;GO:0007212;GO:0010008;GO:0016020;GO:0016021;GO:0016197;GO:0016328;GO:0030425;GO:0030659;GO:0031410;GO:0031901;GO:0031902;GO:0032051;GO:0032580;GO:0032585;GO:0032588;GO:0036477;GO:0042982;GO:0042995;GO:0043202;GO:0045211;GO:0048268;GO:0055038;GO:0098814;GO:0098845;GO:…	-	-	S;U	2QSAI;35G95;39TMG;3BHW4;3CWW2;3JFD6;483RX;49461;4PTZ5	neuron specific gene family member 1 [Source:MGI Symbol;Acc:MGI:109149]	18196	Q62092	GO:0001881//receptor recycling;GO:0001921//positive regulation of receptor recycling;GO:0006915//apoptotic process;GO:0007212//dopamine receptor signaling pathway;GO:0016197//endosomal transport;GO:0042982//amyloid precursor protein metabolic process;GO:0048268//clathrin coat assembly;GO:0098814//spontaneous synaptic transmission;GO:0098887//neurotransmitter receptor transport, endosome to postsy…	GO:0005764//lysosome;GO:0005768//endosome;GO:0005769//early endosome;GO:0005770//late endosome;GO:0005783//endoplasmic reticulum;GO:0005789//endoplasmic reticulum membrane;GO:0005794//Golgi apparatus;GO:0010008//endosome membrane;GO:0016020//membrane;GO:0016021//integral component of membrane;GO:0016328//lateral plasma membrane;GO:0030425//dendrite;GO:0030659//cytoplasmic vesicle membrane;GO:0031…	GO:0005102//signaling receptor binding;GO:0005515//protein binding;GO:0032051//clathrin light chain binding;	-
ENSMUSG00000041886	41.2051	21.8265	60.5838	2.7757	1.47285	0.000984692	0.0930901	12	119278005	119433722	+	8406	Macc1	GO:0005515;GO:0005737;GO:0005739;GO:0045944	K23702	-	S;T;K	2QZDM;35I3P;38DT4;3BE9R;3D1ID;3J7UU;48C37;496DH;4PXC0	metastasis associated in colon cancer 1 [Source:MGI Symbol;Acc:MGI:2685113]	238455	E9PXX8	GO:0045944//positive regulation of transcription by RNA polymerase II;	GO:0005737//cytoplasm;GO:0005739//mitochondrion;	GO:0005515//protein binding;	-
ENSMUSG00000095576	9.00939	16.704	1.31479	0.0787111	-3.66729	0.000993033	0.0933819	1	162744120	162765084	-	1957	Fmo6	GO:0004497;GO:0004499;GO:0005575;GO:0005783;GO:0005789;GO:0016020;GO:0016021;GO:0016491;GO:0043231;GO:0050660;GO:0050661	K00485	-	Q;P	KOG1399;35I3T;38F1Q;3BEWK;3CSZC;3JA03;482YX;48X6X;4PZGH	flavin containing monooxygenase 6 [Source:MGI Symbol;Acc:MGI:2681841]	226565	J3QMN6	-	GO:0005575//cellular_component;GO:0005783//endoplasmic reticulum;GO:0005789//endoplasmic reticulum membrane;GO:0016020//membrane;GO:0016021//integral component of membrane;GO:0043231//intracellular membrane-bounded organelle;	GO:0004497//monooxygenase activity;GO:0004499//N,N-dimethylaniline monooxygenase activity;GO:0016491//oxidoreductase activity;GO:0050660//flavin adenine dinucleotide binding;GO:0050661//NADP binding;	ko00982(Drug metabolism - cytochrome P450)
ENSMUSG00000029375	111.126	45.377	176.874	3.89788	1.96269	0.00102481	0.0954571	5	90942393	90950926	+	2127	Cxcl15	GO:0005125;GO:0005576;GO:0005615;GO:0006935;GO:0006952;GO:0006954;GO:0006955;GO:0008009;GO:0030097;GO:0030593;GO:0045236;GO:0061844;GO:0070098;GO:0071222	K10034	-	M;T	2TDRK;35SPJ;3AAY9;3BU9H;3DANS;3JI7K;48GWD;49DH5	chemokine (C-X-C motif) ligand 15 [Source:MGI Symbol;Acc:MGI:1339941]	20309	Q9WVL7	GO:0006935//chemotaxis;GO:0006952//defense response;GO:0006954//inflammatory response;GO:0006955//immune response;GO:0030097//hemopoiesis;GO:0030593//neutrophil chemotaxis;GO:0061844//antimicrobial humoral immune response mediated by antimicrobial peptide;GO:0070098//chemokine-mediated signaling pathway;GO:0071222//cellular response to lipopolysaccharide;	GO:0005576//extracellular region;GO:0005615//extracellular space;	GO:0005125//cytokine activity;GO:0008009//chemokine activity;GO:0045236//CXCR chemokine receptor binding;	ko04062(Chemokine signaling pathway);ko04060(Cytokine-cytokine receptor interaction)
ENSMUSG00000055717	272.998	136.773	409.222	2.99197	1.5811	0.00102584	0.0954571	14	103887664	103942343	+	3284	Slain1	GO:0003674;GO:0005737;GO:0005856;GO:0007020;GO:0031116;GO:0031122;GO:0035371	K16580	-	S	2QVWF;35B73;39VGU;3BBUG;3CT9T;3J7HV;47Z6Z;497HM;4Q4X7	SLAIN motif family, member 1 [Source:MGI Symbol;Acc:MGI:2145578]	105439	Q68FF7	GO:0007020//microtubule nucleation;GO:0031116//positive regulation of microtubule polymerization;GO:0031122//cytoplasmic microtubule organization;	GO:0005737//cytoplasm;GO:0005856//cytoskeleton;GO:0035371//microtubule plus-end;	GO:0003674//molecular_function;	-
ENSMUSG00000075604	268.064	534.14	1.98808	0.00372202	-8.0697	0.00104535	0.096766	15	74705974	74713492	-	3165	Cyp11b1	GO:0004497;GO:0004507;GO:0005496;GO:0005506;GO:0005739;GO:0005743;GO:0006694;GO:0006700;GO:0006704;GO:0008202;GO:0008203;GO:0016491;GO:0016705;GO:0020037;GO:0030176;GO:0032342;GO:0034650;GO:0034651;GO:0046872;GO:0047783;GO:0071375	K00497	EC:1.14.15.4	Q;C	KOG0159;35PDG;38FXJ;3BI5I;3CVWR;3JBTB;4898Q;48Y6U;4Q3S1	cytochrome P450, family 11, subfamily b, polypeptide 1 [Source:MGI Symbol;Acc:MGI:88583]	110115	Q3TG86;Q3UQH5	GO:0006694//steroid biosynthetic process;GO:0006700//C21-steroid hormone biosynthetic process;GO:0006704//glucocorticoid biosynthetic process;GO:0008202//steroid metabolic process;GO:0008203//cholesterol metabolic process;GO:0032342//aldosterone biosynthetic process;GO:0034650//cortisol metabolic process;GO:0034651//cortisol biosynthetic process;GO:0071375//cellular response to peptide hormone st…	GO:0005739//mitochondrion;GO:0005743//mitochondrial inner membrane;GO:0030176//integral component of endoplasmic reticulum membrane;	GO:0004497//monooxygenase activity;GO:0004507//steroid 11-beta-monooxygenase activity;GO:0005496//steroid binding;GO:0005506//iron ion binding;GO:0016491//oxidoreductase activity;GO:0016705//oxidoreductase activity, acting on paired donors, with incorporation or reduction of molecular oxygen;GO:0020037//heme binding;GO:0046872//metal ion binding;GO:0047783//corticosterone 18-monooxygenase activit…	ko04934(Cushing syndrome);ko04927(Cortisol synthesis and secretion);ko00140(Steroid hormone biosynthesis)
ENSMUSG00000028088	236.298	322.697	149.898	0.464517	-1.1062	0.00105708	0.0973448	3	97536120	97562598	+	5675	Fmo5	GO:0004031;GO:0004497;GO:0004499;GO:0005783;GO:0005789;GO:0005829;GO:0006629;GO:0006805;GO:0016020;GO:0016021;GO:0016174;GO:0016491;GO:0043231;GO:0050660;GO:0050661;GO:0070995;GO:0090181;GO:0106294	K00485	-	Q;P	KOG1399;35FZ8;38FDI;3BC4Q;3CT6M;3JA9Y;47YU2;48VWI;4Q1H7	flavin containing monooxygenase 5 [Source:MGI Symbol;Acc:MGI:1310004]	14263	P97872;Q3TRA1	GO:0006629//lipid metabolic process;GO:0006805//xenobiotic metabolic process;GO:0070995//NADPH oxidation;GO:0090181//regulation of cholesterol metabolic process;	GO:0005783//endoplasmic reticulum;GO:0005789//endoplasmic reticulum membrane;GO:0005829//cytosol;GO:0016020//membrane;GO:0016021//integral component of membrane;GO:0043231//intracellular membrane-bounded organelle;	GO:0004031//aldehyde oxidase activity;GO:0004497//monooxygenase activity;GO:0004499//N,N-dimethylaniline monooxygenase activity;GO:0016174//NAD(P)H oxidase H2O2-forming activity;GO:0016491//oxidoreductase activity;GO:0050660//flavin adenine dinucleotide binding;GO:0050661//NADP binding;GO:0106294//NADPH oxidase H202-forming activity;	ko00982(Drug metabolism - cytochrome P450)
ENSMUSG00000026621	20.8384	33.2772	8.39959	0.252413	-1.98614	0.00108166	0.0986438	1	184518964	184543510	-	2246	Mtarc1	GO:0003824;GO:0005739;GO:0005741;GO:0005743;GO:0006809;GO:0008940;GO:0016020;GO:0016021;GO:0016491;GO:0016661;GO:0030151;GO:0030170;GO:0042126;GO:0043546;GO:0046872;GO:0050421;GO:0070458;GO:0098809;GO:1903958	-	-	S;E	KOG2362;359IN;38ENX;3BBBX;3CS49;3J3FB;47ZZN;48V5T;4PX0V	mitochondrial amidoxime reducing component 1 [Source:MGI Symbol;Acc:MGI:1913362]	66112	Q9CW42	GO:0006809//nitric oxide biosynthetic process;GO:0042126//nitrate metabolic process;GO:0070458//cellular detoxification of nitrogen compound;	GO:0005739//mitochondrion;GO:0005741//mitochondrial outer membrane;GO:0005743//mitochondrial inner membrane;GO:0016020//membrane;GO:0016021//integral component of membrane;GO:1903958//nitric-oxide synthase complex;	GO:0003824//catalytic activity;GO:0008940//nitrate reductase activity;GO:0016491//oxidoreductase activity;GO:0016661//oxidoreductase activity, acting on other nitrogenous compounds as donors;GO:0030151//molybdenum ion binding;GO:0030170//pyridoxal phosphate binding;GO:0043546//molybdopterin cofactor binding;GO:0046872//metal ion binding;GO:0050421//nitrite reductase (NO-forming) activity;GO:00988…	-
ENSMUSG00000022449	69.6547	40.1524	99.157	2.46951	1.30423	0.00108753	0.0986438	15	94168044	94363299	-	8997	Adamts20	GO:0004175;GO:0004222;GO:0005576;GO:0005615;GO:0006508;GO:0006915;GO:0007165;GO:0008233;GO:0008237;GO:0008270;GO:0009967;GO:0016787;GO:0030198;GO:0030318;GO:0031012;GO:0043066;GO:0045636;GO:0046872;GO:0048070	K09609	EC:3.4.24.-	O	KOG3538;35CP7;38EJ8;3BBR3;3CS90;3JAVN;47Z6V;4973I;4Q2IK	a disintegrin-like and metallopeptidase (reprolysin type) with thrombospondin type 1 motif, 20 [Source:MGI Symbol;Acc:MGI:2660628]	223838	P59511;Q3UQW9	GO:0006508//proteolysis;GO:0006915//apoptotic process;GO:0007165//signal transduction;GO:0009967//positive regulation of signal transduction;GO:0030198//extracellular matrix organization;GO:0030318//melanocyte differentiation;GO:0043066//negative regulation of apoptotic process;GO:0045636//positive regulation of melanocyte differentiation;GO:0048070//regulation of developmental pigmentation;	GO:0005576//extracellular region;GO:0005615//extracellular space;GO:0031012//extracellular matrix;	GO:0004175//endopeptidase activity;GO:0004222//metalloendopeptidase activity;GO:0008233//peptidase activity;GO:0008237//metallopeptidase activity;GO:0008270//zinc ion binding;GO:0016787//hydrolase activity;GO:0046872//metal ion binding;	-
ENSMUSG00000021732	137.915	183.067	92.7632	0.506718	-0.980745	0.00108784	0.0986438	13	118806327	118928651	+	4601	Fgf10	GO:0000132;GO:0000278;GO:0001525;GO:0001656;GO:0001759;GO:0001823;GO:0001934;GO:0001935;GO:0001938;GO:0001974;GO:0003338;GO:0005104;GO:0005111;GO:0005515;GO:0005576;GO:0005615;GO:0005634;GO:0005737;GO:0005886;GO:0006935;GO:0007267;GO:0007368;GO:0007431;GO:0007435;GO:0008083;GO:0008201;GO:0008283;GO:0008284;GO:0008543;GO:0008544;GO:0008589;GO:0009880;GO:0009887;GO:0009986;GO:0010468;GO:0010628;GO:…	K04358	-	S;T	KOG3885;35BGD;39XGX;3BG0Y;3D2Z2;3J8TN;485WY;48X67;4PW25	fibroblast growth factor 10 [Source:MGI Symbol;Acc:MGI:1099809]	14165	O35565	GO:0000132//establishment of mitotic spindle orientation;GO:0000278//mitotic cell cycle;GO:0001525//angiogenesis;GO:0001656//metanephros development;GO:0001759//organ induction;GO:0001823//mesonephros development;GO:0001934//positive regulation of protein phosphorylation;GO:0001935//endothelial cell proliferation;GO:0001938//positive regulation of endothelial cell proliferation;GO:0001974//blood …	GO:0005576//extracellular region;GO:0005615//extracellular space;GO:0005634//nucleus;GO:0005737//cytoplasm;GO:0005886//plasma membrane;GO:0009986//cell surface;GO:0062023//collagen-containing extracellular matrix;	GO:0005104//fibroblast growth factor receptor binding;GO:0005111//type 2 fibroblast growth factor receptor binding;GO:0005515//protein binding;GO:0008083//growth factor activity;GO:0008201//heparin binding;GO:0042056//chemoattractant activity;	ko05226(Gastric cancer);ko05224(Breast cancer);ko05218(Melanoma);ko05207(Chemical carcinogenesis - receptor activation);ko05200(Pathways in cancer);ko04810(Regulation of actin cytoskeleton);ko04151(PI3K-Akt signaling pathway);ko04020(Calcium signaling pathway);ko04015(Rap1 signaling pathway);ko04014(Ras signaling pathway);ko04010(MAPK signaling pathway)
ENSMUSG00000018796	538.292	686.73	389.854	0.567696	-0.81681	0.00110849	0.0993606	8	46924074	46989088	+	10483	Acsl1	GO:0000038;GO:0000166;GO:0001676;GO:0004467;GO:0005524;GO:0005739;GO:0005741;GO:0005777;GO:0005778;GO:0005783;GO:0005789;GO:0005886;GO:0006629;GO:0006631;GO:0007584;GO:0008610;GO:0009410;GO:0010033;GO:0010747;GO:0014070;GO:0015908;GO:0016020;GO:0016021;GO:0016874;GO:0019432;GO:0033211;GO:0034201;GO:0035338;GO:0042178;GO:0043231;GO:0044539;GO:0047676;GO:0050197;GO:0070251;GO:0071902;GO:0090434;GO:…	K01897	EC:6.2.1.3	I	KOG1256;35E9M;38BK9;3BA3F;3CSI6;3JAU3;482N2;48XXS;4Q21R	acyl-CoA synthetase long-chain family member 1 [Source:MGI Symbol;Acc:MGI:102797]	14081	P41216	GO:0000038//very long-chain fatty acid metabolic process;GO:0001676//long-chain fatty acid metabolic process;GO:0006629//lipid metabolic process;GO:0006631//fatty acid metabolic process;GO:0007584//response to nutrient;GO:0008610//lipid biosynthetic process;GO:0009410//response to xenobiotic stimulus;GO:0010033//response to organic substance;GO:0010747//positive regulation of long-chain fatty aci…	GO:0005739//mitochondrion;GO:0005741//mitochondrial outer membrane;GO:0005777//peroxisome;GO:0005778//peroxisomal membrane;GO:0005783//endoplasmic reticulum;GO:0005789//endoplasmic reticulum membrane;GO:0005886//plasma membrane;GO:0016020//membrane;GO:0016021//integral component of membrane;GO:0043231//intracellular membrane-bounded organelle;	GO:0000166//nucleotide binding;GO:0004467//long-chain fatty acid-CoA ligase activity;GO:0005524//ATP binding;GO:0016874//ligase activity;GO:0047676//arachidonate-CoA ligase activity;GO:0050197//phytanate-CoA ligase activity;GO:0070251//pristanate-CoA ligase activity;GO:0090434//oleoyl-CoA ligase activity;	ko04920(Adipocytokine signaling pathway);ko04714(Thermogenesis);ko04216(Ferroptosis);ko04146(Peroxisome);ko03320(PPAR signaling pathway);ko00071(Fatty acid degradation);ko00061(Fatty acid biosynthesis)
ENSMUSG00000024039	866.011	506.036	1225.99	2.42273	1.27663	0.00111141	0.0993606	17	31827868	31856212	-	7485	Cbs	GO:0001958;GO:0001974;GO:0004122;GO:0005634;GO:0005737;GO:0006535;GO:0006563;GO:0006565;GO:0006790;GO:0006801;GO:0008652;GO:0010749;GO:0016829;GO:0019343;GO:0019344;GO:0019346;GO:0019448;GO:0019825;GO:0019899;GO:0020037;GO:0021587;GO:0030170;GO:0031625;GO:0031667;GO:0042262;GO:0042802;GO:0042803;GO:0043066;GO:0043167;GO:0043418;GO:0043506;GO:0044238;GO:0046872;GO:0050421;GO:0050667;GO:0051593;GO:…	K01697	EC:4.2.1.22	E	KOG1252;35A8K;38B7H;3BBJK;3CY68;3J8K4;488CX;48W7H;4Q4MZ	cystathionine beta-synthase [Source:MGI Symbol;Acc:MGI:88285]	12411	Q91WT9	GO:0001958//endochondral ossification;GO:0001974//blood vessel remodeling;GO:0006535//cysteine biosynthetic process from serine;GO:0006563//L-serine metabolic process;GO:0006565//L-serine catabolic process;GO:0006790//sulfur compound metabolic process;GO:0006801//superoxide metabolic process;GO:0008652//cellular amino acid biosynthetic process;GO:0010749//regulation of nitric oxide mediated signa…	GO:0005634//nucleus;GO:0005737//cytoplasm;	GO:0004122//cystathionine beta-synthase activity;GO:0016829//lyase activity;GO:0019825//oxygen binding;GO:0019899//enzyme binding;GO:0020037//heme binding;GO:0030170//pyridoxal phosphate binding;GO:0031625//ubiquitin protein ligase binding;GO:0042802//identical protein binding;GO:0042803//protein homodimerization activity;GO:0043167//ion binding;GO:0046872//metal ion binding;GO:0050421//nitrite r…	ko00270(Cysteine and methionine metabolism);ko00260(Glycine, serine and threonine metabolism)
ENSMUSG00000028497	496.203	628.932	363.474	0.577922	-0.791053	0.00111252	0.0993606	4	88314381	88357165	-	6756	Hacd4	GO:0005783;GO:0005789;GO:0006629;GO:0006631;GO:0006633;GO:0016020;GO:0016021;GO:0016829;GO:0018812;GO:0019899;GO:0030148;GO:0030176;GO:0030497;GO:0042761;GO:0102158;GO:0102343;GO:0102344;GO:0102345	K10703	EC:4.2.1.134	O;I	KOG3187;35J0G;38GJ0;3BH8S;3CZ47;3J35Q;4806B;493KY;4PY43	3-hydroxyacyl-CoA dehydratase 4 [Source:MGI Symbol;Acc:MGI:1914025]	66775	A2AKM2	GO:0006629//lipid metabolic process;GO:0006631//fatty acid metabolic process;GO:0006633//fatty acid biosynthetic process;GO:0030148//sphingolipid biosynthetic process;GO:0030497//fatty acid elongation;GO:0042761//very long-chain fatty acid biosynthetic process;	GO:0005783//endoplasmic reticulum;GO:0005789//endoplasmic reticulum membrane;GO:0016020//membrane;GO:0016021//integral component of membrane;GO:0030176//integral component of endoplasmic reticulum membrane;	GO:0016829//lyase activity;GO:0018812//3-hydroxyacyl-CoA dehydratase activity;GO:0019899//enzyme binding;GO:0102158//very-long-chain 3-hydroxyacyl-CoA dehydratase activity;GO:0102343//3-hydroxy-arachidoyl-CoA dehydratase activity;GO:0102344//3-hydroxy-behenoyl-CoA dehydratase activity;GO:0102345//3-hydroxy-lignoceroyl-CoA dehydratase activity;	ko01040(Biosynthesis of unsaturated fatty acids);ko00062(Fatty acid elongation)
ENSMUSG00000039062	4484.67	3375.19	5594.14	1.65743	0.728949	0.00115459	0.102492	7	79471551	79510807	-	4135	Anpep	GO:0001525;GO:0004177;GO:0005615;GO:0005737;GO:0005793;GO:0005886;GO:0006508;GO:0007165;GO:0008217;GO:0008233;GO:0008237;GO:0008270;GO:0009897;GO:0016020;GO:0016021;GO:0016485;GO:0016787;GO:0030154;GO:0031526;GO:0035814;GO:0042277;GO:0043171;GO:0046872;GO:0070006;GO:0070062	K11140	EC:3.4.11.2	O;E	KOG1046;35FRE;38CFG;3BD0T;3CUKR;3J227;489DU;493AI;4PUHZ	alanyl (membrane) aminopeptidase [Source:MGI Symbol;Acc:MGI:5000466]	16790	P97449	GO:0001525//angiogenesis;GO:0006508//proteolysis;GO:0007165//signal transduction;GO:0008217//regulation of blood pressure;GO:0016485//protein processing;GO:0030154//cell differentiation;GO:0035814//negative regulation of renal sodium excretion;GO:0043171//peptide catabolic process;	GO:0005615//extracellular space;GO:0005737//cytoplasm;GO:0005793//endoplasmic reticulum-Golgi intermediate compartment;GO:0005886//plasma membrane;GO:0009897//external side of plasma membrane;GO:0016020//membrane;GO:0016021//integral component of membrane;GO:0031526//brush border membrane;GO:0070062//extracellular exosome;	GO:0004177//aminopeptidase activity;GO:0008233//peptidase activity;GO:0008237//metallopeptidase activity;GO:0008270//zinc ion binding;GO:0016787//hydrolase activity;GO:0042277//peptide binding;GO:0046872//metal ion binding;GO:0070006//metalloaminopeptidase activity;	ko04640(Hematopoietic cell lineage);ko04614(Renin-angiotensin system);ko00480(Glutathione metabolism)
ENSMUSG00000001021	13.3077	23.8367	2.77867	0.116571	-3.10072	0.00115911	0.102492	3	90491966	90510009	+	2670	S100a3	GO:0005509;GO:0005737;GO:0005794;GO:0005829;GO:0005886;GO:0008270;GO:0046872;GO:0046914;GO:0048306;GO:0062023	K23760	-	S	2SSQB;35QSY;3A6XX;3BUA4;3D87S;3JHIR;48F8M;49C28;4Q5Z7	S100 calcium binding protein A3 [Source:MGI Symbol;Acc:MGI:1338849]	20197	P62818;Q496W1	-	GO:0005737//cytoplasm;GO:0005794//Golgi apparatus;GO:0005829//cytosol;GO:0005886//plasma membrane;GO:0062023//collagen-containing extracellular matrix;	GO:0005509//calcium ion binding;GO:0008270//zinc ion binding;GO:0046872//metal ion binding;GO:0046914//transition metal ion binding;GO:0048306//calcium-dependent protein binding;	-
ENSMUSG00000022479	145.289	195.107	95.4716	0.48933	-1.03112	0.00117591	0.103383	15	97752306	97808511	-	5650	Vdr	GO:0000122;GO:0000791;GO:0000792;GO:0000902;GO:0000978;GO:0001501;GO:0001651;GO:0003676;GO:0003677;GO:0003700;GO:0004879;GO:0005499;GO:0005515;GO:0005634;GO:0005654;GO:0005737;GO:0005829;GO:0005901;GO:0006355;GO:0006816;GO:0006874;GO:0007595;GO:0008270;GO:0008285;GO:0009887;GO:0010628;GO:0010839;GO:0010980;GO:0016363;GO:0030154;GO:0030279;GO:0030315;GO:0030501;GO:0030522;GO:0036094;GO:0038183;GO:…	K08539	-	K	KOG3575;35F8T;38HNA;3BG1B;3CSYK;3J4N8;489FY;496PB;4PT1B	vitamin D (1,25-dihydroxyvitamin D3) receptor [Source:MGI Symbol;Acc:MGI:103076]	22337	P48281	GO:0000122//negative regulation of transcription by RNA polymerase II;GO:0000902//cell morphogenesis;GO:0001501//skeletal system development;GO:0006355//regulation of transcription, DNA-templated;GO:0006816//calcium ion transport;GO:0006874//cellular calcium ion homeostasis;GO:0007595//lactation;GO:0008285//negative regulation of cell population proliferation;GO:0009887//animal organ morphogenesi…	GO:0000791//euchromatin;GO:0000792//heterochromatin;GO:0001651//dense fibrillar component;GO:0005634//nucleus;GO:0005654//nucleoplasm;GO:0005737//cytoplasm;GO:0005829//cytosol;GO:0005901//caveola;GO:0016363//nuclear matrix;GO:0030315//T-tubule;GO:0043231//intracellular membrane-bounded organelle;GO:0043235//receptor complex;GO:0048471//perinuclear region of cytoplasm;GO:0090575//RNA polymerase II…	GO:0000978//RNA polymerase II cis-regulatory region sequence-specific DNA binding;GO:0003676//nucleic acid binding;GO:0003677//DNA binding;GO:0003700//DNA-binding transcription factor activity;GO:0004879//nuclear receptor activity;GO:0005499//vitamin D binding;GO:0005515//protein binding;GO:0008270//zinc ion binding;GO:0036094//small molecule binding;GO:0038186//lithocholic acid receptor activity…	ko05207(Chemical carcinogenesis - receptor activation);ko05152(Tuberculosis);ko04978(Mineral absorption);ko04961(Endocrine and other factor-regulated calcium reabsorption);ko04928(Parathyroid hormone synthesis, secretion and action)
ENSMUSG00000027962	220.061	154.616	285.507	1.84655	0.88483	0.00118382	0.103383	3	115903598	115923337	-	8870	Vcam1	GO:0001666;GO:0002102;GO:0002526;GO:0002544;GO:0005178;GO:0005615;GO:0005769;GO:0005783;GO:0005794;GO:0005886;GO:0005887;GO:0005902;GO:0007155;GO:0007157;GO:0007159;GO:0007160;GO:0007507;GO:0007568;GO:0007584;GO:0008131;GO:0009308;GO:0009897;GO:0009986;GO:0010043;GO:0010212;GO:0016020;GO:0016021;GO:0016324;GO:0022614;GO:0030175;GO:0031225;GO:0032496;GO:0034113;GO:0035094;GO:0035584;GO:0035924;GO:…	K06527	-	S;T	2QSKQ;35KWB;38GIY;3BCM2;3CTUI;3JBZD;4855M;48XEK;4Q1V7	vascular cell adhesion molecule 1 [Source:MGI Symbol;Acc:MGI:98926]	22329	Q3UPN1	GO:0001666//response to hypoxia;GO:0002526//acute inflammatory response;GO:0002544//chronic inflammatory response;GO:0007155//cell adhesion;GO:0007157//heterophilic cell-cell adhesion via plasma membrane cell adhesion molecules;GO:0007159//leukocyte cell-cell adhesion;GO:0007160//cell-matrix adhesion;GO:0007507//heart development;GO:0007568//aging;GO:0007584//response to nutrient;GO:0009308//amin…	GO:0002102//podosome;GO:0005615//extracellular space;GO:0005769//early endosome;GO:0005783//endoplasmic reticulum;GO:0005794//Golgi apparatus;GO:0005886//plasma membrane;GO:0005887//integral component of plasma membrane;GO:0005902//microvillus;GO:0009897//external side of plasma membrane;GO:0009986//cell surface;GO:0016020//membrane;GO:0016021//integral component of membrane;GO:0016324//apical pl…	GO:0005178//integrin binding;GO:0008131//primary amine oxidase activity;GO:0050839//cell adhesion molecule binding;	ko05418(Fluid shear stress and atherosclerosis);ko05417(Lipid and atherosclerosis);ko05144(Malaria);ko05143(African trypanosomiasis);ko04933(AGE-RAGE signaling pathway in diabetic complications);ko04670(Leukocyte transendothelial migration);ko04668(TNF signaling pathway);ko04514(Cell adhesion molecules);ko04064(NF-kappa B signaling pathway)
ENSMUSG00000039683	1436.62	1074.73	1798.5	1.67345	0.742823	0.00118664	0.103383	5	141227245	142201341	+	11087	Sdk1	GO:0003674;GO:0005515;GO:0005886;GO:0007155;GO:0007156;GO:0007416;GO:0010842;GO:0016020;GO:0016021;GO:0042802;GO:0045202;GO:0048148;GO:0060998	K16353	-	S;T	KOG3510;35MFK;38ES9;3BCM6;3CXHA;3JD8W;484U0;494D1;4PU3B	sidekick cell adhesion molecule 1 [Source:MGI Symbol;Acc:MGI:2444413]	330222	Q3UH53	GO:0007155//cell adhesion;GO:0007156//homophilic cell adhesion via plasma membrane adhesion molecules;GO:0007416//synapse assembly;GO:0010842//retina layer formation;GO:0048148//behavioral response to cocaine;GO:0060998//regulation of dendritic spine development;	GO:0005886//plasma membrane;GO:0016020//membrane;GO:0016021//integral component of membrane;GO:0045202//synapse;	GO:0003674//molecular_function;GO:0005515//protein binding;GO:0042802//identical protein binding;	-
ENSMUSG00000028989	594.617	367.929	821.305	2.23224	1.15849	0.00122703	0.10638	4	148579640	148584917	-	2157	Angptl7	GO:0005102;GO:0005576;GO:0005615;GO:0042802;GO:0062023;GO:1901346;GO:1903053	K25358	-	S;M	KOG2579;35P0A;38FYD;3BFPT;3CS9J;3J964;48604;48ZNR;4PXF5	angiopoietin-like 7 [Source:MGI Symbol;Acc:MGI:3605801]	654812	Q8R1Q3	GO:1901346//negative regulation of vasculature development involved in avascular cornea development in camera-type eye;GO:1903053//regulation of extracellular matrix organization;	GO:0005576//extracellular region;GO:0005615//extracellular space;GO:0062023//collagen-containing extracellular matrix;	GO:0005102//signaling receptor binding;GO:0042802//identical protein binding;	-
ENSMUSG00000022629	357.488	212.632	502.344	2.36251	1.24032	0.0012373	0.10675	15	90817479	90934151	-	6476	Kif21a	GO:0000166;GO:0003774;GO:0003777;GO:0005515;GO:0005524;GO:0005737;GO:0005829;GO:0005856;GO:0005871;GO:0005874;GO:0005886;GO:0007018;GO:0008017;GO:0016887;GO:0030424;GO:0030425;GO:0042995;GO:0071532	K24185	-	Z	KOG0244;35KCW;38CGP;3BCNH;3CUUQ;3JF5R;47Z3Z;48WES;4PVQQ	kinesin family member 21A [Source:MGI Symbol;Acc:MGI:109188]	16564	Q9QXL2;Q3UHE7;Q3TQJ5;Q3V416	GO:0007018//microtubule-based movement;	GO:0005737//cytoplasm;GO:0005829//cytosol;GO:0005856//cytoskeleton;GO:0005871//kinesin complex;GO:0005874//microtubule;GO:0005886//plasma membrane;GO:0030424//axon;GO:0030425//dendrite;GO:0042995//cell projection;	GO:0000166//nucleotide binding;GO:0003774//cytoskeletal motor activity;GO:0003777//microtubule motor activity;GO:0005515//protein binding;GO:0005524//ATP binding;GO:0008017//microtubule binding;GO:0016887//ATP hydrolysis activity;GO:0071532//ankyrin repeat binding;	-
ENSMUSG00000028357	15.2525	30.505	0	0	-Inf	0.00126206	0.10836	4	63083867	63090368	-	3402	Kif12	GO:0000166;GO:0003774;GO:0003777;GO:0005524;GO:0005737;GO:0005815;GO:0005856;GO:0005871;GO:0005874;GO:0007018;GO:0008017;GO:0016887;GO:0070062	K10399	-	Z	KOG4280;35EKC;39R0W;3B9JZ;3CUW3;3J5GK;482PW;496NC;4Q4IS	kinesin family member 12 [Source:MGI Symbol;Acc:MGI:1098232]	16552	Q9D2Z8	GO:0007018//microtubule-based movement;	GO:0005737//cytoplasm;GO:0005815//microtubule organizing center;GO:0005856//cytoskeleton;GO:0005871//kinesin complex;GO:0005874//microtubule;GO:0070062//extracellular exosome;	GO:0000166//nucleotide binding;GO:0003774//cytoskeletal motor activity;GO:0003777//microtubule motor activity;GO:0005524//ATP binding;GO:0008017//microtubule binding;GO:0016887//ATP hydrolysis activity;	-
ENSMUSG00000029695	475.301	934.02	16.5822	0.0177536	-5.81574	0.00127496	0.108941	6	23072172	23132985	-	3817	Aass	GO:0003824;GO:0004753;GO:0005737;GO:0005739;GO:0006091;GO:0006554;GO:0008152;GO:0016491;GO:0019477;GO:0019878;GO:0033512;GO:0043231;GO:0047130;GO:0047131	K14157	-	E	KOG0172;35MXC;38BKM;3BDVH;3CSBS;3J8H3;484GC;4931M;4PXWQ	aminoadipate-semialdehyde synthase [Source:MGI Symbol;Acc:MGI:1353573]	30956	Q99K67;Q3UEQ9	GO:0006091//generation of precursor metabolites and energy;GO:0006554//lysine catabolic process;GO:0008152//metabolic process;GO:0019477//L-lysine catabolic process;GO:0019878//lysine biosynthetic process via aminoadipic acid;GO:0033512//L-lysine catabolic process to acetyl-CoA via saccharopine;	GO:0005737//cytoplasm;GO:0005739//mitochondrion;GO:0043231//intracellular membrane-bounded organelle;	GO:0003824//catalytic activity;GO:0004753//saccharopine dehydrogenase activity;GO:0016491//oxidoreductase activity;GO:0047130//saccharopine dehydrogenase (NADP+, L-lysine-forming) activity;GO:0047131//saccharopine dehydrogenase (NAD+, L-glutamate-forming) activity;	ko00310(Lysine degradation)
ENSMUSG00000062393	271.156	535.359	6.95361	0.0129887	-6.2666	0.00129348	0.109996	X	6690410	6814602	+	7849	Dgkk	GO:0000166;GO:0004143;GO:0005524;GO:0005886;GO:0006629;GO:0006979;GO:0007165;GO:0007205;GO:0016301;GO:0016310;GO:0016740;GO:0035556;GO:0046339;GO:0046486	K00901	EC:2.7.1.107	-	-	diacylglycerol kinase kappa [Source:MGI Symbol;Acc:MGI:3580254]	331374	Q6DIC8	GO:0006629//lipid metabolic process;GO:0006979//response to oxidative stress;GO:0007165//signal transduction;GO:0007205//protein kinase C-activating G protein-coupled receptor signaling pathway;GO:0016310//phosphorylation;GO:0035556//intracellular signal transduction;GO:0046339//diacylglycerol metabolic process;GO:0046486//glycerolipid metabolic process;	GO:0005886//plasma membrane;	GO:0000166//nucleotide binding;GO:0004143//diacylglycerol kinase activity;GO:0005524//ATP binding;GO:0016301//kinase activity;GO:0016740//transferase activity;	ko05231(Choline metabolism in cancer);ko04072(Phospholipase D signaling pathway);ko04070(Phosphatidylinositol signaling system);ko00564(Glycerophospholipid metabolism);ko00561(Glycerolipid metabolism)
ENSMUSG00000028869	1299.46	980.532	1618.39	1.65052	0.722923	0.00133855	0.113286	4	124910378	124949173	+	3683	Gnl2	GO:0000166;GO:0005525;GO:0005634;GO:0005730;GO:0042254	K14537	-	S;K	KOG2423;35GJ4;38BQU;3B9EG;3CZNX;3JF02;48BW8;494SN;4PWQF	guanine nucleotide binding protein-like 2 (nucleolar) [Source:MGI Symbol;Acc:MGI:2385207]	230737	Q99LH1;Q3V3N5	GO:0042254//ribosome biogenesis;	GO:0005634//nucleus;GO:0005730//nucleolus;	GO:0000166//nucleotide binding;GO:0005525//GTP binding;	ko03008(Ribosome biogenesis in eukaryotes)
ENSMUSG00000035513	642.04	474.104	809.976	1.70844	0.772676	0.00134897	0.113627	2	29084553	29143017	-	3990	Ntng2	GO:0003674;GO:0005515;GO:0005886;GO:0007399;GO:0007409;GO:0009887;GO:0009888;GO:0010975;GO:0016020;GO:0016477;GO:0030154;GO:0030424;GO:0031225;GO:0034446;GO:0043256;GO:0046658;GO:0050804;GO:0070831;GO:0098685;GO:0098698;GO:0098978;GO:0099029;GO:0099560;GO:0110165;GO:0150011;GO:1905606;GO:2001222	K16359	-	S;T	KOG3512;35M1F;39UG5;3BAKN;3CWG2;3J2ZM;4819A;491D6;4PWRM	netrin G2 [Source:MGI Symbol;Acc:MGI:2159341]	171171	Q8R4F1;A2AKW8	GO:0007399//nervous system development;GO:0007409//axonogenesis;GO:0009887//animal organ morphogenesis;GO:0009888//tissue development;GO:0010975//regulation of neuron projection development;GO:0016477//cell migration;GO:0030154//cell differentiation;GO:0034446//substrate adhesion-dependent cell spreading;GO:0050804//modulation of chemical synaptic transmission;GO:0070831//basement membrane assemb…	GO:0005886//plasma membrane;GO:0016020//membrane;GO:0030424//axon;GO:0031225//anchored component of membrane;GO:0043256//laminin complex;GO:0046658//anchored component of plasma membrane;GO:0098685//Schaffer collateral - CA1 synapse;GO:0098978//glutamatergic synapse;GO:0099029//anchored component of presynaptic active zone membrane;GO:0110165//cellular anatomical entity;	GO:0003674//molecular_function;GO:0005515//protein binding;	ko04514(Cell adhesion molecules);ko04360(Axon guidance)
ENSMUSG00000035835	244.425	168.061	320.789	1.90876	0.932639	0.00140433	0.11755	10	79696309	79710468	-	4357	Plppr3	GO:0006644;GO:0016020;GO:0016021	K19582	-	I	KOG3030;35JF9;38HED;3BK6H;3D1ZU;3J4VN;4831I;48ZUA;4Q4FJ	phospholipid phosphatase related 3 [Source:MGI Symbol;Acc:MGI:2388640]	216152	Q7TPB0;A0A0R3P9D0	GO:0006644//phospholipid metabolic process;	GO:0016020//membrane;GO:0016021//integral component of membrane;	-	-
ENSMUSG00000026880	1609.95	2001.3	1218.6	0.608903	-0.715716	0.00140898	0.11755	2	35203998	35226988	-	2827	Stom	GO:0005515;GO:0005737;GO:0005739;GO:0005783;GO:0005856;GO:0005886;GO:0005887;GO:0016020;GO:0031410;GO:0034765;GO:0042470;GO:0042802;GO:0042803;GO:0044829;GO:0045121;GO:0048471;GO:0048524;GO:0070063;GO:0090314;GO:1901585	K17286	-	O;C	KOG2621;35GIS;39SU2;3B94A;3CTJC;3JED2;4874F;48UUG;4PUP5	stomatin [Source:MGI Symbol;Acc:MGI:95403]	13830	P54116	GO:0034765//regulation of ion transmembrane transport;GO:0044829//positive regulation by host of viral genome replication;GO:0048524//positive regulation of viral process;GO:0090314//positive regulation of protein targeting to membrane;GO:1901585//regulation of acid-sensing ion channel activity;	GO:0005737//cytoplasm;GO:0005739//mitochondrion;GO:0005783//endoplasmic reticulum;GO:0005856//cytoskeleton;GO:0005886//plasma membrane;GO:0005887//integral component of plasma membrane;GO:0016020//membrane;GO:0031410//cytoplasmic vesicle;GO:0042470//melanosome;GO:0045121//membrane raft;GO:0048471//perinuclear region of cytoplasm;	GO:0005515//protein binding;GO:0042802//identical protein binding;GO:0042803//protein homodimerization activity;GO:0070063//RNA polymerase binding;	-
ENSMUSG00000027827	322.609	204.434	440.783	2.15611	1.10843	0.00141629	0.11755	3	64856617	65285644	+	11174	Kcnab1	GO:0004033;GO:0005244;GO:0005249;GO:0005515;GO:0005737;GO:0005829;GO:0005886;GO:0006811;GO:0006813;GO:0007611;GO:0008076;GO:0015459;GO:0016020;GO:0016021;GO:0016491;GO:0019904;GO:0030424;GO:0031234;GO:0032839;GO:0034220;GO:0034705;GO:0034765;GO:0043025;GO:0043204;GO:0044224;GO:0044325;GO:0055085;GO:0070402;GO:0071805;GO:0140678;GO:1901016;GO:1901379;GO:1902259;GO:1902260;GO:1903817;GO:1990635	K04882	-	C	KOG1575;35MGS;38D0J;3BC6Y;3CSS5;3JCVS;481B2;48XCR	potassium voltage-gated channel, shaker-related subfamily, beta member 1 [Source:MGI Symbol;Acc:MGI:109155]	16497	P63143	GO:0006811//ion transport;GO:0006813//potassium ion transport;GO:0007611//learning or memory;GO:0034220//ion transmembrane transport;GO:0034765//regulation of ion transmembrane transport;GO:0055085//transmembrane transport;GO:0071805//potassium ion transmembrane transport;GO:1901016//regulation of potassium ion transmembrane transporter activity;GO:1901379//regulation of potassium ion transmembra…	GO:0005737//cytoplasm;GO:0005829//cytosol;GO:0005886//plasma membrane;GO:0008076//voltage-gated potassium channel complex;GO:0016020//membrane;GO:0016021//integral component of membrane;GO:0030424//axon;GO:0031234//extrinsic component of cytoplasmic side of plasma membrane;GO:0032839//dendrite cytoplasm;GO:0034705//potassium channel complex;GO:0043025//neuronal cell body;GO:0043204//perikaryon;GO…	GO:0004033//aldo-keto reductase (NADP) activity;GO:0005244//voltage-gated ion channel activity;GO:0005249//voltage-gated potassium channel activity;GO:0005515//protein binding;GO:0015459//potassium channel regulator activity;GO:0016491//oxidoreductase activity;GO:0019904//protein domain specific binding;GO:0044325//transmembrane transporter binding;GO:0070402//NADPH binding;GO:0140678//molecular …	-
ENSMUSG00000020614	340.486	433.602	247.369	0.570497	-0.809709	0.00142246	0.11755	11	109560575	109613105	-	3634	Fam20a	GO:0001934;GO:0005576;GO:0005615;GO:0005737;GO:0005783;GO:0005794;GO:0009617;GO:0031214;GO:0043539;GO:0044691;GO:0055074;GO:0070166;GO:0071902	K21957	-	S;O;K	KOG3829;35BEC;38D61;3BGWM;3CS74;3JFK7;4851X;48ZV7;4Q3CY	FAM20A, golgi associated secretory pathway pseudokinase [Source:MGI Symbol;Acc:MGI:2388266]	208659	Q8CID3	GO:0001934//positive regulation of protein phosphorylation;GO:0009617//response to bacterium;GO:0031214//biomineral tissue development;GO:0044691//tooth eruption;GO:0055074//calcium ion homeostasis;GO:0070166//enamel mineralization;GO:0071902//positive regulation of protein serine/threonine kinase activity;	GO:0005576//extracellular region;GO:0005615//extracellular space;GO:0005737//cytoplasm;GO:0005783//endoplasmic reticulum;GO:0005794//Golgi apparatus;	GO:0043539//protein serine/threonine kinase activator activity;	-
ENSMUSG00000100241	40.6026	80.1029	1.10239	0.0137621	-6.18315	0.00142861	0.11755	14	32184395	32186807	-	2413	Slc18a3	GO:0016020;GO:0016021;GO:0022857;GO:0055085	K14636	-	J;U	KOG3764;35FEN;39JDB;3B9EU;3CUEV;3JAKG;488S3;491KB;4PWUW	solute carrier family 18 (vesicular monoamine), member 3 [Source:MGI Symbol;Acc:MGI:1101061]	20508	Q3TYJ1	GO:0055085//transmembrane transport;	GO:0016020//membrane;GO:0016021//integral component of membrane;	GO:0022857//transmembrane transporter activity;	ko04725(Cholinergic synapse);ko04721(Synaptic vesicle cycle)
ENSMUSG00000020053	7654.3	5360.29	9948.31	1.85593	0.892139	0.00143867	0.117783	10	87694127	87772904	+	9904	Igf1	GO:0001649;GO:0001775;GO:0001932;GO:0001974;GO:0002683;GO:0005158;GO:0005159;GO:0005178;GO:0005179;GO:0005496;GO:0005515;GO:0005576;GO:0005614;GO:0005615;GO:0005737;GO:0005886;GO:0006417;GO:0007165;GO:0007399;GO:0007608;GO:0007613;GO:0007623;GO:0008083;GO:0008283;GO:0008284;GO:0008285;GO:0009408;GO:0010001;GO:0010468;GO:0010560;GO:0010613;GO:0010628;GO:0010629;GO:0010656;GO:0014065;GO:0014068;GO:…	K05459	-	O;T	2RCAB;35A1G;39VHZ;3BN5D;3D2D1;3J85B;48CMS;493ST	insulin-like growth factor 1 [Source:MGI Symbol;Acc:MGI:96432]	16000	P05017;Q4VJC0	GO:0001649//osteoblast differentiation;GO:0001775//cell activation;GO:0001932//regulation of protein phosphorylation;GO:0001974//blood vessel remodeling;GO:0002683//negative regulation of immune system process;GO:0006417//regulation of translation;GO:0007165//signal transduction;GO:0007399//nervous system development;GO:0007608//sensory perception of smell;GO:0007613//memory;GO:0007623//circadian…	GO:0005576//extracellular region;GO:0005614//interstitial matrix;GO:0005615//extracellular space;GO:0005737//cytoplasm;GO:0005886//plasma membrane;GO:0031091//platelet alpha granule;GO:0035867//alphav-beta3 integrin-IGF-1-IGF1R complex;GO:0042567//insulin-like growth factor ternary complex;GO:0043025//neuronal cell body;GO:0070382//exocytic vesicle;	GO:0005158//insulin receptor binding;GO:0005159//insulin-like growth factor receptor binding;GO:0005178//integrin binding;GO:0005179//hormone activity;GO:0005496//steroid binding;GO:0005515//protein binding;GO:0008083//growth factor activity;GO:0043539//protein serine/threonine kinase activator activity;	ko05414(Dilated cardiomyopathy);ko05410(Hypertrophic cardiomyopathy);ko05224(Breast cancer);ko05218(Melanoma);ko05215(Prostate cancer);ko05214(Glioma);ko05205(Proteoglycans in cancer);ko05202(Transcriptional misregulation in cancer);ko05200(Pathways in cancer);ko04960(Aldosterone-regulated sodium reabsorption);ko04935(Growth hormone synthesis, secretion and action);ko04914(Progesterone-mediated o…
ENSMUSG00000070419	34.7812	17.9647	51.5978	2.87218	1.52215	0.0014447	0.117783	5	145282089	145327736	+	1994	Cyp3a57	GO:0004497;GO:0005506;GO:0005783;GO:0005789;GO:0008390;GO:0016020;GO:0016021;GO:0016491;GO:0016705;GO:0016712;GO:0020037;GO:0043231;GO:0046872;GO:0050649;GO:0070330;GO:0070989	-	-	Q;C	KOG0158;35E4R;38BTY;3BF8S;3CV2F;3J4KT;488IN;490UU	cytochrome P450, family 3, subfamily a, polypeptide 57 [Source:MGI Symbol;Acc:MGI:3646373]	622127	D3YYZ0	GO:0070989//oxidative demethylation;	GO:0005783//endoplasmic reticulum;GO:0005789//endoplasmic reticulum membrane;GO:0016020//membrane;GO:0016021//integral component of membrane;GO:0043231//intracellular membrane-bounded organelle;	GO:0004497//monooxygenase activity;GO:0005506//iron ion binding;GO:0008390//testosterone 16-alpha-hydroxylase activity;GO:0016491//oxidoreductase activity;GO:0016705//oxidoreductase activity, acting on paired donors, with incorporation or reduction of molecular oxygen;GO:0016712//oxidoreductase activity, acting on paired donors, with incorporation or reduction of molecular oxygen, reduced flavin …	-
ENSMUSG00000046259	15.3655	30.731	0	0	-Inf	0.00147613	0.119397	3	92292992	92294631	+	752	Sprr2h	GO:0001533;GO:0005737;GO:0008544;GO:0030216;GO:0031424	-	-	S	2TEHF;35RAQ;3ARK2;3C1ZB;3DIVG;3JIAQ;48GZM;49DIY	small proline-rich protein 2H [Source:MGI Symbol;Acc:MGI:1330343]	20762	O70559	GO:0008544//epidermis development;GO:0030216//keratinocyte differentiation;GO:0031424//keratinization;	GO:0001533//cornified envelope;GO:0005737//cytoplasm;	-	-
ENSMUSG00000020000	322.228	411.642	232.815	0.565576	-0.822206	0.00147793	0.119397	10	24099415	24178688	+	3198	Moxd1	GO:0003824;GO:0004497;GO:0004500;GO:0005507;GO:0005615;GO:0005783;GO:0005789;GO:0006589;GO:0016020;GO:0016021;GO:0016491;GO:0016715;GO:0030667;GO:0042420;GO:0042421;GO:0046872	-	-	S;E	KOG3568;35IEX;38HJ6;3B9GK;3CZRG;3J8XA;48187;48Z4Y;4Q1P5	monooxygenase, DBH-like 1 [Source:MGI Symbol;Acc:MGI:1921582]	59012	Q9CXI3	GO:0006589//octopamine biosynthetic process;GO:0042420//dopamine catabolic process;GO:0042421//norepinephrine biosynthetic process;	GO:0005615//extracellular space;GO:0005783//endoplasmic reticulum;GO:0005789//endoplasmic reticulum membrane;GO:0016020//membrane;GO:0016021//integral component of membrane;GO:0030667//secretory granule membrane;	GO:0003824//catalytic activity;GO:0004497//monooxygenase activity;GO:0004500//dopamine beta-monooxygenase activity;GO:0005507//copper ion binding;GO:0016491//oxidoreductase activity;GO:0016715//oxidoreductase activity, acting on paired donors, with incorporation or reduction of molecular oxygen, reduced ascorbate as one donor, and incorporation of one atom of oxygen;GO:0046872//metal ion binding;	-
ENSMUSG00000047109	6.24546	12.4909	0	0	-Inf	0.00148742	0.119619	16	93715919	93809696	-	2129	Cldn14	GO:0005198;GO:0005515;GO:0005886;GO:0005923;GO:0007155;GO:0016020;GO:0016021;GO:0016338;GO:0042802;GO:0070161;GO:0070830	K06087	-	S	2QR8Z;35CPX;398SD;3B9FG;3CVRU;3JD1E;483HP;48VF3;4PXZB	claudin 14 [Source:MGI Symbol;Acc:MGI:1860425]	56173	Q9Z0S3;A2RSP0	GO:0007155//cell adhesion;GO:0016338//calcium-independent cell-cell adhesion via plasma membrane cell-adhesion molecules;GO:0070830//bicellular tight junction assembly;	GO:0005886//plasma membrane;GO:0005923//bicellular tight junction;GO:0016020//membrane;GO:0016021//integral component of membrane;GO:0070161//anchoring junction;	GO:0005198//structural molecule activity;GO:0005515//protein binding;GO:0042802//identical protein binding;	ko05160(Hepatitis C);ko04670(Leukocyte transendothelial migration);ko04530(Tight junction);ko04514(Cell adhesion molecules)
ENSMUSG00000058620	274.031	539.229	8.8327	0.0163802	-5.9319	0.00151418	0.121223	2	127205128	127209141	+	4014	Adra2b	GO:0000165;GO:0001525;GO:0003056;GO:0004930;GO:0004935;GO:0004938;GO:0005515;GO:0005829;GO:0005886;GO:0005887;GO:0006940;GO:0007165;GO:0007186;GO:0007565;GO:0009986;GO:0016020;GO:0016021;GO:0019229;GO:0030168;GO:0032148;GO:0035624;GO:0043231;GO:0043410;GO:0045666;GO:0045777;GO:0051379;GO:0070474;GO:0071875;GO:0071880	K04139	-	O;T	KOG3656;35M68;38GZN;3BC1G;3CS9S;3JG1R;47ZIX;491ZG;4PZQZ	adrenergic receptor, alpha 2b [Source:MGI Symbol;Acc:MGI:87935]	11552	P30545;Q925K6	GO:0000165//MAPK cascade;GO:0001525//angiogenesis;GO:0003056//regulation of vascular associated smooth muscle contraction;GO:0006940//regulation of smooth muscle contraction;GO:0007165//signal transduction;GO:0007186//G protein-coupled receptor signaling pathway;GO:0007565//female pregnancy;GO:0019229//regulation of vasoconstriction;GO:0030168//platelet activation;GO:0032148//activation of protei…	GO:0005829//cytosol;GO:0005886//plasma membrane;GO:0005887//integral component of plasma membrane;GO:0009986//cell surface;GO:0016020//membrane;GO:0016021//integral component of membrane;GO:0043231//intracellular membrane-bounded organelle;	GO:0004930//G protein-coupled receptor activity;GO:0004935//adrenergic receptor activity;GO:0004938//alpha2-adrenergic receptor activity;GO:0005515//protein binding;GO:0051379//epinephrine binding;	ko04080(Neuroactive ligand-receptor interaction);ko04022(cGMP-PKG signaling pathway)
ENSMUSG00000031757	31.1829	62.3658	0	0	-Inf	0.00152396	0.121459	8	94863825	94865659	+	398	Mt4	GO:0005634;GO:0005737;GO:0005829;GO:0006875;GO:0006882;GO:0010273;GO:0046686;GO:0046872;GO:0071276;GO:0071280;GO:0071294	K14741	-	S;P	KOG4738;35R9K;3AQG4;3BV5M;3DANC;3JI4R;48GKM;49DEZ;4Q92F	metallothionein 4 [Source:MGI Symbol;Acc:MGI:99692]	17752	P47945;Q3V2E2	GO:0006875//cellular metal ion homeostasis;GO:0006882//cellular zinc ion homeostasis;GO:0010273//detoxification of copper ion;GO:0046686//response to cadmium ion;GO:0071276//cellular response to cadmium ion;GO:0071280//cellular response to copper ion;GO:0071294//cellular response to zinc ion;	GO:0005634//nucleus;GO:0005737//cytoplasm;GO:0005829//cytosol;	GO:0046872//metal ion binding;	-
ENSMUSG00000062785	102.631	67.192	138.07	2.05486	1.03904	0.00157767	0.125178	7	44240088	44254178	+	5995	Kcnc3	GO:0005216;GO:0005244;GO:0005249;GO:0005251;GO:0005267;GO:0005515;GO:0005737;GO:0005856;GO:0005886;GO:0005938;GO:0006811;GO:0006813;GO:0008076;GO:0016020;GO:0016021;GO:0030424;GO:0030425;GO:0030673;GO:0031594;GO:0032590;GO:0032591;GO:0032809;GO:0034220;GO:0034765;GO:0042734;GO:0042995;GO:0043204;GO:0043679;GO:0045202;GO:0045211;GO:0046928;GO:0051260;GO:0051262;GO:0055085;GO:0071805;GO:0098978;GO:…	K04889	-	J;P	KOG3713;35KRD;38D0S;3BAS8;3CR98;3JAM3;480JR;48Z37;4PVUE	potassium voltage gated channel, Shaw-related subfamily, member 3 [Source:MGI Symbol;Acc:MGI:96669]	16504	Q63959	GO:0006811//ion transport;GO:0006813//potassium ion transport;GO:0034220//ion transmembrane transport;GO:0034765//regulation of ion transmembrane transport;GO:0046928//regulation of neurotransmitter secretion;GO:0051260//protein homooligomerization;GO:0051262//protein tetramerization;GO:0055085//transmembrane transport;GO:0071805//potassium ion transmembrane transport;	GO:0005737//cytoplasm;GO:0005856//cytoskeleton;GO:0005886//plasma membrane;GO:0005938//cell cortex;GO:0008076//voltage-gated potassium channel complex;GO:0016020//membrane;GO:0016021//integral component of membrane;GO:0030424//axon;GO:0030425//dendrite;GO:0030673//axolemma;GO:0031594//neuromuscular junction;GO:0032590//dendrite membrane;GO:0032591//dendritic spine membrane;GO:0032809//neuronal ce…	GO:0005216//ion channel activity;GO:0005244//voltage-gated ion channel activity;GO:0005249//voltage-gated potassium channel activity;GO:0005251//delayed rectifier potassium channel activity;GO:0005267//potassium channel activity;GO:0005515//protein binding;	ko05017(Spinocerebellar ataxia)
ENSMUSG00000071714	584.935	396.117	773.752	1.95334	0.965946	0.00160274	0.126576	15	78166707	78189921	-	4740	Csf2rb2	GO:0004896;GO:0005515;GO:0005886;GO:0006468;GO:0007259;GO:0009897;GO:0016020;GO:0016021;GO:0016064;GO:0019221;GO:0030526;GO:0038157;GO:0070665	K04738	-	S;T	2RP2T;35IM4;38Z8X;3BBTQ;3CSSC;3JDIY;48536;494EE;4PZTA	colony stimulating factor 2 receptor, beta 2, low- affinity (granulocyte-macrophage) [Source:MGI Symbol;Acc:MGI:1339760]	12984	P26954	GO:0006468//protein phosphorylation;GO:0007259//receptor signaling pathway via JAK-STAT;GO:0016064//immunoglobulin mediated immune response;GO:0019221//cytokine-mediated signaling pathway;GO:0038157//granulocyte-macrophage colony-stimulating factor signaling pathway;GO:0070665//positive regulation of leukocyte proliferation;	GO:0005886//plasma membrane;GO:0009897//external side of plasma membrane;GO:0016020//membrane;GO:0016021//integral component of membrane;GO:0030526//granulocyte macrophage colony-stimulating factor receptor complex;	GO:0004896//cytokine receptor activity;GO:0005515//protein binding;	ko05200(Pathways in cancer);ko04630(JAK-STAT signaling pathway);ko04210(Apoptosis);ko04060(Cytokine-cytokine receptor interaction)
ENSMUSG00000006567	854.684	1684.39	24.9818	0.0148314	-6.0752	0.00160953	0.126576	8	22482801	22550321	-	6505	Atp7b	GO:0000166;GO:0005215;GO:0005375;GO:0005507;GO:0005524;GO:0005768;GO:0005770;GO:0005783;GO:0005794;GO:0005802;GO:0005886;GO:0005923;GO:0006811;GO:0006812;GO:0006825;GO:0006878;GO:0006882;GO:0007595;GO:0008270;GO:0015677;GO:0015680;GO:0016020;GO:0016021;GO:0016323;GO:0016887;GO:0019829;GO:0031410;GO:0032588;GO:0035434;GO:0043682;GO:0045177;GO:0046688;GO:0046872;GO:0048471;GO:0051208;GO:0051649;GO:…	K17686	EC:7.2.2.8	P	KOG0207;35DKD;38BU3;3BAGR;3CT9U;3J3YK;4836T;48YI2;4Q1SV	ATPase, Cu++ transporting, beta polypeptide [Source:MGI Symbol;Acc:MGI:103297]	11979	Q64446	GO:0006811//ion transport;GO:0006812//cation transport;GO:0006825//copper ion transport;GO:0006878//cellular copper ion homeostasis;GO:0006882//cellular zinc ion homeostasis;GO:0007595//lactation;GO:0015677//copper ion import;GO:0015680//protein maturation by copper ion transfer;GO:0035434//copper ion transmembrane transport;GO:0046688//response to copper ion;GO:0051208//sequestering of calcium i…	GO:0005768//endosome;GO:0005770//late endosome;GO:0005783//endoplasmic reticulum;GO:0005794//Golgi apparatus;GO:0005802//trans-Golgi network;GO:0005886//plasma membrane;GO:0005923//bicellular tight junction;GO:0016020//membrane;GO:0016021//integral component of membrane;GO:0016323//basolateral plasma membrane;GO:0031410//cytoplasmic vesicle;GO:0032588//trans-Golgi network membrane;GO:0045177//api…	GO:0000166//nucleotide binding;GO:0005215//transporter activity;GO:0005375//copper ion transmembrane transporter activity;GO:0005507//copper ion binding;GO:0005524//ATP binding;GO:0008270//zinc ion binding;GO:0016887//ATP hydrolysis activity;GO:0019829//ATPase-coupled cation transmembrane transporter activity;GO:0043682//P-type divalent copper transporter activity;GO:0046872//metal ion binding;GO…	ko04978(Mineral absorption);ko01524(Platinum drug resistance)
ENSMUSG00000022032	2691.02	1905.76	3476.28	1.8241	0.867182	0.00164668	0.12876	14	65903852	66002275	+	6093	Scara5	GO:0005044;GO:0005515;GO:0005886;GO:0005887;GO:0006811;GO:0006879;GO:0006897;GO:0009897;GO:0009986;GO:0016020;GO:0016021;GO:0030666;GO:0034605;GO:0034755;GO:0055072;GO:0070207;GO:0070287	-	-	O;T;P	2QSM1;35H79;38G5Y;3BHXI;3D0JR;3JCIK;48BKV;48ZPI;4PSSA	scavenger receptor class A, member 5 [Source:MGI Symbol;Acc:MGI:1918395]	71145	Q8K299	GO:0006811//ion transport;GO:0006879//cellular iron ion homeostasis;GO:0006897//endocytosis;GO:0034605//cellular response to heat;GO:0034755//iron ion transmembrane transport;GO:0055072//iron ion homeostasis;GO:0070207//protein homotrimerization;	GO:0005886//plasma membrane;GO:0005887//integral component of plasma membrane;GO:0009897//external side of plasma membrane;GO:0009986//cell surface;GO:0016020//membrane;GO:0016021//integral component of membrane;GO:0030666//endocytic vesicle membrane;	GO:0005044//scavenger receptor activity;GO:0005515//protein binding;GO:0070287//ferritin receptor activity;	-
ENSMUSG00000010797	88.7527	122.459	55.046	0.449505	-1.15359	0.00165179	0.12876	6	17988939	18030584	-	2255	Wnt2	GO:0001938;GO:0002053;GO:0005102;GO:0005109;GO:0005125;GO:0005576;GO:0005615;GO:0005737;GO:0007267;GO:0007275;GO:0008284;GO:0009887;GO:0010463;GO:0016055;GO:0030182;GO:0030324;GO:0031232;GO:0033278;GO:0045165;GO:0045944;GO:0048018;GO:0048146;GO:0050673;GO:0050679;GO:0050769;GO:0051091;GO:0055009;GO:0060038;GO:0060045;GO:0060070;GO:0060317;GO:0060492;GO:0060501;GO:0060502;GO:0060716;GO:0061180;GO:…	K00182	-	M;T	KOG3913;35DKR;38FGN;3BA3V;3CS34;3J4NN;487RJ;48V9X;4Q16A	wingless-type MMTV integration site family, member 2 [Source:MGI Symbol;Acc:MGI:98954]	22413	P21552;Q8BRC7	GO:0001938//positive regulation of endothelial cell proliferation;GO:0002053//positive regulation of mesenchymal cell proliferation;GO:0007267//cell-cell signaling;GO:0007275//multicellular organism development;GO:0008284//positive regulation of cell population proliferation;GO:0009887//animal organ morphogenesis;GO:0010463//mesenchymal cell proliferation;GO:0016055//Wnt signaling pathway;GO:0030…	GO:0005576//extracellular region;GO:0005615//extracellular space;GO:0005737//cytoplasm;GO:0031232//extrinsic component of external side of plasma membrane;GO:0062023//collagen-containing extracellular matrix;	GO:0005102//signaling receptor binding;GO:0005109//frizzled binding;GO:0005125//cytokine activity;GO:0048018//receptor ligand activity;	ko05226(Gastric cancer);ko05225(Hepatocellular carcinoma);ko05224(Breast cancer);ko05217(Basal cell carcinoma);ko05205(Proteoglycans in cancer);ko05200(Pathways in cancer);ko05165(Human papillomavirus infection);ko05022(Pathways of neurodegeneration - multiple diseases);ko05010(Alzheimer disease);ko04934(Cushing syndrome);ko04916(Melanogenesis);ko04550(Signaling pathways regulating pluripotency o…
ENSMUSG00000055945	67.5502	42.1052	92.9951	2.20864	1.14316	0.00167446	0.129658	17	8556291	8562945	+	3656	Prr18	GO:0003674;GO:0005575;GO:0008150	-	-	S	2RXBM;35CHJ;3A3ND;3BSD1;3D6WV;3JG6Z;4853C;4995F;4Q8PS	proline rich 18 [Source:MGI Symbol;Acc:MGI:2443403]	320111	Q6PAN7	GO:0008150//biological_process;	GO:0005575//cellular_component;	GO:0003674//molecular_function;	-
ENSMUSG00000054203	162.12	93.1139	231.126	2.48218	1.31161	0.00167951	0.129658	1	173839564	173859376	-	4177	Ifi205	GO:0000122;GO:0002218;GO:0003690;GO:0005634;GO:0005654;GO:0005730;GO:0005829;GO:0009617;GO:0030224;GO:0031625;GO:0032731;GO:0032991;GO:0035458;GO:0040029;GO:0042149;GO:0042802;GO:0043231;GO:0043392;GO:0045071;GO:0045824;GO:0045892;GO:0045944;GO:0051607;GO:0071479;GO:0072332;GO:0097202;GO:2000117	-	-	S;K	2QTQS;35HRG;39WE0;3BNVR;3D1Y6;3JCE2;489CA;48ZP7;4PSVC	interferon activated gene 205 [Source:MGI Symbol;Acc:MGI:101847]	226695	Q8CGE8	GO:0000122//negative regulation of transcription by RNA polymerase II;GO:0002218//activation of innate immune response;GO:0009617//response to bacterium;GO:0030224//monocyte differentiation;GO:0032731//positive regulation of interleukin-1 beta production;GO:0035458//cellular response to interferon-beta;GO:0040029//regulation of gene expression, epigenetic;GO:0042149//cellular response to glucose …	GO:0005634//nucleus;GO:0005654//nucleoplasm;GO:0005730//nucleolus;GO:0005829//cytosol;GO:0032991//protein-containing complex;GO:0043231//intracellular membrane-bounded organelle;	GO:0003690//double-stranded DNA binding;GO:0031625//ubiquitin protein ligase binding;GO:0042802//identical protein binding;	-
ENSMUSG00000039238	9.32619	16.714	1.93838	0.115974	-3.10813	0.00168519	0.129658	11	121401804	121410159	-	3232	Zfp750	GO:0000122;GO:0000978;GO:0001227;GO:0001228;GO:0005634;GO:0008544;GO:0010719;GO:0030154;GO:0045944;GO:0046872;GO:1990841	K24377	-	S;K	2QU7X;35IVC;38KUK;3BFN7;3CY04;3J8VK;47ZMX;497HK;4PYN9	zinc finger protein 750 [Source:MGI Symbol;Acc:MGI:2442210]	319530	Q8BH05	GO:0000122//negative regulation of transcription by RNA polymerase II;GO:0008544//epidermis development;GO:0010719//negative regulation of epithelial to mesenchymal transition;GO:0030154//cell differentiation;GO:0045944//positive regulation of transcription by RNA polymerase II;	GO:0005634//nucleus;	GO:0000978//RNA polymerase II cis-regulatory region sequence-specific DNA binding;GO:0001227//DNA-binding transcription repressor activity, RNA polymerase II-specific;GO:0001228//DNA-binding transcription activator activity, RNA polymerase II-specific;GO:0046872//metal ion binding;GO:1990841//promoter-specific chromatin binding;	-
ENSMUSG00000041757	985.655	1329.33	641.984	0.48294	-1.05009	0.00171025	0.131018	1	133091948	133231173	+	12530	Plekha6	GO:0003674;GO:0005515;GO:0005575;GO:0008150	K23797	-	S;T	2QQHD;35GTY;38FPV;3BAT6;3CW8V;3J2SM;48747;48V8S;4PX4S	pleckstrin homology domain containing, family A member 6 [Source:MGI Symbol;Acc:MGI:2388662]	240753	Q7TQG1	GO:0008150//biological_process;	GO:0005575//cellular_component;	GO:0003674//molecular_function;GO:0005515//protein binding;	-
ENSMUSG00000025950	1009.86	1310.43	709.294	0.54127	-0.88558	0.0017235	0.131467	1	65197775	65225659	-	2771	Idh1	GO:0000287;GO:0004450;GO:0005737;GO:0005739;GO:0005777;GO:0005829;GO:0006097;GO:0006099;GO:0006102;GO:0006103;GO:0006739;GO:0006749;GO:0006979;GO:0008585;GO:0014070;GO:0016491;GO:0016616;GO:0042802;GO:0042803;GO:0046872;GO:0048545;GO:0050661;GO:0051287;GO:0060696;GO:0071071	K00031	EC:1.1.1.42	C	KOG1526;35FB0;38CG3;3BATQ;3CVJV;3JEKN;488I0;48VFI;4PTSJ	isocitrate dehydrogenase 1 (NADP+), soluble [Source:MGI Symbol;Acc:MGI:96413]	15926	O88844	GO:0006097//glyoxylate cycle;GO:0006099//tricarboxylic acid cycle;GO:0006102//isocitrate metabolic process;GO:0006103//2-oxoglutarate metabolic process;GO:0006739//NADP metabolic process;GO:0006749//glutathione metabolic process;GO:0006979//response to oxidative stress;GO:0008585//female gonad development;GO:0014070//response to organic cyclic compound;GO:0048545//response to steroid hormone;GO:0…	GO:0005737//cytoplasm;GO:0005739//mitochondrion;GO:0005777//peroxisome;GO:0005829//cytosol;	GO:0000287//magnesium ion binding;GO:0004450//isocitrate dehydrogenase (NADP+) activity;GO:0016491//oxidoreductase activity;GO:0016616//oxidoreductase activity, acting on the CH-OH group of donors, NAD or NADP as acceptor;GO:0042802//identical protein binding;GO:0042803//protein homodimerization activity;GO:0046872//metal ion binding;GO:0050661//NADP binding;GO:0051287//NAD binding;	ko05230(Central carbon metabolism in cancer);ko04146(Peroxisome);ko00480(Glutathione metabolism);ko00020(Citrate cycle (TCA cycle))
ENSMUSG00000034161	24.9993	38.4867	11.512	0.299116	-1.74122	0.00174149	0.132272	15	76341652	76343658	+	2007	Scx	GO:0000977;GO:0000978;GO:0000981;GO:0000987;GO:0001228;GO:0001707;GO:0001894;GO:0001958;GO:0002062;GO:0003179;GO:0003188;GO:0003677;GO:0005515;GO:0005634;GO:0005667;GO:0006351;GO:0006357;GO:0008284;GO:0010628;GO:0030154;GO:0030199;GO:0030509;GO:0032502;GO:0032967;GO:0035914;GO:0035989;GO:0035990;GO:0035992;GO:0035993;GO:0043066;GO:0043425;GO:0043565;GO:0045892;GO:0045893;GO:0045944;GO:0046983;GO:…	-	-	O;K	KOG4029;35JQH;39WFH;3BIRM;3CXFU;3J6WC;48AR1;497KS;4Q495	scleraxis [Source:MGI Symbol;Acc:MGI:102934]	20289	Q64124;Q53ZC3	GO:0001707//mesoderm formation;GO:0001894//tissue homeostasis;GO:0001958//endochondral ossification;GO:0002062//chondrocyte differentiation;GO:0003179//heart valve morphogenesis;GO:0003188//heart valve formation;GO:0006351//transcription, DNA-templated;GO:0006357//regulation of transcription by RNA polymerase II;GO:0008284//positive regulation of cell population proliferation;GO:0010628//positive…	GO:0005634//nucleus;GO:0005667//transcription regulator complex;	GO:0000977//RNA polymerase II transcription regulatory region sequence-specific DNA binding;GO:0000978//RNA polymerase II cis-regulatory region sequence-specific DNA binding;GO:0000981//DNA-binding transcription factor activity, RNA polymerase II-specific;GO:0000987//cis-regulatory region sequence-specific DNA binding;GO:0001228//DNA-binding transcription activator activity, RNA polymerase II-spe…	-
ENSMUSG00000035246	488.802	324.991	652.613	2.0081	1.00583	0.00175927	0.133053	X	92698469	92793557	+	5357	Pcyt1b	GO:0001541;GO:0003824;GO:0004105;GO:0005737;GO:0005783;GO:0006629;GO:0006656;GO:0006657;GO:0007283;GO:0008654;GO:0009058;GO:0016740;GO:0016779;GO:0031210;GO:0042802	K00968	EC:2.7.7.15	M;I	KOG2804;35I82;38HWT;3BEUB;3CYGV;3JB2T;480TK;4932B;4PV0Z	phosphate cytidylyltransferase 1, choline, beta isoform [Source:MGI Symbol;Acc:MGI:2147987]	236899	Q811Q9	GO:0001541//ovarian follicle development;GO:0006629//lipid metabolic process;GO:0006656//phosphatidylcholine biosynthetic process;GO:0006657//CDP-choline pathway;GO:0007283//spermatogenesis;GO:0008654//phospholipid biosynthetic process;GO:0009058//biosynthetic process;	GO:0005737//cytoplasm;GO:0005783//endoplasmic reticulum;	GO:0003824//catalytic activity;GO:0004105//choline-phosphate cytidylyltransferase activity;GO:0016740//transferase activity;GO:0016779//nucleotidyltransferase activity;GO:0031210//phosphatidylcholine binding;GO:0042802//identical protein binding;	ko05231(Choline metabolism in cancer);ko00564(Glycerophospholipid metabolism);ko00440(Phosphonate and phosphinate metabolism)
ENSMUSG00000022057	123.553	218.294	28.813	0.131992	-2.92148	0.00181283	0.136523	14	68800829	68819544	-	2442	Adamdec1	GO:0004222;GO:0005575;GO:0005576;GO:0006508;GO:0008233;GO:0008237;GO:0016787;GO:0046872	K08634	EC:3.4.24.-	O;W;L	KOG3607;35CUX;39XDY;3BJNZ;3D15V;3J84K;489JV;48YI6;4PS78	ADAM-like, decysin 1 [Source:MGI Symbol;Acc:MGI:1917650]	58860	Q9R0X2;Q3U0T4	GO:0006508//proteolysis;	GO:0005575//cellular_component;GO:0005576//extracellular region;	GO:0004222//metalloendopeptidase activity;GO:0008233//peptidase activity;GO:0008237//metallopeptidase activity;GO:0016787//hydrolase activity;GO:0046872//metal ion binding;	-
ENSMUSG00000033579	33.2856	66.5713	0	0	-Inf	0.00184561	0.138067	8	112071767	112120456	-	3008	Fa2h	GO:0001949;GO:0005506;GO:0005783;GO:0005789;GO:0006629;GO:0006631;GO:0006633;GO:0006665;GO:0006679;GO:0006682;GO:0008610;GO:0016020;GO:0016021;GO:0016491;GO:0020037;GO:0030258;GO:0032286;GO:0032287;GO:0042634;GO:0043231;GO:0044857;GO:0046513;GO:0046872;GO:0061436;GO:0080132;GO:1904002;GO:1904697	K19703	EC:1.14.18.6	C;I	KOG0539;KOG0537;35DN4;38DTY;3BIM1;3CRXQ;3J5V1;485VR;495JF;4Q24Y	fatty acid 2-hydroxylase [Source:MGI Symbol;Acc:MGI:2443327]	338521	Q5MPP0	GO:0001949//sebaceous gland cell differentiation;GO:0006629//lipid metabolic process;GO:0006631//fatty acid metabolic process;GO:0006633//fatty acid biosynthetic process;GO:0006665//sphingolipid metabolic process;GO:0006679//glucosylceramide biosynthetic process;GO:0006682//galactosylceramide biosynthetic process;GO:0008610//lipid biosynthetic process;GO:0030258//lipid modification;GO:0032286//ce…	GO:0005783//endoplasmic reticulum;GO:0005789//endoplasmic reticulum membrane;GO:0016020//membrane;GO:0016021//integral component of membrane;GO:0043231//intracellular membrane-bounded organelle;	GO:0005506//iron ion binding;GO:0016491//oxidoreductase activity;GO:0020037//heme binding;GO:0046872//metal ion binding;GO:0080132//fatty acid alpha-hydroxylase activity;	-
ENSMUSG00000028001	34.233	17.5234	50.9427	2.90713	1.53959	0.0018528	0.138067	3	82933383	82940934	+	3010	Fga	GO:0002250;GO:0002376;GO:0005102;GO:0005198;GO:0005201;GO:0005576;GO:0005577;GO:0005615;GO:0005737;GO:0005783;GO:0005791;GO:0005938;GO:0007160;GO:0007596;GO:0007599;GO:0009897;GO:0009986;GO:0014911;GO:0030168;GO:0031091;GO:0031639;GO:0034116;GO:0042730;GO:0043152;GO:0045087;GO:0045202;GO:0045907;GO:0045921;GO:0046872;GO:0050714;GO:0050839;GO:0051258;GO:0051592;GO:0062023;GO:0065003;GO:0070374;GO:…	K03903	-	S;M	KOG2579;359A4;38EPV;3BGZA;3CSJC;3JB6V;489RX;496AV;4PZ0W	fibrinogen alpha chain [Source:MGI Symbol;Acc:MGI:1316726]	14161	E9PV24	GO:0002250//adaptive immune response;GO:0002376//immune system process;GO:0007160//cell-matrix adhesion;GO:0007596//blood coagulation;GO:0007599//hemostasis;GO:0014911//positive regulation of smooth muscle cell migration;GO:0030168//platelet activation;GO:0031639//plasminogen activation;GO:0034116//positive regulation of heterotypic cell-cell adhesion;GO:0042730//fibrinolysis;GO:0043152//inductio…	GO:0005576//extracellular region;GO:0005577//fibrinogen complex;GO:0005615//extracellular space;GO:0005737//cytoplasm;GO:0005783//endoplasmic reticulum;GO:0005791//rough endoplasmic reticulum;GO:0005938//cell cortex;GO:0009897//external side of plasma membrane;GO:0009986//cell surface;GO:0031091//platelet alpha granule;GO:0045202//synapse;GO:0062023//collagen-containing extracellular matrix;GO:00…	GO:0005102//signaling receptor binding;GO:0005198//structural molecule activity;GO:0005201//extracellular matrix structural constituent;GO:0046872//metal ion binding;GO:0050839//cell adhesion molecule binding;	ko05171(Coronavirus disease - COVID-19);ko04613(Neutrophil extracellular trap formation);ko04611(Platelet activation);ko04610(Complement and coagulation cascades)
ENSMUSG00000021638	393.126	240.553	545.699	2.26852	1.18175	0.00185664	0.138067	13	100633015	100689226	-	4222	Ocln	GO:0001933;GO:0005515;GO:0005765;GO:0005886;GO:0005911;GO:0005923;GO:0009986;GO:0010628;GO:0010629;GO:0010827;GO:0016020;GO:0016021;GO:0016324;GO:0016327;GO:0016328;GO:0019904;GO:0030054;GO:0030139;GO:0031410;GO:0032991;GO:0045216;GO:0046326;GO:0070160;GO:0070161;GO:0070673;GO:0070830;GO:0110165;GO:0120193;GO:1905605	K06088	-	S	2QS9F;35EN3;38E3I;3BH3W;3CSP0;3J5TH;48899;492GC;4PSJI	occludin [Source:MGI Symbol;Acc:MGI:106183]	18260	Q61146;B2RS24	GO:0001933//negative regulation of protein phosphorylation;GO:0010628//positive regulation of gene expression;GO:0010629//negative regulation of gene expression;GO:0010827//regulation of glucose transmembrane transport;GO:0045216//cell-cell junction organization;GO:0046326//positive regulation of glucose import;GO:0070673//response to interleukin-18;GO:0070830//bicellular tight junction assembly;…	GO:0005765//lysosomal membrane;GO:0005886//plasma membrane;GO:0005911//cell-cell junction;GO:0005923//bicellular tight junction;GO:0009986//cell surface;GO:0016020//membrane;GO:0016021//integral component of membrane;GO:0016324//apical plasma membrane;GO:0016327//apicolateral plasma membrane;GO:0016328//lateral plasma membrane;GO:0030054//cell junction;GO:0030139//endocytic vesicle;GO:0031410//cy…	GO:0005515//protein binding;GO:0019904//protein domain specific binding;	ko05160(Hepatitis C);ko04670(Leukocyte transendothelial migration);ko04530(Tight junction);ko04514(Cell adhesion molecules)
ENSMUSG00000036502	311.648	486.082	137.214	0.282286	-1.82477	0.00187158	0.138506	X	37285450	37341316	-	4490	Tmem255a	GO:0003674;GO:0005575;GO:0009617;GO:0016020;GO:0016021	-	-	S	2QVX8;35NYW;38UMY;3BFNR;3CSHM;3J59W;481RK;48W8Y;4PT7J	transmembrane protein 255A [Source:MGI Symbol;Acc:MGI:3045722]	245386	Q8BHW5;Q8BHS0	GO:0009617//response to bacterium;	GO:0005575//cellular_component;GO:0016020//membrane;GO:0016021//integral component of membrane;	GO:0003674//molecular_function;	-
ENSMUSG00000037482	344.338	687.177	1.49969	0.00218239	-8.83987	0.00187812	0.138506	2	131695598	131701667	-	3378	Erv3	GO:0003674;GO:0005575	K24612	-	S	2TFBX;35SRJ;3AMQN;3C0FN;3DGXI;3JJK7;48JSG;49GQW	endogenous retroviral sequence 3 [Source:MGI Symbol;Acc:MGI:1919245]	71995	Q9DAX3	-	GO:0005575//cellular_component;	GO:0003674//molecular_function;	-
ENSMUSG00000031937	48.0443	73.4318	22.6569	0.308543	-1.69646	0.00190078	0.139598	9	15150341	15170712	+	1991	Vstm5	GO:0003674;GO:0005886;GO:0016020;GO:0016021;GO:0021517;GO:0030424;GO:0030425;GO:0042995;GO:0046847;GO:0051260;GO:1904891	-	-	S;T	2S0GW;35G9H;39XUP;3BNCI;3D58A;3J913;47YV2;492VU;4PSNR	V-set and transmembrane domain containing 5 [Source:MGI Symbol;Acc:MGI:1916387]	69137	Q9D806	GO:0021517//ventral spinal cord development;GO:0046847//filopodium assembly;GO:0051260//protein homooligomerization;GO:1904891//positive regulation of excitatory synapse assembly;	GO:0005886//plasma membrane;GO:0016020//membrane;GO:0016021//integral component of membrane;GO:0030424//axon;GO:0030425//dendrite;GO:0042995//cell projection;	GO:0003674//molecular_function;	-
ENSMUSG00000031688	13.7742	27.5485	0	0	-Inf	0.00195272	0.142822	8	79159639	79163274	-	3204	Pou4f2	GO:0000122;GO:0000165;GO:0000791;GO:0000978;GO:0000981;GO:0001227;GO:0001228;GO:0002039;GO:0003677;GO:0003682;GO:0003700;GO:0005515;GO:0005634;GO:0005667;GO:0005737;GO:0006355;GO:0006357;GO:0006915;GO:0007283;GO:0007409;GO:0007411;GO:0007507;GO:0007605;GO:0010468;GO:0010666;GO:0016607;GO:0030154;GO:0030182;GO:0030520;GO:0031290;GO:0032869;GO:0043565;GO:0045596;GO:0045597;GO:0045672;GO:0045773;GO:…	K09366	-	K	KOG1168;359EQ;38C19;3BAU8;3CW0S;3JEYU;47ZYS;495MA;4PS89	POU domain, class 4, transcription factor 2 [Source:MGI Symbol;Acc:MGI:102524]	18997	Q63934	GO:0000122//negative regulation of transcription by RNA polymerase II;GO:0000165//MAPK cascade;GO:0006355//regulation of transcription, DNA-templated;GO:0006357//regulation of transcription by RNA polymerase II;GO:0006915//apoptotic process;GO:0007283//spermatogenesis;GO:0007409//axonogenesis;GO:0007411//axon guidance;GO:0007507//heart development;GO:0007605//sensory perception of sound;GO:001046…	GO:0000791//euchromatin;GO:0005634//nucleus;GO:0005667//transcription regulator complex;GO:0005737//cytoplasm;GO:0016607//nuclear speck;	GO:0000978//RNA polymerase II cis-regulatory region sequence-specific DNA binding;GO:0000981//DNA-binding transcription factor activity, RNA polymerase II-specific;GO:0001227//DNA-binding transcription repressor activity, RNA polymerase II-specific;GO:0001228//DNA-binding transcription activator activity, RNA polymerase II-specific;GO:0002039//p53 binding;GO:0003677//DNA binding;GO:0003682//chrom…	-
ENSMUSG00000026890	303.229	221.752	384.705	1.73485	0.794809	0.00196413	0.142974	2	35971965	35995420	-	4805	Lhx6	GO:0000977;GO:0000981;GO:0001764;GO:0003677;GO:0003700;GO:0005515;GO:0005634;GO:0006355;GO:0006357;GO:0007399;GO:0021799;GO:0021800;GO:0021853;GO:0021877;GO:0021884;GO:0021895;GO:0030154;GO:0030182;GO:0042551;GO:0046872;GO:0048731;GO:1990837	K09375	-	K	KOG0490;35RCE;39CKQ;3BHYC;3CRSY;3JPZ0;48R37;49MP7;4Q2GQ	LIM homeobox protein 6 [Source:MGI Symbol;Acc:MGI:1306803]	16874	Q9R1R0	GO:0001764//neuron migration;GO:0006355//regulation of transcription, DNA-templated;GO:0006357//regulation of transcription by RNA polymerase II;GO:0007399//nervous system development;GO:0021799//cerebral cortex radially oriented cell migration;GO:0021800//cerebral cortex tangential migration;GO:0021853//cerebral cortex GABAergic interneuron migration;GO:0021877//forebrain neuron fate commitment;…	GO:0005634//nucleus;	GO:0000977//RNA polymerase II transcription regulatory region sequence-specific DNA binding;GO:0000981//DNA-binding transcription factor activity, RNA polymerase II-specific;GO:0003677//DNA binding;GO:0003700//DNA-binding transcription factor activity;GO:0005515//protein binding;GO:0046872//metal ion binding;GO:1990837//sequence-specific double-stranded DNA binding;	-
ENSMUSG00000039059	9.09783	17.5224	0.67329	0.0384246	-4.70183	0.00197536	0.142974	2	179741258	179746281	-	3146	Hrh3	GO:0001505;GO:0004930;GO:0004969;GO:0004993;GO:0005886;GO:0005887;GO:0007165;GO:0007186;GO:0007187;GO:0007194;GO:0007197;GO:0007204;GO:0007268;GO:0007612;GO:0007613;GO:0014050;GO:0014053;GO:0014061;GO:0014063;GO:0014070;GO:0016020;GO:0016021;GO:0016907;GO:0030425;GO:0030594;GO:0042755;GO:0042756;GO:0043005;GO:0043176;GO:0043209;GO:0045202;GO:0045776;GO:0046058;GO:0050679;GO:0050890;GO:0090238;GO:…	K04151	-	O;T	KOG3656;35G8C;38EV3;3BA0J;3CZP6;3J3UT;482H4;48UUR;4PS7E	histamine receptor H3 [Source:MGI Symbol;Acc:MGI:2139279]	99296	P58406;Q540P3;Q3USH0	GO:0001505//regulation of neurotransmitter levels;GO:0007165//signal transduction;GO:0007186//G protein-coupled receptor signaling pathway;GO:0007187//G protein-coupled receptor signaling pathway, coupled to cyclic nucleotide second messenger;GO:0007194//negative regulation of adenylate cyclase activity;GO:0007197//adenylate cyclase-inhibiting G protein-coupled acetylcholine receptor signaling pa…	GO:0005886//plasma membrane;GO:0005887//integral component of plasma membrane;GO:0016020//membrane;GO:0016021//integral component of membrane;GO:0030425//dendrite;GO:0043005//neuron projection;GO:0043209//myelin sheath;GO:0045202//synapse;	GO:0004930//G protein-coupled receptor activity;GO:0004969//histamine receptor activity;GO:0004993//G protein-coupled serotonin receptor activity;GO:0016907//G protein-coupled acetylcholine receptor activity;GO:0030594//neurotransmitter receptor activity;GO:0043176//amine binding;GO:0097159//organic cyclic compound binding;GO:1901363//heterocyclic compound binding;	ko04080(Neuroactive ligand-receptor interaction)
ENSMUSG00000047759	88.0548	130.245	45.8642	0.352136	-1.50579	0.00197893	0.142974	11	64326158	64413667	+	3939	Hs3st3a1	GO:0000139;GO:0001658;GO:0005575;GO:0005794;GO:0006024;GO:0008146;GO:0008467;GO:0015012;GO:0016020;GO:0016021;GO:0016740	K07809	EC:2.8.2.30	S;O	KOG3704;35GXE;38F53;3BBC6;3CSSA;3JDZJ;480NP;48VX4;4Q7HC	heparan sulfate (glucosamine) 3-O-sulfotransferase 3A1 [Source:MGI Symbol;Acc:MGI:1333861]	15478	Q8BKN6;Q52KJ0	GO:0001658//branching involved in ureteric bud morphogenesis;GO:0006024//glycosaminoglycan biosynthetic process;GO:0015012//heparan sulfate proteoglycan biosynthetic process;	GO:0000139//Golgi membrane;GO:0005575//cellular_component;GO:0005794//Golgi apparatus;GO:0016020//membrane;GO:0016021//integral component of membrane;	GO:0008146//sulfotransferase activity;GO:0008467//[heparan sulfate]-glucosamine 3-sulfotransferase 1 activity;GO:0016740//transferase activity;	ko00534(Glycosaminoglycan biosynthesis - heparan sulfate / heparin)
ENSMUSG00000046352	879.216	433.167	1325.27	3.05948	1.61329	0.00203125	0.146159	14	57336057	57342159	-	2406	Gjb2	GO:0002931;GO:0005243;GO:0005509;GO:0005515;GO:0005737;GO:0005829;GO:0005886;GO:0005887;GO:0005921;GO:0005922;GO:0007154;GO:0007267;GO:0007565;GO:0007568;GO:0007605;GO:0010644;GO:0016020;GO:0016021;GO:0016264;GO:0016328;GO:0030054;GO:0032355;GO:0032496;GO:0032526;GO:0032570;GO:0034599;GO:0042802;GO:0044297;GO:0044752;GO:0046677;GO:0046697;GO:0046872;GO:0048471;GO:0048839;GO:0055085;GO:0070161;GO:…	K07621	-	S;T	2QWM8;359A2;38I4N;3BI5Y;3CU3M;3JAAM;48393;48X7W;4PVWT	gap junction protein, beta 2 [Source:MGI Symbol;Acc:MGI:95720]	14619	Q00977;Q3UJE9	GO:0002931//response to ischemia;GO:0007154//cell communication;GO:0007267//cell-cell signaling;GO:0007565//female pregnancy;GO:0007568//aging;GO:0007605//sensory perception of sound;GO:0010644//cell communication by electrical coupling;GO:0016264//gap junction assembly;GO:0032355//response to estradiol;GO:0032496//response to lipopolysaccharide;GO:0032526//response to retinoic acid;GO:0032570//r…	GO:0005737//cytoplasm;GO:0005829//cytosol;GO:0005886//plasma membrane;GO:0005887//integral component of plasma membrane;GO:0005921//gap junction;GO:0005922//connexin complex;GO:0016020//membrane;GO:0016021//integral component of membrane;GO:0016328//lateral plasma membrane;GO:0030054//cell junction;GO:0044297//cell body;GO:0048471//perinuclear region of cytoplasm;GO:0070161//anchoring junction;GO…	GO:0005243//gap junction channel activity;GO:0005509//calcium ion binding;GO:0005515//protein binding;GO:0042802//identical protein binding;GO:0046872//metal ion binding;GO:1903763//gap junction channel activity involved in cell communication by electrical coupling;	-
ENSMUSG00000050074	312.883	619.674	6.09113	0.00982958	-6.66865	0.00204122	0.146285	9	109641348	109655701	+	821	Spink8	GO:0004867;GO:0005515;GO:0005576;GO:0010466;GO:0010951;GO:0030414	K23604	-	-	-	serine peptidase inhibitor, Kazal type 8 [Source:MGI Symbol;Acc:MGI:1925959]	78709	Q09TK9;Q8C1F8	GO:0010466//negative regulation of peptidase activity;GO:0010951//negative regulation of endopeptidase activity;	GO:0005576//extracellular region;	GO:0004867//serine-type endopeptidase inhibitor activity;GO:0005515//protein binding;GO:0030414//peptidase inhibitor activity;	-
ENSMUSG00000028539	181.786	128.736	234.835	1.82416	0.86723	0.00206532	0.147418	4	117783359	117786960	-	2405	Artn	GO:0005102;GO:0005515;GO:0005576;GO:0005615;GO:0007166;GO:0007411;GO:0007422;GO:0008083;GO:0030116;GO:0030971;GO:0048731;GO:0050930;GO:0061146;GO:0097021	K25415	-	O;T	2S53F;35DME;39YKI;3BNJ3;3CS5P;3JECZ;48C8X;48ZKG;4Q12N	artemin [Source:MGI Symbol;Acc:MGI:1333791]	11876	Q9Z0L2	GO:0007166//cell surface receptor signaling pathway;GO:0007411//axon guidance;GO:0007422//peripheral nervous system development;GO:0048731//system development;GO:0050930//induction of positive chemotaxis;GO:0061146//Peyer's patch morphogenesis;GO:0097021//lymphocyte migration into lymphoid organs;	GO:0005576//extracellular region;GO:0005615//extracellular space;	GO:0005102//signaling receptor binding;GO:0005515//protein binding;GO:0008083//growth factor activity;GO:0030116//glial cell-derived neurotrophic factor receptor binding;GO:0030971//receptor tyrosine kinase binding;	-
ENSMUSG00000038332	1317.03	1622.34	1011.72	0.623615	-0.681272	0.00207925	0.147669	10	41685931	41784420	+	3982	Sesn1	GO:0001650;GO:0005515;GO:0005634;GO:0005654;GO:0005737;GO:0016239;GO:0016491;GO:0016684;GO:0030308;GO:0034198;GO:0042149;GO:0051896;GO:0061700;GO:0070728;GO:0071230;GO:0071233;GO:0072593;GO:0098869;GO:1901031;GO:1904262;GO:1990253	K10141	-	F;S	KOG3746;35EHT;38DSC;3BB0T;3CTXI;3J1KB;47ZEJ;492T0;4Q17E	sestrin 1 [Source:MGI Symbol;Acc:MGI:2155278]	140742	P58006	GO:0016239//positive regulation of macroautophagy;GO:0030308//negative regulation of cell growth;GO:0034198//cellular response to amino acid starvation;GO:0042149//cellular response to glucose starvation;GO:0051896//regulation of protein kinase B signaling;GO:0071230//cellular response to amino acid stimulus;GO:0071233//cellular response to leucine;GO:0072593//reactive oxygen species metabolic pr…	GO:0001650//fibrillar center;GO:0005634//nucleus;GO:0005654//nucleoplasm;GO:0005737//cytoplasm;GO:0061700//GATOR2 complex;	GO:0005515//protein binding;GO:0016491//oxidoreductase activity;GO:0016684//oxidoreductase activity, acting on peroxide as acceptor;GO:0070728//leucine binding;	ko04211(Longevity regulating pathway);ko04115(p53 signaling pathway)
ENSMUSG00000021217	2212.55	1695.47	2729.63	1.60996	0.687023	0.00208547	0.147669	7	36397543	36472978	+	5456	Tshz3	GO:0003677;GO:0003682;GO:0005634;GO:0005654;GO:0005886;GO:0010468;GO:0045892;GO:0046872	K09236	-	A;K	2RJS7;35C8H;38E4J;3BEBU;3CSN3;3J1FY;4809X;490BI;4PZRU	teashirt zinc finger family member 3 [Source:MGI Symbol;Acc:MGI:2442819]	243931	Q8CGV9;A0A0R4J017	GO:0010468//regulation of gene expression;GO:0045892//negative regulation of transcription, DNA-templated;	GO:0005634//nucleus;GO:0005654//nucleoplasm;GO:0005886//plasma membrane;	GO:0003677//DNA binding;GO:0003682//chromatin binding;GO:0046872//metal ion binding;	-
ENSMUSG00000057897	88.7968	118.661	58.9329	0.496651	-1.00969	0.00209964	0.147684	11	5919644	6016362	-	9125	Camk2b	GO:0000082;GO:0000166;GO:0002030;GO:0004672;GO:0004674;GO:0004683;GO:0005515;GO:0005516;GO:0005524;GO:0005737;GO:0005815;GO:0005829;GO:0005856;GO:0005954;GO:0006468;GO:0006816;GO:0007399;GO:0009931;GO:0010976;GO:0014069;GO:0016020;GO:0016021;GO:0016301;GO:0016310;GO:0016529;GO:0016740;GO:0018105;GO:0019901;GO:0030154;GO:0030425;GO:0032222;GO:0032430;GO:0033017;GO:0042802;GO:0042803;GO:0043005;GO:…	K04515	EC:2.7.11.17	S;T	KOG0033;35D26;38FV7;3BF3D;3CSTU;3JCGV;47ZUT;48WDH;4PW30	calcium/calmodulin-dependent protein kinase II, beta [Source:MGI Symbol;Acc:MGI:88257]	12323	P28652;Q8BL41	GO:0000082//G1/S transition of mitotic cell cycle;GO:0002030//inhibitory G protein-coupled receptor phosphorylation;GO:0006468//protein phosphorylation;GO:0006816//calcium ion transport;GO:0007399//nervous system development;GO:0010976//positive regulation of neuron projection development;GO:0016310//phosphorylation;GO:0018105//peptidyl-serine phosphorylation;GO:0030154//cell differentiation;GO:0…	GO:0005737//cytoplasm;GO:0005815//microtubule organizing center;GO:0005829//cytosol;GO:0005856//cytoskeleton;GO:0005954//calcium- and calmodulin-dependent protein kinase complex;GO:0014069//postsynaptic density;GO:0016020//membrane;GO:0016021//integral component of membrane;GO:0016529//sarcoplasmic reticulum;GO:0030425//dendrite;GO:0033017//sarcoplasmic reticulum membrane;GO:0043005//neuron proje…	GO:0000166//nucleotide binding;GO:0004672//protein kinase activity;GO:0004674//protein serine/threonine kinase activity;GO:0004683//calmodulin-dependent protein kinase activity;GO:0005515//protein binding;GO:0005516//calmodulin binding;GO:0005524//ATP binding;GO:0009931//calcium-dependent protein serine/threonine kinase activity;GO:0016301//kinase activity;GO:0016740//transferase activity;GO:0019…	ko05417(Lipid and atherosclerosis);ko05415(Diabetic cardiomyopathy);ko05214(Glioma);ko05205(Proteoglycans in cancer);ko05200(Pathways in cancer);ko05152(Tuberculosis);ko05031(Amphetamine addiction);ko05022(Pathways of neurodegeneration - multiple diseases);ko05012(Parkinson disease);ko04971(Gastric acid secretion);ko04934(Cushing syndrome);ko04925(Aldosterone synthesis and secretion);ko04922(Gluc…
ENSMUSG00000038327	16.7921	33.5843	0	0	-Inf	0.00210229	0.147684	13	33508060	33519353	+	1912	Serpinb9f	GO:0002020;GO:0002244;GO:0004867;GO:0005615;GO:0005634;GO:0005654;GO:0005737;GO:0005794;GO:0005829;GO:0006915;GO:0006955;GO:0010951;GO:0042270;GO:0043027;GO:0043066;GO:0043154	K13963	-	O;V	KOG2392;359N2;38VR6;3BBFJ;3CV81;3J7RH;48BC8;492X6;4PW6S	serine (or cysteine) peptidase inhibitor, clade B, member 9f [Source:MGI Symbol;Acc:MGI:894671]	20709	Q80UK5	GO:0002244//hematopoietic progenitor cell differentiation;GO:0006915//apoptotic process;GO:0006955//immune response;GO:0010951//negative regulation of endopeptidase activity;GO:0042270//protection from natural killer cell mediated cytotoxicity;GO:0043066//negative regulation of apoptotic process;GO:0043154//negative regulation of cysteine-type endopeptidase activity involved in apoptotic process;	GO:0005615//extracellular space;GO:0005634//nucleus;GO:0005654//nucleoplasm;GO:0005737//cytoplasm;GO:0005794//Golgi apparatus;GO:0005829//cytosol;	GO:0002020//protease binding;GO:0004867//serine-type endopeptidase inhibitor activity;GO:0043027//cysteine-type endopeptidase inhibitor activity involved in apoptotic process;	ko05146(Amoebiasis)
ENSMUSG00000074272	325.035	411.37	238.7	0.580255	-0.78524	0.00212502	0.148693	7	25161132	25177028	-	5806	Ceacam1	GO:0001558;GO:0001568;GO:0001618;GO:0001818;GO:0001915;GO:0002682;GO:0002859;GO:0003779;GO:0005130;GO:0005515;GO:0005516;GO:0005615;GO:0005886;GO:0005887;GO:0005911;GO:0005912;GO:0006469;GO:0007155;GO:0007165;GO:0009897;GO:0009925;GO:0009986;GO:0010594;GO:0014066;GO:0015125;GO:0015721;GO:0016020;GO:0016021;GO:0016323;GO:0016324;GO:0016328;GO:0019900;GO:0019901;GO:0019903;GO:0030054;GO:0030133;GO:…	K06499	-	S;T	2RXPD;35MA3;39R3S;3BI39;3D3EB;3J9C6;48AY4;4942J;4PU99	carcinoembryonic antigen-related cell adhesion molecule 1 [Source:MGI Symbol;Acc:MGI:1347245]	26365	P31809;Q925P3;Q3LFS9	GO:0001558//regulation of cell growth;GO:0001568//blood vessel development;GO:0001818//negative regulation of cytokine production;GO:0001915//negative regulation of T cell mediated cytotoxicity;GO:0002682//regulation of immune system process;GO:0002859//negative regulation of natural killer cell mediated cytotoxicity directed against tumor cell target;GO:0006469//negative regulation of protein ki…	GO:0005615//extracellular space;GO:0005886//plasma membrane;GO:0005887//integral component of plasma membrane;GO:0005911//cell-cell junction;GO:0005912//adherens junction;GO:0009897//external side of plasma membrane;GO:0009925//basal plasma membrane;GO:0009986//cell surface;GO:0016020//membrane;GO:0016021//integral component of membrane;GO:0016323//basolateral plasma membrane;GO:0016324//apical p…	GO:0001618//virus receptor activity;GO:0003779//actin binding;GO:0005130//granulocyte colony-stimulating factor receptor binding;GO:0005515//protein binding;GO:0005516//calmodulin binding;GO:0015125//bile acid transmembrane transporter activity;GO:0019900//kinase binding;GO:0019901//protein kinase binding;GO:0019903//protein phosphatase binding;GO:0031005//filamin binding;GO:0034235//GPI anchor b…	-
ENSMUSG00000076441	3795.03	7427.43	162.623	0.0218949	-5.51326	0.00214702	0.149171	2	31360219	31410684	+	2414	Ass1	GO:0000050;GO:0000052;GO:0000053;GO:0000166;GO:0001822;GO:0001889;GO:0004055;GO:0005515;GO:0005524;GO:0005634;GO:0005654;GO:0005737;GO:0005739;GO:0005741;GO:0005764;GO:0005783;GO:0005829;GO:0006526;GO:0006531;GO:0006953;GO:0007494;GO:0007568;GO:0007584;GO:0007623;GO:0008652;GO:0009410;GO:0009636;GO:0010043;GO:0010046;GO:0014075;GO:0015643;GO:0016597;GO:0016874;GO:0032355;GO:0032496;GO:0042802;GO:…	K01940	EC:6.3.4.5	E	KOG1706;35I9T;38BMZ;3BAUF;3CSN2;3J8IS;47ZZH;494WS;4Q1NH	argininosuccinate synthetase 1 [Source:MGI Symbol;Acc:MGI:88090]	11898	P16460;Q3UJ34	GO:0000050//urea cycle;GO:0000052//citrulline metabolic process;GO:0000053//argininosuccinate metabolic process;GO:0001822//kidney development;GO:0001889//liver development;GO:0006526//arginine biosynthetic process;GO:0006531//aspartate metabolic process;GO:0006953//acute-phase response;GO:0007494//midgut development;GO:0007568//aging;GO:0007584//response to nutrient;GO:0007623//circadian rhythm;…	GO:0005634//nucleus;GO:0005654//nucleoplasm;GO:0005737//cytoplasm;GO:0005739//mitochondrion;GO:0005741//mitochondrial outer membrane;GO:0005764//lysosome;GO:0005783//endoplasmic reticulum;GO:0005829//cytosol;GO:0043005//neuron projection;GO:0043025//neuronal cell body;GO:0043204//perikaryon;GO:0043209//myelin sheath;GO:0070852//cell body fiber;	GO:0000166//nucleotide binding;GO:0004055//argininosuccinate synthase activity;GO:0005515//protein binding;GO:0005524//ATP binding;GO:0015643//toxic substance binding;GO:0016597//amino acid binding;GO:0016874//ligase activity;GO:0042802//identical protein binding;	ko05418(Fluid shear stress and atherosclerosis);ko00250(Alanine, aspartate and glutamate metabolism);ko00220(Arginine biosynthesis)
ENSMUSG00000025407	2265.06	1281.89	3248.22	2.53393	1.34138	0.00215582	0.149171	10	127165751	127177843	-	4995	Gli1	GO:0000976;GO:0000977;GO:0000978;GO:0000981;GO:0001649;GO:0003677;GO:0003682;GO:0005515;GO:0005634;GO:0005654;GO:0005737;GO:0005829;GO:0005929;GO:0005930;GO:0006357;GO:0007165;GO:0007224;GO:0007283;GO:0007286;GO:0007418;GO:0008017;GO:0008284;GO:0009611;GO:0009913;GO:0009953;GO:0009954;GO:0010604;GO:0021696;GO:0021938;GO:0021983;GO:0030154;GO:0030324;GO:0030335;GO:0030850;GO:0043565;GO:0045667;GO:…	K16797	-	K	35EJD;38BHN;3BFAM;3CXEU;3JCKK;487DC;48ZGB;4Q4G2	GLI-Kruppel family member GLI1 [Source:MGI Symbol;Acc:MGI:95727]	14632	P47806	GO:0001649//osteoblast differentiation;GO:0006357//regulation of transcription by RNA polymerase II;GO:0007165//signal transduction;GO:0007224//smoothened signaling pathway;GO:0007283//spermatogenesis;GO:0007286//spermatid development;GO:0007418//ventral midline development;GO:0008284//positive regulation of cell population proliferation;GO:0009611//response to wounding;GO:0009913//epidermal cell…	GO:0005634//nucleus;GO:0005654//nucleoplasm;GO:0005737//cytoplasm;GO:0005829//cytosol;GO:0005929//cilium;GO:0005930//axoneme;GO:1990788//GLI-SUFU complex;	GO:0000976//transcription cis-regulatory region binding;GO:0000977//RNA polymerase II transcription regulatory region sequence-specific DNA binding;GO:0000978//RNA polymerase II cis-regulatory region sequence-specific DNA binding;GO:0000981//DNA-binding transcription factor activity, RNA polymerase II-specific;GO:0003677//DNA binding;GO:0003682//chromatin binding;GO:0005515//protein binding;GO:00…	ko05217(Basal cell carcinoma);ko05200(Pathways in cancer);ko04340(Hedgehog signaling pathway);ko04024(cAMP signaling pathway)
ENSMUSG00000026020	2204.7	1696.99	2712.4	1.59836	0.676589	0.00215704	0.149171	1	59724130	59758203	+	10758	Nop58	GO:0001094;GO:0001650;GO:0005634;GO:0005654;GO:0005730;GO:0005732;GO:0005829;GO:0015030;GO:0030515;GO:0031428;GO:0032040;GO:0042254;GO:0048254;GO:0051117;GO:0070761;GO:1990904	K14565	-	A;J	KOG2572;35KT1;38CK4;3BATT;3CVKM;3J8D0;482DH;49000;4PZNW	NOP58 ribonucleoprotein [Source:MGI Symbol;Acc:MGI:1933184]	55989	Q6DFW4	GO:0042254//ribosome biogenesis;GO:0048254//snoRNA localization;	GO:0001650//fibrillar center;GO:0005634//nucleus;GO:0005654//nucleoplasm;GO:0005730//nucleolus;GO:0005732//sno(s)RNA-containing ribonucleoprotein complex;GO:0005829//cytosol;GO:0015030//Cajal body;GO:0031428//box C/D RNP complex;GO:0032040//small-subunit processome;GO:0070761//pre-snoRNP complex;GO:1990904//ribonucleoprotein complex;	GO:0001094//TFIID-class transcription factor complex binding;GO:0030515//snoRNA binding;GO:0051117//ATPase binding;	ko03008(Ribosome biogenesis in eukaryotes)
ENSMUSG00000062737	22.9555	45.9109	0	0	-Inf	0.00217198	0.149623	13	27305681	27311538	+	856	Prl3d2	GO:0005148;GO:0005179;GO:0005576;GO:0005615;GO:0007165;GO:0007565;GO:0008284;GO:0030879;GO:0031667;GO:0046427;GO:1903489	-	-	M;T	2QYU3;35P3W;39381;3BFUE;3D2F8;3J43E;48B4W;4905T;4PW3W	prolactin family 3, subfamily d, member 1 [Source:MGI Symbol;Acc:MGI:2660935]	215028	-	GO:0007165//signal transduction;GO:0007565//female pregnancy;GO:0008284//positive regulation of cell population proliferation;GO:0030879//mammary gland development;GO:0031667//response to nutrient levels;GO:0046427//positive regulation of receptor signaling pathway via JAK-STAT;GO:1903489//positive regulation of lactation;	GO:0005576//extracellular region;GO:0005615//extracellular space;	GO:0005148//prolactin receptor binding;GO:0005179//hormone activity;	-
ENSMUSG00000026582	42.8915	24.8427	60.9402	2.45304	1.29457	0.00222602	0.152499	1	163875773	163885246	+	2942	Sele	GO:0002092;GO:0002687;GO:0004888;GO:0005509;GO:0005615;GO:0005886;GO:0005887;GO:0005901;GO:0005905;GO:0006954;GO:0007155;GO:0007157;GO:0007159;GO:0007202;GO:0009897;GO:0016020;GO:0016021;GO:0030029;GO:0030246;GO:0030863;GO:0033691;GO:0034097;GO:0043274;GO:0045121;GO:0046872;GO:0048471;GO:0050900;GO:0050901;GO:0070492;GO:0070555;GO:1903238	K06494	-	S;T	KOG4297;35I4Z;39RBY;3BBT6;3D33W;3JCCC;481R4;48XDM;4Q40W	selectin, endothelial cell [Source:MGI Symbol;Acc:MGI:98278]	20339	Q00690;Q3U5F6	GO:0002092//positive regulation of receptor internalization;GO:0002687//positive regulation of leukocyte migration;GO:0006954//inflammatory response;GO:0007155//cell adhesion;GO:0007157//heterophilic cell-cell adhesion via plasma membrane cell adhesion molecules;GO:0007159//leukocyte cell-cell adhesion;GO:0007202//activation of phospholipase C activity;GO:0030029//actin filament-based process;GO:…	GO:0005615//extracellular space;GO:0005886//plasma membrane;GO:0005887//integral component of plasma membrane;GO:0005901//caveola;GO:0005905//clathrin-coated pit;GO:0009897//external side of plasma membrane;GO:0016020//membrane;GO:0016021//integral component of membrane;GO:0030863//cortical cytoskeleton;GO:0045121//membrane raft;GO:0048471//perinuclear region of cytoplasm;	GO:0004888//transmembrane signaling receptor activity;GO:0005509//calcium ion binding;GO:0030246//carbohydrate binding;GO:0033691//sialic acid binding;GO:0043274//phospholipase binding;GO:0046872//metal ion binding;GO:0070492//oligosaccharide binding;	ko05418(Fluid shear stress and atherosclerosis);ko05417(Lipid and atherosclerosis);ko05144(Malaria);ko05143(African trypanosomiasis);ko04933(AGE-RAGE signaling pathway in diabetic complications);ko04668(TNF signaling pathway);ko04514(Cell adhesion molecules)
ENSMUSG00000025020	112.484	219.584	5.38476	0.0245225	-5.34975	0.00223089	0.152499	19	41588696	41732104	-	5921	Slit1	GO:0005102;GO:0005509;GO:0005515;GO:0005576;GO:0005615;GO:0005886;GO:0007097;GO:0007399;GO:0007409;GO:0007411;GO:0007420;GO:0008045;GO:0008201;GO:0021510;GO:0021772;GO:0022028;GO:0022029;GO:0030154;GO:0031290;GO:0033563;GO:0043395;GO:0048495;GO:0048513;GO:0048666;GO:0048812;GO:0048843;GO:0048846;GO:0050919;GO:0051964	K06838	-	T;W;K;L	KOG4237;35IK8;39P4V;3BAT5;3CRGK;3JC5Q;482M6;48WCR;4PWAQ	slit guidance ligand 1 [Source:MGI Symbol;Acc:MGI:1315203]	20562	Q80TR4	GO:0007097//nuclear migration;GO:0007399//nervous system development;GO:0007409//axonogenesis;GO:0007411//axon guidance;GO:0007420//brain development;GO:0008045//motor neuron axon guidance;GO:0021510//spinal cord development;GO:0021772//olfactory bulb development;GO:0022028//tangential migration from the subventricular zone to the olfactory bulb;GO:0022029//telencephalon cell migration;GO:0030154…	GO:0005576//extracellular region;GO:0005615//extracellular space;GO:0005886//plasma membrane;	GO:0005102//signaling receptor binding;GO:0005509//calcium ion binding;GO:0005515//protein binding;GO:0008201//heparin binding;GO:0043395//heparan sulfate proteoglycan binding;GO:0048495//Roundabout binding;	ko04360(Axon guidance)
ENSMUSG00000052949	804.401	610.355	998.447	1.63585	0.710038	0.00224702	0.153013	11	116227179	116303858	-	9537	Rnf157	GO:0004842;GO:0016567;GO:0016740;GO:0046872;GO:0061630	K25192	EC:2.3.2.27	O;K;L	KOG4265;35CPN;38DID;3BEAU;3CRID;3J5ZX;4850J;48VNF;4Q4CU	ring finger protein 157 [Source:MGI Symbol;Acc:MGI:2442484]	217340	-	GO:0016567//protein ubiquitination;	-	GO:0004842//ubiquitin-protein transferase activity;GO:0016740//transferase activity;GO:0046872//metal ion binding;GO:0061630//ubiquitin protein ligase activity;	-
ENSMUSG00000006411	121.79	161.623	81.9579	0.507093	-0.979677	0.00229196	0.154406	1	171197667	171216166	+	3746	Nectin4	GO:0005886;GO:0005912;GO:0007155;GO:0007156;GO:0007157;GO:0016020;GO:0016021;GO:0042802;GO:0046718;GO:0070161;GO:0098609	K06593	-	S;T	2R9I0;35FJV;39M6X;3BCMQ;3CZF3;3JEWJ;489E5;490MY;4PZEJ	nectin cell adhesion molecule 4 [Source:MGI Symbol;Acc:MGI:1918990]	71740	Q8R007	GO:0007155//cell adhesion;GO:0007156//homophilic cell adhesion via plasma membrane adhesion molecules;GO:0007157//heterophilic cell-cell adhesion via plasma membrane cell adhesion molecules;GO:0046718//viral entry into host cell;GO:0098609//cell-cell adhesion;	GO:0005886//plasma membrane;GO:0005912//adherens junction;GO:0016020//membrane;GO:0016021//integral component of membrane;GO:0070161//anchoring junction;	GO:0042802//identical protein binding;	ko04520(Adherens junction)
ENSMUSG00000026430	439.919	327.27	552.568	1.68842	0.755671	0.00230304	0.154406	1	131104147	131172995	-	3997	Rassf5	GO:0005515;GO:0005634;GO:0005737;GO:0005856;GO:0005874;GO:0006915;GO:0007165;GO:0031267;GO:0031398;GO:0042802;GO:0042981;GO:0046651;GO:0046872;GO:0050672;GO:1900180	K08015	-	S;T	KOG4239;35IF4;39RE8;3BH4A;3CSMU;3JC60;484EA;4906W;4Q2CH	Ras association (RalGDS/AF-6) domain family member 5 [Source:MGI Symbol;Acc:MGI:1926375]	54354	Q5EBH1	GO:0006915//apoptotic process;GO:0007165//signal transduction;GO:0031398//positive regulation of protein ubiquitination;GO:0042981//regulation of apoptotic process;GO:0046651//lymphocyte proliferation;GO:0050672//negative regulation of lymphocyte proliferation;GO:1900180//regulation of protein localization to nucleus;	GO:0005634//nucleus;GO:0005737//cytoplasm;GO:0005856//cytoskeleton;GO:0005874//microtubule;	GO:0005515//protein binding;GO:0031267//small GTPase binding;GO:0042802//identical protein binding;GO:0046872//metal ion binding;	ko05223(Non-small cell lung cancer);ko05200(Pathways in cancer);ko04670(Leukocyte transendothelial migration);ko04218(Cellular senescence);ko04015(Rap1 signaling pathway);ko04014(Ras signaling pathway)
ENSMUSG00000010601	12.9059	21.6368	4.17495	0.192956	-2.37366	0.00230932	0.154406	15	77272419	77283310	-	3029	Apol7a	GO:0005576;GO:0006869;GO:0008289;GO:0042157	K14480	-	S	2RZGU;35GRW;39R1G;3BNMH;3D1J2;3J5PF;485BQ;4912S;4Q8FW	apolipoprotein L 7a [Source:MGI Symbol;Acc:MGI:1923011]	75761	B2RT54;Q9D2Y0;Q8BUC6	GO:0006869//lipid transport;GO:0042157//lipoprotein metabolic process;	GO:0005576//extracellular region;	GO:0008289//lipid binding;	-
ENSMUSG00000058400	32.8049	65.6097	0	0	-Inf	0.0023098	0.154406	3	36233573	36276462	-	2192	Qrfpr	GO:0004930;GO:0004983;GO:0005886;GO:0005887;GO:0007165;GO:0007186;GO:0007218;GO:0016020;GO:0016021;GO:0097730	K08378	-	S;T	2QW2F;35CK9;39NY1;3CQG9;3E6NG;3JNTZ;48S7P;49NPW;4QAAZ	pyroglutamylated RFamide peptide receptor [Source:MGI Symbol;Acc:MGI:2677633]	229214	P83861;Q4VA00	GO:0007165//signal transduction;GO:0007186//G protein-coupled receptor signaling pathway;GO:0007218//neuropeptide signaling pathway;	GO:0005886//plasma membrane;GO:0005887//integral component of plasma membrane;GO:0016020//membrane;GO:0016021//integral component of membrane;GO:0097730//non-motile cilium;	GO:0004930//G protein-coupled receptor activity;GO:0004983//neuropeptide Y receptor activity;	-
ENSMUSG00000002006	629.257	477.098	781.415	1.63785	0.711803	0.00231091	0.154406	X	72836965	72868575	-	3970	Pdzd4	GO:0004222;GO:0005515;GO:0005737;GO:0005938;GO:0006508	K24056	-	S;T	KOG0312;35AGX;38N2D;3BH0Z;3D2GC;3J91U;48BAW;497R4;4PTM2	PDZ domain containing 4 [Source:MGI Symbol;Acc:MGI:2443483]	245469	Q9QY39	GO:0006508//proteolysis;	GO:0005737//cytoplasm;GO:0005938//cell cortex;	GO:0004222//metalloendopeptidase activity;GO:0005515//protein binding;	-
ENSMUSG00000014782	1530.58	2980.66	80.5148	0.0270124	-5.21023	0.00233846	0.155399	8	106099906	106109494	+	5478	Plekhg4	GO:0003674;GO:0005085;GO:0005575;GO:0050790;GO:0090630	K23860	-	S;T	KOG0689;35DKT;38C2B;3BBAZ;3CX61;3J65M;47Z2T;48XET;4PZBF	pleckstrin homology domain containing, family G (with RhoGef domain) member 4 [Source:MGI Symbol;Acc:MGI:2142544]	102075	F8VPS6	GO:0050790//regulation of catalytic activity;GO:0090630//activation of GTPase activity;	GO:0005575//cellular_component;	GO:0003674//molecular_function;GO:0005085//guanyl-nucleotide exchange factor activity;	-
ENSMUSG00000052516	2177.06	2673.4	1680.72	0.628685	-0.669591	0.00234561	0.155399	16	73688727	74208713	-	16983	Robo2	GO:0005515;GO:0007411;GO:0007420;GO:0008046;GO:0016020;GO:0016021;GO:0021510	K06754	-	T;E	KOG4222;35B15;38FSN;3BBPC;3CUFZ;3J8DD;47ZBE;48ZC7;4Q480	roundabout guidance receptor 2 [Source:MGI Symbol;Acc:MGI:1890110]	268902	-	GO:0007411//axon guidance;GO:0007420//brain development;GO:0021510//spinal cord development;	GO:0016020//membrane;GO:0016021//integral component of membrane;	GO:0005515//protein binding;GO:0008046//axon guidance receptor activity;	ko04360(Axon guidance)
ENSMUSG00000030043	334.925	248.247	421.602	1.69832	0.764109	0.00235202	0.155399	6	82379315	82537085	+	6491	Tacr1	GO:0002118;GO:0002526;GO:0002687;GO:0003051;GO:0004930;GO:0004995;GO:0005737;GO:0005886;GO:0007165;GO:0007186;GO:0007204;GO:0007217;GO:0007611;GO:0007616;GO:0008217;GO:0008306;GO:0009408;GO:0009725;GO:0009986;GO:0010193;GO:0010634;GO:0010996;GO:0014070;GO:0014910;GO:0016020;GO:0016021;GO:0016496;GO:0019233;GO:0030425;GO:0032224;GO:0032230;GO:0032355;GO:0032570;GO:0035094;GO:0035106;GO:0035815;GO:…	K04222	-	S;T	KOG4219;35GTM;38C5T;3BE9X;3D079;3JEBP;487UV;48VIV;4PT9W	tachykinin receptor 1 [Source:MGI Symbol;Acc:MGI:98475]	21336	P30548	GO:0002118//aggressive behavior;GO:0002526//acute inflammatory response;GO:0002687//positive regulation of leukocyte migration;GO:0003051//angiotensin-mediated drinking behavior;GO:0007165//signal transduction;GO:0007186//G protein-coupled receptor signaling pathway;GO:0007204//positive regulation of cytosolic calcium ion concentration;GO:0007217//tachykinin receptor signaling pathway;GO:0007611/…	GO:0005737//cytoplasm;GO:0005886//plasma membrane;GO:0009986//cell surface;GO:0016020//membrane;GO:0016021//integral component of membrane;GO:0030425//dendrite;GO:0036126//sperm flagellum;GO:0044297//cell body;GO:0061827//sperm head;GO:0071944//cell periphery;GO:0097225//sperm midpiece;	GO:0004930//G protein-coupled receptor activity;GO:0004995//tachykinin receptor activity;GO:0016496//substance P receptor activity;	ko04080(Neuroactive ligand-receptor interaction);ko04020(Calcium signaling pathway)
ENSMUSG00000026443	791.924	603.868	979.981	1.62284	0.698521	0.00238394	0.156925	1	132808011	132867743	+	3595	Lrrn2	GO:0003674;GO:0005515;GO:0005615;GO:0016020;GO:0016021;GO:0031012	K24492	-	T;U	KOG0619;35JA1;38F23;3BE7C;3CY0S;3JBGV;481JK;48VCW;4Q76D	leucine rich repeat protein 2, neuronal [Source:MGI Symbol;Acc:MGI:106037]	16980	Q6PHP6	-	GO:0005615//extracellular space;GO:0016020//membrane;GO:0016021//integral component of membrane;GO:0031012//extracellular matrix;	GO:0003674//molecular_function;GO:0005515//protein binding;	-
ENSMUSG00000053475	123.13	84.2789	161.981	1.92197	0.942586	0.00243981	0.16001	2	51928021	51946698	+	1710	Tnfaip6	GO:0001550;GO:0001968;GO:0005509;GO:0005540;GO:0005576;GO:0005615;GO:0007155;GO:0016787;GO:0030212;GO:0030335;GO:0030514;GO:0030728;GO:0045668;GO:0045671;GO:0046872;GO:0050728;GO:0052689;GO:0090024;GO:1903911;GO:1905590	K19018	-	S;O;T	KOG1218;KOG3714;35CRM;38I2A;3BF16;3CXIP;3J9H1;48ABD;48YWP;4PWQ7	tumor necrosis factor alpha induced protein 6 [Source:MGI Symbol;Acc:MGI:1195266]	21930	O08859;Q3USX6	GO:0001550//ovarian cumulus expansion;GO:0007155//cell adhesion;GO:0030212//hyaluronan metabolic process;GO:0030335//positive regulation of cell migration;GO:0030514//negative regulation of BMP signaling pathway;GO:0030728//ovulation;GO:0045668//negative regulation of osteoblast differentiation;GO:0045671//negative regulation of osteoclast differentiation;GO:0050728//negative regulation of inflam…	GO:0005576//extracellular region;GO:0005615//extracellular space;	GO:0001968//fibronectin binding;GO:0005509//calcium ion binding;GO:0005540//hyaluronic acid binding;GO:0016787//hydrolase activity;GO:0046872//metal ion binding;GO:0052689//carboxylic ester hydrolase activity;	-
ENSMUSG00000055612	1376.35	1060.45	1692.24	1.59577	0.674256	0.00244936	0.160046	2	72306503	72317237	+	3202	Cdca7	GO:0003674;GO:0005634;GO:0005654;GO:0005737;GO:0005829;GO:0006355;GO:0006915;GO:0042127	K23408	-	S;K	2QQPE;35G8Q;38HW8;3BJ67;3CZS1;3J8WU;487ZN;48YM3;4Q49E	cell division cycle associated 7 [Source:MGI Symbol;Acc:MGI:1914203]	66953	Q9D0M2	GO:0006355//regulation of transcription, DNA-templated;GO:0006915//apoptotic process;GO:0042127//regulation of cell population proliferation;	GO:0005634//nucleus;GO:0005654//nucleoplasm;GO:0005737//cytoplasm;GO:0005829//cytosol;	GO:0003674//molecular_function;	-
ENSMUSG00000041378	422.415	577.146	267.684	0.463806	-1.10841	0.00247046	0.160833	16	18595597	18597012	+	1416	Cldn5	GO:0005198;GO:0005515;GO:0005886;GO:0005911;GO:0005923;GO:0007043;GO:0007155;GO:0007179;GO:0008284;GO:0010628;GO:0010629;GO:0016020;GO:0016021;GO:0016327;GO:0016328;GO:0016338;GO:0016525;GO:0030336;GO:0030864;GO:0032092;GO:0033270;GO:0035633;GO:0042552;GO:0042802;GO:0043116;GO:0043220;GO:0045471;GO:0070160;GO:0070161;GO:0070830;GO:0098609;GO:0120192;GO:1903142;GO:1903348;GO:1990963	K06087	-	S;T	2QW5D;35H27;39TXG;3BJB7;3D1ZA;3JAS7;4880J;496MG;4PSNH	claudin 5 [Source:MGI Symbol;Acc:MGI:1276112]	12741	O54942	GO:0007043//cell-cell junction assembly;GO:0007155//cell adhesion;GO:0007179//transforming growth factor beta receptor signaling pathway;GO:0008284//positive regulation of cell population proliferation;GO:0010628//positive regulation of gene expression;GO:0010629//negative regulation of gene expression;GO:0016338//calcium-independent cell-cell adhesion via plasma membrane cell-adhesion molecules;…	GO:0005886//plasma membrane;GO:0005911//cell-cell junction;GO:0005923//bicellular tight junction;GO:0016020//membrane;GO:0016021//integral component of membrane;GO:0016327//apicolateral plasma membrane;GO:0016328//lateral plasma membrane;GO:0030864//cortical actin cytoskeleton;GO:0033270//paranode region of axon;GO:0043220//Schmidt-Lanterman incisure;GO:0070160//tight junction;GO:0070161//anchori…	GO:0005198//structural molecule activity;GO:0005515//protein binding;GO:0042802//identical protein binding;	ko05160(Hepatitis C);ko04670(Leukocyte transendothelial migration);ko04530(Tight junction);ko04514(Cell adhesion molecules)
ENSMUSG00000034645	229.307	450.833	7.7813	0.0172598	-5.85644	0.00248664	0.161296	4	108038935	108075245	-	2597	Zyg11a	GO:0005515	K10350	-	S;E	KOG3665;35U5N;38NQ4;3BH4X;3CV34;3JPNZ;47Z7Q;4915M;4Q9U4	zyg-11 family member A, cell cycle regulator [Source:MGI Symbol;Acc:MGI:2446208]	230590	A0A217FL76	-	-	GO:0005515//protein binding;	-
ENSMUSG00000025789	141.537	98.8744	184.2	1.86297	0.897601	0.0025186	0.162775	7	73588867	73663438	-	5384	St8sia2	GO:0000139;GO:0001574;GO:0003828;GO:0005515;GO:0005769;GO:0005794;GO:0005886;GO:0006486;GO:0006491;GO:0008373;GO:0009311;GO:0016020;GO:0016021;GO:0016740;GO:0016757;GO:0030182;GO:0042220;GO:0048471;GO:0051965;GO:0055037;GO:0097503;GO:1901216;GO:1990138	K06612	EC:2.4.3.-	M;G	KOG2692;35CK4;38B6Y;3BC7V;3CW0Y;3J4WE;483FN;492A7;4Q0Q5	ST8 alpha-N-acetyl-neuraminide alpha-2,8- sialyltransferase 2 [Source:MGI Symbol;Acc:MGI:106020]	20450	O35696	GO:0001574//ganglioside biosynthetic process;GO:0006486//protein glycosylation;GO:0006491//N-glycan processing;GO:0009311//oligosaccharide metabolic process;GO:0030182//neuron differentiation;GO:0042220//response to cocaine;GO:0051965//positive regulation of synapse assembly;GO:0097503//sialylation;GO:1901216//positive regulation of neuron death;GO:1990138//neuron projection extension;	GO:0000139//Golgi membrane;GO:0005769//early endosome;GO:0005794//Golgi apparatus;GO:0005886//plasma membrane;GO:0016020//membrane;GO:0016021//integral component of membrane;GO:0048471//perinuclear region of cytoplasm;GO:0055037//recycling endosome;	GO:0003828//alpha-N-acetylneuraminate alpha-2,8-sialyltransferase activity;GO:0005515//protein binding;GO:0008373//sialyltransferase activity;GO:0016740//transferase activity;GO:0016757//glycosyltransferase activity;	-
ENSMUSG00000022389	2262.4	2900.22	1624.59	0.560161	-0.836086	0.00259126	0.166816	15	81686622	81711064	+	7867	Tef	GO:0000978;GO:0000981;GO:0001228;GO:0003677;GO:0003690;GO:0003700;GO:0005515;GO:0005634;GO:0006355;GO:0006357;GO:0042802;GO:0043565;GO:0044877;GO:0045944;GO:0048511;GO:1990837	K09058	-	S;K	KOG3119;35CV1;39DUG;3BEDC;3CWED;3J76I;47ZC3;48WS7;4PZRT	thyrotroph embryonic factor [Source:MGI Symbol;Acc:MGI:98663]	21685	Q9JLC6	GO:0006355//regulation of transcription, DNA-templated;GO:0006357//regulation of transcription by RNA polymerase II;GO:0045944//positive regulation of transcription by RNA polymerase II;GO:0048511//rhythmic process;	GO:0005634//nucleus;	GO:0000978//RNA polymerase II cis-regulatory region sequence-specific DNA binding;GO:0000981//DNA-binding transcription factor activity, RNA polymerase II-specific;GO:0001228//DNA-binding transcription activator activity, RNA polymerase II-specific;GO:0003677//DNA binding;GO:0003690//double-stranded DNA binding;GO:0003700//DNA-binding transcription factor activity;GO:0005515//protein binding;GO:0…	-
ENSMUSG00000025497	161.95	320.417	3.48375	0.0108725	-6.52317	0.00260213	0.166816	7	140848996	140856699	-	2739	Cdhr5	GO:0005509;GO:0005886;GO:0005887;GO:0005905;GO:0007155;GO:0007156;GO:0008013;GO:0016020;GO:0016021;GO:0016324;GO:0030154;GO:0031526;GO:0031528;GO:0032532;GO:0042995;GO:0044214;GO:0050839;GO:0090675	K16505	-	S	KOG3594;35AD5;39S0D;3BK4M;3D184;3J3EF;486UP;492G1;4Q0HG	cadherin-related family member 5 [Source:MGI Symbol;Acc:MGI:1919290]	72040	Q8VHF2;A0PJK7	GO:0007155//cell adhesion;GO:0007156//homophilic cell adhesion via plasma membrane adhesion molecules;GO:0030154//cell differentiation;GO:0032532//regulation of microvillus length;GO:0090675//intermicrovillar adhesion;	GO:0005886//plasma membrane;GO:0005887//integral component of plasma membrane;GO:0005905//clathrin-coated pit;GO:0016020//membrane;GO:0016021//integral component of membrane;GO:0016324//apical plasma membrane;GO:0031526//brush border membrane;GO:0031528//microvillus membrane;GO:0042995//cell projection;GO:0044214//spanning component of plasma membrane;	GO:0005509//calcium ion binding;GO:0008013//beta-catenin binding;GO:0050839//cell adhesion molecule binding;	-
ENSMUSG00000024063	1337.81	1022.89	1652.73	1.61574	0.692199	0.00260929	0.166816	17	73225300	73248942	+	3212	Lbh	GO:0005634;GO:0005737;GO:0006355;GO:0010468;GO:0030879;GO:0032991;GO:0033147;GO:0043408;GO:0045892;GO:0045893;GO:0060644;GO:1904674;GO:1904677;GO:2000103;GO:2000737	-	-	K	2S1QG;35Q5U;3A68X;3BSP1;3D7H6;3JGVY;48EJV;49BKT;4Q6EV	limb-bud and heart [Source:MGI Symbol;Acc:MGI:1925139]	77889	Q9CX60	GO:0006355//regulation of transcription, DNA-templated;GO:0010468//regulation of gene expression;GO:0030879//mammary gland development;GO:0033147//negative regulation of intracellular estrogen receptor signaling pathway;GO:0043408//regulation of MAPK cascade;GO:0045892//negative regulation of transcription, DNA-templated;GO:0045893//positive regulation of transcription, DNA-templated;GO:0060644//…	GO:0005634//nucleus;GO:0005737//cytoplasm;GO:0032991//protein-containing complex;	-	-
ENSMUSG00000026442	410.953	515.224	306.682	0.595241	-0.748455	0.00262283	0.167081	1	132492428	132669535	-	14145	Nfasc	GO:0002175;GO:0005515;GO:0005886;GO:0005887;GO:0005918;GO:0007155;GO:0007411;GO:0007420;GO:0007422;GO:0016020;GO:0016021;GO:0019226;GO:0019904;GO:0030424;GO:0030425;GO:0030913;GO:0033010;GO:0033268;GO:0033270;GO:0034113;GO:0042552;GO:0043005;GO:0043194;GO:0043209;GO:0045162;GO:0050808;GO:0071205;GO:0072659;GO:0086080;GO:0097454;GO:0098609;GO:0098632	K06757	-	S;T	KOG3513;35CPA;38C7V;3B984;3CS11;3JDPP;4860C;48W1P;4Q73B	neurofascin [Source:MGI Symbol;Acc:MGI:104753]	269116	Q810U3	GO:0002175//protein localization to paranode region of axon;GO:0007155//cell adhesion;GO:0007411//axon guidance;GO:0007420//brain development;GO:0007422//peripheral nervous system development;GO:0019226//transmission of nerve impulse;GO:0030913//paranodal junction assembly;GO:0034113//heterotypic cell-cell adhesion;GO:0042552//myelination;GO:0045162//clustering of voltage-gated sodium channels;GO…	GO:0005886//plasma membrane;GO:0005887//integral component of plasma membrane;GO:0005918//septate junction;GO:0016020//membrane;GO:0016021//integral component of membrane;GO:0030424//axon;GO:0030425//dendrite;GO:0033010//paranodal junction;GO:0033268//node of Ranvier;GO:0033270//paranode region of axon;GO:0043005//neuron projection;GO:0043194//axon initial segment;GO:0043209//myelin sheath;GO:009…	GO:0005515//protein binding;GO:0019904//protein domain specific binding;GO:0086080//protein binding involved in heterotypic cell-cell adhesion;GO:0098632//cell-cell adhesion mediator activity;	ko04514(Cell adhesion molecules)
ENSMUSG00000047990	208.604	357.674	59.5352	0.166451	-2.58683	0.00273697	0.173495	9	67737771	67739612	-	1395	C2cd4a	GO:0002528;GO:0002675;GO:0005634;GO:0005654;GO:0005730;GO:0030155	-	-	S	2S04T;35PH9;39T9V;3BNE7;3D44Y;3J9FE;48C96;49870;4Q6HB	C2 calcium-dependent domain containing 4A [Source:MGI Symbol;Acc:MGI:3645763]	244911	E9Q861	GO:0002528//regulation of vascular permeability involved in acute inflammatory response;GO:0002675//positive regulation of acute inflammatory response;GO:0030155//regulation of cell adhesion;	GO:0005634//nucleus;GO:0005654//nucleoplasm;GO:0005730//nucleolus;	-	-
ENSMUSG00000069793	842.14	601.294	1082.99	1.80109	0.848871	0.00274628	0.173495	11	82869216	82882656	-	5965	Slfn9	GO:0000049;GO:0000166;GO:0004518;GO:0004519;GO:0004521;GO:0005524;GO:0005634;GO:0005654;GO:0005737;GO:0005829;GO:0008270;GO:0016075;GO:0016078;GO:0016787;GO:0016887;GO:0046872;GO:0051607;GO:0090305;GO:0090502;GO:0090734	K24459	EC:3.1.-.-	S;L	2QWKG;35HAH;38H5R;3BJM0;3CY63;3J3HB;486I7;48VQ5;4Q9MX	schlafen 9 [Source:MGI Symbol;Acc:MGI:2445121]	237886	B1ARD6	GO:0016075//rRNA catabolic process;GO:0016078//tRNA catabolic process;GO:0051607//defense response to virus;GO:0090305//nucleic acid phosphodiester bond hydrolysis;GO:0090502//RNA phosphodiester bond hydrolysis, endonucleolytic;	GO:0005634//nucleus;GO:0005654//nucleoplasm;GO:0005737//cytoplasm;GO:0005829//cytosol;GO:0090734//site of DNA damage;	GO:0000049//tRNA binding;GO:0000166//nucleotide binding;GO:0004518//nuclease activity;GO:0004519//endonuclease activity;GO:0004521//endoribonuclease activity;GO:0005524//ATP binding;GO:0008270//zinc ion binding;GO:0016787//hydrolase activity;GO:0016887//ATP hydrolysis activity;GO:0046872//metal ion binding;	-
ENSMUSG00000031825	2980.12	3851.49	2108.75	0.547515	-0.86903	0.00275281	0.173495	8	120719177	120779532	+	4777	Crispld2	GO:0005539;GO:0005576;GO:0005615;GO:0008201;GO:0030133;GO:0030198;GO:0030324;GO:0031012;GO:0060325	K24243	-	A;S;D;K	KOG3017;35F7S;39TUS;3B957;3E3ZD;3JACN;488P7;48WU8;4PUHH	cysteine-rich secretory protein LCCL domain containing 2 [Source:MGI Symbol;Acc:MGI:1926142]	78892	Q8BZQ2	GO:0030198//extracellular matrix organization;GO:0030324//lung development;GO:0060325//face morphogenesis;	GO:0005576//extracellular region;GO:0005615//extracellular space;GO:0030133//transport vesicle;GO:0031012//extracellular matrix;	GO:0005539//glycosaminoglycan binding;GO:0008201//heparin binding;	-
ENSMUSG00000052331	1417.69	1854.05	981.336	0.529293	-0.917861	0.00278772	0.175075	1	54684499	54965546	-	14175	Ankrd44	GO:0003674;GO:0005515;GO:0005575;GO:0008150	K15503	-	M;I	KOG0504;KOG4177;35A16;38BVK;3BXXJ;3E5E3;3J25E;4835M;492MV;4Q885	ankyrin repeat domain 44 [Source:MGI Symbol;Acc:MGI:3045243]	329154	B2RXR6	GO:0008150//biological_process;	GO:0005575//cellular_component;	GO:0003674//molecular_function;GO:0005515//protein binding;	-
ENSMUSG00000036902	515.712	368.047	663.376	1.80242	0.849936	0.00285442	0.178633	8	86363217	86427553	-	6129	Neto2	GO:0005515;GO:0005886;GO:0014069;GO:0016020;GO:0016021;GO:0035255;GO:0045202;GO:2000312	K24360	-	S;T	2QW0Z;358ZP;38HGS;3BGBN;3D3DA;3J9RN;485TZ;49404;4PXV1	neuropilin (NRP) and tolloid (TLL)-like 2 [Source:MGI Symbol;Acc:MGI:1921763]	74513	Q8BNJ6	GO:2000312//regulation of kainate selective glutamate receptor activity;	GO:0005886//plasma membrane;GO:0014069//postsynaptic density;GO:0016020//membrane;GO:0016021//integral component of membrane;GO:0045202//synapse;	GO:0005515//protein binding;GO:0035255//ionotropic glutamate receptor binding;	-
ENSMUSG00000025478	305.287	224.94	385.634	1.71438	0.77769	0.00286893	0.17891	7	138665917	138682620	+	5983	Dpysl4	GO:0005737;GO:0016787;GO:0016810;GO:0031005;GO:0070997;GO:0097485	-	-	F	KOG2584;35DJC;391IT;3BHHM;3E45V;3JEFS;489ER;48XF5;4PXRA	dihydropyrimidinase-like 4 [Source:MGI Symbol;Acc:MGI:1349764]	26757	Q3TMU8	GO:0070997//neuron death;GO:0097485//neuron projection guidance;	GO:0005737//cytoplasm;	GO:0016787//hydrolase activity;GO:0016810//hydrolase activity, acting on carbon-nitrogen (but not peptide) bonds;GO:0031005//filamin binding;	-
ENSMUSG00000048799	1849	1430.95	2267.05	1.5843	0.663842	0.00290125	0.180293	18	53814795	53877680	-	6861	Cep120	GO:0000226;GO:0005515;GO:0005737;GO:0005813;GO:0005814;GO:0005815;GO:0005856;GO:0007098;GO:0008022;GO:0010825;GO:0021987;GO:0022008;GO:0022027;GO:0030953;GO:0032880;GO:0032886;GO:0045724;GO:0072089;GO:1903724;GO:1904951	K16459	-	S	2QPT0;35FTC;38D2M;3BDUW;3CX5F;3JBJ9;4829Q;48VPZ;4PZ7V	centrosomal protein 120 [Source:MGI Symbol;Acc:MGI:2147298]	225523	Q7TSG1	GO:0000226//microtubule cytoskeleton organization;GO:0007098//centrosome cycle;GO:0010825//positive regulation of centrosome duplication;GO:0021987//cerebral cortex development;GO:0022008//neurogenesis;GO:0022027//interkinetic nuclear migration;GO:0030953//astral microtubule organization;GO:0032880//regulation of protein localization;GO:0032886//regulation of microtubule-based process;GO:0045724/…	GO:0005737//cytoplasm;GO:0005813//centrosome;GO:0005814//centriole;GO:0005815//microtubule organizing center;GO:0005856//cytoskeleton;	GO:0005515//protein binding;GO:0008022//protein C-terminus binding;	-
ENSMUSG00000045441	298.524	375.423	221.626	0.590337	-0.76039	0.00292079	0.18033	6	59324211	59403279	-	8339	Gprin3	GO:0003674;GO:0005886;GO:0031175	-	-	S	2QTMW;35NPS;39RPU;3BBH5;3D2GN;3J8AR;4884U;48XWF;4Q27G	GPRIN family member 3 [Source:MGI Symbol;Acc:MGI:1924785]	243385	Q8BWS5;B2RQZ6	GO:0031175//neuron projection development;	GO:0005886//plasma membrane;	GO:0003674//molecular_function;	-
ENSMUSG00000026786	309.284	223.724	394.844	1.76487	0.819562	0.00292213	0.18033	2	22664106	22765665	+	7414	Apbb1ip	GO:0002291;GO:0005515;GO:0005737;GO:0005829;GO:0005856;GO:0005886;GO:0005925;GO:0007165;GO:0016020;GO:0030027;GO:0042101;GO:0042995;GO:0045785;GO:0070161	K17704	-	T;K;L	KOG3751;35K2U;38D8K;3BCKP;3CX3K;3JEZ3;485Z3;48XR7;4PWQH	amyloid beta (A4) precursor protein-binding, family B, member 1 interacting protein [Source:MGI Symbol;Acc:MGI:1861354]	54519	Q8R5A3;B1AYC9	GO:0002291//T cell activation via T cell receptor contact with antigen bound to MHC molecule on antigen presenting cell;GO:0007165//signal transduction;GO:0045785//positive regulation of cell adhesion;	GO:0005737//cytoplasm;GO:0005829//cytosol;GO:0005856//cytoskeleton;GO:0005886//plasma membrane;GO:0005925//focal adhesion;GO:0016020//membrane;GO:0030027//lamellipodium;GO:0042101//T cell receptor complex;GO:0042995//cell projection;GO:0070161//anchoring junction;	GO:0005515//protein binding;	ko04611(Platelet activation);ko04015(Rap1 signaling pathway)
ENSMUSG00000037661	182.28	110.274	254.285	2.30594	1.20536	0.00294729	0.180385	3	30910099	30951341	+	4227	Gpr160	GO:0004930;GO:0005886;GO:0007165;GO:0007186;GO:0016020;GO:0016021;GO:0043235	K08438	-	S;T	2RTG9;35DI4;38CF3;3BMFB;3CW9G;3J8E7;4853M;48VR9;4Q10G	G protein-coupled receptor 160 [Source:MGI Symbol;Acc:MGI:1919112]	71862	Q3U3F9	GO:0007165//signal transduction;GO:0007186//G protein-coupled receptor signaling pathway;	GO:0005886//plasma membrane;GO:0016020//membrane;GO:0016021//integral component of membrane;GO:0043235//receptor complex;	GO:0004930//G protein-coupled receptor activity;	-
ENSMUSG00000068587	56.0124	77.2861	34.7387	0.449482	-1.15366	0.00294781	0.180385	6	40605765	40746057	+	12094	Mgam	GO:0000025;GO:0003824;GO:0004339;GO:0004553;GO:0004558;GO:0005975;GO:0008152;GO:0016020;GO:0016021;GO:0016160;GO:0016324;GO:0016787;GO:0016798;GO:0030246;GO:0032450;GO:0090599;GO:0110165;GO:1901027	K12047	-	G	KOG1065;359TD;38C0A;3BACU;3CTEG;3J7QD;4808H;48V6B;4Q6J9	maltase-glucoamylase [Source:MGI Symbol;Acc:MGI:1203495]	232714	B5THE2	GO:0000025//maltose catabolic process;GO:0005975//carbohydrate metabolic process;GO:0008152//metabolic process;GO:1901027//dextrin catabolic process;	GO:0016020//membrane;GO:0016021//integral component of membrane;GO:0016324//apical plasma membrane;GO:0110165//cellular anatomical entity;	GO:0003824//catalytic activity;GO:0004339//glucan 1,4-alpha-glucosidase activity;GO:0004553//hydrolase activity, hydrolyzing O-glycosyl compounds;GO:0004558//alpha-1,4-glucosidase activity;GO:0016160//amylase activity;GO:0016787//hydrolase activity;GO:0016798//hydrolase activity, acting on glycosyl bonds;GO:0030246//carbohydrate binding;GO:0032450//maltose alpha-glucosidase activity;GO:0090599//a…	ko04973(Carbohydrate digestion and absorption);ko00500(Starch and sucrose metabolism);ko00052(Galactose metabolism)
ENSMUSG00000030592	53.5793	32.5267	74.6319	2.29448	1.19817	0.00295347	0.180385	7	28702769	28824604	-	21838	Ryr1	GO:0000166;GO:0001666;GO:0002020;GO:0003151;GO:0005216;GO:0005219;GO:0005245;GO:0005262;GO:0005509;GO:0005515;GO:0005516;GO:0005524;GO:0005737;GO:0005790;GO:0005886;GO:0005938;GO:0006811;GO:0006816;GO:0006874;GO:0006936;GO:0006937;GO:0014802;GO:0014808;GO:0016020;GO:0016021;GO:0016529;GO:0019899;GO:0030018;GO:0030314;GO:0030315;GO:0030659;GO:0031000;GO:0031234;GO:0031301;GO:0031674;GO:0032991;GO:…	K04961	-	S;T	KOG2243;35E0R;38BST;3BC6F;3CVQC;3J7A1;47Z3G;48XRN;4PS72	ryanodine receptor 1, skeletal muscle [Source:MGI Symbol;Acc:MGI:99659]	20190	E9PZQ0	GO:0001666//response to hypoxia;GO:0003151//outflow tract morphogenesis;GO:0006811//ion transport;GO:0006816//calcium ion transport;GO:0006874//cellular calcium ion homeostasis;GO:0006936//muscle contraction;GO:0006937//regulation of muscle contraction;GO:0014808//release of sequestered calcium ion into cytosol by sarcoplasmic reticulum;GO:0031000//response to caffeine;GO:0043588//skin developmen…	GO:0005737//cytoplasm;GO:0005790//smooth endoplasmic reticulum;GO:0005886//plasma membrane;GO:0005938//cell cortex;GO:0014802//terminal cisterna;GO:0016020//membrane;GO:0016021//integral component of membrane;GO:0016529//sarcoplasmic reticulum;GO:0030018//Z disc;GO:0030314//junctional membrane complex;GO:0030315//T-tubule;GO:0030659//cytoplasmic vesicle membrane;GO:0031234//extrinsic component of…	GO:0000166//nucleotide binding;GO:0002020//protease binding;GO:0005216//ion channel activity;GO:0005219//ryanodine-sensitive calcium-release channel activity;GO:0005245//voltage-gated calcium channel activity;GO:0005262//calcium channel activity;GO:0005509//calcium ion binding;GO:0005515//protein binding;GO:0005516//calmodulin binding;GO:0005524//ATP binding;GO:0019899//enzyme binding;GO:0046872/…	ko05022(Pathways of neurodegeneration - multiple diseases);ko05020(Prion disease);ko05017(Spinocerebellar ataxia);ko04921(Oxytocin signaling pathway);ko04730(Long-term depression);ko04713(Circadian entrainment);ko04371(Apelin signaling pathway);ko04020(Calcium signaling pathway)
ENSMUSG00000066438	88.6885	56.669	120.708	2.13005	1.09089	0.00299142	0.182077	12	80739365	80770988	+	3939	Plekhd1	GO:0003674;GO:0005575;GO:0008150	-	-	S;T	2QTF5;35BE3;38X6E;3BDPU;3CUGY;3J5F7;487UI;494YZ;4Q14C	pleckstrin homology domain containing, family D (with coiled-coil domains) member 1 [Source:MGI Symbol;Acc:MGI:3036228]	217682	B2RPU2	GO:0008150//biological_process;	GO:0005575//cellular_component;	GO:0003674//molecular_function;	-
ENSMUSG00000015243	9800.91	11913.6	7688.25	0.645336	-0.631877	0.00302601	0.183554	4	53030787	53159895	-	10363	Abca1	GO:0000166;GO:0002790;GO:0005102;GO:0005319;GO:0005515;GO:0005524;GO:0005548;GO:0005768;GO:0005794;GO:0005886;GO:0005887;GO:0006497;GO:0006869;GO:0006911;GO:0007040;GO:0007186;GO:0007189;GO:0008035;GO:0008203;GO:0008320;GO:0009306;GO:0009897;GO:0009986;GO:0010875;GO:0015914;GO:0016020;GO:0016021;GO:0016197;GO:0016323;GO:0019905;GO:0023061;GO:0030139;GO:0030301;GO:0031210;GO:0031267;GO:0032367;GO:…	K05641	-	Q;I;V	KOG0059;35CMA;38BPG;3BBB4;3CSBI;3J6YU;4872N;48WDA;4PUWX	ATP-binding cassette, sub-family A (ABC1), member 1 [Source:MGI Symbol;Acc:MGI:99607]	11303	P41233;Q8BPY1	GO:0002790//peptide secretion;GO:0006497//protein lipidation;GO:0006869//lipid transport;GO:0006911//phagocytosis, engulfment;GO:0007040//lysosome organization;GO:0007186//G protein-coupled receptor signaling pathway;GO:0007189//adenylate cyclase-activating G protein-coupled receptor signaling pathway;GO:0008203//cholesterol metabolic process;GO:0009306//protein secretion;GO:0010875//positive reg…	GO:0005768//endosome;GO:0005794//Golgi apparatus;GO:0005886//plasma membrane;GO:0005887//integral component of plasma membrane;GO:0009897//external side of plasma membrane;GO:0009986//cell surface;GO:0016020//membrane;GO:0016021//integral component of membrane;GO:0016323//basolateral plasma membrane;GO:0030139//endocytic vesicle;GO:0043231//intracellular membrane-bounded organelle;GO:0045121//mem…	GO:0000166//nucleotide binding;GO:0005102//signaling receptor binding;GO:0005319//lipid transporter activity;GO:0005515//protein binding;GO:0005524//ATP binding;GO:0005548//phospholipid transporter activity;GO:0008035//high-density lipoprotein particle binding;GO:0008320//protein transmembrane transporter activity;GO:0019905//syntaxin binding;GO:0031210//phosphatidylcholine binding;GO:0031267//sm…	ko05417(Lipid and atherosclerosis);ko04979(Cholesterol metabolism);ko04975(Fat digestion and absorption);ko02010(ABC transporters)
ENSMUSG00000049491	10.423	20.846	0	0	-Inf	0.00305488	0.18431	11	55015641	55042534	-	2358	Slc36a3	GO:0003333;GO:0005280;GO:0015179;GO:0015180;GO:0015187;GO:0015193;GO:0015808;GO:0015816;GO:0016020;GO:0016021;GO:0035524;GO:1902475;GO:1902600	K14209	-	E	KOG1304;358W7;39Z5Z;3BMVP;3CYPK;3JFHT;48B0U;495C4;4PTND	solute carrier family 36 (proton/amino acid symporter), member 3 [Source:MGI Symbol;Acc:MGI:2665001]	215332	Q811P0	GO:0003333//amino acid transmembrane transport;GO:0015808//L-alanine transport;GO:0015816//glycine transport;GO:0035524//proline transmembrane transport;GO:1902475//L-alpha-amino acid transmembrane transport;GO:1902600//proton transmembrane transport;	GO:0016020//membrane;GO:0016021//integral component of membrane;	GO:0005280//amino acid:proton symporter activity;GO:0015179//L-amino acid transmembrane transporter activity;GO:0015180//L-alanine transmembrane transporter activity;GO:0015187//glycine transmembrane transporter activity;GO:0015193//L-proline transmembrane transporter activity;	ko04974(Protein digestion and absorption)
ENSMUSG00000030148	31.2057	15.0537	47.3577	3.1459	1.65348	0.00305922	0.18431	6	123083387	123120958	+	2926	Clec4a2	GO:0001818;GO:0002250;GO:0002376;GO:0002470;GO:0005509;GO:0005537;GO:0005886;GO:0006955;GO:0009897;GO:0016020;GO:0016021;GO:0030246;GO:0032720;GO:0036037;GO:0042590;GO:0045087;GO:0046872;GO:0061760	K10057	-	S;T;V	KOG4297;35J9Y;39TWF;3BFQ9;3CX0X;3JDQU;487R9;495I7;4PU8P	C-type lectin domain family 4, member a2 [Source:MGI Symbol;Acc:MGI:1349412]	26888	Q9QZ15	GO:0001818//negative regulation of cytokine production;GO:0002250//adaptive immune response;GO:0002376//immune system process;GO:0002470//plasmacytoid dendritic cell antigen processing and presentation;GO:0006955//immune response;GO:0032720//negative regulation of tumor necrosis factor production;GO:0036037//CD8-positive, alpha-beta T cell activation;GO:0042590//antigen processing and presentatio…	GO:0005886//plasma membrane;GO:0009897//external side of plasma membrane;GO:0016020//membrane;GO:0016021//integral component of membrane;	GO:0005509//calcium ion binding;GO:0005537//mannose binding;GO:0030246//carbohydrate binding;GO:0046872//metal ion binding;	-
ENSMUSG00000050272	82.309	116.461	48.1573	0.413507	-1.27402	0.00312878	0.187333	16	96392040	96971952	-	8800	Dscam	GO:0005515;GO:0005886;GO:0005887;GO:0007155;GO:0007156;GO:0007162;GO:0007399;GO:0007411;GO:0007416;GO:0007626;GO:0010842;GO:0016020;GO:0016021;GO:0030424;GO:0030425;GO:0030426;GO:0038007;GO:0042327;GO:0042995;GO:0043025;GO:0045202;GO:0048813;GO:0048842;GO:0060060;GO:0060219;GO:0070593;GO:0098632;GO:1990782;GO:1990890	K06767	-	S;T	KOG3510;35M9J;38C1V;3BBJF;3CRP3;3J69M;489JI;48UX0;4Q2BF	DS cell adhesion molecule [Source:MGI Symbol;Acc:MGI:1196281]	13508	Q9ERC8	GO:0007155//cell adhesion;GO:0007156//homophilic cell adhesion via plasma membrane adhesion molecules;GO:0007162//negative regulation of cell adhesion;GO:0007399//nervous system development;GO:0007411//axon guidance;GO:0007416//synapse assembly;GO:0007626//locomotory behavior;GO:0010842//retina layer formation;GO:0038007//netrin-activated signaling pathway;GO:0042327//positive regulation of phosp…	GO:0005886//plasma membrane;GO:0005887//integral component of plasma membrane;GO:0016020//membrane;GO:0016021//integral component of membrane;GO:0030424//axon;GO:0030425//dendrite;GO:0030426//growth cone;GO:0042995//cell projection;GO:0043025//neuronal cell body;GO:0045202//synapse;	GO:0005515//protein binding;GO:0098632//cell-cell adhesion mediator activity;GO:1990782//protein tyrosine kinase binding;GO:1990890//netrin receptor binding;	-
ENSMUSG00000048756	4009.37	4943.97	3074.77	0.621924	-0.685191	0.00313343	0.187333	10	42057837	42152751	-	7571	Foxo3	GO:0000122;GO:0000976;GO:0000978;GO:0000981;GO:0001221;GO:0001227;GO:0001228;GO:0001542;GO:0001544;GO:0001547;GO:0001556;GO:0003677;GO:0003700;GO:0005515;GO:0005634;GO:0005654;GO:0005737;GO:0005739;GO:0005741;GO:0005759;GO:0005829;GO:0006355;GO:0006357;GO:0006390;GO:0006417;GO:0006915;GO:0007568;GO:0008013;GO:0009410;GO:0010508;GO:0014737;GO:0016020;GO:0019219;GO:0019901;GO:0030330;GO:0030336;GO:…	K09408	-	K	KOG2294;35A8S;38I4X;3BC6N;3CSTI;3JC43;487H9;49217;4PSRR	forkhead box O3 [Source:MGI Symbol;Acc:MGI:1890081]	56484	Q9WVH4	GO:0000122//negative regulation of transcription by RNA polymerase II;GO:0001542//ovulation from ovarian follicle;GO:0001544//initiation of primordial ovarian follicle growth;GO:0001547//antral ovarian follicle growth;GO:0001556//oocyte maturation;GO:0006355//regulation of transcription, DNA-templated;GO:0006357//regulation of transcription by RNA polymerase II;GO:0006390//mitochondrial transcrip…	GO:0005634//nucleus;GO:0005654//nucleoplasm;GO:0005737//cytoplasm;GO:0005739//mitochondrion;GO:0005741//mitochondrial outer membrane;GO:0005759//mitochondrial matrix;GO:0005829//cytosol;GO:0016020//membrane;GO:0032991//protein-containing complex;GO:0090571//RNA polymerase II transcription repressor complex;	GO:0000976//transcription cis-regulatory region binding;GO:0000978//RNA polymerase II cis-regulatory region sequence-specific DNA binding;GO:0000981//DNA-binding transcription factor activity, RNA polymerase II-specific;GO:0001221//transcription coregulator binding;GO:0001227//DNA-binding transcription repressor activity, RNA polymerase II-specific;GO:0001228//DNA-binding transcription activator …	ko05223(Non-small cell lung cancer);ko05213(Endometrial cancer);ko05208(Chemical carcinogenesis - reactive oxygen species);ko04936(Alcoholic liver disease);ko04917(Prolactin signaling pathway);ko04722(Neurotrophin signaling pathway);ko04218(Cellular senescence);ko04213(Longevity regulating pathway - multiple species);ko04211(Longevity regulating pathway);ko04152(AMPK signaling pathway);ko04151(PI…
ENSMUSG00000034714	665.911	508.785	823.037	1.61765	0.693901	0.00314102	0.187333	11	114566257	114611803	+	3739	Ttyh2	GO:0005229;GO:0005254;GO:0005886;GO:0006811;GO:0006821;GO:0016020;GO:0016021;GO:0034707;GO:0072320;GO:1902476	K22641	-	P	KOG4433;35FT1;39U89;3B9PB;3CTWR;3JCS2;4800K;492G6;4PVMW	tweety family member 2 [Source:MGI Symbol;Acc:MGI:2157091]	117160	Q3TH73	GO:0006811//ion transport;GO:0006821//chloride transport;GO:1902476//chloride transmembrane transport;	GO:0005886//plasma membrane;GO:0016020//membrane;GO:0016021//integral component of membrane;GO:0034707//chloride channel complex;	GO:0005229//intracellular calcium activated chloride channel activity;GO:0005254//chloride channel activity;GO:0072320//volume-sensitive chloride channel activity;	-
ENSMUSG00000022704	1365.04	1024.81	1705.27	1.66398	0.734641	0.00317807	0.18818	16	43681770	43747172	-	4629	Qtrt2	GO:0005737;GO:0005739;GO:0005741;GO:0006400;GO:0008033;GO:0008479;GO:0016020;GO:0016763;GO:0032991;GO:0042803;GO:0046872;GO:0046982;GO:0101030;GO:1990234	K15407	-	A;J	KOG3909;35AVD;38D8I;3BA6P;3CZK1;3JE8C;486KN;48XJZ;4PYKA	queuine tRNA-ribosyltransferase accessory subunit 2 [Source:MGI Symbol;Acc:MGI:1922194]	106248	B8ZXI1;Z4YJE9	GO:0006400//tRNA modification;GO:0008033//tRNA processing;GO:0101030//tRNA-guanine transglycosylation;	GO:0005737//cytoplasm;GO:0005739//mitochondrion;GO:0005741//mitochondrial outer membrane;GO:0016020//membrane;GO:0032991//protein-containing complex;GO:1990234//transferase complex;	GO:0008479//queuine tRNA-ribosyltransferase activity;GO:0016763//pentosyltransferase activity;GO:0042803//protein homodimerization activity;GO:0046872//metal ion binding;GO:0046982//protein heterodimerization activity;	-
ENSMUSG00000026241	45.4057	26.8659	63.9454	2.38017	1.25106	0.00318564	0.18818	1	86594013	86598293	-	1042	Nppc	GO:0001503;GO:0001666;GO:0003418;GO:0003419;GO:0005102;GO:0005179;GO:0005184;GO:0005576;GO:0005615;GO:0006182;GO:0006457;GO:0007168;GO:0008285;GO:0009410;GO:0009791;GO:0010753;GO:0019934;GO:0022414;GO:0030141;GO:0032966;GO:0032991;GO:0040014;GO:0043306;GO:0045471;GO:0045669;GO:0048513;GO:0048660;GO:0051321;GO:0051427;GO:0051447;GO:0097746;GO:1900194;GO:1900721;GO:2000279	K12336	-	O;T;M	2S2QY;35Q5N;3A241;3BR8N;3D799;3JGHJ;48E22;49B57;4Q5NU	natriuretic peptide type C [Source:MGI Symbol;Acc:MGI:97369]	18159	Q61839;Q544K5	GO:0001503//ossification;GO:0001666//response to hypoxia;GO:0003418//growth plate cartilage chondrocyte differentiation;GO:0003419//growth plate cartilage chondrocyte proliferation;GO:0006182//cGMP biosynthetic process;GO:0006457//protein folding;GO:0007168//receptor guanylyl cyclase signaling pathway;GO:0008285//negative regulation of cell population proliferation;GO:0009410//response to xenobio…	GO:0005576//extracellular region;GO:0005615//extracellular space;GO:0030141//secretory granule;GO:0032991//protein-containing complex;	GO:0005102//signaling receptor binding;GO:0005179//hormone activity;GO:0005184//neuropeptide hormone activity;GO:0051427//hormone receptor binding;	ko05418(Fluid shear stress and atherosclerosis);ko04270(Vascular smooth muscle contraction);ko04022(cGMP-PKG signaling pathway)
ENSMUSG00000018927	279.942	192.926	366.957	1.90206	0.927564	0.00319498	0.18818	11	83478708	83483913	-	1795	Ccl6	GO:0002548;GO:0005125;GO:0005576;GO:0005615;GO:0006935;GO:0006954;GO:0006955;GO:0007186;GO:0008009;GO:0030593;GO:0031726;GO:0042056;GO:0043547;GO:0048020;GO:0048247;GO:0050918;GO:0060326;GO:0070098;GO:0070374;GO:0071346;GO:0071347;GO:0071356	K05510	-	M;T	2TJX7;35R0J;3AQTR;3C2FU;3DIV1;3JHSP;48GCN;49D01	chemokine (C-C motif) ligand 6 [Source:MGI Symbol;Acc:MGI:98263]	20305	P27784	GO:0002548//monocyte chemotaxis;GO:0006935//chemotaxis;GO:0006954//inflammatory response;GO:0006955//immune response;GO:0007186//G protein-coupled receptor signaling pathway;GO:0030593//neutrophil chemotaxis;GO:0043547//positive regulation of GTPase activity;GO:0048247//lymphocyte chemotaxis;GO:0050918//positive chemotaxis;GO:0060326//cell chemotaxis;GO:0070098//chemokine-mediated signaling pathw…	GO:0005576//extracellular region;GO:0005615//extracellular space;	GO:0005125//cytokine activity;GO:0008009//chemokine activity;GO:0031726//CCR1 chemokine receptor binding;GO:0042056//chemoattractant activity;GO:0048020//CCR chemokine receptor binding;	ko04062(Chemokine signaling pathway);ko04061(Viral protein interaction with cytokine and cytokine receptor);ko04060(Cytokine-cytokine receptor interaction)
ENSMUSG00000037843	9.11986	18.2397	0	0	-Inf	0.00319757	0.18818	2	157756573	157786639	+	1363	Vstm2l	GO:0005576;GO:0005737;GO:0043524	K25746	-	S;T	2RY0S;35NU1;3A27H;3BQMK;3D21R;3JDH5;481EU;4999Q;4PTM0	V-set and transmembrane domain containing 2-like [Source:MGI Symbol;Acc:MGI:2685537]	277432	Q6PDS0;A2ACD2	GO:0043524//negative regulation of neuron apoptotic process;	GO:0005576//extracellular region;GO:0005737//cytoplasm;	-	-
ENSMUSG00000030518	239.476	135.692	343.26	2.52969	1.33896	0.00322265	0.18894	7	64405839	64806318	-	5303	Fam189a1	GO:0003674;GO:0005575;GO:0008150;GO:0016020;GO:0016021	-	-	S	2QUMS;35HBJ;38G4N;3BCFD;3CR7J;3JF8T;480RH;48ZW5;4Q314	family with sequence similarity 189, member A1 [Source:MGI Symbol;Acc:MGI:1917888]	70638	Q6A044	GO:0008150//biological_process;	GO:0005575//cellular_component;GO:0016020//membrane;GO:0016021//integral component of membrane;	GO:0003674//molecular_function;	-
ENSMUSG00000028199	617.531	767.415	467.648	0.609381	-0.714583	0.00325086	0.18894	3	154302348	154328819	+	6195	Cryz	GO:0003723;GO:0003730;GO:0003960;GO:0005737;GO:0005829;GO:0008270;GO:0016491;GO:0016616;GO:0042178;GO:0042802;GO:0050661;GO:0051289;GO:0070402	K00344	EC:1.6.5.5	C	KOG1198;35F9G;39JG1;3BDWX;3CW7R;3JCMM;485F7;48ZFQ;4Q7VF	crystallin, zeta [Source:MGI Symbol;Acc:MGI:88527]	12972	P47199	GO:0042178//xenobiotic catabolic process;GO:0051289//protein homotetramerization;	GO:0005737//cytoplasm;GO:0005829//cytosol;	GO:0003723//RNA binding;GO:0003730//mRNA 3'-UTR binding;GO:0003960//NADPH:quinone reductase activity;GO:0008270//zinc ion binding;GO:0016491//oxidoreductase activity;GO:0016616//oxidoreductase activity, acting on the CH-OH group of donors, NAD or NADP as acceptor;GO:0042802//identical protein binding;GO:0050661//NADP binding;GO:0070402//NADPH binding;	-
ENSMUSG00000072145	10.5465	21.093	0	0	-Inf	0.00325722	0.18894	14	44729920	44743802	+	1509	BC061237	GO:0003674;GO:0008150	-	-	-	-	cDNA sequence BC061237 [Source:MGI Symbol;Acc:MGI:2682320]	385138	Q6P8I2	GO:0008150//biological_process;	-	GO:0003674//molecular_function;	-
ENSMUSG00000052271	133.841	94.1065	173.576	1.84446	0.8832	0.00325908	0.18894	5	144127104	144131259	+	3494	Bhlha15	GO:0000977;GO:0000978;GO:0000981;GO:0001228;GO:0002071;GO:0003677;GO:0005634;GO:0006355;GO:0006357;GO:0006851;GO:0007030;GO:0007186;GO:0007267;GO:0010832;GO:0019722;GO:0030182;GO:0030968;GO:0042149;GO:0042593;GO:0042802;GO:0045944;GO:0046983;GO:0048312;GO:0051649;GO:0072560;GO:1990837	K08040	-	K	KOG3898;35KE9;3A0DF;3BRKG;3D2NV;3JG3N;485V4;496HX;4PUZ9	basic helix-loop-helix family, member a15 [Source:MGI Symbol;Acc:MGI:891976]	17341	Q9QYC3	GO:0002071//glandular epithelial cell maturation;GO:0006355//regulation of transcription, DNA-templated;GO:0006357//regulation of transcription by RNA polymerase II;GO:0006851//mitochondrial calcium ion transmembrane transport;GO:0007030//Golgi organization;GO:0007186//G protein-coupled receptor signaling pathway;GO:0007267//cell-cell signaling;GO:0010832//negative regulation of myotube different…	GO:0005634//nucleus;	GO:0000977//RNA polymerase II transcription regulatory region sequence-specific DNA binding;GO:0000978//RNA polymerase II cis-regulatory region sequence-specific DNA binding;GO:0000981//DNA-binding transcription factor activity, RNA polymerase II-specific;GO:0001228//DNA-binding transcription activator activity, RNA polymerase II-specific;GO:0003677//DNA binding;GO:0042802//identical protein bind…	ko04950(Maturity onset diabetes of the young)
ENSMUSG00000022598	49.1718	97.9643	0.379398	0.00387282	-8.0124	0.00327315	0.18894	15	74586688	74588918	+	860	Psca	GO:0005886;GO:0016020;GO:0031225;GO:0033130;GO:0070373;GO:0099601	-	-	S	2SCWD;35QHF;3A72R;3BSVB;3D8ED;3JHHS;48F80;49CDF;4Q5WH	prostate stem cell antigen [Source:MGI Symbol;Acc:MGI:1919623]	72373	P57096	GO:0070373//negative regulation of ERK1 and ERK2 cascade;GO:0099601//regulation of neurotransmitter receptor activity;	GO:0005886//plasma membrane;GO:0016020//membrane;GO:0031225//anchored component of membrane;	GO:0033130//acetylcholine receptor binding;	-
ENSMUSG00000071713	857.634	659.617	1055.65	1.6004	0.678432	0.00328588	0.18894	15	78209952	78238047	+	7277	Csf2rb	GO:0001558;GO:0004896;GO:0005515;GO:0005886;GO:0006468;GO:0007259;GO:0009897;GO:0016020;GO:0016021;GO:0016064;GO:0019221;GO:0030526;GO:0038157;GO:0070665	K04738	-	S;T	2RP2T;35IM4;38Z8X;3BBTQ;3CSSC;3JDIY;48536;494EE;4PZTA	colony stimulating factor 2 receptor, beta, low- affinity (granulocyte-macrophage) [Source:MGI Symbol;Acc:MGI:1339759]	12983	P26955	GO:0001558//regulation of cell growth;GO:0006468//protein phosphorylation;GO:0007259//receptor signaling pathway via JAK-STAT;GO:0016064//immunoglobulin mediated immune response;GO:0019221//cytokine-mediated signaling pathway;GO:0038157//granulocyte-macrophage colony-stimulating factor signaling pathway;GO:0070665//positive regulation of leukocyte proliferation;	GO:0005886//plasma membrane;GO:0009897//external side of plasma membrane;GO:0016020//membrane;GO:0016021//integral component of membrane;GO:0030526//granulocyte macrophage colony-stimulating factor receptor complex;	GO:0004896//cytokine receptor activity;GO:0005515//protein binding;	ko05200(Pathways in cancer);ko04630(JAK-STAT signaling pathway);ko04210(Apoptosis);ko04060(Cytokine-cytokine receptor interaction)
ENSMUSG00000032278	110.302	144.013	76.5919	0.531841	-0.910934	0.00329676	0.18894	9	61860763	61934138	-	3954	Paqr5	GO:0005496;GO:0005886;GO:0008289;GO:0016020;GO:0016021;GO:0030154;GO:0038023;GO:0048477	K25041	-	T	KOG0748;35J93;38G3G;3B9NP;3CRV8;3JC34;486C9;4916U;4PSBD	progestin and adipoQ receptor family member V [Source:MGI Symbol;Acc:MGI:1921340]	74090	Q9DCU0	GO:0030154//cell differentiation;GO:0048477//oogenesis;	GO:0005886//plasma membrane;GO:0016020//membrane;GO:0016021//integral component of membrane;	GO:0005496//steroid binding;GO:0008289//lipid binding;GO:0038023//signaling receptor activity;	ko05207(Chemical carcinogenesis - receptor activation)
ENSMUSG00000090150	710.873	878.168	543.577	0.61899	-0.692012	0.00330274	0.18894	9	103940576	104004924	+	9798	Acad11	GO:0004466;GO:0005634;GO:0005777;GO:0006635;GO:0016491;GO:0016627;GO:0017099;GO:0031966;GO:0033539;GO:0050660;GO:0070991	K11730	-	C;I	KOG1469;35IW9;38BWX;3BDYX;3CUUN;3J77N;4862E;491GF;4PUFM	acyl-Coenzyme A dehydrogenase family, member 11 [Source:MGI Symbol;Acc:MGI:2143169]	102632	Q80XL6;A0A0R4J0I6	GO:0006635//fatty acid beta-oxidation;GO:0033539//fatty acid beta-oxidation using acyl-CoA dehydrogenase;	GO:0005634//nucleus;GO:0005777//peroxisome;GO:0031966//mitochondrial membrane;	GO:0004466//long-chain-acyl-CoA dehydrogenase activity;GO:0016491//oxidoreductase activity;GO:0016627//oxidoreductase activity, acting on the CH-CH group of donors;GO:0017099//very-long-chain-acyl-CoA dehydrogenase activity;GO:0050660//flavin adenine dinucleotide binding;GO:0070991//medium-chain-acyl-CoA dehydrogenase activity;	-
ENSMUSG00000044177	1419.91	2300.88	538.939	0.234232	-2.09399	0.00330971	0.18894	11	94126782	94136831	-	3827	Wfikkn2	GO:0001501;GO:0004857;GO:0004867;GO:0005515;GO:0005576;GO:0005615;GO:0007179;GO:0008191;GO:0010466;GO:0010951;GO:0030414;GO:0030512;GO:0032091;GO:0043392;GO:0048019;GO:0050431;GO:0055001;GO:0060021;GO:2000272	K23621	-	O;T;P	KOG4597;35N1G;38I4M;3BH8F;3CV3X;3JC4R;486HV;49791;4Q4RZ	WAP, follistatin/kazal, immunoglobulin, kunitz and netrin domain containing 2 [Source:MGI Symbol;Acc:MGI:2669209]	278507	Q7TQN3	GO:0001501//skeletal system development;GO:0007179//transforming growth factor beta receptor signaling pathway;GO:0010466//negative regulation of peptidase activity;GO:0010951//negative regulation of endopeptidase activity;GO:0030512//negative regulation of transforming growth factor beta receptor signaling pathway;GO:0032091//negative regulation of protein binding;GO:0043392//negative regulation…	GO:0005576//extracellular region;GO:0005615//extracellular space;	GO:0004857//enzyme inhibitor activity;GO:0004867//serine-type endopeptidase inhibitor activity;GO:0005515//protein binding;GO:0008191//metalloendopeptidase inhibitor activity;GO:0030414//peptidase inhibitor activity;GO:0048019//receptor antagonist activity;GO:0050431//transforming growth factor beta binding;	-
ENSMUSG00000018819	6959.8	5286.96	8632.65	1.63282	0.707365	0.00331679	0.18894	7	142014546	142048604	+	5174	Lsp1	GO:0003779;GO:0005886;GO:0006915;GO:0006935;GO:0006952;GO:0007010;GO:0007165;GO:0008092;GO:0016020;GO:0098761	K14957	-	S;O	KOG3656;35MX4;38HSJ;3BJJJ;3D396;3J2RE;4881V;491S4;4PY2S	lymphocyte specific 1 [Source:MGI Symbol;Acc:MGI:96832]	16985	P19973	GO:0006915//apoptotic process;GO:0006935//chemotaxis;GO:0006952//defense response;GO:0007010//cytoskeleton organization;GO:0007165//signal transduction;GO:0098761//cellular response to interleukin-7;	GO:0005886//plasma membrane;GO:0016020//membrane;	GO:0003779//actin binding;GO:0008092//cytoskeletal protein binding;	ko05152(Tuberculosis);ko04625(C-type lectin receptor signaling pathway)
ENSMUSG00000015143	13176.1	16021.7	10330.5	0.644786	-0.633108	0.00334121	0.189342	12	80214321	80307145	-	5533	Actn1	GO:0001725;GO:0001726;GO:0003725;GO:0003779;GO:0005178;GO:0005509;GO:0005515;GO:0005519;GO:0005634;GO:0005737;GO:0005856;GO:0005884;GO:0005886;GO:0005903;GO:0005911;GO:0005916;GO:0005925;GO:0007015;GO:0016020;GO:0017166;GO:0019904;GO:0030017;GO:0030018;GO:0030036;GO:0030054;GO:0030141;GO:0030220;GO:0030374;GO:0030863;GO:0030864;GO:0030865;GO:0032127;GO:0036344;GO:0042803;GO:0042995;GO:0043197;GO:…	K05699	-	Z	KOG0035;35B7V;38C3U;3BB7X;3CV9K;3J2Q9;48697;48VA4	actinin, alpha 1 [Source:MGI Symbol;Acc:MGI:2137706]	109711	Q7TPR4	GO:0007015//actin filament organization;GO:0030036//actin cytoskeleton organization;GO:0030220//platelet formation;GO:0030865//cortical cytoskeleton organization;GO:0036344//platelet morphogenesis;GO:0045893//positive regulation of transcription, DNA-templated;GO:0048041//focal adhesion assembly;GO:0051017//actin filament bundle assembly;GO:0051639//actin filament network formation;GO:0055001//mu…	GO:0001725//stress fiber;GO:0001726//ruffle;GO:0005634//nucleus;GO:0005737//cytoplasm;GO:0005856//cytoskeleton;GO:0005884//actin filament;GO:0005886//plasma membrane;GO:0005903//brush border;GO:0005911//cell-cell junction;GO:0005916//fascia adherens;GO:0005925//focal adhesion;GO:0016020//membrane;GO:0030017//sarcomere;GO:0030018//Z disc;GO:0030054//cell junction;GO:0030141//secretory granule;GO:0…	GO:0003725//double-stranded RNA binding;GO:0003779//actin binding;GO:0005178//integrin binding;GO:0005509//calcium ion binding;GO:0005515//protein binding;GO:0005519//cytoskeletal regulatory protein binding;GO:0017166//vinculin binding;GO:0019904//protein domain specific binding;GO:0030374//nuclear receptor coactivator activity;GO:0042803//protein homodimerization activity;GO:0044325//transmembra…	ko05322(Systemic lupus erythematosus);ko05203(Viral carcinogenesis);ko05146(Amoebiasis);ko04810(Regulation of actin cytoskeleton);ko04670(Leukocyte transendothelial migration);ko04530(Tight junction);ko04520(Adherens junction);ko04510(Focal adhesion)
ENSMUSG00000048217	43.4124	85.1982	1.62659	0.0190918	-5.7109	0.00335417	0.189342	11	102036339	102040303	+	2838	Nags	GO:0000050;GO:0004042;GO:0005739;GO:0005759;GO:0006526;GO:0006536;GO:0016407;GO:0016740;GO:0016746;GO:0103045	K11067	EC:2.3.1.1	E	KOG2436;35J3P;38FTK;3BEWU;3D1DJ;3J9JP;488MV;491IX;4PT0N	N-acetylglutamate synthase [Source:MGI Symbol;Acc:MGI:2387600]	217214	Q8R4H7	GO:0000050//urea cycle;GO:0006526//arginine biosynthetic process;GO:0006536//glutamate metabolic process;	GO:0005739//mitochondrion;GO:0005759//mitochondrial matrix;	GO:0004042//acetyl-CoA:L-glutamate N-acetyltransferase activity;GO:0016407//acetyltransferase activity;GO:0016740//transferase activity;GO:0016746//acyltransferase activity;GO:0103045//methione N-acyltransferase activity;	ko00220(Arginine biosynthesis)
ENSMUSG00000079186	243.865	402.317	85.4138	0.212305	-2.23579	0.00336429	0.189342	14	56468898	56472113	-	894	Gzmc	GO:0004252;GO:0005737;GO:0005764;GO:0006508;GO:0008233;GO:0008236;GO:0016787;GO:0017148;GO:0019835;GO:0042267;GO:0043231;GO:0044194;GO:0051603;GO:0070269;GO:0140507	-	-	O;E	KOG3627;35AY5;391KY;3B9Q5;3CRNT;3J8ER;484YZ;494AT;4Q35M	granzyme C [Source:MGI Symbol;Acc:MGI:109256]	14940	P08882;Q0VB76	GO:0006508//proteolysis;GO:0017148//negative regulation of translation;GO:0019835//cytolysis;GO:0042267//natural killer cell mediated cytotoxicity;GO:0051603//proteolysis involved in cellular protein catabolic process;GO:0070269//pyroptosis;GO:0140507//granzyme-mediated programmed cell death signaling pathway;	GO:0005737//cytoplasm;GO:0005764//lysosome;GO:0043231//intracellular membrane-bounded organelle;GO:0044194//cytolytic granule;	GO:0004252//serine-type endopeptidase activity;GO:0008233//peptidase activity;GO:0008236//serine-type peptidase activity;GO:0016787//hydrolase activity;	-
ENSMUSG00000026259	497.108	646.267	347.948	0.538398	-0.893256	0.00337693	0.189342	1	87404556	87501592	-	3905	Ngef	GO:0005085;GO:0005515;GO:0005737;GO:0005829;GO:0007399;GO:0016020;GO:0030154;GO:0030426;GO:0042995;GO:0043087;GO:0046875;GO:0048013;GO:0050790;GO:0061002;GO:0090630;GO:0098883;GO:0098978	K07525	-	T	KOG3523;35NST;38CD2;3BEE7;3CTY1;3J6CA;483PH;48YFV;4PT0V	neuronal guanine nucleotide exchange factor [Source:MGI Symbol;Acc:MGI:1858414]	53972	Q8CHT1;E9QK62	GO:0007399//nervous system development;GO:0030154//cell differentiation;GO:0043087//regulation of GTPase activity;GO:0048013//ephrin receptor signaling pathway;GO:0050790//regulation of catalytic activity;GO:0061002//negative regulation of dendritic spine morphogenesis;GO:0090630//activation of GTPase activity;GO:0098883//synapse pruning;	GO:0005737//cytoplasm;GO:0005829//cytosol;GO:0016020//membrane;GO:0030426//growth cone;GO:0042995//cell projection;GO:0098978//glutamatergic synapse;	GO:0005085//guanyl-nucleotide exchange factor activity;GO:0005515//protein binding;GO:0046875//ephrin receptor binding;	ko04360(Axon guidance)
ENSMUSG00000022340	228.478	167.267	289.689	1.73189	0.792348	0.00337937	0.189342	15	44535252	44651459	-	7702	Sybu	GO:0000139;GO:0005794;GO:0005874;GO:0005881;GO:0008017;GO:0016020;GO:0016021;GO:0017075;GO:0019894;GO:0019896;GO:0031982;GO:0035774;GO:0043231;GO:0060025;GO:0060074;GO:0061178;GO:0097433;GO:1904115;GO:1990048	-	-	S	2QQZ1;35EE2;38VH8;3BGKN;3D1HB;3J27T;4815S;492UB;4Q51N	syntabulin (syntaxin-interacting) [Source:MGI Symbol;Acc:MGI:2442392]	319613	Q8BHS8	GO:0019896//axonal transport of mitochondrion;GO:0035774//positive regulation of insulin secretion involved in cellular response to glucose stimulus;GO:0060025//regulation of synaptic activity;GO:0060074//synapse maturation;GO:0061178//regulation of insulin secretion involved in cellular response to glucose stimulus;GO:1990048//anterograde neuronal dense core vesicle transport;	GO:0000139//Golgi membrane;GO:0005794//Golgi apparatus;GO:0005874//microtubule;GO:0005881//cytoplasmic microtubule;GO:0016020//membrane;GO:0016021//integral component of membrane;GO:0031982//vesicle;GO:0043231//intracellular membrane-bounded organelle;GO:0097433//dense body;GO:1904115//axon cytoplasm;	GO:0008017//microtubule binding;GO:0017075//syntaxin-1 binding;GO:0019894//kinesin binding;	-
ENSMUSG00000030257	1195.3	1579	811.595	0.513992	-0.960183	0.00338777	0.189342	6	112694932	112924227	-	9852	Srgap3	GO:0005515;GO:0007165;GO:0016020;GO:0016021	K07526	-	S;T	KOG3565;35JN6;38E5U;3BCX7;3CWEW;3J7FT;481PY;491JC;4Q1NR	SLIT-ROBO Rho GTPase activating protein 3 [Source:MGI Symbol;Acc:MGI:2152938]	259302	Q812A2;Q91Z68;F8VPQ4	GO:0007165//signal transduction;	GO:0016020//membrane;GO:0016021//integral component of membrane;	GO:0005515//protein binding;	ko04360(Axon guidance)
ENSMUSG00000056380	119.913	239.826	0	0	-Inf	0.00340456	0.189388	X	70707273	70712863	+	3069	Gpr50	GO:0004930;GO:0005515;GO:0005654;GO:0005886;GO:0007165;GO:0007186;GO:0008502;GO:0016020;GO:0016021	K04287	-	O;T	KOG3656;35IQQ;39ZB6;3B99R;3CZ5T;3J53M;483M2;495S1;4Q4DK	G-protein-coupled receptor 50 [Source:MGI Symbol;Acc:MGI:1333877]	14765	O88495	GO:0007165//signal transduction;GO:0007186//G protein-coupled receptor signaling pathway;	GO:0005654//nucleoplasm;GO:0005886//plasma membrane;GO:0016020//membrane;GO:0016021//integral component of membrane;	GO:0004930//G protein-coupled receptor activity;GO:0005515//protein binding;GO:0008502//melatonin receptor activity;	ko04080(Neuroactive ligand-receptor interaction)
ENSMUSG00000028069	243.612	179.532	307.693	1.71386	0.777253	0.0034099	0.189388	3	87950415	87963300	+	2447	Gpatch4	GO:0002244;GO:0003676;GO:0005730;GO:0090069	-	-	A;D;B	KOG2809;35BGW;39X46;3BG0A;3CTUV;3J3AF;482NX;48YZS;4PXHK	G patch domain containing 4 [Source:MGI Symbol;Acc:MGI:1913864]	66614	Q3TFK5	GO:0002244//hematopoietic progenitor cell differentiation;GO:0090069//regulation of ribosome biogenesis;	GO:0005730//nucleolus;	GO:0003676//nucleic acid binding;	-
ENSMUSG00000026922	445.095	553.731	336.459	0.607621	-0.718756	0.00348165	0.192771	2	26483069	26494429	-	2130	Agpat2	GO:0001819;GO:0003841;GO:0005783;GO:0005789;GO:0006629;GO:0006654;GO:0008544;GO:0008654;GO:0009410;GO:0016020;GO:0016021;GO:0016024;GO:0016740;GO:0016746	K13509	EC:2.3.1.51	I	KOG2848;35JQM;38GE5;3BC07;3CWDI;3J3DF;48837;48WN3;4Q1Q0	1-acylglycerol-3-phosphate O-acyltransferase 2 (lysophosphatidic acid acyltransferase, beta) [Source:MGI Symbol;Acc:MGI:1914762]	67512	Q8K3K7;Q059U0;Q9CWA8	GO:0001819//positive regulation of cytokine production;GO:0006629//lipid metabolic process;GO:0006654//phosphatidic acid biosynthetic process;GO:0008544//epidermis development;GO:0008654//phospholipid biosynthetic process;GO:0009410//response to xenobiotic stimulus;GO:0016024//CDP-diacylglycerol biosynthetic process;	GO:0005783//endoplasmic reticulum;GO:0005789//endoplasmic reticulum membrane;GO:0016020//membrane;GO:0016021//integral component of membrane;	GO:0003841//1-acylglycerol-3-phosphate O-acyltransferase activity;GO:0016740//transferase activity;GO:0016746//acyltransferase activity;	ko04975(Fat digestion and absorption);ko04072(Phospholipase D signaling pathway);ko00564(Glycerophospholipid metabolism);ko00561(Glycerolipid metabolism)
ENSMUSG00000040037	345.255	241.993	448.516	1.85342	0.890192	0.0035056	0.193494	3	156267431	157022082	+	10506	Negr1	GO:0003674;GO:0005886;GO:0007155;GO:0007420;GO:0007626;GO:0007631;GO:0010976;GO:0016020;GO:0030425;GO:0031175;GO:0031225;GO:0043025;GO:0051963;GO:0098609	K06775	-	S;T	KOG3510;35NAI;38SYA;3BFG7;3CWH6;3J4IM;47Z2J;494F2;4Q6XF	neuronal growth regulator 1 [Source:MGI Symbol;Acc:MGI:2444846]	320840	Q80Z24	GO:0007155//cell adhesion;GO:0007420//brain development;GO:0007626//locomotory behavior;GO:0007631//feeding behavior;GO:0010976//positive regulation of neuron projection development;GO:0031175//neuron projection development;GO:0051963//regulation of synapse assembly;GO:0098609//cell-cell adhesion;	GO:0005886//plasma membrane;GO:0016020//membrane;GO:0030425//dendrite;GO:0031225//anchored component of membrane;GO:0043025//neuronal cell body;	GO:0003674//molecular_function;	ko04514(Cell adhesion molecules)
ENSMUSG00000030137	50.8767	31.1049	70.6485	2.2713	1.18352	0.0035613	0.195582	6	121187655	121203813	+	2263	Tuba8	GO:0000166;GO:0000226;GO:0000278;GO:0005200;GO:0005525;GO:0005737;GO:0005856;GO:0005874;GO:0007017;GO:0015630	K07374	-	Z	KOG1376;35GDW;38E21;3BGFN;3D3HM;3JB5R;484N6;49527;4Q3DF	tubulin, alpha 8 [Source:MGI Symbol;Acc:MGI:1858225]	53857	Q9JJZ2	GO:0000226//microtubule cytoskeleton organization;GO:0000278//mitotic cell cycle;GO:0007017//microtubule-based process;	GO:0005737//cytoplasm;GO:0005856//cytoskeleton;GO:0005874//microtubule;GO:0015630//microtubule cytoskeleton;	GO:0000166//nucleotide binding;GO:0005200//structural constituent of cytoskeleton;GO:0005525//GTP binding;	ko05132(Salmonella infection);ko05022(Pathways of neurodegeneration - multiple diseases);ko05020(Prion disease);ko05016(Huntington disease);ko05014(Amyotrophic lateral sclerosis);ko05012(Parkinson disease);ko05010(Alzheimer disease);ko04540(Gap junction);ko04530(Tight junction);ko04210(Apoptosis);ko04145(Phagosome)
ENSMUSG00000063821	9.37374	16.2627	2.48478	0.15279	-2.71038	0.00356544	0.195582	14	21726605	21764644	-	1242	Dusp29	GO:0004721;GO:0004722;GO:0004725;GO:0005515;GO:0005634;GO:0005737;GO:0006470;GO:0008138;GO:0016311;GO:0016787;GO:0016791;GO:0017018;GO:0032991;GO:0033549;GO:0042593;GO:0042692;GO:0042803;GO:0043409;GO:0070373	K14165	-	T;V	KOG1716;35ADS;38PEY;3BGPI;3CVN1;3J3C9;485TT;48VWB;4PZQD	dual specificity phosphatase 29 [Source:MGI Symbol;Acc:MGI:3647127]	435391	Q8BK84	GO:0006470//protein dephosphorylation;GO:0016311//dephosphorylation;GO:0042593//glucose homeostasis;GO:0042692//muscle cell differentiation;GO:0043409//negative regulation of MAPK cascade;GO:0070373//negative regulation of ERK1 and ERK2 cascade;	GO:0005634//nucleus;GO:0005737//cytoplasm;GO:0032991//protein-containing complex;	GO:0004721//phosphoprotein phosphatase activity;GO:0004722//protein serine/threonine phosphatase activity;GO:0004725//protein tyrosine phosphatase activity;GO:0005515//protein binding;GO:0008138//protein tyrosine/serine/threonine phosphatase activity;GO:0016787//hydrolase activity;GO:0016791//phosphatase activity;GO:0017018//myosin phosphatase activity;GO:0033549//MAP kinase phosphatase activity;…	-
ENSMUSG00000030093	170.104	80.3965	259.811	3.23162	1.69226	0.00358378	0.195983	6	91340963	91388345	-	3172	Wnt7a	GO:0000578;GO:0001502;GO:0001525;GO:0002062;GO:0005102;GO:0005109;GO:0005125;GO:0005576;GO:0005615;GO:0005788;GO:0006915;GO:0007165;GO:0007267;GO:0007269;GO:0007275;GO:0007416;GO:0008284;GO:0009887;GO:0009888;GO:0009953;GO:0009986;GO:0010595;GO:0010628;GO:0014719;GO:0014834;GO:0016055;GO:0021707;GO:0021846;GO:0022009;GO:0030010;GO:0030154;GO:0030182;GO:0030326;GO:0031012;GO:0031133;GO:0032355;GO:…	K00572	-	M;T	KOG3913;35CWX;38K2G;3B9HW;3CS9G;3J9B9;47ZM9;493RX;4Q7CK	wingless-type MMTV integration site family, member 7A [Source:MGI Symbol;Acc:MGI:98961]	22421	P24383	GO:0000578//embryonic axis specification;GO:0001502//cartilage condensation;GO:0001525//angiogenesis;GO:0002062//chondrocyte differentiation;GO:0006915//apoptotic process;GO:0007165//signal transduction;GO:0007267//cell-cell signaling;GO:0007269//neurotransmitter secretion;GO:0007275//multicellular organism development;GO:0007416//synapse assembly;GO:0008284//positive regulation of cell populatio…	GO:0005576//extracellular region;GO:0005615//extracellular space;GO:0005788//endoplasmic reticulum lumen;GO:0009986//cell surface;GO:0031012//extracellular matrix;GO:0098685//Schaffer collateral - CA1 synapse;GO:0098793//presynapse;GO:0098978//glutamatergic synapse;	GO:0005102//signaling receptor binding;GO:0005109//frizzled binding;GO:0005125//cytokine activity;GO:0048018//receptor ligand activity;	ko05226(Gastric cancer);ko05225(Hepatocellular carcinoma);ko05224(Breast cancer);ko05217(Basal cell carcinoma);ko05205(Proteoglycans in cancer);ko05200(Pathways in cancer);ko05165(Human papillomavirus infection);ko05022(Pathways of neurodegeneration - multiple diseases);ko05010(Alzheimer disease);ko04934(Cushing syndrome);ko04916(Melanogenesis);ko04550(Signaling pathways regulating pluripotency o…
ENSMUSG00000073481	1342.93	1645.1	1040.76	0.632644	-0.660533	0.00360929	0.196773	1	184545265	184578648	-	6629	Mtarc2	GO:0003824;GO:0005739;GO:0005741;GO:0005743;GO:0005777;GO:0006809;GO:0008940;GO:0016020;GO:0016491;GO:0016661;GO:0030151;GO:0030170;GO:0042126;GO:0043546;GO:0070458;GO:0098809	-	-	E	KOG2362;35KK8;38ENX;3BBBX;3CS49;3JF3N;47ZZN;48V5T;4PZ3F	mitochondrial amidoxime reducing component 2 [Source:MGI Symbol;Acc:MGI:1914497]	67247	Q922Q1	GO:0006809//nitric oxide biosynthetic process;GO:0042126//nitrate metabolic process;GO:0070458//cellular detoxification of nitrogen compound;	GO:0005739//mitochondrion;GO:0005741//mitochondrial outer membrane;GO:0005743//mitochondrial inner membrane;GO:0005777//peroxisome;GO:0016020//membrane;	GO:0003824//catalytic activity;GO:0008940//nitrate reductase activity;GO:0016491//oxidoreductase activity;GO:0016661//oxidoreductase activity, acting on other nitrogenous compounds as donors;GO:0030151//molybdenum ion binding;GO:0030170//pyridoxal phosphate binding;GO:0043546//molybdopterin cofactor binding;GO:0098809//nitrite reductase activity;	-
ENSMUSG00000041920	395.247	297.646	492.848	1.65582	0.727545	0.00363834	0.19775	11	109341681	109364424	-	4883	Slc16a6	GO:0005886;GO:0005887;GO:0008028;GO:0015293;GO:0015718;GO:0016020;GO:0016021;GO:0022857;GO:0055085	K08183	-	Q;I;G	KOG2504;35PDE;38FZ2;3BFC5;3CXS2;3JEXV;48358;494PC;4Q4V4	solute carrier family 16 (monocarboxylic acid transporters), member 6 [Source:MGI Symbol;Acc:MGI:2144585]	104681	B1AT66	GO:0015718//monocarboxylic acid transport;GO:0055085//transmembrane transport;	GO:0005886//plasma membrane;GO:0005887//integral component of plasma membrane;GO:0016020//membrane;GO:0016021//integral component of membrane;	GO:0008028//monocarboxylic acid transmembrane transporter activity;GO:0015293//symporter activity;GO:0022857//transmembrane transporter activity;	-
ENSMUSG00000022715	8.36943	16.7389	0	0	-Inf	0.00365169	0.19787	16	8227139	8243000	-	1407	Tmem114	GO:0003674;GO:0005886;GO:0008150;GO:0016020;GO:0016021;GO:0016324;GO:0016327	-	-	S	2QR97;35IC0;39VFI;3BJTI;3D1NQ;3JBPZ;48B95;497G4;4PW5U	transmembrane protein 114 [Source:MGI Symbol;Acc:MGI:1921970]	74720	Q9D563;A0A811BIT3	GO:0008150//biological_process;	GO:0005886//plasma membrane;GO:0016020//membrane;GO:0016021//integral component of membrane;GO:0016324//apical plasma membrane;GO:0016327//apicolateral plasma membrane;	GO:0003674//molecular_function;	-
ENSMUSG00000019806	681.286	483.426	879.147	1.81858	0.862809	0.00369246	0.199471	10	13522798	13744724	-	9196	Aig1	GO:0005886;GO:0006629;GO:0012505;GO:0016020;GO:0016021;GO:0016787;GO:0042758	-	-	S;W	KOG3989;3595T;38Q7Y;3BBYM;3CVI3;3J5V9;482QD;48Z16;4Q7IG	androgen-induced 1 [Source:MGI Symbol;Acc:MGI:1913503]	66253	Q9D8B1;Q3TS32	GO:0006629//lipid metabolic process;GO:0042758//long-chain fatty acid catabolic process;	GO:0005886//plasma membrane;GO:0012505//endomembrane system;GO:0016020//membrane;GO:0016021//integral component of membrane;	GO:0016787//hydrolase activity;	-
ENSMUSG00000051243	36.9465	65.3765	8.51661	0.13027	-2.94042	0.0037174	0.199758	9	58103580	58111602	-	5921	Islr2	GO:0005515;GO:0005886;GO:0007399;GO:0009986;GO:0016020;GO:0016021;GO:0045773	-	-	T;U	KOG0619;35CVV;38HBP;3B967;3D0E6;3JC4V;48C83;492SI;4PTU0	immunoglobulin superfamily containing leucine-rich repeat 2 [Source:MGI Symbol;Acc:MGI:2444277]	320563	Q5RKR3	GO:0007399//nervous system development;GO:0045773//positive regulation of axon extension;	GO:0005886//plasma membrane;GO:0009986//cell surface;GO:0016020//membrane;GO:0016021//integral component of membrane;	GO:0005515//protein binding;	-
ENSMUSG00000052363	30.75	10.7837	50.7164	4.70308	2.2336	0.00372024	0.199758	16	32315083	32380784	+	2232	Zdhhc19	GO:0000139;GO:0005737;GO:0005783;GO:0005794;GO:0006612;GO:0016020;GO:0016021;GO:0016409;GO:0016740;GO:0016746;GO:0018230;GO:0019706;GO:0048471;GO:0097356	K18932	EC:2.3.1.225	S;Z	KOG1311;359RY;39XMN;3BM6B;3D5NC;3J7MQ;489F3;491UR;4Q3Z8	zinc finger, DHHC domain containing 19 [Source:MGI Symbol;Acc:MGI:2682948]	245308	Q810M5	GO:0006612//protein targeting to membrane;GO:0018230//peptidyl-L-cysteine S-palmitoylation;	GO:0000139//Golgi membrane;GO:0005737//cytoplasm;GO:0005783//endoplasmic reticulum;GO:0005794//Golgi apparatus;GO:0016020//membrane;GO:0016021//integral component of membrane;GO:0048471//perinuclear region of cytoplasm;GO:0097356//perinucleolar compartment;	GO:0016409//palmitoyltransferase activity;GO:0016740//transferase activity;GO:0016746//acyltransferase activity;GO:0019706//protein-cysteine S-palmitoyltransferase activity;	-
ENSMUSG00000042367	156.592	305.698	7.48612	0.0244886	-5.35174	0.00376763	0.201693	4	127219028	127224637	-	1966	Gjb3	GO:0001701;GO:0001890;GO:0005243;GO:0005515;GO:0005737;GO:0005886;GO:0005911;GO:0005921;GO:0005922;GO:0007154;GO:0007267;GO:0007283;GO:0016020;GO:0016021;GO:0030054;GO:0043231;GO:0043588;GO:0055085;GO:0070161;GO:0071300	K07622	-	S	2QRC0;35CTH;38HGN;3BITK;3D1IZ;3JDJB;485ST;4904A;4Q42W	gap junction protein, beta 3 [Source:MGI Symbol;Acc:MGI:95721]	14620	P28231;A0A654ICX2	GO:0001701//in utero embryonic development;GO:0001890//placenta development;GO:0007154//cell communication;GO:0007267//cell-cell signaling;GO:0007283//spermatogenesis;GO:0043588//skin development;GO:0055085//transmembrane transport;GO:0071300//cellular response to retinoic acid;	GO:0005737//cytoplasm;GO:0005886//plasma membrane;GO:0005911//cell-cell junction;GO:0005921//gap junction;GO:0005922//connexin complex;GO:0016020//membrane;GO:0016021//integral component of membrane;GO:0030054//cell junction;GO:0043231//intracellular membrane-bounded organelle;GO:0070161//anchoring junction;	GO:0005243//gap junction channel activity;GO:0005515//protein binding;	-
ENSMUSG00000047182	68.2452	118.96	17.5299	0.147359	-2.76259	0.00378425	0.201865	5	137641293	137643976	-	2338	Irs3	GO:0005158;GO:0005829;GO:0005886;GO:0007165;GO:0008286;GO:0043231;GO:0043548	K17445	-	S;T	2QUNU;35NXK;38GA4;3BWRX;3D3KQ;3JERE;48DNP;48UUZ;4Q05A	insulin receptor substrate 3 [Source:MGI Symbol;Acc:MGI:1194882]	16369	O54718	GO:0007165//signal transduction;GO:0008286//insulin receptor signaling pathway;	GO:0005829//cytosol;GO:0005886//plasma membrane;GO:0043231//intracellular membrane-bounded organelle;	GO:0005158//insulin receptor binding;GO:0043548//phosphatidylinositol 3-kinase binding;	ko05010(Alzheimer disease);ko04935(Growth hormone synthesis, secretion and action);ko04930(Type II diabetes mellitus);ko04923(Regulation of lipolysis in adipocytes);ko04920(Adipocytokine signaling pathway);ko04910(Insulin signaling pathway);ko04213(Longevity regulating pathway - multiple species);ko04211(Longevity regulating pathway);ko04152(AMPK signaling pathway);ko04140(Autophagy - animal);ko0…
ENSMUSG00000040284	10.3018	20.2243	0.379398	0.0187596	-5.73623	0.00380053	0.201865	14	56394039	56397036	-	909	Gzmg	GO:0004252;GO:0005737;GO:0005764;GO:0006508;GO:0008233;GO:0008236;GO:0016787;GO:0017148;GO:0019835;GO:0042267;GO:0043231;GO:0044194;GO:0051603;GO:0070269;GO:0140507	-	-	O;E	KOG3627;35AY5;391KY;3B9Q5;3CRNT;3J8ER;484YZ;494AT;4Q35M	granzyme G [Source:MGI Symbol;Acc:MGI:109253]	14944	P13366;Q4KL28	GO:0006508//proteolysis;GO:0017148//negative regulation of translation;GO:0019835//cytolysis;GO:0042267//natural killer cell mediated cytotoxicity;GO:0051603//proteolysis involved in cellular protein catabolic process;GO:0070269//pyroptosis;GO:0140507//granzyme-mediated programmed cell death signaling pathway;	GO:0005737//cytoplasm;GO:0005764//lysosome;GO:0043231//intracellular membrane-bounded organelle;GO:0044194//cytolytic granule;	GO:0004252//serine-type endopeptidase activity;GO:0008233//peptidase activity;GO:0008236//serine-type peptidase activity;GO:0016787//hydrolase activity;	-
ENSMUSG00000040283	56.1189	93.88	18.3579	0.195546	-2.35442	0.00380491	0.201865	11	49056412	49077986	-	6054	Btnl9	GO:0001817;GO:0005102;GO:0005515;GO:0009897;GO:0016020;GO:0016021;GO:0050852	K06712	-	O	KOG2177;35UMI;38HCU;3BKQ0;3D1D4;3JQ66;48SBS;49NUJ;4QACH	butyrophilin-like 9 [Source:MGI Symbol;Acc:MGI:2442439]	237754	Q8BJE2	GO:0001817//regulation of cytokine production;GO:0050852//T cell receptor signaling pathway;	GO:0009897//external side of plasma membrane;GO:0016020//membrane;GO:0016021//integral component of membrane;	GO:0005102//signaling receptor binding;GO:0005515//protein binding;	-
ENSMUSG00000027356	344.19	258.948	429.432	1.65837	0.729764	0.00381898	0.202008	2	132746309	132787826	-	5699	Fermt1	GO:0001954;GO:0005178;GO:0005737;GO:0005829;GO:0005856;GO:0005886;GO:0005925;GO:0007155;GO:0007160;GO:0007229;GO:0010629;GO:0016020;GO:0030054;GO:0030055;GO:0030511;GO:0032587;GO:0033625;GO:0033630;GO:0042308;GO:0042995;GO:0043616;GO:0051015;GO:0051546;GO:0051886;GO:0070161;GO:0071636;GO:0071711;GO:0071944;GO:0090090;GO:0090162;GO:1903691;GO:2000647	K17082	-	S;T	KOG3727;35NBW;38F9Y;3BAZ7;3CYE0;3J2YY;487TN;48Y3A;4PYJY	fermitin family member 1 [Source:MGI Symbol;Acc:MGI:2443583]	241639	P59113	GO:0001954//positive regulation of cell-matrix adhesion;GO:0007155//cell adhesion;GO:0007160//cell-matrix adhesion;GO:0007229//integrin-mediated signaling pathway;GO:0010629//negative regulation of gene expression;GO:0030511//positive regulation of transforming growth factor beta receptor signaling pathway;GO:0033625//positive regulation of integrin activation;GO:0033630//positive regulation of c…	GO:0005737//cytoplasm;GO:0005829//cytosol;GO:0005856//cytoskeleton;GO:0005886//plasma membrane;GO:0005925//focal adhesion;GO:0016020//membrane;GO:0030054//cell junction;GO:0030055//cell-substrate junction;GO:0032587//ruffle membrane;GO:0042995//cell projection;GO:0070161//anchoring junction;GO:0071944//cell periphery;	GO:0005178//integrin binding;GO:0051015//actin filament binding;	-
ENSMUSG00000028635	19.1484	31.3889	6.90793	0.220076	-2.18393	0.00383231	0.202112	4	120018403	120024557	+	1462	Edn2	GO:0001516;GO:0001525;GO:0001543;GO:0001659;GO:0001944;GO:0002690;GO:0003100;GO:0005179;GO:0005576;GO:0005615;GO:0006874;GO:0006939;GO:0007204;GO:0007205;GO:0008284;GO:0009932;GO:0010460;GO:0014824;GO:0014826;GO:0019221;GO:0019229;GO:0019722;GO:0030593;GO:0031175;GO:0031708;GO:0042116;GO:0042310;GO:0043542;GO:0045987;GO:0046887;GO:0046888;GO:0048016;GO:0048246;GO:0048286;GO:0048675;GO:0060585;GO:…	K16367	-	S;T	2S5KM;35PF8;3A57H;3BRHE;3D40G;3JBJV;48DEN;495KE;4Q7I9	endothelin 2 [Source:MGI Symbol;Acc:MGI:95284]	13615	P22389	GO:0001516//prostaglandin biosynthetic process;GO:0001525//angiogenesis;GO:0001543//ovarian follicle rupture;GO:0001659//temperature homeostasis;GO:0001944//vasculature development;GO:0002690//positive regulation of leukocyte chemotaxis;GO:0003100//regulation of systemic arterial blood pressure by endothelin;GO:0006874//cellular calcium ion homeostasis;GO:0006939//smooth muscle contraction;GO:000…	GO:0005576//extracellular region;GO:0005615//extracellular space;	GO:0005179//hormone activity;GO:0031708//endothelin B receptor binding;	ko04924(Renin secretion);ko04270(Vascular smooth muscle contraction);ko04080(Neuroactive ligand-receptor interaction);ko04024(cAMP signaling pathway)
ENSMUSG00000024041	17.746	35.4919	0	0	-Inf	0.00385151	0.202524	17	31896781	31900707	+	2076	Cryaa	GO:0001666;GO:0001934;GO:0002088;GO:0002089;GO:0005198;GO:0005212;GO:0005515;GO:0005634;GO:0005654;GO:0005737;GO:0005829;GO:0006457;GO:0006915;GO:0007005;GO:0007015;GO:0007017;GO:0007021;GO:0007601;GO:0009408;GO:0010629;GO:0030307;GO:0032387;GO:0032991;GO:0042026;GO:0042542;GO:0042802;GO:0043010;GO:0043066;GO:0043154;GO:0046872;GO:0048596;GO:0050821;GO:0051082;GO:0060561;GO:0070141;GO:0070309	K09541	-	S;O	KOG3591;35DJA;38WTJ;3BH8D;3D1H0;3JCSQ;486WX;48WYM;4PSHZ	crystallin, alpha A [Source:MGI Symbol;Acc:MGI:88515]	12954	P24622;Q546L9	GO:0001666//response to hypoxia;GO:0001934//positive regulation of protein phosphorylation;GO:0002088//lens development in camera-type eye;GO:0002089//lens morphogenesis in camera-type eye;GO:0006457//protein folding;GO:0006915//apoptotic process;GO:0007005//mitochondrion organization;GO:0007015//actin filament organization;GO:0007017//microtubule-based process;GO:0007021//tubulin complex assembl…	GO:0005634//nucleus;GO:0005654//nucleoplasm;GO:0005737//cytoplasm;GO:0005829//cytosol;GO:0032991//protein-containing complex;	GO:0005198//structural molecule activity;GO:0005212//structural constituent of eye lens;GO:0005515//protein binding;GO:0042802//identical protein binding;GO:0046872//metal ion binding;GO:0051082//unfolded protein binding;	ko04141(Protein processing in endoplasmic reticulum)
ENSMUSG00000062661	1030.97	800.937	1261	1.57441	0.654809	0.00389039	0.20299	2	31135835	31186001	+	4653	Ncs1	GO:0000287;GO:0005245;GO:0005509;GO:0005737;GO:0005794;GO:0005829;GO:0005886;GO:0008048;GO:0010975;GO:0014069;GO:0016020;GO:0019901;GO:0030424;GO:0030425;GO:0031045;GO:0031284;GO:0031410;GO:0043231;GO:0044305;GO:0045202;GO:0045921;GO:0046872;GO:0048015;GO:0048471;GO:0050806;GO:0070588;GO:0098794;GO:0098978;GO:0099509;GO:0099523;GO:0099524;GO:0099626;GO:2000300	K19932	-	Z;T;D	KOG0044;35JAH;38GAM;3BF18;3CR73;3J65Q;47YYH;492J1;4Q3UX	neuronal calcium sensor 1 [Source:MGI Symbol;Acc:MGI:109166]	14299	Q8BNY6	GO:0010975//regulation of neuron projection development;GO:0031284//positive regulation of guanylate cyclase activity;GO:0045921//positive regulation of exocytosis;GO:0048015//phosphatidylinositol-mediated signaling;GO:0050806//positive regulation of synaptic transmission;GO:0070588//calcium ion transmembrane transport;GO:0099509//regulation of presynaptic cytosolic calcium ion concentration;GO:2…	GO:0005737//cytoplasm;GO:0005794//Golgi apparatus;GO:0005829//cytosol;GO:0005886//plasma membrane;GO:0014069//postsynaptic density;GO:0016020//membrane;GO:0030424//axon;GO:0030425//dendrite;GO:0031045//dense core granule;GO:0031410//cytoplasmic vesicle;GO:0043231//intracellular membrane-bounded organelle;GO:0044305//calyx of Held;GO:0045202//synapse;GO:0048471//perinuclear region of cytoplasm;GO:…	GO:0000287//magnesium ion binding;GO:0005245//voltage-gated calcium channel activity;GO:0005509//calcium ion binding;GO:0008048//calcium sensitive guanylate cyclase activator activity;GO:0019901//protein kinase binding;GO:0046872//metal ion binding;GO:0099626//voltage-gated calcium channel activity involved in regulation of presynaptic cytosolic calcium levels;	-
ENSMUSG00000001095	37.8486	72.7515	2.94566	0.0404894	-4.62631	0.0038904	0.20299	11	78287913	78313043	-	2412	Slc13a2	GO:0006811;GO:0006814;GO:0015138;GO:0015139;GO:0015141;GO:0015293;GO:0015741;GO:0015742;GO:0016020;GO:0016021;GO:0016324;GO:0017153;GO:0022857;GO:0055085;GO:0071285;GO:0071422;GO:0098656	K14445	-	P	KOG1281;35I3J;38C60;3BBN0;3CTA5;3J9GN;4847R;4923D;4Q3XR	solute carrier family 13 (sodium-dependent dicarboxylate transporter), member 2 [Source:MGI Symbol;Acc:MGI:1276558]	20500	Q9ES88	GO:0006811//ion transport;GO:0006814//sodium ion transport;GO:0015741//fumarate transport;GO:0015742//alpha-ketoglutarate transport;GO:0055085//transmembrane transport;GO:0071285//cellular response to lithium ion;GO:0071422//succinate transmembrane transport;GO:0098656//anion transmembrane transport;	GO:0016020//membrane;GO:0016021//integral component of membrane;GO:0016324//apical plasma membrane;	GO:0015138//fumarate transmembrane transporter activity;GO:0015139//alpha-ketoglutarate transmembrane transporter activity;GO:0015141//succinate transmembrane transporter activity;GO:0015293//symporter activity;GO:0017153//sodium:dicarboxylate symporter activity;GO:0022857//transmembrane transporter activity;	-
ENSMUSG00000049565	68.1547	91.9298	44.3797	0.482756	-1.05063	0.00389693	0.20299	3	108646974	108689625	+	7472	Aknad1	GO:0003674;GO:0008150	-	-	S	2RZDD;35J2C;38HR6;3BK0Q;3D20K;3JAUU;484QR;4966D;4Q00R	AKNA domain containing 1 [Source:MGI Symbol;Acc:MGI:3584453]	329738	Q3UXF3;Q3TPF6;E9Q8N6	GO:0008150//biological_process;	-	GO:0003674//molecular_function;	-
ENSMUSG00000032776	480.5	596.353	364.647	0.611461	-0.709668	0.00391142	0.20299	7	71727578	71956356	-	12351	Mctp2	GO:0005509;GO:0005654;GO:0005829;GO:0016020;GO:0016021;GO:0030672;GO:0046872;GO:0046928	-	-	S;Z;T;D	KOG1030;35IID;38BAV;3BAZY;3CUDD;3JCDT;47YZU;490TE;4PSH0	multiple C2 domains, transmembrane 2 [Source:MGI Symbol;Acc:MGI:2685335]	244049	Q5RJH2	GO:0046928//regulation of neurotransmitter secretion;	GO:0005654//nucleoplasm;GO:0005829//cytosol;GO:0016020//membrane;GO:0016021//integral component of membrane;GO:0030672//synaptic vesicle membrane;	GO:0005509//calcium ion binding;GO:0046872//metal ion binding;	-
ENSMUSG00000057716	239.359	167.027	311.691	1.86611	0.900032	0.00391748	0.20299	6	39848395	40232084	+	11539	Tmem178b	GO:0003674;GO:0008150;GO:0016020;GO:0016021	-	-	S	2QSX0;35E9Z;39VH2;3BGHF;3CYQA;3JEGU;488DV;48V7B;4PVZV	transmembrane protein 178B [Source:MGI Symbol;Acc:MGI:3647581]	434008	Q8BNC6	GO:0008150//biological_process;	GO:0016020//membrane;GO:0016021//integral component of membrane;	GO:0003674//molecular_function;	-
ENSMUSG00000062209	36.4211	70.8363	2.00598	0.0283186	-5.14211	0.00393384	0.203245	1	68071345	69147218	-	12355	Erbb4	GO:0000166;GO:0000976;GO:0001755;GO:0004672;GO:0004713;GO:0004714;GO:0005006;GO:0005154;GO:0005515;GO:0005524;GO:0005634;GO:0005737;GO:0005739;GO:0005886;GO:0005887;GO:0005901;GO:0006468;GO:0006915;GO:0007165;GO:0007166;GO:0007169;GO:0007173;GO:0007399;GO:0007416;GO:0007417;GO:0007507;GO:0007595;GO:0008284;GO:0008285;GO:0009880;GO:0009925;GO:0010656;GO:0014068;GO:0014069;GO:0016020;GO:0016021;GO:…	K05085	EC:2.7.10.1	T	KOG1025;35N1S;38CH9;3BBNC;3CSNN;3J9N2;47YY3;48XJT;4PY1A	erb-b2 receptor tyrosine kinase 4 [Source:MGI Symbol;Acc:MGI:104771]	13869	Q61527	GO:0001755//neural crest cell migration;GO:0006468//protein phosphorylation;GO:0006915//apoptotic process;GO:0007165//signal transduction;GO:0007166//cell surface receptor signaling pathway;GO:0007169//transmembrane receptor protein tyrosine kinase signaling pathway;GO:0007173//epidermal growth factor receptor signaling pathway;GO:0007399//nervous system development;GO:0007416//synapse assembly;G…	GO:0005634//nucleus;GO:0005737//cytoplasm;GO:0005739//mitochondrion;GO:0005886//plasma membrane;GO:0005887//integral component of plasma membrane;GO:0005901//caveola;GO:0009925//basal plasma membrane;GO:0014069//postsynaptic density;GO:0016020//membrane;GO:0016021//integral component of membrane;GO:0016323//basolateral plasma membrane;GO:0030425//dendrite;GO:0043025//neuronal cell body;GO:0043235…	GO:0000166//nucleotide binding;GO:0000976//transcription cis-regulatory region binding;GO:0004672//protein kinase activity;GO:0004713//protein tyrosine kinase activity;GO:0004714//transmembrane receptor protein tyrosine kinase activity;GO:0005006//epidermal growth factor-activated receptor activity;GO:0005154//epidermal growth factor receptor binding;GO:0005515//protein binding;GO:0005524//ATP bi…	ko05205(Proteoglycans in cancer);ko05014(Amyotrophic lateral sclerosis);ko04151(PI3K-Akt signaling pathway);ko04020(Calcium signaling pathway);ko04012(ErbB signaling pathway);ko04010(MAPK signaling pathway)
ENSMUSG00000037509	143.157	184.486	101.828	0.551953	-0.857383	0.00396507	0.203798	1	34717269	34852390	+	9861	Arhgef4	GO:0005085;GO:0005515;GO:0005737;GO:0005829;GO:0019904;GO:0030032;GO:0035556;GO:0046847;GO:0050790	K05769	-	T;I	KOG3519;359S8;38H4U;3BAWQ;3CTCW;3J27A;48194;48YFM;4PZ3X	Rho guanine nucleotide exchange factor (GEF) 4 [Source:MGI Symbol;Acc:MGI:2442507]	226970	Q7TNR9;Q3TQN9	GO:0030032//lamellipodium assembly;GO:0035556//intracellular signal transduction;GO:0046847//filopodium assembly;GO:0050790//regulation of catalytic activity;	GO:0005737//cytoplasm;GO:0005829//cytosol;	GO:0005085//guanyl-nucleotide exchange factor activity;GO:0005515//protein binding;GO:0019904//protein domain specific binding;	ko04810(Regulation of actin cytoskeleton)
ENSMUSG00000017057	644.323	494.418	794.229	1.60639	0.683824	0.00396749	0.203798	X	35375763	35434912	+	3712	Il13ra1	GO:0004896;GO:0004923;GO:0004924;GO:0005127;GO:0005515;GO:0008284;GO:0009897;GO:0016020;GO:0016021;GO:0016515;GO:0019221;GO:0019955;GO:0035772;GO:0038165;GO:0043235;GO:0048861	K05076	-	S;T	2RYXH;35KKB;38EE8;3BH5W;3CU5G;3JAIN;489ZE;4975E;4Q2HV	interleukin 13 receptor, alpha 1 [Source:MGI Symbol;Acc:MGI:105052]	16164	O09030;Q8BNM4	GO:0008284//positive regulation of cell population proliferation;GO:0019221//cytokine-mediated signaling pathway;GO:0035772//interleukin-13-mediated signaling pathway;GO:0038165//oncostatin-M-mediated signaling pathway;GO:0048861//leukemia inhibitory factor signaling pathway;	GO:0009897//external side of plasma membrane;GO:0016020//membrane;GO:0016021//integral component of membrane;GO:0043235//receptor complex;	GO:0004896//cytokine receptor activity;GO:0004923//leukemia inhibitory factor receptor activity;GO:0004924//oncostatin-M receptor activity;GO:0005127//ciliary neurotrophic factor receptor binding;GO:0005515//protein binding;GO:0016515//interleukin-13 receptor activity;GO:0019955//cytokine binding;	ko05200(Pathways in cancer);ko04630(JAK-STAT signaling pathway);ko04060(Cytokine-cytokine receptor interaction)
ENSMUSG00000030031	126.574	79.591	173.557	2.18061	1.12473	0.00401441	0.204325	6	95094221	95106771	+	5093	Kbtbd8	GO:0005515;GO:0005737;GO:0005794;GO:0005819;GO:0005856;GO:0006417;GO:0006513;GO:0014029;GO:0014032;GO:0031463	K10475	-	T;K;L	KOG4441;35BTK;39RET;3BJK4;3CWK5;3J2HR;47ZCX;48VEN;4PXJC	kelch repeat and BTB (POZ) domain containing 8 [Source:MGI Symbol;Acc:MGI:2661430]	243574	Q3UQV5	GO:0006417//regulation of translation;GO:0006513//protein monoubiquitination;GO:0014029//neural crest formation;GO:0014032//neural crest cell development;	GO:0005737//cytoplasm;GO:0005794//Golgi apparatus;GO:0005819//spindle;GO:0005856//cytoskeleton;GO:0031463//Cul3-RING ubiquitin ligase complex;	GO:0005515//protein binding;	-
ENSMUSG00000071551	153.502	89.7661	217.238	2.42005	1.27503	0.00402291	0.204325	13	4278699	4302842	+	5892	Akr1c19	GO:0001758;GO:0004032;GO:0005829;GO:0008202;GO:0016229;GO:0016491;GO:0016655;GO:0044597;GO:0044598;GO:0047023;GO:0047086;GO:0047743;GO:0071395	-	-	S;J	KOG1577;35RWN;38T1T;3BK9X;3D0AD;3JJ3K;48IP7;49F5B;4Q6VK	aldo-keto reductase family 1, member C19 [Source:MGI Symbol;Acc:MGI:2653678]	432720	G3X9Y6	GO:0008202//steroid metabolic process;GO:0044597//daunorubicin metabolic process;GO:0044598//doxorubicin metabolic process;GO:0071395//cellular response to jasmonic acid stimulus;	GO:0005829//cytosol;	GO:0001758//retinal dehydrogenase activity;GO:0004032//alditol:NADP+ 1-oxidoreductase activity;GO:0016229//steroid dehydrogenase activity;GO:0016491//oxidoreductase activity;GO:0016655//oxidoreductase activity, acting on NAD(P)H, quinone or similar compound as acceptor;GO:0047023//androsterone dehydrogenase activity;GO:0047086//ketosteroid monooxygenase activity;GO:0047743//chlordecone reductase …	-
ENSMUSG00000024738	25.6351	13.1061	38.1642	2.91195	1.54199	0.00402501	0.204325	19	10646320	10655435	-	1615	Pga5	GO:0004190;GO:0005575;GO:0005576;GO:0006508;GO:0008233;GO:0016787;GO:0019538	K06002	EC:3.4.23.1	O;M	KOG1339;35J4Y;38C9I;3BJZI;3CU62;3J1QS;47ZHD;48W3E;4PU3J	pepsinogen 5, group I [Source:MGI Symbol;Acc:MGI:1915935]	58803	Q9D106	GO:0006508//proteolysis;GO:0019538//protein metabolic process;	GO:0005575//cellular_component;GO:0005576//extracellular region;	GO:0004190//aspartic-type endopeptidase activity;GO:0008233//peptidase activity;GO:0016787//hydrolase activity;	ko04974(Protein digestion and absorption)
ENSMUSG00000057726	7.85138	15.7028	0	0	-Inf	0.00403499	0.204325	13	33668773	33679987	+	1927	Serpinb9g	GO:0002020;GO:0004867;GO:0005615;GO:0005634;GO:0005654;GO:0005737;GO:0005794;GO:0005829;GO:0006915;GO:0006955;GO:0010951;GO:0042270;GO:0043027;GO:0043066;GO:0043154	K13963	-	O;V	KOG2392;359N2;38VR6;3BBFJ;3CV81;3J7RH;48BC8;492X6;4PW6S	serine (or cysteine) peptidase inhibitor, clade B, member 9g [Source:MGI Symbol;Acc:MGI:1919260]	93806	Q8VHQ1;Q9DAZ7	GO:0006915//apoptotic process;GO:0006955//immune response;GO:0010951//negative regulation of endopeptidase activity;GO:0042270//protection from natural killer cell mediated cytotoxicity;GO:0043066//negative regulation of apoptotic process;GO:0043154//negative regulation of cysteine-type endopeptidase activity involved in apoptotic process;	GO:0005615//extracellular space;GO:0005634//nucleus;GO:0005654//nucleoplasm;GO:0005737//cytoplasm;GO:0005794//Golgi apparatus;GO:0005829//cytosol;	GO:0002020//protease binding;GO:0004867//serine-type endopeptidase inhibitor activity;GO:0043027//cysteine-type endopeptidase inhibitor activity involved in apoptotic process;	ko05146(Amoebiasis)
ENSMUSG00000027358	4558.1	8836.74	279.461	0.0316249	-4.98279	0.00403818	0.204325	2	133394079	133404805	+	3555	Bmp2	GO:0000122;GO:0001503;GO:0001649;GO:0001658;GO:0001666;GO:0001701;GO:0001837;GO:0001934;GO:0001938;GO:0002062;GO:0003130;GO:0003176;GO:0003181;GO:0003203;GO:0003210;GO:0003272;GO:0003308;GO:0003331;GO:0005125;GO:0005515;GO:0005576;GO:0005615;GO:0005737;GO:0005886;GO:0006029;GO:0006355;GO:0006366;GO:0006468;GO:0006954;GO:0007179;GO:0007219;GO:0007507;GO:0008083;GO:0008284;GO:0008285;GO:0009617;GO:…	K21283	-	M;T	KOG3900;35CH1;38DMH;3BDZD;3CYBF;3JC3U;482JD;49594;4Q1CW	bone morphogenetic protein 2 [Source:MGI Symbol;Acc:MGI:88177]	12156	P21274	GO:0000122//negative regulation of transcription by RNA polymerase II;GO:0001503//ossification;GO:0001649//osteoblast differentiation;GO:0001658//branching involved in ureteric bud morphogenesis;GO:0001666//response to hypoxia;GO:0001701//in utero embryonic development;GO:0001837//epithelial to mesenchymal transition;GO:0001934//positive regulation of protein phosphorylation;GO:0001938//positive …	GO:0005576//extracellular region;GO:0005615//extracellular space;GO:0005737//cytoplasm;GO:0005886//plasma membrane;GO:0009986//cell surface;GO:0031982//vesicle;GO:0032991//protein-containing complex;GO:0043231//intracellular membrane-bounded organelle;GO:0070724//BMP receptor complex;	GO:0005125//cytokine activity;GO:0005515//protein binding;GO:0008083//growth factor activity;GO:0019211//phosphatase activator activity;GO:0019904//protein domain specific binding;GO:0039706//co-receptor binding;GO:0042802//identical protein binding;GO:0043539//protein serine/threonine kinase activator activity;GO:0046332//SMAD binding;GO:0048018//receptor ligand activity;GO:0070700//BMP receptor…	ko05217(Basal cell carcinoma);ko05200(Pathways in cancer);ko04390(Hippo signaling pathway);ko04350(TGF-beta signaling pathway);ko04060(Cytokine-cytokine receptor interaction)
ENSMUSG00000067049	79.2015	149.579	8.82439	0.0589951	-4.08326	0.00404771	0.204325	17	13327504	13350697	-	2995	Unc93a	GO:0003674;GO:0005886;GO:0008150;GO:0016020;GO:0016021;GO:0110165	-	-	S	KOG3097;35P1G;39NH3;3BCBB;3CYBR;3J99B;487S8;490PJ;4PTKS	unc-93 homolog A [Source:MGI Symbol;Acc:MGI:1933250]	381058	Q710D3	GO:0008150//biological_process;	GO:0005886//plasma membrane;GO:0016020//membrane;GO:0016021//integral component of membrane;GO:0110165//cellular anatomical entity;	GO:0003674//molecular_function;	-
ENSMUSG00000020182	15.1272	24.3355	5.91883	0.243217	-2.03968	0.00405822	0.204325	11	11764101	11848144	-	4461	Ddc	GO:0003824;GO:0004058;GO:0005737;GO:0006520;GO:0006584;GO:0007623;GO:0008021;GO:0009636;GO:0010259;GO:0015842;GO:0016597;GO:0016829;GO:0016830;GO:0016831;GO:0019752;GO:0019899;GO:0019904;GO:0030170;GO:0030424;GO:0033076;GO:0036467;GO:0036468;GO:0042416;GO:0042423;GO:0042427;GO:0043025;GO:0046684;GO:0052314;GO:0071312;GO:0071363;GO:0071466	K01593	-	E	KOG0628;35FNB;38EZZ;3B9Z3;3CSPZ;3JF3M;481AM;48Y66;4PY7U	dopa decarboxylase [Source:MGI Symbol;Acc:MGI:94876]	13195	O88533;Q5SUV8	GO:0006520//cellular amino acid metabolic process;GO:0006584//catecholamine metabolic process;GO:0007623//circadian rhythm;GO:0009636//response to toxic substance;GO:0010259//multicellular organism aging;GO:0015842//aminergic neurotransmitter loading into synaptic vesicle;GO:0019752//carboxylic acid metabolic process;GO:0033076//isoquinoline alkaloid metabolic process;GO:0042416//dopamine biosynt…	GO:0005737//cytoplasm;GO:0008021//synaptic vesicle;GO:0030424//axon;GO:0043025//neuronal cell body;	GO:0003824//catalytic activity;GO:0004058//aromatic-L-amino-acid decarboxylase activity;GO:0016597//amino acid binding;GO:0016829//lyase activity;GO:0016830//carbon-carbon lyase activity;GO:0016831//carboxy-lyase activity;GO:0019899//enzyme binding;GO:0019904//protein domain specific binding;GO:0030170//pyridoxal phosphate binding;GO:0036467//5-hydroxy-L-tryptophan decarboxylase activity;GO:00364…	ko05034(Alcoholism);ko05031(Amphetamine addiction);ko05030(Cocaine addiction);ko04728(Dopaminergic synapse);ko04726(Serotonergic synapse);ko00380(Tryptophan metabolism);ko00360(Phenylalanine metabolism);ko00350(Tyrosine metabolism)
ENSMUSG00000028519	541.182	306.194	776.169	2.53489	1.34192	0.00413003	0.207353	4	103476556	104602041	+	7908	Dab1	GO:0001764;GO:0005515;GO:0005543;GO:0005737;GO:0005829;GO:0005903;GO:0007155;GO:0007162;GO:0007259;GO:0007264;GO:0007399;GO:0007409;GO:0007417;GO:0007628;GO:0014069;GO:0016020;GO:0016358;GO:0021517;GO:0021589;GO:0021766;GO:0021795;GO:0021799;GO:0021813;GO:0021942;GO:0030154;GO:0030182;GO:0035556;GO:0042169;GO:0043005;GO:0043025;GO:0043231;GO:0043548;GO:0045177;GO:0045666;GO:0045860;GO:0046426;GO:…	K20054	-	S;T	KOG3535;35A30;39VC6;3BB7G;3CTNJ;3JC7M;482TU;494ZZ;4PUE2	disabled 1 [Source:MGI Symbol;Acc:MGI:108554]	13131	P97318;B2RRQ8	GO:0001764//neuron migration;GO:0007155//cell adhesion;GO:0007162//negative regulation of cell adhesion;GO:0007259//receptor signaling pathway via JAK-STAT;GO:0007264//small GTPase mediated signal transduction;GO:0007399//nervous system development;GO:0007409//axonogenesis;GO:0007417//central nervous system development;GO:0007628//adult walking behavior;GO:0016358//dendrite development;GO:0021517…	GO:0005737//cytoplasm;GO:0005829//cytosol;GO:0005903//brush border;GO:0014069//postsynaptic density;GO:0016020//membrane;GO:0043005//neuron projection;GO:0043025//neuronal cell body;GO:0043231//intracellular membrane-bounded organelle;GO:0045177//apical part of cell;GO:0048471//perinuclear region of cytoplasm;	GO:0005515//protein binding;GO:0005543//phospholipid binding;GO:0042169//SH2 domain binding;GO:0043548//phosphatidylinositol 3-kinase binding;	ko05017(Spinocerebellar ataxia)
ENSMUSG00000021591	398.636	538.474	258.797	0.480612	-1.05706	0.00417367	0.208954	13	75987987	75998273	+	5494	Glrx	GO:0005634;GO:0005737;GO:0005739;GO:0005758;GO:0005829;GO:0015038;GO:0019153;GO:0030425;GO:0043025;GO:0045838;GO:0047485;GO:0097573;GO:2000651	K03676	-	O	KOG1752;35QSJ;3A6RB;3BSKM;3D86X;3JHD7;48F6F;49C93;4Q5UV	glutaredoxin [Source:MGI Symbol;Acc:MGI:2135625]	93692	Q9QUH0;Q3U6L3	GO:0045838//positive regulation of membrane potential;GO:2000651//positive regulation of sodium ion transmembrane transporter activity;	GO:0005634//nucleus;GO:0005737//cytoplasm;GO:0005739//mitochondrion;GO:0005758//mitochondrial intermembrane space;GO:0005829//cytosol;GO:0030425//dendrite;GO:0043025//neuronal cell body;	GO:0015038//glutathione disulfide oxidoreductase activity;GO:0019153//protein-disulfide reductase (glutathione) activity;GO:0047485//protein N-terminus binding;GO:0097573//glutathione oxidoreductase activity;	-
ENSMUSG00000026249	3827.52	3021.89	4633.15	1.5332	0.616543	0.00421015	0.209634	1	79771914	79838897	-	8287	Serpine2	GO:0004867;GO:0005102;GO:0005539;GO:0005576;GO:0005615;GO:0005829;GO:0007399;GO:0007596;GO:0008201;GO:0008285;GO:0009611;GO:0010466;GO:0010544;GO:0010757;GO:0010766;GO:0010951;GO:0010955;GO:0010976;GO:0014067;GO:0016020;GO:0021683;GO:0030154;GO:0030163;GO:0030168;GO:0030195;GO:0030308;GO:0030414;GO:0031091;GO:0031232;GO:0031594;GO:0032940;GO:0033363;GO:0042177;GO:0042628;GO:0043025;GO:0045861;GO:…	K16643	-	O;V	KOG2392;35IZ9;38E87;3BEDG;3CW32;3J58K;481ZQ;48YRQ;4PZZ7	serine (or cysteine) peptidase inhibitor, clade E, member 2 [Source:MGI Symbol;Acc:MGI:101780]	20720	Q07235;Q543R5	GO:0007399//nervous system development;GO:0007596//blood coagulation;GO:0008285//negative regulation of cell population proliferation;GO:0009611//response to wounding;GO:0010466//negative regulation of peptidase activity;GO:0010544//negative regulation of platelet activation;GO:0010757//negative regulation of plasminogen activation;GO:0010766//negative regulation of sodium ion transport;GO:001095…	GO:0005576//extracellular region;GO:0005615//extracellular space;GO:0005829//cytosol;GO:0016020//membrane;GO:0031091//platelet alpha granule;GO:0031232//extrinsic component of external side of plasma membrane;GO:0031594//neuromuscular junction;GO:0043025//neuronal cell body;GO:0062023//collagen-containing extracellular matrix;	GO:0004867//serine-type endopeptidase inhibitor activity;GO:0005102//signaling receptor binding;GO:0005539//glycosaminoglycan binding;GO:0008201//heparin binding;GO:0030414//peptidase inhibitor activity;	-
ENSMUSG00000028270	822.699	554.701	1090.7	1.96628	0.975467	0.00422147	0.209634	3	142326363	142343769	+	2516	Gbp2	GO:0000139;GO:0000166;GO:0002376;GO:0003779;GO:0003924;GO:0005525;GO:0005634;GO:0005654;GO:0005737;GO:0005794;GO:0005829;GO:0009617;GO:0012506;GO:0015629;GO:0016020;GO:0016787;GO:0019003;GO:0019899;GO:0019955;GO:0020005;GO:0030507;GO:0031410;GO:0035458;GO:0042802;GO:0042803;GO:0042832;GO:0044406;GO:0048471;GO:0050830;GO:0051879;GO:0071222;GO:0071346	K20897	-	S	KOG2037;35D2I;39TAK;3BGZV;3CZP1;3J29Q;484HK;48XYQ;4Q7DN	guanylate binding protein 2 [Source:MGI Symbol;Acc:MGI:102772]	14469	Q9Z0E6	GO:0002376//immune system process;GO:0009617//response to bacterium;GO:0035458//cellular response to interferon-beta;GO:0042832//defense response to protozoan;GO:0044406//adhesion of symbiont to host;GO:0050830//defense response to Gram-positive bacterium;GO:0071222//cellular response to lipopolysaccharide;GO:0071346//cellular response to interferon-gamma;	GO:0000139//Golgi membrane;GO:0005634//nucleus;GO:0005654//nucleoplasm;GO:0005737//cytoplasm;GO:0005794//Golgi apparatus;GO:0005829//cytosol;GO:0012506//vesicle membrane;GO:0015629//actin cytoskeleton;GO:0016020//membrane;GO:0020005//symbiont-containing vacuole membrane;GO:0031410//cytoplasmic vesicle;GO:0048471//perinuclear region of cytoplasm;	GO:0000166//nucleotide binding;GO:0003779//actin binding;GO:0003924//GTPase activity;GO:0005525//GTP binding;GO:0016787//hydrolase activity;GO:0019003//GDP binding;GO:0019899//enzyme binding;GO:0019955//cytokine binding;GO:0030507//spectrin binding;GO:0042802//identical protein binding;GO:0042803//protein homodimerization activity;GO:0051879//Hsp90 protein binding;	ko04621(NOD-like receptor signaling pathway)
ENSMUSG00000046623	69.0619	136.104	2.01987	0.0148406	-6.0743	0.00422927	0.209634	4	127244879	127247874	-	1446	Gjb4	GO:0005243;GO:0005515;GO:0005654;GO:0005730;GO:0005886;GO:0005887;GO:0005921;GO:0005922;GO:0007154;GO:0007267;GO:0007608;GO:0016020;GO:0016021;GO:0030054;GO:0042048;GO:0055085;GO:0070161;GO:1990349	K07623	-	S	2R3YE;35P71;39R9Q;3BKH4;3CVRZ;3J89C;48852;48ZNG;4PWNQ	gap junction protein, beta 4 [Source:MGI Symbol;Acc:MGI:95722]	14621	Q02738;Q8C677;A0A654ICD1	GO:0007154//cell communication;GO:0007267//cell-cell signaling;GO:0007608//sensory perception of smell;GO:0042048//olfactory behavior;GO:0055085//transmembrane transport;GO:1990349//gap junction-mediated intercellular transport;	GO:0005654//nucleoplasm;GO:0005730//nucleolus;GO:0005886//plasma membrane;GO:0005887//integral component of plasma membrane;GO:0005921//gap junction;GO:0005922//connexin complex;GO:0016020//membrane;GO:0016021//integral component of membrane;GO:0030054//cell junction;GO:0070161//anchoring junction;	GO:0005243//gap junction channel activity;GO:0005515//protein binding;	-
ENSMUSG00000019080	135.568	174.585	96.5507	0.553029	-0.854572	0.00424315	0.209634	15	76585665	76588439	+	2456	Mfsd3	GO:0016020;GO:0016021;GO:0022857;GO:0055085	-	-	P;G;E	KOG3574;359GW;39T5I;3BISU;3CU6Y;3J8WX;487UZ;48ZGQ;4PTSG	major facilitator superfamily domain containing 3 [Source:MGI Symbol;Acc:MGI:1916822]	69572	Q5U419;A0A0R4J004	GO:0055085//transmembrane transport;	GO:0016020//membrane;GO:0016021//integral component of membrane;	GO:0022857//transmembrane transporter activity;	-
ENSMUSG00000063011	136.754	197.188	76.3189	0.387036	-1.36946	0.00424622	0.209634	17	25967587	25973352	-	3064	Msln	GO:0005515;GO:0005576;GO:0005615;GO:0005794;GO:0005886;GO:0007155;GO:0007160;GO:0009986;GO:0016020;GO:0031016;GO:0031225;GO:0110165	K20733	-	S	2QRX1;35965;38EZT;3BGHQ;3D26Y;3JADR;4802I;49280;4PY59	mesothelin [Source:MGI Symbol;Acc:MGI:1888992]	56047	Q61468	GO:0007155//cell adhesion;GO:0007160//cell-matrix adhesion;GO:0031016//pancreas development;	GO:0005576//extracellular region;GO:0005615//extracellular space;GO:0005794//Golgi apparatus;GO:0005886//plasma membrane;GO:0009986//cell surface;GO:0016020//membrane;GO:0031225//anchored component of membrane;GO:0110165//cellular anatomical entity;	GO:0005515//protein binding;	-
[truncated: 17,413 more rows]

## Sheet: Model vs ACU
id	baseMean	baseMean_M	baseMean_T	foldChange(T/M)	log2FoldChange	pval	padj	Chromosome	Start Site	End Site	Direction	Length	Name	GO	KEGG	EC	eggNOG Class	eggNOG	Description	Entrez_geneID	UniProtAC	BP	CC	MF	Pathway
[truncated: 17,784 more rows]

## Sheet: Sheet3
Control vs Model down	Control vs Model up	Model vs ACU down	Model vs ACU up
Cyp26b1	Sh3rf2	Lgr5	Drd4
[truncated: 888 more rows]
