# Supplementary material for: Whole-transcriptome sequencing reveals the effects of acupuncture on early embryos post-IVF-ET in poor ovarian response
Source: J Ovarian Res. 2025 Apr 30;18:91. doi: 10.1186/s13048-025-01682-7 (PMC12044900; doi:10.1186/s13048-025-01682-7)
Supplement: Supplementary file 3 — Supplementary Material 3 [file 13048_2025_1682_MOESM3_ESM.xlsx]

## Sheet: Control vs Model
id	baseMean	baseMean_N	baseMean_M	foldChange(M/N)	log2FoldChange	pval	padj
mmu-miR-292a-5p	409.706	815.986	3.42711	0.00419996	-7.89541	0.000754358	0.346394
mmu-miR-293-3p	40.0377	80.0754	0	0	-Inf	0.000762144	0.346394
mmu-miR-293-5p	69.1753	137.283	1.06768	0.00777724	-7.00653	0.00187484	0.363763
mmu-miR-292a-3p	32.2287	63.7939	0.663452	0.0103999	-6.58728	0.00213915	0.363763
mmu-miR-294-3p	11.0669	22.1337	0	0	-Inf	0.00234709	0.363763
mmu-miR-98-5p	2430.62	3159.86	1701.38	0.538435	-0.893157	0.00240107	0.363763
mmu-miR-295-3p	26.828	52.8475	0.808462	0.015298	-6.03051	0.00352664	0.457959
mmu-miR-291a-3p	7.91004	15.8201	0	0	-Inf	0.00467003	0.530632
mmu-miR-7a-5p	7178.75	9615.63	4741.87	0.493142	-1.01993	0.00549895	0.555394
mmu-miR-6539	9.24254	17.2329	1.25222	0.0726647	-3.7826	0.00954834	0.867944
mmu-miR-146b-5p	7512.83	13199.5	1826.2	0.138354	-2.85356	0.0114866	0.949214
mmu-miR-143-5p	2745.47	2069.8	3421.13	1.65288	0.72498	0.0140385	1
mmu-miR-1198-5p	146.997	185.947	108.047	0.58106	-0.78324	0.014346	1
mmu-miR-1247-3p	21.214	38.4516	3.97635	0.103412	-3.27353	0.0159161	1
mmu-miR-135b-5p	24.8355	40.9141	8.7568	0.214029	-2.22412	0.0180683	1
mmu-miR-669l-5p	6.06872	9.55832	2.57912	0.26983	-1.88988	0.0191748	1
mmu-miR-429-3p	366.475	274.919	458.032	1.66606	0.736442	0.019388	1
mmu-miR-450b-5p	48.6558	63.44	33.8715	0.533913	-0.905323	0.0233383	1
mmu-miR-133a-3p	828.622	638.584	1018.66	1.59518	0.673721	0.0275117	1
mmu-miR-135b-3p	4.11032	7.63187	0.588768	0.077146	-3.69627	0.0292263	1
mmu-miR-365-2-5p	19.3603	31.6467	7.07391	0.223528	-2.16147	0.0296397	1
mmu-miR-21a-5p	1.87816e+06	2.25787e+06	1.49845e+06	0.663654	-0.591497	0.0314689	1
mmu-miR-218-5p	326.839	418.049	235.628	0.563637	-0.827161	0.0344283	1
mmu-miR-12199-3p	1.49503	2.99005	0	0	-Inf	0.038773	1
mmu-miR-181b-1-3p	18.6315	30.1144	7.1486	0.237381	-2.07472	0.040162	1
mmu-miR-1968-5p	2.76026	4.82191	0.698615	0.144883	-2.78704	0.04306	1
mmu-miR-669a-5p	27.2347	35.216	19.2535	0.546725	-0.871113	0.0441207	1
mmu-miR-669p-5p	27.2347	35.216	19.2535	0.546725	-0.871113	0.0441207	1
mmu-miR-291a-5p	6.92162	13.4742	0.369068	0.0273908	-5.19017	0.0447317	1
mmu-miR-6399	2.09516	3.89594	0.294384	0.0755617	-3.7262	0.0457326	1
mmu-miR-331-3p	13.6193	8.75838	18.4802	2.11	1.07724	0.0505041	1
mmu-miR-3081-3p	37.4688	52.771	22.1665	0.42005	-1.25137	0.0520112	1
mmu-miR-141-5p	4.43003	1.93552	6.92454	3.57762	1.839	0.0531742	1
mmu-miR-301a-3p	2.53046	4.36231	0.698615	0.160148	-2.64252	0.0585013	1
mmu-miR-335-3p	804.043	1134.85	473.233	0.417	-1.26188	0.0589321	1
mmu-miR-290a-5p	3.38857	6.48275	0.294384	0.0454103	-4.46084	0.0606277	1
mmu-miR-370-3p	53.0647	40.3286	65.8009	1.63162	0.706304	0.0611164	1
mmu-miR-664-3p	24.1441	17.51	30.7783	1.75775	0.813733	0.0649296	1
mmu-miR-151-5p	49.5296	37.2214	61.8378	1.66135	0.73236	0.0688441	1
mmu-miR-205-5p	7.10029	4.03782	10.1628	2.51689	1.33164	0.0692929	1
mmu-let-7j	22731.4	26965.3	18497.5	0.685974	-0.543774	0.0697302	1
mmu-miR-669e-5p	2.57293	4.3374	0.808462	0.186393	-2.42358	0.0701176	1
mmu-miR-181a-1-3p	163.352	223.596	103.108	0.461137	-1.11673	0.0709955	1
mmu-miR-345-3p	149.401	186.212	112.59	0.604633	-0.725869	0.072997	1
mmu-miR-708-5p	290.042	233.623	346.461	1.483	0.568515	0.0746495	1
mmu-miR-1247-5p	13.4467	23.0665	3.82698	0.165911	-2.59152	0.0780731	1
mmu-miR-3068-3p	72.0972	56.5654	87.6291	1.54916	0.631491	0.0802104	1
mmu-miR-146b-3p	8.51141	11.6492	5.37358	0.461281	-1.11628	0.0809017	1
mmu-miR-7688-5p	2.9311	4.86921	0.992999	0.203934	-2.29382	0.0817149	1
mmu-miR-421-3p	29.1187	36.5543	21.6832	0.593179	-0.753462	0.0847532	1
mmu-miR-378a-3p	14371.7	19243.4	9500.1	0.493681	-1.01835	0.0848706	1
mmu-miR-132-3p	212.518	167.68	257.356	1.53481	0.618059	0.0850888	1
mmu-miR-1195	1.66812	0.317728	3.01852	9.50032	3.24798	0.0852095	1
mmu-miR-214-3p	1019.45	847.806	1191.1	1.40492	0.49049	0.0881845	1
mmu-miR-130b-5p	24.3875	32.4918	16.2832	0.501148	-0.996692	0.0894511	1
mmu-miR-183-5p	278.223	232.06	324.386	1.39786	0.483217	0.0899018	1
mmu-miR-29a-3p	3977.13	3326.69	4627.56	1.39104	0.476164	0.0915135	1
mmu-miR-143-3p	1.53991e+07	1.28311e+07	1.7967e+07	1.40027	0.485707	0.0932498	1
mmu-miR-335-5p	79.0496	94.8598	63.2395	0.666662	-0.584972	0.0942334	1
mmu-miR-30a-5p	40564.4	33907.8	47221.1	1.39263	0.477812	0.0943751	1
mmu-miR-182-5p	720.08	610.193	829.967	1.36017	0.443788	0.0978789	1
mmu-miR-493-5p	4.63604	6.98734	2.28474	0.326983	-1.61271	0.0983055	1
mmu-miR-145a-5p	41073.3	34070.8	48075.8	1.41106	0.496775	0.0990736	1
mmu-miR-365-3p	239.095	278.713	199.477	0.715707	-0.482559	0.100292	1
mmu-miR-125b-2-3p	302.916	252.118	353.715	1.40297	0.488489	0.100782	1
mmu-miR-350-5p	6.24092	9.09425	3.38759	0.372497	-1.4247	0.100899	1
mmu-miR-363-3p	14.1766	19.2581	9.09507	0.472272	-1.08231	0.101642	1
mmu-miR-31-5p	66.069	54.3509	77.7872	1.4312	0.517229	0.101902	1
mmu-miR-664-5p	5.776	8.4588	3.0932	0.365679	-1.45135	0.102649	1
mmu-miR-467a-5p	138.642	177.141	100.142	0.565324	-0.82285	0.102749	1
mmu-miR-467b-5p	138.642	177.141	100.142	0.565324	-0.82285	0.102749	1
mmu-miR-1964-3p	22.4391	28.6433	16.235	0.566798	-0.819093	0.103715	1
mmu-miR-181b-5p	1467.42	1701.48	1233.36	0.724877	-0.464191	0.107096	1
mmu-miR-6955-5p	0.995178	0	1.99036	Inf	Inf	0.107972	1
mmu-miR-671-5p	32.1979	39.47	24.9258	0.631512	-0.663118	0.113067	1
mmu-miR-450b-3p	8.54676	11.4915	5.60199	0.487489	-1.03656	0.117232	1
mmu-miR-451a	194.589	151.576	237.602	1.56755	0.648509	0.118575	1
mmu-miR-2137	3.78479	1.72145	5.84814	3.39723	1.76436	0.118899	1
mmu-miR-291b-5p	0.999323	1.99865	0	0	-Inf	0.119945	1
mmu-miR-181c-3p	212.527	177.91	247.145	1.38916	0.474209	0.120229	1
mmu-miR-493-3p	0.994787	1.98957	0	0	-Inf	0.12043	1
mmu-miR-154-5p	12.6227	8.57115	16.6743	1.9454	0.960068	0.120599	1
mmu-miR-22-5p	42.4582	33.4653	51.451	1.53744	0.620532	0.122808	1
mmu-miR-130a-3p	66.9418	54.576	79.3076	1.45316	0.539194	0.124431	1
mmu-miR-202-5p	26.6	52.7958	0.404231	0.0076565	-7.0291	0.127422	1
mmu-miR-541-5p	624.432	715.959	532.905	0.744323	-0.426	0.130518	1
mmu-miR-15b-3p	34.4429	42.0883	26.7976	0.636699	-0.651317	0.130997	1
mmu-miR-296-5p	23.7046	29.4474	17.9617	0.609959	-0.713217	0.131612	1
mmu-miR-296-3p	92.2066	115.963	68.4503	0.590278	-0.760534	0.132825	1
mmu-miR-195a-5p	1209.45	1020.45	1398.46	1.37044	0.454635	0.134556	1
mmu-let-7a-5p	107473	124371	90575.4	0.72827	-0.457455	0.135348	1
mmu-miR-302a-5p	1.36319	2.72638	0	0	-Inf	0.137887	1
mmu-let-7i-5p	364624	420351	308897	0.734854	-0.444471	0.139059	1
mmu-let-7b-5p	38050.1	43776.6	32323.6	0.738376	-0.437572	0.140216	1
mmu-miR-423-5p	375.685	432.251	319.118	0.738271	-0.437778	0.143159	1
mmu-miR-133b-3p	23.8505	15.7231	31.9779	2.03381	1.02419	0.143525	1
mmu-let-7d-5p	12480	14355.5	10604.5	0.738703	-0.436933	0.143985	1
mmu-miR-345-5p	31.6805	24.3532	39.0079	1.60176	0.679658	0.144878	1
mmu-miR-298-5p	65.9743	90.3705	41.578	0.460084	-1.12003	0.150697	1
mmu-miR-135a-2-3p	4.78164	2.82327	6.74001	2.38731	1.25538	0.151866	1
mmu-let-7f-5p	325424	378478	272370	0.719646	-0.474642	0.151951	1
mmu-miR-708-3p	180.391	152.113	208.668	1.3718	0.456068	0.155306	1
mmu-miR-5129-3p	2.11601	3.45872	0.773299	0.223579	-2.16114	0.155581	1
mmu-miR-15b-5p	197.942	228.464	167.42	0.732807	-0.448495	0.156157	1
mmu-miR-20a-3p	1.98413	0.73004	3.23821	4.43566	2.14915	0.157703	1
mmu-miR-3102-3p	9.87416	6.87016	12.8782	1.87451	0.906512	0.15969	1
mmu-miR-467c-5p	16.4181	21.228	11.6082	0.546836	-0.870821	0.166886	1
mmu-miR-200c-3p	1649.5	1441.5	1857.49	1.28859	0.365789	0.171056	1
mmu-miR-669c-5p	71.7402	86.7352	56.7453	0.654236	-0.612117	0.175334	1
mmu-miR-151-3p	2490.31	2821.21	2159.42	0.765423	-0.385671	0.175816	1
mmu-miR-6240	27.3285	14.4408	40.2162	2.7849	1.47762	0.177434	1
mmu-miR-200a-5p	181.689	156.429	206.95	1.32296	0.403771	0.177862	1
mmu-miR-690	15.6984	11.212	20.1848	1.80029	0.848226	0.181362	1
mmu-miR-18a-3p	6.08862	8.42058	3.75665	0.446128	-1.16447	0.181931	1
mmu-miR-1983	16.5782	23.5824	9.57399	0.40598	-1.30052	0.184238	1
mmu-miR-212-3p	19.7648	14.9817	24.548	1.63853	0.712403	0.184541	1
mmu-miR-677-5p	14.4968	17.6226	11.3711	0.645256	-0.632055	0.187476	1
mmu-miR-338-5p	3.8923	5.83377	1.95083	0.334404	-1.58034	0.18824	1
mmu-miR-30b-5p	818.875	704.913	932.837	1.32334	0.40418	0.194771	1
mmu-miR-154-3p	3.13036	1.47591	4.78481	3.24193	1.69685	0.196001	1
mmu-miR-199b-5p	5087.05	4418.68	5755.43	1.30252	0.381308	0.197611	1
mmu-miR-15a-5p	22.3788	16.3563	28.4014	1.73642	0.796119	0.198848	1
mmu-miR-203-3p	968.49	854.759	1082.22	1.26611	0.340406	0.201042	1
mmu-miR-3470b	23.652	18.3931	28.9108	1.57183	0.652443	0.201545	1
mmu-miR-378c	1230.96	1391.48	1070.44	0.76928	-0.37842	0.202472	1
mmu-miR-125b-1-3p	140.453	121.088	159.819	1.31985	0.400377	0.203342	1
mmu-miR-669a-3p	23.9244	29.4476	18.4011	0.624877	-0.678356	0.204783	1
mmu-miR-669o-3p	23.9244	29.4476	18.4011	0.624877	-0.678356	0.204783	1
mmu-miR-676-3p	241.007	212.878	269.135	1.26427	0.3383	0.206521	1
mmu-miR-337-5p	51.3074	59.1255	43.4893	0.735542	-0.44312	0.210523	1
mmu-miR-200b-3p	10018.8	8454.56	11583	1.37003	0.454204	0.211427	1
mmu-miR-1981-5p	96.982	110.465	83.499	0.755886	-0.40376	0.211883	1
mmu-miR-210-3p	130.504	111.216	149.792	1.34686	0.429599	0.214136	1
mmu-miR-382-5p	64.1947	74.1924	54.197	0.730492	-0.453059	0.214841	1
mmu-miR-1839-3p	17.3164	13.5735	21.0593	1.5515	0.63366	0.215622	1
mmu-miR-671-3p	26.8471	31.4486	22.2455	0.707361	-0.499481	0.215717	1
mmu-miR-24-1-5p	8.13754	5.55872	10.7164	1.92785	0.94699	0.2158	1
mmu-miR-8103	1.7988	0.579093	3.01851	5.21248	2.38197	0.216521	1
mmu-miR-101c	128.386	111.374	145.398	1.3055	0.384598	0.217993	1
mmu-miR-30c-5p	11912.3	10537.9	13286.7	1.26084	0.334388	0.218737	1
mmu-miR-15a-3p	3.32204	1.78457	4.8595	2.72306	1.44523	0.219763	1
mmu-miR-339-5p	121.927	105.468	138.386	1.31211	0.391892	0.220628	1
mmu-miR-144-3p	9.24387	5.39424	13.0935	2.42731	1.27936	0.22405	1
mmu-miR-486a-3p	8.5701	10.8088	6.33141	0.585766	-0.771604	0.22456	1
mmu-miR-503-5p	94.044	117.528	70.5595	0.600362	-0.736096	0.226794	1
mmu-miR-7a-1-3p	7.72278	5.2433	10.2023	1.94577	0.960344	0.229987	1
mmu-miR-495-3p	12.6728	9.4006	15.9449	1.69616	0.762271	0.230912	1
mmu-miR-185-5p	514.896	575.439	454.354	0.789578	-0.340847	0.234365	1
mmu-miR-138-5p	21.2548	16.1601	26.3495	1.63052	0.705334	0.234383	1
mmu-miR-337-3p	3.76237	2.30054	5.22421	2.27086	1.18324	0.235971	1
mmu-miR-3962	3.26254	4.75879	1.7663	0.371166	-1.42987	0.236652	1
mmu-miR-881-3p	0.812277	1.62455	0	0	-Inf	0.237297	1
mmu-miR-1955-5p	0.761603	1.52321	0	0	-Inf	0.237398	1
mmu-miR-302b-3p	0.94296	1.88592	0	0	-Inf	0.238611	1
mmu-miR-323-3p	5.89898	7.93145	3.86651	0.48749	-1.03655	0.240284	1
mmu-miR-329-3p	24.6501	20.0246	29.2756	1.46198	0.547922	0.240845	1
mmu-miR-500-3p	9.86188	7.38612	12.3376	1.67038	0.740177	0.24124	1
mmu-miR-223-5p	19.7533	23.4519	16.0548	0.684583	-0.546703	0.246355	1
mmu-miR-196a-1-3p	5.63605	7.5506	3.72149	0.492874	-1.02071	0.247387	1
mmu-miR-672-3p	1.17162	0.317728	2.02552	6.37501	2.67243	0.248084	1
mmu-miR-106a-5p	11.338	14.3982	8.27789	0.574927	-0.798549	0.248831	1
mmu-miR-106b-5p	148.485	128.671	168.299	1.30797	0.387332	0.250665	1
mmu-miR-3968	87.0879	74.4246	99.7511	1.3403	0.422553	0.251472	1
mmu-miR-6236	1.95298	0.52273	3.38322	6.47221	2.69426	0.251753	1
mmu-miR-302d-3p	0.681594	1.36319	0	0	-Inf	0.254062	1
mmu-miR-194-5p	169.571	148.575	190.566	1.28263	0.359102	0.256004	1
mmu-miR-199a-5p	32005.1	28426.9	35583.3	1.25175	0.323945	0.258157	1
mmu-miR-380-3p	2.75338	1.46008	4.04667	2.77154	1.47069	0.261292	1
mmu-miR-505-3p	2.20222	3.41143	0.992999	0.29108	-1.78051	0.261616	1
mmu-miR-433-3p	31.5127	36.2456	26.7798	0.738843	-0.436659	0.265803	1
mmu-miR-652-5p	3.27771	1.84093	4.71448	2.56092	1.35666	0.270725	1
mmu-miR-582-3p	68.9122	78.3638	59.4607	0.758778	-0.39825	0.273934	1
mmu-miR-214-5p	180.9	158.803	202.996	1.27829	0.354218	0.276654	1
mmu-miR-423-3p	538.897	599.059	478.735	0.799146	-0.32347	0.284504	1
mmu-let-7c-5p	176285	196220	156350	0.796809	-0.327694	0.28465	1
mmu-miR-672-5p	96.878	84.5626	109.193	1.29127	0.368795	0.285006	1
mmu-miR-485-3p	14.7855	11.6357	17.9353	1.5414	0.624241	0.285707	1
mmu-miR-466m-5p	0.753538	0	1.50708	Inf	Inf	0.286204	1
mmu-miR-669m-5p	0.753538	0	1.50708	Inf	Inf	0.286204	1
mmu-miR-877-3p	3.07318	4.19553	1.95083	0.464978	-1.10477	0.288966	1
mmu-let-7g-5p	425127	475334	374920	0.78875	-0.342361	0.290923	1
mmu-let-7f-2-3p	29.893	25.2116	34.5744	1.37137	0.455621	0.294548	1
mmu-miR-744-5p	537.79	479.017	596.562	1.24539	0.316596	0.299094	1
mmu-miR-381-3p	227.758	252.709	202.807	0.802531	-0.31737	0.299622	1
mmu-miR-297a-3p	3.95322	5.44154	2.46491	0.452981	-1.14248	0.303216	1
mmu-miR-297b-3p	3.95322	5.44154	2.46491	0.452981	-1.14248	0.303216	1
mmu-miR-297c-3p	3.95322	5.44154	2.46491	0.452981	-1.14248	0.303216	1
mmu-miR-486b-5p	425.854	383.858	467.849	1.2188	0.285467	0.30449	1
mmu-miR-376b-3p	13.7251	10.8111	16.6392	1.53909	0.622073	0.304735	1
mmu-miR-486a-5p	426.589	384.485	468.692	1.21901	0.285714	0.30484	1
mmu-miR-195a-3p	243.338	269.158	217.517	0.808137	-0.307328	0.30517	1
mmu-miR-3074-5p	6.97614	5.26144	8.69084	1.6518	0.724039	0.306713	1
mmu-miR-652-3p	579.179	477.186	681.171	1.42748	0.513466	0.308967	1
mmu-miR-1839-5p	1269.34	1143.48	1395.21	1.22015	0.287053	0.310096	1
mmu-miR-322-3p	1510.01	1653.74	1366.29	0.826182	-0.275468	0.316575	1
mmu-miR-217-5p	1.91335	0.953184	2.87351	3.01464	1.59199	0.317022	1
mmu-miR-374b-5p	595.855	655.064	536.645	0.819225	-0.287668	0.319092	1
mmu-miR-425-5p	81.9044	91.3601	72.4487	0.793001	-0.334605	0.320124	1
mmu-miR-1948-5p	0.706394	1.41279	0	0	-Inf	0.321742	1
mmu-let-7e-5p	16937.7	18633	15242.3	0.818028	-0.289778	0.324695	1
mmu-miR-128-3p	201.895	223.445	180.346	0.807117	-0.30915	0.32599	1
mmu-miR-17-3p	40.3107	33.7399	46.8816	1.3895	0.474566	0.326291	1
mmu-miR-101a-3p	29288.1	26576.7	31999.5	1.20404	0.267884	0.33354	1
mmu-miR-6516-5p	4.41892	2.98098	5.85686	1.96474	0.97434	0.33693	1
mmu-miR-101a-5p	0.630921	1.26184	0	0	-Inf	0.338843	1
mmu-miR-342-5p	8.37438	10.347	6.40174	0.618703	-0.69268	0.339782	1
mmu-miR-181a-2-3p	60.1671	51.5546	68.7795	1.33411	0.415878	0.340907	1
mmu-miR-665-3p	2.8744	1.73728	4.01152	2.30908	1.20732	0.341104	1
mmu-miR-25-5p	8.94267	10.8202	7.06519	0.652966	-0.614921	0.342684	1
mmu-miR-500-5p	0.678213	1.35643	0	0	-Inf	0.343144	1
mmu-miR-3083-5p	0.607275	1.21455	0	0	-Inf	0.344906	1
mmu-miR-361-3p	281.014	311.347	250.681	0.805151	-0.312669	0.349389	1
mmu-miR-136-5p	12.1058	9.82199	14.3896	1.46504	0.55094	0.350603	1
mmu-miR-1931	0.579093	1.15819	0	0	-Inf	0.352647	1
mmu-miR-574-3p	124.21	110.754	137.665	1.24299	0.313811	0.353376	1
mmu-miR-32-3p	1.47931	2.26001	0.698615	0.30912	-1.69376	0.353541	1
mmu-miR-3095-3p	6.32839	8.01697	4.63981	0.578748	-0.788992	0.353615	1
mmu-miR-6911-3p	0.958908	0.261365	1.65645	6.33769	2.66396	0.356042	1
mmu-miR-29a-5p	3.78607	4.81284	2.75929	0.573318	-0.802592	0.358583	1
mmu-miR-12184-5p	0.550912	1.10182	0	0	-Inf	0.361014	1
mmu-miR-362-3p	64.2275	56.1556	72.2994	1.28748	0.364553	0.362489	1
mmu-miR-21a-3p	32.4047	36.6892	28.1201	0.76644	-0.383754	0.363021	1
mmu-miR-24-3p	3981.09	3643.25	4318.94	1.18546	0.245451	0.363904	1
mmu-miR-503-3p	47.1238	52.4981	41.7495	0.795258	-0.330506	0.369304	1
mmu-miR-497a-5p	356.955	320.772	393.137	1.22559	0.293481	0.369452	1
mmu-miR-193b-5p	2.48124	3.67511	1.28738	0.350298	-1.51334	0.371195	1
mmu-miR-496a-3p	3.58174	2.52368	4.63981	1.83851	0.878534	0.373392	1
mmu-miR-1843a-5p	290.35	264.301	316.399	1.19712	0.259565	0.378318	1
mmu-miR-362-5p	65.8892	72.2474	59.531	0.823988	-0.279305	0.380453	1
mmu-miR-669f-3p	2.34408	3.25142	1.43675	0.441885	-1.17826	0.380474	1
mmu-let-7d-3p	449.449	407.683	491.214	1.20489	0.268901	0.381395	1
mmu-miR-125b-5p	20310.8	18772.5	21849	1.16388	0.218943	0.382846	1
mmu-miR-3068-5p	133.469	120.441	146.497	1.21634	0.282549	0.388606	1
mmu-miR-30a-3p	957.993	875.358	1040.63	1.1888	0.249509	0.390487	1
mmu-miR-140-3p	3043.1	2779.98	3306.21	1.18929	0.250101	0.390846	1
mmu-miR-301a-5p	6.3753	8.07564	4.67497	0.578898	-0.788619	0.392139	1
mmu-miR-376a-5p	0.551423	0	1.10285	Inf	Inf	0.393561	1
mmu-miR-12191-3p	6.32461	4.72733	7.9219	1.67577	0.74482	0.39357	1
mmu-miR-23b-5p	4.84696	6.19648	3.49743	0.564422	-0.825153	0.394704	1
mmu-miR-185-3p	6.19936	7.53922	4.8595	0.644563	-0.633608	0.39732	1
mmu-miR-3472	0.533841	0	1.06768	Inf	Inf	0.397493	1
mmu-miR-3470a	15.8003	12.8526	18.7481	1.4587	0.544687	0.401152	1
mmu-miR-466f-5p	1.40299	0.635456	2.17053	3.4157	1.77218	0.401212	1
mmu-miR-466f	1.40299	0.635456	2.17053	3.4157	1.77218	0.401212	1
mmu-miR-24-2-5p	187.824	172.85	202.799	1.17327	0.23053	0.403337	1
mmu-miR-494-3p	25.0873	28.2014	21.9732	0.779153	-0.360022	0.404305	1
mmu-miR-598-3p	34.049	29.736	38.3619	1.29008	0.367463	0.405705	1
mmu-miR-6538	20.3632	16.6134	24.1129	1.45142	0.537461	0.406087	1
mmu-miR-6937-5p	0.496499	0	0.992999	Inf	Inf	0.406537	1
mmu-miR-210-5p	1.89365	2.71961	1.06768	0.392586	-1.34892	0.407142	1
mmu-miR-101b-3p	13434.8	12379.8	14489.9	1.17045	0.227064	0.407315	1
mmu-miR-666-5p	4.56474	3.30778	5.82169	1.76	0.815577	0.409734	1
mmu-miR-6238	0.478918	0	0.957836	Inf	Inf	0.411158	1
mmu-miR-16-2-3p	5.1012	6.59511	3.60729	0.546964	-0.870483	0.411903	1
mmu-miR-299a-3p	135.661	147.585	123.737	0.838413	-0.254268	0.412267	1
mmu-let-7f-1-3p	12.5355	14.7676	10.3034	0.697702	-0.519317	0.417291	1
mmu-miR-187-3p	19.4168	22.6294	16.2042	0.716066	-0.481835	0.419314	1
mmu-miR-497a-3p	1.06784	0.36502	1.77066	4.85085	2.27824	0.421765	1
mmu-miR-25-3p	7209.31	7827.06	6591.56	0.84215	-0.247851	0.4261	1
mmu-miR-1981-3p	11.5903	13.4925	9.6882	0.718044	-0.477856	0.427241	1
mmu-miR-431-5p	9.6775	11.4375	7.91754	0.692246	-0.530644	0.428509	1
mmu-miR-196a-5p	536.256	588.948	483.565	0.821065	-0.284432	0.431031	1
mmu-miR-300-3p	150.838	134.793	166.884	1.23808	0.308102	0.434669	1
mmu-miR-501-3p	254.911	232.967	276.855	1.18838	0.249	0.437816	1
mmu-miR-128-1-5p	1.74792	0.991405	2.50443	2.52615	1.33694	0.439344	1
mmu-miR-5114	1.66329	0.896821	2.42975	2.70929	1.43792	0.443203	1
mmu-miR-3102-5p.2-5p	1.63654	0.953184	2.3199	2.43385	1.28324	0.444479	1
mmu-miR-341-3p	41.6564	37.53	45.7828	1.2199	0.286761	0.444943	1
mmu-miR-181a-5p	3622.62	3373.93	3871.31	1.14742	0.198393	0.448779	1
mmu-miR-19b-1-5p	1.11452	0.317728	1.91131	6.01554	2.5887	0.449348	1
mmu-miR-140-5p	170.086	154.811	185.36	1.19733	0.259818	0.449843	1
mmu-miR-340-5p	1754.2	1637.36	1871.03	1.14271	0.192457	0.451745	1
mmu-miR-667-3p	3.66197	2.35459	4.96934	2.11049	1.07758	0.451926	1
mmu-miR-99a-5p	44706.1	42011.8	47400.3	1.12826	0.174102	0.455371	1
mmu-miR-199a-3p	115470	107940	123000	1.13953	0.188437	0.455425	1
mmu-miR-199b-3p	115471	107941	123000	1.13952	0.188422	0.455458	1
mmu-miR-375-3p	85.7556	102.349	69.162	0.675745	-0.565449	0.455588	1
mmu-miR-200b-5p	32.0481	28.8056	35.2905	1.22513	0.292931	0.459817	1
mmu-miR-322-5p	208.271	223.932	192.61	0.860127	-0.217379	0.462367	1
mmu-miR-26b-3p	7.21927	5.82239	8.61615	1.47983	0.565432	0.465554	1
mmu-miR-193a-5p	19.0192	21.6672	16.3712	0.755579	-0.404345	0.466149	1
mmu-miR-350-3p	49.1325	42.442	55.8229	1.31527	0.395362	0.468316	1
mmu-miR-331-5p	4.08719	2.98098	5.1934	1.74218	0.800894	0.469799	1
mmu-miR-6945-3p	2.01275	1.26184	2.76366	2.19018	1.13105	0.46998	1
mmu-miR-34c-5p	888.621	827.571	949.672	1.14754	0.198547	0.474512	1
mmu-miR-369-5p	7.51484	8.98829	6.04139	0.67214	-0.573166	0.475093	1
mmu-miR-3066-5p	4.06702	5.48458	2.64945	0.483072	-1.04969	0.475641	1
mmu-miR-466i-5p	39	34.146	43.854	1.28431	0.360993	0.476206	1
mmu-miR-3474	0.523884	1.04777	0	0	-Inf	0.478468	1
mmu-miR-19b-3p	265.812	242.913	288.71	1.18853	0.249179	0.484164	1
mmu-miR-1191b-5p	0.866129	1.36319	0.369068	0.270739	-1.88503	0.484733	1
mmu-miR-542-5p	0.883304	0.36502	1.40159	3.83976	1.94102	0.488008	1
mmu-miR-1224-5p	0.87724	0.317728	1.43675	4.52195	2.17695	0.488652	1
mmu-miR-9769-3p	0.87724	0.317728	1.43675	4.52195	2.17695	0.488652	1
mmu-miR-351-5p	496.523	531.297	461.749	0.869097	-0.202411	0.49101	1
mmu-miR-20a-5p	5068.28	5373.27	4763.3	0.886479	-0.173841	0.491298	1
mmu-miR-679-5p	4.12859	5.05413	3.20305	0.633749	-0.658017	0.491911	1
mmu-miR-148b-5p	27.3559	24.5223	30.1895	1.23111	0.299957	0.49432	1
mmu-miR-136-3p	102.622	93.8881	111.355	1.18604	0.246155	0.497222	1
mmu-miR-148b-3p	7621.95	8184.31	7059.58	0.862575	-0.213278	0.501233	1
mmu-miR-150-3p	1.76441	2.57097	0.957836	0.372558	-1.42446	0.501253	1
mmu-miR-1668	0.448411	0.896821	0	0	-Inf	0.502628	1
mmu-miR-412-5p	0.448411	0.896821	0	0	-Inf	0.502628	1
mmu-miR-669a-3-3p	0.448411	0.896821	0	0	-Inf	0.502628	1
mmu-miR-7015-3p	0.448411	0.896821	0	0	-Inf	0.502628	1
mmu-miR-871-3p	0.448411	0.896821	0	0	-Inf	0.502628	1
mmu-miR-30c-2-3p	217.088	195.773	238.404	1.21776	0.284231	0.503854	1
mmu-miR-1188-5p	0.443875	0.88775	0	0	-Inf	0.504269	1
mmu-miR-155-3p	0.443875	0.88775	0	0	-Inf	0.504269	1
mmu-miR-3057-3p	0.443875	0.88775	0	0	-Inf	0.504269	1
mmu-miR-377-3p	0.443875	0.88775	0	0	-Inf	0.504269	1
mmu-miR-224-5p	110.746	120.268	101.223	0.841649	-0.248709	0.507297	1
mmu-miR-574-5p	163.234	175.785	150.684	0.857207	-0.222285	0.508219	1
mmu-miR-206-3p	11.8967	13.222	10.5713	0.799524	-0.322787	0.50852	1
mmu-miR-5126	6.25813	5.1128	7.40346	1.44802	0.534085	0.510902	1
mmu-miR-181c-5p	68.9234	62.8452	75.0017	1.19343	0.25512	0.510927	1
mmu-miR-294-5p	0.420229	0.840459	0	0	-Inf	0.513233	1
mmu-miR-295-5p	0.420229	0.840459	0	0	-Inf	0.513233	1
mmu-miR-27a-5p	147.531	158.455	136.606	0.862111	-0.214054	0.514467	1
mmu-miR-5128	0.635456	1.27091	0	0	-Inf	0.514623	1
mmu-miR-100-5p	45629.7	42749.2	48510.2	1.13476	0.182389	0.517734	1
mmu-miR-30e-5p	4644.54	4334.41	4954.67	1.1431	0.192954	0.520497	1
mmu-miR-144-5p	14.4223	12.7985	16.0461	1.25374	0.326243	0.521337	1
mmu-miR-376b-5p	2.88153	2.04594	3.71713	1.81684	0.861428	0.523183	1
mmu-miR-874-3p	5.78552	6.93559	4.63544	0.668356	-0.581312	0.523532	1
mmu-miR-411-3p	49.0084	52.726	45.2908	0.858984	-0.219297	0.524611	1
mmu-miR-872-5p	1041.76	975.779	1107.74	1.13523	0.182988	0.528848	1
mmu-miR-339-3p	17.0481	14.9526	19.1436	1.28029	0.356471	0.529612	1
mmu-miR-320-3p	894.335	950.574	838.095	0.881673	-0.181685	0.529785	1
mmu-miR-138-1-3p	0.553602	0	1.1072	Inf	Inf	0.531148	1
mmu-miR-1930-3p	0.553602	0	1.1072	Inf	Inf	0.531148	1
mmu-miR-127-5p	113.207	104.482	121.931	1.167	0.222804	0.532085	1
mmu-miR-877-5p	6.58644	7.83011	5.34278	0.682338	-0.551441	0.538844	1
mmu-miR-378d	199.004	209.969	188.04	0.895559	-0.159139	0.540334	1
mmu-miR-203-5p	1.14142	0.626385	1.65645	2.64446	1.40297	0.541838	1
mmu-miR-193b-3p	24.6733	22.5842	26.7624	1.18501	0.244894	0.543531	1
mmu-miR-92a-3p	4593.17	4871.64	4314.7	0.885676	-0.175149	0.543648	1
mmu-miR-3084-3p	1.08649	0.626385	1.5466	2.46909	1.30398	0.54556	1
mmu-miR-758-3p	0.866642	0.261365	1.47192	5.63166	2.49356	0.546404	1
mmu-miR-5113	2.82861	3.52185	2.13537	0.606319	-0.721851	0.547956	1
mmu-miR-700-5p	10.6773	12.3298	9.02474	0.731944	-0.450196	0.548405	1
mmu-miR-434-3p	138.714	128.207	149.22	1.1639	0.218972	0.54923	1
mmu-miR-330-5p	29.9374	27.0888	32.7861	1.21032	0.275388	0.551226	1
mmu-miR-674-3p	139.971	148.591	131.351	0.88398	-0.177915	0.552621	1
mmu-miR-1843b-5p	216.204	202.888	229.521	1.13127	0.177946	0.55376	1
mmu-miR-3079-5p	1.27894	1.78457	0.773299	0.433325	-1.20648	0.553988	1
mmu-miR-449a-5p	2.09258	2.89777	1.28738	0.444266	-1.1705	0.554056	1
mmu-miR-222-3p	494.962	528.347	461.578	0.873626	-0.194912	0.55697	1
mmu-miR-192-5p	833.78	789.065	878.495	1.11334	0.154891	0.559349	1
mmu-miR-542-3p	156.352	164.626	148.078	0.899486	-0.152827	0.564432	1
mmu-miR-369-3p	16.4753	18.3325	14.618	0.797382	-0.326658	0.566582	1
mmu-miR-1a-3p	72491.4	68958.7	76024	1.10246	0.140722	0.567493	1
mmu-miR-6933-5p	0.392048	0.784096	0	0	-Inf	0.567798	1
mmu-miR-27b-5p	34.0984	37.7172	30.4795	0.808107	-0.307383	0.56864	1
mmu-miR-532-3p	20.647	18.8417	22.4522	1.19162	0.252922	0.568785	1
mmu-miR-5132-5p	1.48791	0.840459	2.13537	2.54072	1.34523	0.570243	1
mmu-miR-135a-5p	51.3532	47.1605	55.546	1.17781	0.236103	0.572628	1
mmu-miR-28a-3p	593.944	628.224	559.664	0.890867	-0.166718	0.573297	1
mmu-miR-490-3p	3.31523	4.31056	2.3199	0.53819	-0.893811	0.575108	1
mmu-miR-181d-5p	1309.98	1247.73	1372.22	1.09977	0.137205	0.583704	1
mmu-miR-3102-3p.2-3p	1.8321	1.30913	2.35507	1.79895	0.847155	0.590161	1
mmu-miR-193a-3p	1.75209	1.14912	2.35507	2.04946	1.03524	0.59225	1
mmu-miR-23a-3p	12805.8	11772.2	13839.3	1.17559	0.233384	0.593137	1
mmu-let-7i-3p	8.36139	6.85878	9.864	1.43816	0.524221	0.59429	1
mmu-miR-92b-3p	42.799	39.8018	45.7962	1.15061	0.202394	0.595654	1
mmu-miR-188-5p	4.37663	3.45872	5.29453	1.53078	0.614264	0.599639	1
mmu-miR-196b-3p	12.8103	14.6099	11.0107	0.753648	-0.408036	0.601541	1
mmu-miR-194-2-3p	2.13881	1.58864	2.68897	1.69262	0.759262	0.606471	1
mmu-miR-466b-5p	2.28512	2.8391	1.73113	0.609747	-0.713717	0.607307	1
mmu-miR-466o-5p	2.28512	2.8391	1.73113	0.609747	-0.713717	0.607307	1
mmu-miR-760-3p	3.63817	4.40284	2.8735	0.652648	-0.615624	0.607508	1
mmu-miR-540-3p	10.7933	12.1225	9.46414	0.780707	-0.357148	0.607785	1
mmu-miR-3082-3p	2.26833	2.99005	1.5466	0.51725	-0.951066	0.608452	1
mmu-miR-8114	7.93579	9.35562	6.51596	0.696475	-0.521856	0.608911	1
mmu-let-7g-3p	0.867282	1.3655	0.369068	0.270281	-1.88747	0.609528	1
mmu-miR-200a-3p	5200.25	5039.16	5361.34	1.06394	0.0894108	0.612875	1
mmu-miR-467e-3p	0.828501	1.25277	0.404231	0.32267	-1.63187	0.615556	1
mmu-miR-16-1-3p	131.412	138.23	124.594	0.901356	-0.149832	0.615747	1
mmu-miR-669f-5p	2.51528	1.83186	3.19869	1.74614	0.804169	0.61581	1
mmu-let-7a-2-3p	0.386649	0	0.773299	Inf	Inf	0.616282	1
mmu-miR-6940-3p	0.386649	0	0.773299	Inf	Inf	0.616282	1
mmu-miR-221-5p	90.2555	84.4855	96.0255	1.13659	0.184713	0.622354	1
mmu-miR-137-3p	2.87844	2.14959	3.60728	1.67812	0.746849	0.624184	1
mmu-miR-5615-5p	0.349307	0	0.698615	Inf	Inf	0.626393	1
mmu-miR-1953	0.763627	1.15819	0.369068	0.31866	-1.64991	0.626587	1
mmu-miR-16-5p	1363.77	1291.95	1435.58	1.11118	0.152089	0.630992	1
mmu-miR-1895	0.331726	0	0.663452	Inf	Inf	0.631679	1
mmu-miR-3062-5p	0.331726	0	0.663452	Inf	Inf	0.631679	1
mmu-miR-3471	0.331726	0	0.663452	Inf	Inf	0.631679	1
mmu-miR-26a-5p	147304	155409	139198	0.89569	-0.158928	0.635092	1
mmu-miR-499-5p	0.698104	1.10182	0.294384	0.267179	-1.90412	0.639135	1
mmu-miR-873a-3p	0.698104	1.10182	0.294384	0.267179	-1.90412	0.639135	1
mmu-miR-532-5p	1606.16	1678.87	1533.45	0.913383	-0.130709	0.639197	1
mmu-miR-6412	0.868819	0.261365	1.47627	5.64831	2.49782	0.640911	1
mmu-miR-1970	0.369068	0	0.738136	Inf	Inf	0.641693	1
mmu-miR-204-3p	0.369068	0	0.738136	Inf	Inf	0.641693	1
mmu-miR-466a-5p	0.369068	0	0.738136	Inf	Inf	0.641693	1
mmu-miR-6935-5p	0.369068	0	0.738136	Inf	Inf	0.641693	1
mmu-miR-30d-5p	31240.2	29946.5	32533.9	1.0864	0.119558	0.642966	1
mmu-miR-125a-3p	29.0328	30.3806	27.6851	0.911276	-0.134041	0.643139	1
mmu-miR-8112	4.24841	3.30778	5.18904	1.56874	0.649605	0.644161	1
mmu-miR-12187-3p	0.294384	0	0.588768	Inf	Inf	0.644241	1
mmu-miR-486b-3p	0.294384	0	0.588768	Inf	Inf	0.644241	1
mmu-miR-669p-3p	0.294384	0	0.588768	Inf	Inf	0.644241	1
mmu-miR-7007-3p	0.294384	0	0.588768	Inf	Inf	0.644241	1
mmu-miR-7237-3p	0.294384	0	0.588768	Inf	Inf	0.644241	1
mmu-miR-19a-3p	27.0021	28.9247	25.0795	0.867062	-0.205794	0.647915	1
mmu-miR-98-3p	6.50988	7.24194	5.77781	0.797826	-0.325854	0.650929	1
mmu-miR-3073b-5p	0.404231	0	0.808462	Inf	Inf	0.652641	1
mmu-miR-30f	0.404231	0	0.808462	Inf	Inf	0.652641	1
mmu-miR-677-3p	0.404231	0	0.808462	Inf	Inf	0.652641	1
mmu-miR-7010-5p	0.404231	0	0.808462	Inf	Inf	0.652641	1
mmu-miR-7080-5p	0.404231	0	0.808462	Inf	Inf	0.652641	1
mmu-miR-7651-5p	0.404231	0	0.808462	Inf	Inf	0.652641	1
mmu-miR-7657-5p	0.404231	0	0.808462	Inf	Inf	0.652641	1
mmu-miR-382-3p	85.4701	89.1067	81.8335	0.918376	-0.122843	0.653466	1
mmu-miR-342-3p	186.758	176.842	196.673	1.11214	0.153342	0.65575	1
mmu-miR-27a-3p	13436.6	15005.3	11867.9	0.790917	-0.338402	0.657699	1
mmu-let-7a-1-3p	180.628	188.928	172.328	0.912135	-0.132681	0.662284	1
mmu-miR-99b-5p	20842.5	21736.5	19948.5	0.91774	-0.123842	0.664025	1
mmu-miR-29b-3p	51.8866	47.9195	55.8537	1.16557	0.22104	0.664925	1
mmu-miR-378b	63.1297	59.0393	67.2202	1.13857	0.187219	0.665306	1
mmu-miR-872-3p	35.662	33.1158	38.2082	1.15378	0.206362	0.666674	1
mmu-miR-219a-1-3p	9.23038	10.2884	8.1724	0.794335	-0.33218	0.66932	1
mmu-let-7c-2-3p	181.485	189.611	173.36	0.914296	-0.129266	0.671263	1
mmu-miR-9-5p	36.8107	39.1567	34.4646	0.880171	-0.184144	0.671893	1
mmu-miR-99b-3p	272.153	281.638	262.667	0.932641	-0.100606	0.675492	1
mmu-miR-1943-5p	3.95987	4.56731	3.35242	0.734003	-0.446141	0.675909	1
mmu-miR-409-3p	98.9161	102.721	95.1113	0.92592	-0.111041	0.676119	1
mmu-miR-5122	0.771275	0.36502	1.17753	3.22593	1.68972	0.677618	1
mmu-miR-543-3p	23.1063	24.8151	21.3975	0.86228	-0.213771	0.678584	1
mmu-miR-142a-3p	246.888	261.188	232.588	0.890501	-0.167312	0.678767	1
mmu-miR-1929-5p	0.747629	0.317728	1.17753	3.70609	1.8899	0.679421	1
mmu-miR-141-3p	87.359	93.35	81.368	0.871644	-0.198189	0.680224	1
mmu-miR-12194-3p	0.730048	0.317728	1.14237	3.59542	1.84616	0.680812	1
mmu-miR-450a-5p	169.59	176.985	162.196	0.916439	-0.12589	0.68203	1
mmu-miR-145a-3p	4739.51	4617.67	4861.36	1.05277	0.0741925	0.682344	1
mmu-miR-3069-3p	0.675124	0.317728	1.03252	3.2497	1.70031	0.685465	1
mmu-miR-466e-5p	0.675124	0.317728	1.03252	3.2497	1.70031	0.685465	1
mmu-miR-7054-5p	0.675124	0.317728	1.03252	3.2497	1.70031	0.685465	1
mmu-miR-219c-5p	0.661428	0.36502	0.957836	2.62406	1.3918	0.686704	1
mmu-miR-126a-3p	88316.1	85406.1	91226.1	1.06815	0.0951089	0.687128	1
mmu-miR-3473a	0.646943	0.261365	1.03252	3.95049	1.98203	0.68805	1
mmu-miR-1291	4.56642	5.196	3.93683	0.757664	-0.40037	0.689168	1
mmu-miR-127-3p	3104.68	2967.32	3242.03	1.09258	0.127736	0.690691	1
mmu-miR-324-5p	26.0788	23.3254	28.8321	1.23608	0.305773	0.699514	1
mmu-miR-17-5p	1186.09	1221.52	1150.67	0.942	-0.0862016	0.700479	1
mmu-miR-6901-5p	1.09333	1.52321	0.663452	0.435563	-1.19905	0.7007	1
mmu-miR-485-5p	12.0926	13.2448	10.9404	0.826016	-0.275759	0.700826	1
mmu-miR-592-5p	5.19944	5.83377	4.56511	0.782532	-0.353779	0.702074	1
mmu-miR-1941-3p	1.07884	1.41955	0.738136	0.519978	-0.943476	0.702351	1
mmu-miR-338-3p	0.624086	0.36502	0.883152	2.41946	1.27469	0.703497	1
mmu-miR-7224-3p	0.624086	0.36502	0.883152	2.41946	1.27469	0.703497	1
mmu-miR-1187	1.05599	1.52321	0.588768	0.386532	-1.37134	0.705021	1
mmu-miR-704	1.05599	1.52321	0.588768	0.386532	-1.37134	0.705021	1
mmu-miR-147-5p	0.60044	0.317728	0.883152	2.77958	1.47487	0.706631	1
mmu-miR-3064-5p	1.09709	0.682748	1.51144	2.21375	1.14649	0.707992	1
mmu-miR-1a-1-5p	1.07733	0.682748	1.47191	2.15587	1.10827	0.708696	1
mmu-miR-1258-3p	0.341374	0.682748	0	0	-Inf	0.709164	1
mmu-miR-1941-5p	0.341374	0.682748	0	0	-Inf	0.709164	1
mmu-miR-3100-5p	0.341374	0.682748	0	0	-Inf	0.709164	1
mmu-miR-92b-5p	2.21931	2.67232	1.7663	0.66096	-0.597365	0.70924	1
mmu-miR-3970	12.567	13.2444	11.8895	0.897699	-0.155696	0.70973	1
mmu-miR-1306-3p	1.00792	0.579093	1.43675	2.48104	1.31094	0.711304	1
mmu-miR-3076-5p	0.36502	0.73004	0	0	-Inf	0.715639	1
mmu-miR-540-5p	0.887475	0.52273	1.25222	2.39554	1.26035	0.716409	1
mmu-miR-6896-5p	0.317728	0.635456	0	0	-Inf	0.717613	1
mmu-miR-7073-5p	0.317728	0.635456	0	0	-Inf	0.717613	1
mmu-miR-883a-3p	0.317728	0.635456	0	0	-Inf	0.717613	1
mmu-miR-3057-5p	6.29465	6.81149	5.77781	0.848245	-0.237448	0.718032	1
mmu-miR-673-5p	7.63438	7.13152	8.13724	1.14102	0.19033	0.719261	1
mmu-miR-1934-3p	0.313193	0.626385	0	0	-Inf	0.719328	1
mmu-miR-302a-3p	0.313193	0.626385	0	0	-Inf	0.719328	1
mmu-miR-5116	0.313193	0.626385	0	0	-Inf	0.719328	1
mmu-miR-5130	0.313193	0.626385	0	0	-Inf	0.719328	1
mmu-miR-5621-3p	0.313193	0.626385	0	0	-Inf	0.719328	1
mmu-miR-6715-5p	0.313193	0.626385	0	0	-Inf	0.719328	1
mmu-miR-7019-3p	0.313193	0.626385	0	0	-Inf	0.719328	1
mmu-miR-23b-3p	8059.16	7765.1	8353.22	1.07574	0.105328	0.721763	1
mmu-miR-3473e	1.42383	0.896821	1.95083	2.17527	1.12119	0.723596	1
mmu-miR-6516-3p	1.3583	0.840459	1.87614	2.23229	1.15852	0.72481	1
mmu-miR-149-5p	177.219	169.658	184.779	1.08912	0.123169	0.725448	1
mmu-miR-147-3p	6.23222	6.65147	5.81297	0.873938	-0.194398	0.725873	1
mmu-miR-411-5p	483.136	466.509	499.763	1.07128	0.0993401	0.727547	1
mmu-miR-222-5p	14.7007	15.9214	13.48	0.846661	-0.240143	0.728216	1
mmu-miR-378a-5p	32.9106	34.3487	31.4725	0.916266	-0.126162	0.728435	1
mmu-miR-134-3p	0.289547	0.579093	0	0	-Inf	0.72882	1
mmu-miR-299b-3p	0.289547	0.579093	0	0	-Inf	0.72882	1
mmu-miR-670-5p	0.289547	0.579093	0	0	-Inf	0.72882	1
mmu-miR-6958-3p	0.289547	0.579093	0	0	-Inf	0.72882	1
mmu-miR-6992-5p	0.289547	0.579093	0	0	-Inf	0.72882	1
mmu-miR-8094	0.289547	0.579093	0	0	-Inf	0.72882	1
mmu-miR-34a-5p	93.9273	88.8411	99.0135	1.1145	0.156398	0.730765	1
mmu-miR-1949	1.71086	1.10182	2.3199	2.10551	1.07417	0.732771	1
mmu-miR-150-5p	188.568	182.189	194.947	1.07002	0.0976405	0.735827	1
mmu-miR-383-5p	5.4434	4.88058	6.00623	1.23064	0.299405	0.736246	1
mmu-miR-380-5p	6.54717	6.97827	6.11607	0.876445	-0.190264	0.736956	1
mmu-miR-344-3p	1.88421	1.52321	2.24522	1.47401	0.559744	0.738269	1
mmu-miR-129-2-3p	4.01489	3.60967	4.42011	1.22452	0.292213	0.740797	1
mmu-miR-1197-3p	0.261365	0.52273	0	0	-Inf	0.741494	1
mmu-miR-138-2-3p	0.261365	0.52273	0	0	-Inf	0.741494	1
mmu-miR-291b-3p	0.261365	0.52273	0	0	-Inf	0.741494	1
mmu-miR-341-5p	0.261365	0.52273	0	0	-Inf	0.741494	1
mmu-miR-3473d	0.261365	0.52273	0	0	-Inf	0.741494	1
mmu-miR-465c-5p	0.261365	0.52273	0	0	-Inf	0.741494	1
mmu-miR-470-5p	0.261365	0.52273	0	0	-Inf	0.741494	1
mmu-miR-7091-3p	0.261365	0.52273	0	0	-Inf	0.741494	1
mmu-miR-873a-5p	0.261365	0.52273	0	0	-Inf	0.741494	1
mmu-miR-511-5p	3.21449	2.67232	3.75665	1.40576	0.491354	0.741562	1
mmu-miR-431-3p	2.59928	2.14052	3.05804	1.42864	0.514645	0.741672	1
mmu-miR-504-5p	2.61224	2.20595	3.01852	1.36835	0.452437	0.7417	1
mmu-miR-5099	658.7	625.82	691.58	1.10508	0.144148	0.742929	1
mmu-miR-203b-3p	1.56106	1.94459	1.17753	0.605542	-0.723702	0.743699	1
mmu-miR-668-3p	4.25995	5.02246	3.49743	0.696359	-0.522098	0.743762	1
mmu-miR-204-5p	52.0011	55.4909	48.5113	0.874221	-0.193931	0.744475	1
mmu-miR-181b-2-3p	1.88112	1.62686	2.13537	1.31257	0.392396	0.74454	1
mmu-miR-10b-3p	123.356	118.467	128.245	1.08254	0.11442	0.74624	1
mmu-miR-3076-3p	0.76521	0.317728	1.21269	3.81676	1.93235	0.746884	1
mmu-miR-103-3p	13519.8	14002.1	13037.6	0.931118	-0.102965	0.747985	1
mmu-miR-26b-5p	10466.9	10177.1	10756.7	1.05695	0.0799058	0.748296	1
mmu-miR-326-3p	20.7957	19.9433	21.648	1.08548	0.118329	0.748305	1
mmu-miR-361-5p	126.463	122.387	130.539	1.06661	0.0930332	0.751582	1
mmu-miR-7043-3p	1.41243	1.83186	0.992999	0.54207	-0.883448	0.755038	1
mmu-miR-1193-3p	5.2788	5.77279	4.78482	0.828857	-0.270806	0.758989	1
mmu-miR-455-3p	176.196	171.18	181.212	1.0586	0.0821642	0.760751	1
mmu-miR-674-5p	35.2156	33.2511	37.18	1.11816	0.161125	0.761036	1
mmu-miR-455-5p	281.16	292.957	269.364	0.919464	-0.121135	0.76224	1
mmu-miR-191-5p	4303.14	4472.65	4133.63	0.924202	-0.11372	0.767189	1
mmu-miR-351-3p	2.93738	3.26049	2.61428	0.801807	-0.318673	0.770277	1
mmu-miR-34b-3p	15.2199	16.3094	14.1304	0.866397	-0.206899	0.77127	1
mmu-miR-10a-3p	80.3196	78.6341	82.005	1.04287	0.060556	0.776559	1
mmu-miR-139-5p	122.093	127.413	116.773	0.916495	-0.125802	0.777742	1
mmu-miR-466a-3p	17.0239	15.3172	18.7307	1.22285	0.290248	0.782926	1
mmu-miR-155-5p	94.7079	97.5995	91.8164	0.940747	-0.0881216	0.783998	1
mmu-miR-107-3p	191.951	186.06	197.843	1.06333	0.088587	0.785877	1
mmu-miR-1191a	19.8483	20.6893	19.0073	0.918704	-0.122328	0.789126	1
mmu-miR-30d-3p	60.3655	57.3161	63.415	1.10641	0.145883	0.790008	1
mmu-miR-547-3p	1.78855	2.21503	1.36207	0.614921	-0.701526	0.793484	1
mmu-miR-186-5p	389.709	397.7	381.717	0.959812	-0.0591769	0.795256	1
mmu-miR-511-3p	6.79533	7.40427	6.1864	0.835518	-0.259257	0.795467	1
mmu-miR-10a-5p	146208	143216	149200	1.04178	0.0590508	0.796931	1
mmu-miR-673-3p	3.15724	3.62551	2.68897	0.741681	-0.431128	0.800912	1
mmu-miR-467d-5p	6.38045	5.76603	6.99487	1.21312	0.278719	0.80597	1
mmu-miR-363-5p	0.697818	0.991405	0.404231	0.407735	-1.2943	0.806284	1
mmu-miR-5107-5p	0.671076	1.04777	0.294384	0.280963	-1.83155	0.809692	1
mmu-miR-466p-5p	1.35528	1.56819	1.14237	0.728462	-0.457075	0.812142	1
mmu-miR-201-5p	0.64743	1.00048	0.294384	0.294244	-1.76492	0.812862	1
mmu-miR-467c-3p	0.645991	0.88775	0.404231	0.455343	-1.13497	0.81306	1
mmu-miR-344d-3p	0.632945	0.896821	0.369068	0.411529	-1.28093	0.814881	1
mmu-miR-669b-5p	4.90305	5.24099	4.56512	0.871041	-0.199188	0.815273	1
mmu-miR-301b-3p	0.622345	0.840459	0.404231	0.480965	-1.056	0.816398	1
mmu-miR-376c-3p	5.26017	4.81284	5.70749	1.18589	0.245967	0.817341	1
mmu-miR-190a-5p	3.65158	4.24513	3.05804	0.720364	-0.473201	0.818124	1
mmu-miR-1194	0.594163	0.784096	0.404231	0.515538	-0.95585	0.820601	1
mmu-miR-133a-5p	10.3833	10.8674	9.89917	0.910901	-0.134634	0.820847	1
mmu-miR-18b-5p	0.591067	0.88775	0.294384	0.331607	-1.59246	0.821079	1
mmu-miR-125a-5p	5011.82	4949.83	5073.8	1.02505	0.0356899	0.821116	1
mmu-miR-190b-5p	2.24864	2.73099	1.7663	0.64676	-0.628697	0.821416	1
mmu-miR-1934-5p	3.50176	2.98329	4.02023	1.34758	0.430375	0.822431	1
mmu-miR-434-5p	171.991	168.233	175.75	1.04469	0.0630717	0.825827	1
mmu-miR-146a-5p	1864.02	1840.84	1887.21	1.02519	0.0358954	0.827693	1
mmu-miR-379-5p	1464.7	1493.73	1435.67	0.961132	-0.0571933	0.829124	1
mmu-miR-329-5p	52.5444	52.9173	52.1714	0.985905	-0.0204795	0.831072	1
mmu-miR-139-3p	8.92991	8.13646	9.72336	1.19504	0.257054	0.836656	1
mmu-miR-328-3p	441.653	432.657	450.649	1.04158	0.0587801	0.837027	1
mmu-miR-487b-3p	2.96688	2.54182	3.39194	1.33445	0.416248	0.837437	1
mmu-miR-27b-3p	170149	168883	171416	1.015	0.0214775	0.837457	1
mmu-miR-615-3p	55.3319	52.8598	57.804	1.09353	0.128999	0.842589	1
mmu-miR-1306-5p	5.66149	6.24377	5.0792	0.813482	-0.297817	0.845482	1
mmu-miR-1249-3p	21.1847	22.0482	20.3211	0.92167	-0.117677	0.848581	1
mmu-let-7b-3p	39.5464	38.578	40.5147	1.0502	0.0706684	0.853433	1
mmu-miR-152-3p	28465.3	28023.6	28907	1.03152	0.0447771	0.85407	1
mmu-miR-148a-3p	243164	252722	233607	0.924363	-0.113468	0.85477	1
mmu-miR-340-3p	54.6385	53.1908	56.0862	1.05443	0.0764695	0.855574	1
mmu-miR-667-5p	3.03384	2.71961	3.34806	1.23108	0.299925	0.857023	1
mmu-miR-145b	3.03837	2.72869	3.34806	1.22699	0.295121	0.857088	1
mmu-miR-484	357.578	361.221	353.934	0.979828	-0.0293995	0.858138	1
mmu-miR-5121	3.27538	2.79412	3.75665	1.34448	0.427053	0.860315	1
mmu-miR-7661-3p	1.04575	1.3182	0.773299	0.586631	-0.769476	0.863946	1
mmu-miR-365-1-5p	2.73297	2.37274	3.0932	1.30364	0.382549	0.864448	1
mmu-miR-30b-3p	41.8626	42.7534	40.9718	0.958328	-0.0614079	0.864524	1
mmu-miR-196a-2-3p	1.03206	1.3655	0.698615	0.51162	-0.966856	0.864956	1
mmu-miR-32-5p	42.9323	43.5308	42.3339	0.972505	-0.0402225	0.868764	1
mmu-miR-148a-5p	89.0196	86.5041	91.5351	1.05816	0.0815565	0.86989	1
mmu-miR-465b-5p	0.961207	1.14912	0.773299	0.672951	-0.571426	0.870485	1
mmu-miR-215-5p	2.46814	2.1023	2.83398	1.34804	0.430861	0.872992	1
mmu-miR-1943-3p	0.925305	1.26184	0.588768	0.466594	-1.09976	0.873502	1
mmu-miR-467e-5p	19.0235	18.0553	19.9916	1.10724	0.146968	0.873947	1
mmu-miR-29b-2-5p	2.53973	2.20595	2.8735	1.30261	0.381407	0.874029	1
mmu-miR-3963	2.54435	2.14052	2.94819	1.37732	0.461866	0.874094	1
mmu-miR-130b-3p	4.002	4.3264	3.67761	0.850039	-0.234399	0.877922	1
mmu-miR-152-5p	76.5908	74.5553	78.6264	1.05461	0.0767035	0.879468	1
mmu-miR-466c-5p	4.51273	4.68004	4.34542	0.9285	-0.107026	0.879683	1
mmu-miR-669d-5p	6.57744	6.2347	6.92018	1.10995	0.150489	0.882337	1
mmu-miR-33-3p	2.25514	1.93552	2.57476	1.33027	0.411718	0.882997	1
mmu-miR-28a-5p	190.234	185.785	194.683	1.04789	0.067492	0.887331	1
mmu-miR-3072-3p	1.72254	1.41955	2.02552	1.42687	0.512856	0.888927	1
mmu-miR-26a-1-3p	1.81869	1.46684	2.17053	1.47973	0.565331	0.89053	1
mmu-miR-22-3p	689.122	676.269	701.974	1.03801	0.0538195	0.891693	1
mmu-miR-488-3p	1.95052	1.73052	2.17053	1.25427	0.326844	0.892538	1
mmu-let-7e-3p	32.9529	33.9588	31.9471	0.940762	-0.0880988	0.892972	1
mmu-miR-93-5p	2178.95	2199.9	2158.01	0.980955	-0.0277409	0.901362	1
mmu-miR-7083-5p	3.17698	3.44965	2.90431	0.841912	-0.248258	0.901834	1
mmu-miR-3535	172.644	169.235	176.053	1.04029	0.0569849	0.901897	1
mmu-miR-770-3p	1.60634	1.26184	1.95083	1.54602	0.628557	0.902579	1
mmu-miR-1947-5p	3.03572	3.30778	2.76366	0.835502	-0.259285	0.904759	1
mmu-miR-223-3p	64.6088	63.6364	65.5811	1.03056	0.0434278	0.90564	1
mmu-miR-1193-5p	1.33732	1.53228	1.14237	0.745535	-0.423651	0.906724	1
mmu-miR-370-5p	1.33667	1.5705	1.10285	0.702227	-0.509992	0.906759	1
mmu-miR-490-5p	1.33667	1.5705	1.10285	0.702227	-0.509992	0.906759	1
mmu-miR-466f-3p	1.32672	1.47591	1.17753	0.797831	-0.325846	0.907305	1
mmu-miR-142a-5p	481.814	499.738	463.89	0.928265	-0.107391	0.910714	1
mmu-miR-5100	1.10126	0.840459	1.36207	1.62062	0.696549	0.911249	1
mmu-miR-1933-3p	1.14703	0.896821	1.39723	1.55798	0.639676	0.912104	1
mmu-miR-31-3p	1.17983	0.88775	1.47191	1.65803	0.729467	0.912687	1
mmu-miR-10b-5p	553114	549082	557145	1.01468	0.0210315	0.914205	1
mmu-miR-297a-5p	1.17809	1.36319	0.992999	0.728438	-0.457122	0.916186	1
mmu-miR-7b-5p	4.86249	4.45689	5.26809	1.18201	0.241241	0.917834	1
mmu-miR-184-3p	14.4141	13.7357	15.0926	1.09878	0.135909	0.924116	1
mmu-miR-3109-5p	0.740283	0.52273	0.957836	1.83237	0.873712	0.924243	1
mmu-let-7k	0.754768	0.626385	0.883152	1.40992	0.495611	0.92456	1
mmu-miR-3964	2.65647	2.2241	3.08884	1.38881	0.473844	0.92522	1
mmu-miR-196b-5p	9822.65	9888.58	9756.72	0.986665	-0.0193684	0.925672	1
mmu-miR-6948-5p	0.823388	0.579093	1.06768	1.84371	0.882616	0.92595	1
mmu-miR-714	0.829453	0.626385	1.03252	1.64838	0.721048	0.926065	1
mmu-miR-100-3p	0.837873	0.682748	0.992999	1.45441	0.540439	0.926223	1
mmu-miR-183-3p	0.843938	0.73004	0.957836	1.31203	0.391803	0.926334	1
mmu-miR-433-5p	0.85157	0.635456	1.06768	1.68018	0.748619	0.926474	1
mmu-miR-7673-5p	0.857634	0.682748	1.03252	1.5123	0.596745	0.926583	1
mmu-miR-96-5p	27.3611	26.9668	27.7554	1.02924	0.0415859	0.927803	1
mmu-miR-132-5p	10.124	10.5993	9.64867	0.910311	-0.135569	0.929975	1
mmu-miR-129-5p	68.4303	66.2838	70.5769	1.06477	0.0905415	0.932239	1
mmu-miR-6978-3p	0.425067	0.261365	0.588768	2.25266	1.17163	0.94189	1
mmu-miR-8090	0.425067	0.261365	0.588768	2.25266	1.17163	0.94189	1
mmu-miR-466b-3p	18.1107	17.1964	19.025	1.10634	0.145796	0.942928	1
mmu-miR-466c-3p	18.1107	17.1964	19.025	1.10634	0.145796	0.942928	1
mmu-miR-466e-3p	18.1107	17.1964	19.025	1.10634	0.145796	0.942928	1
mmu-miR-466p-3p	18.1107	17.1964	19.025	1.10634	0.145796	0.942928	1
mmu-miR-709	0.47999	0.261365	0.698615	2.67294	1.41843	0.943064	1
mmu-miR-7676-3p	0.499751	0.261365	0.738136	2.82416	1.49782	0.943443	1
mmu-miR-344e-3p	0.517332	0.261365	0.773299	2.95869	1.56496	0.943763	1
mmu-miR-7670-3p	0.534913	0.261365	0.808462	3.09323	1.62911	0.944068	1
mmu-miR-466j	0.569159	0.36502	0.773299	2.11851	1.08305	0.944624	1
mmu-miR-8111	0.569159	0.36502	0.773299	2.11851	1.08305	0.944624	1
mmu-miR-5624-5p	0.586741	0.36502	0.808462	2.21484	1.1472	0.944891	1
mmu-miR-669k-5p	0.586741	0.36502	0.808462	2.21484	1.1472	0.944891	1
mmu-miR-467a-3p	8.14605	8.34377	7.94834	0.952609	-0.0700445	0.94622	1
mmu-miR-467d-3p	8.14605	8.34377	7.94834	0.952609	-0.0700445	0.94622	1
mmu-miR-582-5p	6.28233	6.52328	6.04139	0.926127	-0.110717	0.946549	1
mmu-miR-8120	1.66934	2.08646	1.25222	0.600163	-0.736573	0.949066	1
mmu-miR-221-3p	1546.71	1567.86	1525.55	0.973013	-0.0394689	0.953054	1
mmu-miR-6239	4.13467	4.40284	3.8665	0.878184	-0.187405	0.953162	1
mmu-miR-28c	15.5002	15.543	15.4573	0.994484	-0.00797964	0.953173	1
mmu-miR-20b-5p	27.064	27.37	26.7581	0.977642	-0.0326224	0.955198	1
mmu-miR-93-3p	12.8832	12.6204	13.1461	1.04166	0.058883	0.961696	1
mmu-miR-346-5p	1.98006	2.15866	1.80146	0.834526	-0.260971	0.961961	1
mmu-miR-29c-5p	7.06118	6.79796	7.32441	1.07744	0.10761	0.962331	1
mmu-miR-1843b-3p	9.46397	8.941	9.98693	1.11698	0.159605	0.967794	1
mmu-miR-410-3p	6.55986	6.2347	6.88501	1.10431	0.143139	0.968469	1
mmu-miR-30e-3p	583.534	591.338	575.731	0.973608	-0.0385872	0.968804	1
mmu-miR-146a-3p	0.147192	0	0.294384	Inf	Inf	0.969776	1
mmu-miR-192-3p	0.147192	0	0.294384	Inf	Inf	0.969776	1
mmu-miR-1955-3p	0.147192	0	0.294384	Inf	Inf	0.969776	1
mmu-miR-3094-3p	0.147192	0	0.294384	Inf	Inf	0.969776	1
mmu-miR-3572-3p	0.147192	0	0.294384	Inf	Inf	0.969776	1
mmu-miR-376c-5p	0.147192	0	0.294384	Inf	Inf	0.969776	1
mmu-miR-377-5p	0.147192	0	0.294384	Inf	Inf	0.969776	1
mmu-miR-497b	0.147192	0	0.294384	Inf	Inf	0.969776	1
mmu-miR-5123	0.147192	0	0.294384	Inf	Inf	0.969776	1
mmu-miR-551b-5p	0.147192	0	0.294384	Inf	Inf	0.969776	1
mmu-miR-669h-3p	0.147192	0	0.294384	Inf	Inf	0.969776	1
mmu-miR-6911-5p	0.147192	0	0.294384	Inf	Inf	0.969776	1
mmu-miR-6914-3p	0.147192	0	0.294384	Inf	Inf	0.969776	1
mmu-miR-6929-3p	0.147192	0	0.294384	Inf	Inf	0.969776	1
mmu-miR-6932-5p	0.147192	0	0.294384	Inf	Inf	0.969776	1
mmu-miR-6948-3p	0.147192	0	0.294384	Inf	Inf	0.969776	1
mmu-miR-702-3p	0.147192	0	0.294384	Inf	Inf	0.969776	1
mmu-miR-7039-5p	0.147192	0	0.294384	Inf	Inf	0.969776	1
mmu-miR-7092-5p	0.147192	0	0.294384	Inf	Inf	0.969776	1
mmu-miR-7213-5p	0.147192	0	0.294384	Inf	Inf	0.969776	1
mmu-miR-7219-3p	0.147192	0	0.294384	Inf	Inf	0.969776	1
mmu-miR-7649-3p	0.147192	0	0.294384	Inf	Inf	0.969776	1
mmu-miR-7669-3p	0.147192	0	0.294384	Inf	Inf	0.969776	1
mmu-miR-12193-5p	0.184534	0	0.369068	Inf	Inf	0.969812	1
mmu-miR-126b-3p	0.184534	0	0.369068	Inf	Inf	0.969812	1
mmu-miR-1927	0.184534	0	0.369068	Inf	Inf	0.969812	1
mmu-miR-21b	0.184534	0	0.369068	Inf	Inf	0.969812	1
mmu-miR-3080-5p	0.184534	0	0.369068	Inf	Inf	0.969812	1
mmu-miR-3097-5p	0.184534	0	0.369068	Inf	Inf	0.969812	1
mmu-miR-384-3p	0.184534	0	0.369068	Inf	Inf	0.969812	1
mmu-miR-452-3p	0.184534	0	0.369068	Inf	Inf	0.969812	1
mmu-miR-5622-5p	0.184534	0	0.369068	Inf	Inf	0.969812	1
mmu-miR-6481	0.184534	0	0.369068	Inf	Inf	0.969812	1
mmu-miR-6957-3p	0.184534	0	0.369068	Inf	Inf	0.969812	1
mmu-miR-6986-5p	0.184534	0	0.369068	Inf	Inf	0.969812	1
mmu-miR-7069-3p	0.184534	0	0.369068	Inf	Inf	0.969812	1
mmu-miR-7116-3p	0.184534	0	0.369068	Inf	Inf	0.969812	1
mmu-miR-7650-5p	0.184534	0	0.369068	Inf	Inf	0.969812	1
mmu-miR-7652-3p	0.184534	0	0.369068	Inf	Inf	0.969812	1
mmu-miR-7672-3p	0.184534	0	0.369068	Inf	Inf	0.969812	1
mmu-miR-8100	0.184534	0	0.369068	Inf	Inf	0.969812	1
mmu-miR-1251-5p	0.202115	0	0.404231	Inf	Inf	0.969829	1
mmu-miR-188-3p	0.202115	0	0.404231	Inf	Inf	0.969829	1
mmu-miR-1948-3p	0.202115	0	0.404231	Inf	Inf	0.969829	1
mmu-miR-34a-3p	0.202115	0	0.404231	Inf	Inf	0.969829	1
mmu-miR-452-5p	0.202115	0	0.404231	Inf	Inf	0.969829	1
mmu-miR-551b-3p	0.202115	0	0.404231	Inf	Inf	0.969829	1
mmu-miR-669m-3p	0.202115	0	0.404231	Inf	Inf	0.969829	1
mmu-miR-6913-3p	0.202115	0	0.404231	Inf	Inf	0.969829	1
mmu-miR-6943-5p	0.202115	0	0.404231	Inf	Inf	0.969829	1
mmu-miR-6950-5p	0.202115	0	0.404231	Inf	Inf	0.969829	1
mmu-miR-6956-3p	0.202115	0	0.404231	Inf	Inf	0.969829	1
mmu-miR-6970-5p	0.202115	0	0.404231	Inf	Inf	0.969829	1
mmu-miR-6985-5p	0.202115	0	0.404231	Inf	Inf	0.969829	1
mmu-miR-701-5p	0.202115	0	0.404231	Inf	Inf	0.969829	1
mmu-miR-7052-3p	0.202115	0	0.404231	Inf	Inf	0.969829	1
mmu-miR-7238-5p	0.202115	0	0.404231	Inf	Inf	0.969829	1
mmu-miR-7659-5p	0.202115	0	0.404231	Inf	Inf	0.969829	1
mmu-miR-874-5p	0.202115	0	0.404231	Inf	Inf	0.969829	1
mmu-miR-466d-3p	9.26716	8.92517	9.60915	1.07664	0.106529	0.970168	1
mmu-miR-409-5p	46.8053	47.2169	46.3937	0.982565	-0.0253752	0.973803	1
mmu-miR-1945	6.05404	5.92604	6.18204	1.0432	0.0610146	0.974749	1
mmu-miR-34b-5p	22.2034	22.3589	22.0479	0.98609	-0.0202083	0.974978	1
mmu-miR-1843a-3p	14.8744	14.9462	14.8026	0.990392	-0.0139289	0.97504	1
mmu-miR-3086-5p	2.46455	2.6092	2.3199	0.889124	-0.169544	0.978286	1
mmu-miR-134-5p	173.184	171.615	174.753	1.01828	0.0261357	0.979311	1
mmu-miR-379-3p	39.558	39.1592	39.9568	1.02037	0.0290874	0.983752	1
mmu-miR-106b-3p	559.371	556.43	562.312	1.01057	0.0151719	0.98976	1
mmu-miR-30c-1-3p	15.8322	16.093	15.5715	0.967597	-0.0475221	0.98991	1
mmu-miR-126a-5p	1868.53	1868.09	1868.98	1.00048	0.000685227	0.994907	1
mmu-miR-676-5p	105.521	106.914	104.128	0.973937	-0.0380997	0.995316	1
mmu-miR-26a-2-3p	18.5734	18.513	18.6339	1.00653	0.00939049	0.995984	1
mmu-let-7c-1-3p	13.7159	13.8463	13.5855	0.981166	-0.0274306	0.999007	1
mmu-miR-103-2-5p	0.463481	0.52273	0.404231	0.773307	-0.370888	1	1
mmu-miR-1198-3p	0.682261	0.626385	0.738136	1.17841	0.236837	1	1
mmu-miR-1199-5p	0.306056	0.317728	0.294384	0.926528	-0.110094	1	1
mmu-miR-12184-3p	0.46492	0.635456	0.294384	0.463264	-1.11009	1	1
mmu-miR-122-5p	4.51707	4.50419	4.52996	1.00572	0.0082316	1	1
mmu-miR-12201-5p	0.130683	0.261365	0	0	-Inf	1	1
mmu-miR-1231-5p	0.343398	0.317728	0.369068	1.16158	0.216095	1	1
mmu-miR-1249-5p	0.130683	0.261365	0	0	-Inf	1	1
mmu-miR-1258-5p	0.18251	0.36502	0	0	-Inf	1	1
mmu-miR-129-1-3p	0.445899	0.52273	0.369068	0.706039	-0.50218	1	1
mmu-miR-130a-5p	4.18131	4.09187	4.27074	1.04371	0.0617236	1	1
mmu-miR-186-3p	0.130683	0.261365	0	0	-Inf	1	1
mmu-miR-187-5p	1.21969	1.26184	1.17753	0.933184	-0.0997669	1	1
mmu-miR-1893	0.130683	0.261365	0	0	-Inf	1	1
mmu-miR-18a-5p	19.8572	19.1076	20.6068	1.07846	0.108977	1	1
mmu-miR-191-3p	4.858	4.7115	5.00451	1.06219	0.0870436	1	1
mmu-miR-1930-5p	0.360979	0.317728	0.404231	1.27225	0.347387	1	1
mmu-miR-1936	0.130683	0.261365	0	0	-Inf	1	1
mmu-miR-1946a	0.130683	0.261365	0	0	-Inf	1	1
mmu-miR-1946b	0.130683	0.261365	0	0	-Inf	1	1
mmu-miR-1950	0.343398	0.317728	0.369068	1.16158	0.216095	1	1
mmu-miR-195b	0.158864	0.317728	0	0	-Inf	1	1
mmu-miR-1961	0.130683	0.261365	0	0	-Inf	1	1
mmu-miR-1966-3p	0.593091	0.52273	0.663452	1.26921	0.343925	1	1
mmu-miR-1969	0.130683	0.261365	0	0	-Inf	1	1
mmu-miR-1970c-5p	0.277875	0.261365	0.294384	1.12633	0.171632	1	1
mmu-miR-1982-3p	1.19901	1.3655	1.03252	0.75615	-0.403255	1	1
mmu-miR-1b-5p	0.329702	0.36502	0.294384	0.806487	-0.310276	1	1
mmu-miR-1b-3p	0.130683	0.261365	0	0	-Inf	1	1
mmu-miR-200c-5p	0.329702	0.36502	0.294384	0.806487	-0.310276	1	1
mmu-miR-212-5p	23.0571	23.1701	22.9442	0.99025	-0.0141358	1	1
mmu-miR-218-1-3p	0.367044	0.36502	0.369068	1.01109	0.0159119	1	1
mmu-miR-218-2-3p	0.699842	0.626385	0.773299	1.23454	0.303976	1	1
mmu-miR-219a-5p	2.05612	1.83186	2.28038	1.24484	0.315959	1	1
mmu-miR-21c	0.549554	0.73004	0.369068	0.505545	-0.984088	1	1
mmu-miR-23a-5p	0.789297	0.840459	0.738136	0.878254	-0.187289	1	1
mmu-miR-28b	0.18251	0.36502	0	0	-Inf	1	1
mmu-miR-297b-5p	1.35347	1.41955	1.28738	0.906894	-0.140995	1	1
mmu-miR-298-3p	0.277875	0.261365	0.294384	1.12633	0.171632	1	1
mmu-miR-299a-5p	7.26295	7.12245	7.40346	1.03945	0.0558247	1	1
mmu-miR-29b-1-5p	1.49922	1.30683	1.69161	1.29444	0.372333	1	1
mmu-miR-29c-3p	13.6809	13.3413	14.0205	1.05091	0.0716389	1	1
mmu-miR-302c-3p	0.130683	0.261365	0	0	-Inf	1	1
mmu-miR-3058-5p	0.18251	0.36502	0	0	-Inf	1	1
mmu-miR-3060-3p	0.803783	0.944113	0.663452	0.702725	-0.508968	1	1
mmu-miR-3061-5p	0.130683	0.261365	0	0	-Inf	1	1
mmu-miR-3061-3p	0.408557	0.52273	0.294384	0.563166	-0.828368	1	1
mmu-miR-3067-5p	0.367044	0.36502	0.369068	1.01109	0.0159119	1	1
mmu-miR-3070-2-3p	0.18251	0.36502	0	0	-Inf	1	1
mmu-miR-3074-1-3p	1.37294	1.30913	1.43675	1.09748	0.134198	1	1
mmu-miR-3082-5p	0.18251	0.36502	0	0	-Inf	1	1
mmu-miR-3084-5p	0.18251	0.36502	0	0	-Inf	1	1
mmu-miR-3085-3p	0.130683	0.261365	0	0	-Inf	1	1
mmu-miR-3087-3p	0.315217	0.261365	0.369068	1.41208	0.49782	1	1
mmu-miR-3088-3p	0.130683	0.261365	0	0	-Inf	1	1
mmu-miR-3089-3p	0.751955	0.840459	0.663452	0.789393	-0.341184	1	1
mmu-miR-3091-3p	1.06082	0.944113	1.17753	1.24723	0.318732	1	1
mmu-miR-3095-5p	0.445899	0.52273	0.369068	0.706039	-0.50218	1	1
mmu-miR-3098-5p	0.158864	0.317728	0	0	-Inf	1	1
mmu-miR-3098-3p	0.306056	0.317728	0.294384	0.926528	-0.110094	1	1
mmu-miR-3105-5p	0.130683	0.261365	0	0	-Inf	1	1
mmu-miR-3105-3p	0.488566	0.682748	0.294384	0.431175	-1.21365	1	1
mmu-miR-3109-3p	0.676196	0.579093	0.773299	1.33536	0.417231	1	1
mmu-miR-3110-5p	0.515308	0.626385	0.404231	0.645339	-0.631871	1	1
mmu-miR-3112-5p	0.306056	0.317728	0.294384	0.926528	-0.110094	1	1
mmu-miR-324-3p	16.2617	16.5477	15.9757	0.965432	-0.0507534	1	1
mmu-miR-325-5p	0.130683	0.261365	0	0	-Inf	1	1
mmu-miR-325-3p	0.315217	0.261365	0.369068	1.41208	0.49782	1	1
mmu-miR-328-5p	0.515308	0.626385	0.404231	0.645339	-0.631871	1	1
mmu-miR-33-5p	3.41709	3.41143	3.42275	1.00332	0.00477738	1	1
mmu-miR-330-3p	19.3464	19.6281	19.0646	0.971288	-0.0420289	1	1
mmu-miR-344b-3p	0.158864	0.317728	0	0	-Inf	1	1
mmu-miR-344h-3p	0.18251	0.36502	0	0	-Inf	1	1
mmu-miR-3473b	2.36139	1.99865	2.72413	1.36299	0.446772	1	1
mmu-miR-3473h-5p	0.315217	0.261365	0.369068	1.41208	0.49782	1	1
mmu-miR-34c-3p	9.54417	9.99763	9.09071	0.909287	-0.137193	1	1
mmu-miR-374c-5p	0.925889	0.784096	1.06768	1.36167	0.445382	1	1
mmu-miR-376a-3p	0.18251	0.36502	0	0	-Inf	1	1
mmu-miR-3965	0.130683	0.261365	0	0	-Inf	1	1
mmu-miR-410-5p	0.519844	0.635456	0.404231	0.636127	-0.652613	1	1
mmu-miR-425-3p	32.8482	32.5278	33.1685	1.0197	0.0281394	1	1
mmu-miR-449a-3p	0.130683	0.261365	0	0	-Inf	1	1
mmu-miR-450a-1-3p	1.63324	1.5705	1.69597	1.07989	0.11089	1	1
mmu-miR-466g	1.07531	1.04777	1.10285	1.05257	0.0739116	1	1
mmu-miR-466h-5p	2.79359	2.56867	3.01851	1.17513	0.232817	1	1
mmu-miR-466h-3p	2.02938	1.88823	2.17053	1.14951	0.201015	1	1
mmu-miR-466i-3p	0.502262	0.635456	0.369068	0.580792	-0.783905	1	1
mmu-miR-466k	1.09391	1.04546	1.14237	1.09269	0.127887	1	1
mmu-miR-466m-3p	0.445899	0.52273	0.369068	0.706039	-0.50218	1	1
mmu-miR-467f	0.158864	0.317728	0	0	-Inf	1	1
mmu-miR-483-3p	0.18251	0.36502	0	0	-Inf	1	1
mmu-miR-491-5p	1.34166	1.35643	1.3269	0.978236	-0.0317452	1	1
mmu-miR-494-5p	0.130683	0.261365	0	0	-Inf	1	1
mmu-miR-495-5p	0.18251	0.36502	0	0	-Inf	1	1
mmu-miR-501-5p	3.25319	3.04411	3.46226	1.13737	0.185697	1	1
mmu-miR-505-5p	0.18251	0.36502	0	0	-Inf	1	1
mmu-miR-5101	0.46492	0.635456	0.294384	0.463264	-1.11009	1	1
mmu-miR-5103	0.18251	0.36502	0	0	-Inf	1	1
mmu-miR-5104	0.497727	0.626385	0.369068	0.589203	-0.763163	1	1
mmu-miR-5119	0.158864	0.317728	0	0	-Inf	1	1
mmu-miR-539-5p	0.329702	0.36502	0.294384	0.806487	-0.310276	1	1
mmu-miR-5620-5p	0.6625	0.626385	0.698615	1.11531	0.157447	1	1
mmu-miR-5627-5p	0.130683	0.261365	0	0	-Inf	1	1
mmu-miR-5709-5p	0.277875	0.261365	0.294384	1.12633	0.171632	1	1
mmu-miR-5709-3p	0.130683	0.261365	0	0	-Inf	1	1
mmu-miR-615-5p	0.158864	0.317728	0	0	-Inf	1	1
mmu-miR-6380	0.745605	0.682748	0.808462	1.18413	0.243826	1	1
mmu-miR-6402	0.130683	0.261365	0	0	-Inf	1	1
mmu-miR-6418-3p	0.277875	0.261365	0.294384	1.12633	0.171632	1	1
mmu-miR-6540-5p	1.8708	1.68092	2.06068	1.22593	0.293873	1	1
mmu-miR-668-5p	0.130683	0.261365	0	0	-Inf	1	1
mmu-miR-669b-3p	0.158864	0.317728	0	0	-Inf	1	1
mmu-miR-669e-3p	0.158864	0.317728	0	0	-Inf	1	1
mmu-miR-669h-5p	2.4081	2.57097	2.24522	0.873295	-0.195459	1	1
mmu-miR-669o-5p	8.67042	8.64566	8.69519	1.00573	0.00824175	1	1
mmu-miR-670-3p	0.18251	0.36502	0	0	-Inf	1	1
mmu-miR-675-5p	0.130683	0.261365	0	0	-Inf	1	1
mmu-miR-682	0.130683	0.261365	0	0	-Inf	1	1
mmu-miR-6899-3p	1.24255	1.15819	1.3269	1.14567	0.196196	1	1
mmu-miR-6915-5p	0.130683	0.261365	0	0	-Inf	1	1
mmu-miR-6922-5p	0.158864	0.317728	0	0	-Inf	1	1
mmu-miR-6944-3p	1.78575	1.73052	1.84098	1.06383	0.0892731	1	1
mmu-miR-6970-3p	0.306056	0.317728	0.294384	0.926528	-0.110094	1	1
mmu-miR-6977-3p	0.158864	0.317728	0	0	-Inf	1	1
mmu-miR-6988-3p	0.315217	0.261365	0.369068	1.41208	0.49782	1	1
mmu-miR-6991-5p	0.158864	0.317728	0	0	-Inf	1	1
mmu-miR-6995-5p	0.158864	0.317728	0	0	-Inf	1	1
mmu-miR-700-3p	13.2788	13.4158	13.1417	0.979571	-0.0297785	1	1
mmu-miR-7005-3p	0.130683	0.261365	0	0	-Inf	1	1
mmu-miR-7009-5p	0.315217	0.261365	0.369068	1.41208	0.49782	1	1
mmu-miR-7013-5p	0.158864	0.317728	0	0	-Inf	1	1
mmu-miR-7021-5p	0.696746	0.73004	0.663452	0.908789	-0.137983	1	1
mmu-miR-7022-5p	0.130683	0.261365	0	0	-Inf	1	1
mmu-miR-7025-3p	0.710442	0.682748	0.738136	1.08113	0.112534	1	1
mmu-miR-7029-3p	0.315217	0.261365	0.369068	1.41208	0.49782	1	1
mmu-miR-7033-5p	0.769537	0.840459	0.698615	0.831231	-0.266679	1	1
mmu-miR-7036b-5p	0.277875	0.261365	0.294384	1.12633	0.171632	1	1
mmu-miR-7041-5p	0.158864	0.317728	0	0	-Inf	1	1
mmu-miR-7042-5p	0.18251	0.36502	0	0	-Inf	1	1
mmu-miR-7044-5p	0.130683	0.261365	0	0	-Inf	1	1
mmu-miR-7046-3p	0.18251	0.36502	0	0	-Inf	1	1
mmu-miR-7054-3p	0.158864	0.317728	0	0	-Inf	1	1
mmu-miR-7059-5p	0.18251	0.36502	0	0	-Inf	1	1
mmu-miR-706	0.130683	0.261365	0	0	-Inf	1	1
mmu-miR-7061-5p	0.130683	0.261365	0	0	-Inf	1	1
mmu-miR-7063-5p	0.18251	0.36502	0	0	-Inf	1	1
mmu-miR-7068-3p	0.130683	0.261365	0	0	-Inf	1	1
mmu-miR-7070-3p	0.158864	0.317728	0	0	-Inf	1	1
mmu-miR-7072-5p	0.18251	0.36502	0	0	-Inf	1	1
mmu-miR-7084-5p	0.130683	0.261365	0	0	-Inf	1	1
mmu-miR-7087-5p	0.130683	0.261365	0	0	-Inf	1	1
mmu-miR-7090-3p	0.130683	0.261365	0	0	-Inf	1	1
mmu-miR-7093-3p	1.1809	1.14912	1.21269	1.05533	0.07769	1	1
mmu-miR-7115-5p	0.130683	0.261365	0	0	-Inf	1	1
mmu-miR-712-5p	2.23021	2.14052	2.3199	1.0838	0.116103	1	1
mmu-miR-712-3p	0.130683	0.261365	0	0	-Inf	1	1
mmu-miR-7226-3p	0.367044	0.36502	0.369068	1.01109	0.0159119	1	1
mmu-miR-744-3p	3.43892	3.31009	3.56775	1.07784	0.108147	1	1
mmu-miR-7646-3p	0.130683	0.261365	0	0	-Inf	1	1
mmu-miR-7655-3p	0.306056	0.317728	0.294384	0.926528	-0.110094	1	1
mmu-miR-7658-5p	0.306056	0.317728	0.294384	0.926528	-0.110094	1	1
mmu-miR-7663-3p	0.130683	0.261365	0	0	-Inf	1	1
mmu-miR-7667-3p	0.343398	0.317728	0.369068	1.16158	0.216095	1	1
mmu-miR-7669-5p	0.367044	0.36502	0.369068	1.01109	0.0159119	1	1
mmu-miR-7672-5p	0.158864	0.317728	0	0	-Inf	1	1
mmu-miR-7687-5p	0.130683	0.261365	0	0	-Inf	1	1
mmu-miR-7689-3p	0.332798	0.261365	0.404231	1.54661	0.629112	1	1
mmu-miR-8097	0.332798	0.261365	0.404231	1.54661	0.629112	1	1
mmu-miR-8106	0.18251	0.36502	0	0	-Inf	1	1
mmu-miR-8107	0.130683	0.261365	0	0	-Inf	1	1
mmu-miR-8118	0.130683	0.261365	0	0	-Inf	1	1
mmu-miR-879-5p	1.50362	1.5705	1.43675	0.914838	-0.128412	1	1
mmu-miR-879-3p	0.343398	0.317728	0.369068	1.16158	0.216095	1	1
mmu-miR-92a-1-5p	1.81731	1.79364	1.84098	1.02639	0.0375828	1	1
mmu-miR-935	0.329702	0.36502	0.294384	0.806487	-0.310276	1	1
mmu-miR-99a-3p	7.38539	7.33653	7.43426	1.01332	0.019092	1	1

## Sheet: Model vs ACU
id	baseMean	baseMean_M	baseMean_T	foldChange(T/M)	log2FoldChange	pval	padj
mmu-miR-146b-5p	5328.26	1732.69	8923.84	5.15029	2.36465	1.12315e-15	5.59178e-13
mmu-miR-292a-5p	51.5356	3.24653	99.8246	30.7481	4.94242	1.22492e-15	5.59178e-13
mmu-miR-1247-3p	23.226	3.77982	42.6722	11.2895	3.49691	7.91338e-13	2.40831e-10
mmu-miR-293-3p	8.90521	0	17.8104	Inf	Inf	3.53999e-10	8.08003e-08
mmu-miR-293-5p	9.06952	1.01382	17.1252	16.8919	4.07826	3.15888e-07	5.76812e-05
mmu-miR-6539	7.49497	1.17792	13.812	11.7257	3.55161	2.80619e-05	0.00427009
mmu-miR-295-3p	5.68432	0.773551	10.5951	13.6967	3.77576	5.69605e-05	0.00742928
mmu-miR-218-5p	315.126	223.473	406.78	1.82026	0.864146	0.000105619	0.0120538
mmu-miR-1983	19.6399	9.06577	30.2141	3.33276	1.73672	0.000152026	0.0154222
mmu-miR-365-2-5p	15.8338	6.69235	24.9752	3.7319	1.89991	0.000241623	0.0220602
mmu-miR-145a-5p	36396.4	45588.5	27204.2	0.596734	-0.744841	0.000351961	0.0292128
mmu-miR-135b-5p	17.2904	8.304	26.2767	3.16435	1.66191	0.000438272	0.0333452
mmu-miR-708-3p	155.703	197.759	113.647	0.574672	-0.799189	0.000769103	0.0507264
mmu-miR-708-5p	259.278	328.741	189.815	0.5774	-0.792358	0.000777842	0.0507264
mmu-miR-1247-5p	11.3222	3.6275	19.0168	5.24239	2.39023	0.000887254	0.0512397
mmu-miR-292a-3p	10.5561	0.62704	20.4851	32.6696	5.02988	0.000897957	0.0512397
mmu-miR-7a-5p	6226.97	4499.1	7954.83	1.76809	0.822195	0.00141676	0.0760885
mmu-miR-291a-3p	2.58232	0	5.16464	Inf	Inf	0.0016834	0.0853858
mmu-miR-143-3p	1.38988e+07	1.7063e+07	1.07346e+07	0.629116	-0.668601	0.00209261	0.100555
mmu-miR-143-5p	2679.48	3245.05	2113.92	0.651428	-0.618323	0.0031544	0.139504
mmu-miR-125b-2-3p	272.139	335.614	208.665	0.62174	-0.685617	0.00320876	0.139504
mmu-miR-181b-1-3p	13.4458	6.76851	20.1231	2.97305	1.57194	0.00356648	0.148009
mmu-miR-183-5p	252.187	307.374	197.001	0.640915	-0.641796	0.00418867	0.166272
mmu-miR-141-3p	102.34	77.1147	127.566	1.65424	0.726167	0.00533603	0.202991
mmu-miR-294-3p	2.36409	0	4.72818	Inf	Inf	0.00726967	0.256764
mmu-miR-181d-5p	1089.5	1301.51	877.485	0.674208	-0.568735	0.007312	0.256764
mmu-miR-15b-3p	36.5992	25.4275	47.7708	1.8787	0.909738	0.00848895	0.279909
mmu-miR-378a-3p	11005.2	9010.22	13000.2	1.44282	0.528896	0.00858427	0.279909
mmu-miR-30a-5p	37600.7	44813.5	30387.8	0.678095	-0.560441	0.00991849	0.298211
mmu-miR-669a-5p	27.2059	18.2605	36.1514	1.97976	0.985329	0.0101255	0.298211
mmu-miR-669p-5p	27.2059	18.2605	36.1514	1.97976	0.985329	0.0101255	0.298211
mmu-miR-298-5p	54.4121	39.3865	69.4378	1.76298	0.818019	0.0114495	0.314645
mmu-miR-182-5p	663.659	786.599	540.719	0.687413	-0.54075	0.0115138	0.314645
mmu-miR-181c-3p	194.694	234.356	155.032	0.661522	-0.596138	0.0117173	0.314645
mmu-miR-503-5p	88.1483	66.7895	109.507	1.63959	0.713333	0.013266	0.346054
mmu-miR-421-3p	29.6336	20.5402	38.7271	1.88544	0.914898	0.0159929	0.405597
mmu-miR-181a-1-3p	124.229	97.6957	150.762	1.54318	0.625908	0.0172866	0.424194
mmu-miR-203-3p	878.4	1026	730.798	0.712279	-0.489486	0.0176554	0.424194
mmu-miR-17-5p	1305.48	1091.65	1519.31	1.39176	0.476911	0.0182494	0.427222
mmu-miR-15b-5p	195.257	158.812	231.701	1.45896	0.544945	0.0188264	0.427788
mmu-miR-485-3p	12.0294	17.018	7.04086	0.413731	-1.27324	0.0193187	0.427788
mmu-miR-144-5p	10.6358	15.2132	6.05846	0.398237	-1.3283	0.0196792	0.427788
mmu-miR-154-5p	11.034	15.8285	6.23952	0.394196	-1.34301	0.0219612	0.466293
mmu-miR-7688-5p	3.3599	0.937658	5.78215	6.16659	2.62447	0.0232498	0.482433
mmu-miR-3081-3p	29.9246	21.079	38.7702	1.83928	0.879138	0.0260164	0.527843
mmu-miR-200b-3p	9254.21	10977.6	7530.81	0.686016	-0.543686	0.0285737	0.567125
mmu-miR-374b-5p	602.709	508.984	696.433	1.36828	0.452363	0.0301936	0.586527
mmu-miR-129-5p	83.7595	66.953	100.566	1.50204	0.586922	0.0357758	0.680485
mmu-miR-301a-5p	8.22871	4.41865	12.0388	2.72453	1.44601	0.0396573	0.68122
mmu-miR-301a-3p	2.56229	0.662217	4.46236	6.73852	2.75243	0.0397098	0.68122
mmu-miR-199a-3p	102381	116630	88132.3	0.755658	-0.404194	0.0404517	0.68122
mmu-miR-199b-3p	102381	116630	88132.7	0.755661	-0.404189	0.0404543	0.68122
mmu-miR-335-3p	546.398	448.762	644.033	1.43513	0.521184	0.0407366	0.68122
mmu-miR-101a-3p	26371.1	30370.7	22371.5	0.736612	-0.441023	0.0409972	0.68122
mmu-miR-20a-5p	5232.56	4519.9	5945.23	1.31535	0.395442	0.0419058	0.68122
mmu-miR-1198-5p	125.168	102.501	147.834	1.44228	0.528349	0.0419066	0.68122
mmu-miR-669b-5p	7.72736	4.3307	11.124	2.56864	1.36101	0.0425296	0.68122
mmu-miR-210-3p	117.803	142.146	93.4606	0.657497	-0.604943	0.0441587	0.695119
mmu-miR-380-5p	9.41582	5.81325	13.0184	2.23943	1.16313	0.045968	0.711336
mmu-miR-99a-5p	39548.2	44942.1	34154.3	0.759962	-0.396	0.0470438	0.71585
mmu-miR-296-3p	81.5786	64.9136	98.2436	1.51345	0.597843	0.0482749	0.720904
mmu-miR-429-3p	375.079	434.372	315.786	0.726994	-0.459984	0.0489551	0.720904
mmu-miR-154-3p	2.57113	4.55337	0.588886	0.12933	-2.95088	0.0498169	0.72195
mmu-miR-370-3p	52.0559	62.3411	41.7707	0.670036	-0.57769	0.0506675	0.722804
mmu-miR-18a-3p	6.68594	3.55715	9.81473	2.75916	1.46423	0.0590294	0.829136
mmu-miR-30d-5p	27238	30860.8	23615.2	0.765215	-0.386064	0.0629351	0.870602
mmu-miR-181a-5p	3255.47	3669.99	2840.95	0.774104	-0.3694	0.0666685	0.908483
mmu-miR-140-3p	2785.25	3136.17	2434.33	0.776211	-0.36548	0.0732519	0.96123
mmu-miR-21a-5p	1.60902e+06	1.42243e+06	1.79561e+06	1.26236	0.336122	0.0734312	0.96123
mmu-miR-451a	178.908	225.426	132.39	0.587288	-0.767859	0.0739594	0.96123
mmu-miR-664-3p	23.4579	29.1664	17.7493	0.608555	-0.716541	0.0747506	0.96123
mmu-miR-181a-2-3p	51.2342	65.2354	37.233	0.570748	-0.809075	0.0780158	0.986759
mmu-miR-130b-5p	20.8393	15.4591	26.2196	1.69606	0.762188	0.0788975	0.986759
mmu-miR-30a-3p	859.73	986.629	732.832	0.742764	-0.429025	0.0928071	1
mmu-miR-34c-5p	796.592	901.331	691.854	0.767591	-0.38159	0.0931176	1
mmu-miR-669a-3p	27.1643	17.4167	36.9119	2.11933	1.08361	0.0934296	1
mmu-miR-669o-3p	27.1643	17.4167	36.9119	2.11933	1.08361	0.0934296	1
mmu-miR-669f-3p	3.23835	1.36541	5.11128	3.7434	1.90435	0.0941479	1
mmu-miR-467c-5p	15.4464	10.9937	19.8991	1.81005	0.85603	0.0943341	1
mmu-miR-100-5p	39576.4	46009.3	33143.5	0.720365	-0.473201	0.0977346	1
mmu-miR-214-5p	169.812	192.491	147.132	0.764357	-0.387682	0.102596	1
mmu-miR-92b-3p	36.2911	43.4535	29.1288	0.670343	-0.577029	0.102819	1
mmu-miR-135b-3p	2.10404	0.550882	3.6572	6.6388	2.73092	0.103085	1
mmu-miR-30c-5p	10896.9	12601.3	9192.5	0.729488	-0.455044	0.10353	1
mmu-miR-199a-5p	30142.6	33752.7	26532.5	0.786086	-0.34724	0.105483	1
mmu-miR-138-5p	19.2165	25.0174	13.4157	0.536256	-0.899005	0.110638	1
mmu-miR-381-3p	221.384	192.297	250.471	1.30252	0.381308	0.11434	1
mmu-miR-27b-5p	36.8147	28.8617	44.7676	1.5511	0.633295	0.117906	1
mmu-miR-6955-5p	0.940559	1.88112	0	0	-Inf	0.11833	1
mmu-miR-676-3p	228.101	255.037	201.166	0.788772	-0.34232	0.122556	1
mmu-miR-144-3p	7.90828	12.4472	3.36935	0.270692	-1.88528	0.123283	1
mmu-miR-125b-5p	18726.4	20722.5	16730.3	0.807351	-0.308733	0.12576	1
mmu-miR-345-3p	122.357	106.826	137.889	1.29078	0.368247	0.128324	1
mmu-miR-291a-5p	1.79662	0.351598	3.24165	9.21975	3.20473	0.128721	1
mmu-miR-127-3p	2790.1	3074.11	2506.09	0.815226	-0.294728	0.133619	1
mmu-miR-214-3p	1009.05	1129.41	888.68	0.78685	-0.345839	0.134025	1
mmu-miR-485-5p	13.7071	10.3842	17.03	1.63999	0.713684	0.134393	1
mmu-miR-1194	1.52363	0.386776	2.66048	6.87862	2.78212	0.135354	1
mmu-let-7f-2-3p	27.3238	32.8113	21.8364	0.665515	-0.587457	0.136161	1
mmu-miR-212-5p	27.5465	21.7297	33.3633	1.53538	0.618596	0.137002	1
mmu-miR-3535	187.277	167.162	207.391	1.24066	0.311103	0.142452	1
mmu-miR-1934-5p	1.9133	3.8266	0	0	-Inf	0.151924	1
mmu-miR-669f-5p	5.68244	3.03564	8.32924	2.74382	1.45618	0.153682	1
mmu-miR-337-5p	49.7944	41.3026	58.2862	1.4112	0.496924	0.155042	1
mmu-miR-542-3p	124.785	140.469	109.1	0.776685	-0.364598	0.155178	1
mmu-miR-342-5p	8.65725	6.07709	11.2374	1.84914	0.886858	0.156702	1
mmu-miR-1839-5p	1202.58	1323.41	1081.76	0.817405	-0.290877	0.157758	1
mmu-miR-671-5p	28.5025	23.6693	33.3357	1.40839	0.494049	0.157898	1
mmu-miR-1291	7.62485	3.73884	11.5109	3.07873	1.62233	0.161965	1
mmu-miR-486a-5p	397.366	443.973	350.759	0.790046	-0.339991	0.163411	1
mmu-miR-582-3p	65.6269	56.3929	74.861	1.32749	0.408701	0.165301	1
mmu-miR-223-5p	18.9371	15.2716	22.6025	1.48004	0.565634	0.166923	1
mmu-miR-142a-3p	246.33	220.649	272.01	1.23277	0.301907	0.168336	1
mmu-miR-486b-5p	397.029	443.164	350.894	0.791791	-0.336809	0.169002	1
mmu-miR-106a-5p	11.0904	7.84107	14.3398	1.82881	0.870905	0.17245	1
mmu-miR-101c	121.953	137.984	105.921	0.767632	-0.381513	0.17745	1
mmu-miR-187-5p	2.30255	1.12515	3.47996	3.09289	1.62895	0.177702	1
mmu-miR-467a-5p	116.628	94.9235	138.332	1.4573	0.543303	0.179724	1
mmu-miR-467b-5p	116.628	94.9235	138.332	1.4573	0.543303	0.179724	1
mmu-miR-136-5p	11.0105	13.6251	8.39587	0.616205	-0.698518	0.186349	1
mmu-miR-669d-5p	4.74196	6.55762	2.9263	0.446244	-1.16409	0.189368	1
mmu-miR-19a-3p	28.4696	23.7807	33.1585	1.39434	0.479587	0.191387	1
mmu-miR-3102-3p.2-3p	1.2926	2.22691	0.358294	0.160892	-2.63583	0.194317	1
mmu-miR-1a-3p	65855.7	72162.1	59549.3	0.825216	-0.277157	0.195158	1
mmu-miR-493-5p	3.95313	2.15656	5.74971	2.66615	1.41476	0.195362	1
mmu-miR-501-3p	238.364	262.555	214.173	0.815727	-0.293842	0.195624	1
mmu-miR-3084-3p	0.726682	1.45336	0	0	-Inf	0.197376	1
mmu-miR-126a-3p	79388.3	86531.9	72244.8	0.834892	-0.260339	0.206728	1
mmu-miR-340-3p	46.9478	53.158	40.7377	0.766351	-0.383922	0.20994	1
mmu-miR-3068-3p	74.6152	83.0745	66.1559	0.796344	-0.328536	0.221139	1
mmu-miR-137-3p	2.23724	3.42822	1.04625	0.305188	-1.71223	0.224145	1
mmu-miR-133a-3p	859.345	967.194	751.497	0.776987	-0.364038	0.225587	1
mmu-miR-425-5p	77.1941	68.7813	85.6069	1.24462	0.315711	0.22821	1
mmu-miR-99b-3p	276.243	249.129	303.357	1.21767	0.284123	0.230635	1
mmu-miR-1843a-5p	274.166	300.108	248.225	0.82712	-0.273831	0.233439	1
mmu-miR-340-5p	1634.35	1774.59	1494.11	0.841948	-0.248197	0.233798	1
mmu-miR-26a-2-3p	21.6743	17.6568	25.6917	1.45506	0.541079	0.233873	1
mmu-miR-667-5p	2.04872	3.16457	0.932865	0.294784	-1.76227	0.234027	1
mmu-miR-466i-5p	36.0172	41.6718	30.3627	0.728615	-0.456771	0.241267	1
mmu-miR-3082-3p	2.87449	1.45336	4.29562	2.95564	1.56347	0.245898	1
mmu-miR-200a-3p	5551.31	5081.32	6021.31	1.18499	0.244875	0.247799	1
mmu-miR-135a-2-3p	4.79118	6.37593	3.20643	0.502896	-0.991669	0.250262	1
mmu-miR-339-5p	119.377	131.211	107.543	0.819626	-0.286963	0.250327	1
mmu-miR-101b-3p	12616.6	13750.7	11482.4	0.835043	-0.260077	0.256216	1
mmu-miR-125b-1-3p	138.328	151.569	125.087	0.825283	-0.27704	0.256317	1
mmu-miR-363-3p	10.8737	8.62623	13.1213	1.52109	0.605106	0.25818	1
mmu-miR-212-3p	19.6854	23.3061	16.0647	0.689289	-0.536819	0.260623	1
mmu-miR-574-5p	158.534	142.831	174.236	1.21988	0.286733	0.265474	1
mmu-miR-1224-5p	0.682707	1.36541	0	0	-Inf	0.269039	1
mmu-miR-331-3p	14.9831	17.4987	12.4675	0.712481	-0.489076	0.269114	1
mmu-miR-8118	0.702273	0	1.40455	Inf	Inf	0.269904	1
mmu-miR-410-5p	1.19726	0.386776	2.00775	5.19099	2.37601	0.272371	1
mmu-miR-181b-2-3p	3.61966	2.00425	5.23508	2.612	1.38515	0.274252	1
mmu-miR-449a-5p	2.38175	1.2131	3.55041	2.92672	1.54929	0.275788	1
mmu-miR-365-3p	215.565	189.52	241.61	1.27485	0.350331	0.276285	1
mmu-miR-670-3p	0.652736	0	1.30547	Inf	Inf	0.278864	1
mmu-miR-122-5p	3.0937	4.27214	1.91527	0.448316	-1.15741	0.280167	1
mmu-miR-302b-3p	0.64558	0	1.29116	Inf	Inf	0.280254	1
mmu-miR-669e-3p	0.64558	0	1.29116	Inf	Inf	0.280254	1
mmu-miR-3074-5p	6.58937	8.21607	4.96267	0.60402	-0.727331	0.280394	1
mmu-miR-1197-3p	0.638423	0	1.27685	Inf	Inf	0.281669	1
mmu-miR-142a-5p	483.117	439.408	526.826	1.19894	0.261765	0.283445	1
mmu-miR-148a-3p	203694	221596	185793	0.838432	-0.254234	0.284288	1
mmu-miR-146b-3p	6.80867	5.10425	8.51308	1.66784	0.737981	0.284937	1
mmu-miR-200b-5p	29.2094	33.4266	24.9922	0.747674	-0.419518	0.288239	1
mmu-miR-151-3p	2236.09	2047.74	2424.43	1.18395	0.24361	0.291456	1
mmu-miR-329-3p	23.9681	27.8066	20.1297	0.723919	-0.4661	0.292858	1
mmu-miR-434-5p	153.991	166.595	141.388	0.848694	-0.236684	0.294412	1
mmu-miR-9-5p	37.4543	32.6532	42.2555	1.29407	0.371916	0.297011	1
mmu-miR-712-5p	3.70105	2.19174	5.21036	2.37727	1.24931	0.300829	1
mmu-miR-33-5p	4.80011	3.24073	6.3595	1.96237	0.972595	0.302283	1
mmu-miR-19b-1-5p	0.911272	1.82254	0	0	-Inf	0.303888	1
mmu-miR-450b-5p	36.5779	32.1199	41.0359	1.27759	0.353421	0.303953	1
mmu-miR-210-5p	1.97006	1.01382	2.9263	2.88642	1.52928	0.305786	1
mmu-miR-147-3p	4.06858	5.52621	2.61095	0.472466	-1.08172	0.308514	1
mmu-miR-206-3p	12.0317	10.056	14.0074	1.39294	0.47813	0.312561	1
mmu-miR-700-3p	14.9878	12.453	17.5226	1.40709	0.492719	0.315813	1
mmu-miR-3473b	3.68981	2.6019	4.77771	1.83624	0.876757	0.316039	1
mmu-miR-30d-3p	53.5444	60.2251	46.8637	0.778143	-0.361893	0.316529	1
mmu-miR-378a-5p	33.7616	29.8462	37.677	1.26237	0.336137	0.317022	1
mmu-miR-27a-3p	9891.64	11276.2	8507.05	0.754424	-0.406552	0.317418	1
mmu-miR-127-5p	106.054	115.639	96.4678	0.834213	-0.261513	0.325775	1
mmu-miR-322-3p	1186.19	1296.12	1076.27	0.830374	-0.268167	0.326155	1
mmu-miR-467a-3p	9.49728	7.53045	11.4641	1.52237	0.606315	0.326777	1
mmu-miR-467d-3p	9.49728	7.53045	11.4641	1.52237	0.606315	0.326777	1
mmu-miR-382-3p	70.6748	77.6884	63.6611	0.819441	-0.287287	0.330248	1
mmu-miR-872-5p	986.995	1050.17	923.815	0.879677	-0.184954	0.331255	1
mmu-miR-494-3p	24.1628	20.8332	27.4925	1.31965	0.400156	0.339502	1
mmu-miR-5129-3p	1.50597	0.738374	2.27356	3.07915	1.62253	0.34251	1
mmu-miR-145b	2.22787	3.16457	1.29116	0.408004	-1.29334	0.343851	1
mmu-miR-34b-5p	18.0499	20.9327	15.167	0.724561	-0.464822	0.347888	1
mmu-miR-193b-5p	2.256	1.2131	3.29891	2.7194	1.44329	0.348472	1
mmu-miR-194-5p	167.352	180.648	154.055	0.852795	-0.22973	0.349074	1
mmu-miR-200a-5p	181.102	196.264	165.94	0.845495	-0.242132	0.352878	1
mmu-miR-3470a	14.4235	17.8441	11.0029	0.616613	-0.697562	0.35315	1
mmu-miR-98-5p	1791.96	1614.03	1969.88	1.22047	0.287437	0.353184	1
mmu-miR-15a-3p	3.43985	4.60614	2.27356	0.493593	-1.01861	0.353842	1
mmu-miR-411-5p	445.243	473.705	416.78	0.879831	-0.184702	0.357878	1
mmu-miR-496a-3p	3.31091	4.38347	2.23834	0.510631	-0.969647	0.358316	1
mmu-miR-744-5p	529.788	565.658	493.917	0.873173	-0.19566	0.362642	1
mmu-miR-22-5p	43.2237	48.8392	37.6082	0.770041	-0.376993	0.363551	1
mmu-miR-196b-5p	9846.74	9257.08	10436.4	1.1274	0.172995	0.366875	1
mmu-miR-185-3p	6.15703	4.60614	7.70791	1.6734	0.742781	0.367246	1
mmu-miR-486a-3p	7.70682	6.00673	9.4069	1.56606	0.647139	0.367727	1
mmu-miR-29b-3p	58.9441	53.0236	64.8646	1.22332	0.290798	0.370802	1
mmu-miR-375-3p	72.3706	65.523	79.2182	1.20901	0.27383	0.370825	1
mmu-miR-362-5p	61.6802	56.51	66.8503	1.18298	0.242429	0.372136	1
mmu-miR-31-5p	67.2649	73.5932	60.9366	0.82802	-0.272263	0.375972	1
mmu-miR-12191-3p	6.14425	7.50688	4.78162	0.636965	-0.650715	0.377355	1
mmu-miR-410-3p	8.19789	6.54582	9.84996	1.50477	0.589543	0.377522	1
mmu-miR-92a-1-5p	2.65845	1.75219	3.56472	2.03444	1.02463	0.37955	1
mmu-miR-376b-3p	13.6756	15.7699	11.5814	0.734398	-0.445365	0.38112	1
mmu-miR-423-3p	487.667	453.933	521.401	1.14863	0.199916	0.381677	1
mmu-miR-205-5p	8.14575	9.61666	6.67485	0.694093	-0.526799	0.38257	1
mmu-miR-7669-5p	1.02529	0.351598	1.69899	4.83219	2.27268	0.383693	1
mmu-miR-363-5p	1.01811	0.386776	1.64945	4.26462	2.09242	0.384529	1
mmu-miR-30e-5p	4379.19	4702.2	4056.19	0.862616	-0.21321	0.384888	1
mmu-miR-26a-5p	140476	132097	148855	1.12687	0.172316	0.386376	1
mmu-miR-203-5p	0.954339	1.5647	0.34398	0.219838	-2.18549	0.387003	1
mmu-miR-6911-3p	0.954339	1.5647	0.34398	0.219838	-2.18549	0.387003	1
mmu-miR-141-5p	5.20413	6.56342	3.84485	0.5858	-0.77152	0.387331	1
mmu-miR-450a-1-3p	0.95006	1.60568	0.294443	0.183376	-2.44712	0.387573	1
mmu-miR-106b-5p	170.666	159.609	181.722	1.13854	0.18719	0.388245	1
mmu-miR-1953	0.975757	0.351598	1.59992	4.55041	2.186	0.389652	1
mmu-miR-1947-5p	1.8081	2.61949	0.996716	0.3805	-1.39403	0.389755	1
mmu-miR-30c-2-3p	201.156	226.437	175.876	0.776712	-0.364548	0.389991	1
mmu-miR-29c-3p	15.2292	13.3437	17.1147	1.28261	0.359081	0.392151	1
mmu-miR-152-5p	80.7438	74.6065	86.881	1.16452	0.219738	0.39495	1
mmu-miR-20b-5p	28.8434	25.3632	32.3237	1.27443	0.349856	0.395369	1
mmu-miR-296-5p	19.5615	17.0182	22.1049	1.2989	0.37729	0.395421	1
mmu-miR-30e-3p	517.472	545.633	489.31	0.896775	-0.157181	0.39581	1
mmu-miR-499-5p	0.905753	0.275441	1.53606	5.57674	2.47942	0.402172	1
mmu-miR-495-3p	13.0928	15.1369	11.0486	0.729916	-0.454198	0.403144	1
mmu-miR-221-3p	1368.27	1446.43	1290.11	0.891929	-0.164999	0.403829	1
mmu-miR-665-3p	2.89252	3.79161	1.99343	0.525748	-0.927557	0.405694	1
mmu-miR-466a-3p	19.9017	17.7975	22.0058	1.23646	0.30621	0.406828	1
mmu-miR-12194-3p	0.544986	1.08997	0	0	-Inf	0.410671	1
mmu-miR-676-5p	92.5625	98.6803	86.4447	0.876007	-0.190985	0.411947	1
mmu-miR-379-5p	1283.91	1362.04	1205.78	0.885279	-0.175797	0.412044	1
mmu-miR-193a-5p	18.4201	15.4946	21.3455	1.3776	0.46216	0.412552	1
mmu-miR-540-3p	10.6574	8.97782	12.337	1.37417	0.458556	0.413421	1
mmu-miR-615-3p	46.9716	54.7927	39.1506	0.714522	-0.484949	0.414829	1
mmu-miR-6516-5p	4.50572	5.5496	3.46183	0.623798	-0.68085	0.414867	1
mmu-miR-376a-5p	0.524496	1.04899	0	0	-Inf	0.415556	1
mmu-miR-490-5p	0.524496	1.04899	0	0	-Inf	0.415556	1
mmu-miR-351-5p	414.619	437.677	391.561	0.894636	-0.160626	0.41594	1
mmu-miR-3472	0.506908	1.01382	0	0	-Inf	0.419993	1
mmu-miR-433-5p	0.506908	1.01382	0	0	-Inf	0.419993	1
mmu-miR-3473f	0.523127	0	1.04625	Inf	Inf	0.421472	1
mmu-miR-130b-3p	4.48928	3.49858	5.47999	1.56635	0.647405	0.424222	1
mmu-miR-1982-3p	0.489319	0.978638	0	0	-Inf	0.424675	1
mmu-miR-3069-3p	0.489319	0.978638	0	0	-Inf	0.424675	1
mmu-miR-7054-5p	0.489319	0.978638	0	0	-Inf	0.424675	1
mmu-miR-350-5p	4.46331	3.20555	5.72108	1.78474	0.835714	0.424803	1
mmu-miR-483-3p	0.505515	0	1.01103	Inf	Inf	0.425895	1
mmu-miR-6946-3p	0.505515	0	1.01103	Inf	Inf	0.425895	1
mmu-miR-7115-5p	0.505515	0	1.01103	Inf	Inf	0.425895	1
mmu-miR-181d-3p	0.498358	0	0.996716	Inf	Inf	0.427761	1
mmu-miR-3473d	0.498358	0	0.996716	Inf	Inf	0.427761	1
mmu-miR-5621-3p	0.498358	0	0.996716	Inf	Inf	0.427761	1
mmu-miR-431-3p	2.14974	2.89493	1.40455	0.485174	-1.04343	0.429562	1
mmu-miR-211-5p	0.491201	0	0.982402	Inf	Inf	0.429669	1
mmu-miR-302a-5p	0.491201	0	0.982402	Inf	Inf	0.429669	1
mmu-miR-466b-3p	20.0394	18.073	22.0058	1.21761	0.284053	0.433472	1
mmu-miR-466c-3p	20.0394	18.073	22.0058	1.21761	0.284053	0.433472	1
mmu-miR-466e-3p	20.0394	18.073	22.0058	1.21761	0.284053	0.433472	1
mmu-miR-466p-3p	20.0394	18.073	22.0058	1.21761	0.284053	0.433472	1
mmu-miR-12184-5p	0.47359	0	0.947179	Inf	Inf	0.434551	1
mmu-miR-3092-3p	0.47359	0	0.947179	Inf	Inf	0.434551	1
mmu-miR-712-3p	0.47359	0	0.947179	Inf	Inf	0.434551	1
mmu-miR-219c-5p	0.45124	0.902481	0	0	-Inf	0.435754	1
mmu-miR-1931	0.466433	0	0.932865	Inf	Inf	0.436614	1
mmu-miR-184-3p	12.5178	14.3165	10.719	0.748713	-0.417516	0.437201	1
mmu-miR-672-5p	97.2205	103.526	90.9148	0.87818	-0.187411	0.439836	1
mmu-miR-467e-5p	21.2964	18.987	23.6058	1.24326	0.314128	0.443035	1
mmu-miR-125a-3p	22.9658	26.3298	19.6019	0.744475	-0.425705	0.444042	1
mmu-miR-449c-5p	0.895734	0	1.79147	Inf	Inf	0.44946	1
mmu-miR-297a-3p	3.50515	2.33825	4.67205	1.9981	0.998626	0.450099	1
mmu-miR-297b-3p	3.50515	2.33825	4.67205	1.9981	0.998626	0.450099	1
mmu-miR-297c-3p	3.50515	2.33825	4.67205	1.9981	0.998626	0.450099	1
mmu-miR-423-5p	322.19	302.598	341.781	1.12949	0.17567	0.451455	1
mmu-miR-3068-5p	129.669	138.97	120.368	0.866146	-0.207317	0.454405	1
mmu-miR-195a-5p	1232.01	1327.2	1136.81	0.856548	-0.223394	0.455323	1
mmu-miR-1968-5p	1.33498	0.662217	2.00775	3.03186	1.6002	0.456513	1
mmu-miR-409-5p	40.6048	43.9926	37.217	0.845983	-0.2413	0.459411	1
mmu-miR-188-5p	3.83423	5.02229	2.64617	0.526885	-0.924441	0.465555	1
mmu-miR-155-5p	92.6535	87.1589	98.1481	1.12608	0.171313	0.469545	1
mmu-miR-93-5p	2152.97	2046.86	2259.08	1.10368	0.142324	0.469587	1
mmu-miR-330-5p	27.6906	31.1409	24.2404	0.77841	-0.361398	0.470327	1
mmu-miR-222-3p	417.368	437.601	397.134	0.907526	-0.139989	0.4906	1
mmu-miR-378d	188.65	178.356	198.945	1.11544	0.15761	0.493044	1
mmu-miR-466j	1.28444	0.738374	1.83051	2.47911	1.30982	0.497065	1
mmu-let-7c-1-3p	14.7724	12.8808	16.664	1.29372	0.37152	0.497199	1
mmu-miR-193b-3p	22.4913	25.3456	19.637	0.774771	-0.368158	0.497818	1
mmu-miR-33-3p	1.69838	2.44958	0.947179	0.38667	-1.37083	0.497886	1
mmu-miR-186-5p	379.904	362.074	397.733	1.09848	0.135513	0.49889	1
mmu-miR-126a-5p	1681.15	1773.28	1589.02	0.896089	-0.158287	0.498928	1
mmu-miR-5132-5p	2.77856	2.02763	3.5295	1.7407	0.799668	0.500675	1
mmu-miR-511-3p	4.7704	5.88361	3.6572	0.621591	-0.685962	0.503032	1
mmu-let-7g-5p	338886	355523	322248	0.906406	-0.14177	0.503604	1
mmu-miR-1306-5p	6.00322	4.80543	7.20101	1.49852	0.583535	0.503846	1
mmu-miR-669h-5p	1.58092	2.11558	1.04625	0.494547	-1.01582	0.505738	1
mmu-miR-135a-5p	56.0528	52.6952	59.4104	1.12744	0.173044	0.505927	1
mmu-miR-21a-3p	29.0905	26.6758	31.5052	1.18104	0.240059	0.508093	1
mmu-miR-877-5p	6.32301	5.05149	7.59453	1.50342	0.58825	0.516309	1
mmu-miR-92a-3p	4291.12	4092.46	4489.77	1.09708	0.133673	0.516939	1
mmu-miR-28a-5p	174.45	184.732	164.167	0.888679	-0.170265	0.517086	1
mmu-miR-379-3p	35.5632	37.8336	33.2929	0.879982	-0.184455	0.519979	1
mmu-miR-150-5p	195.837	184.755	206.919	1.11996	0.163452	0.523118	1
mmu-miR-669l-5p	3.18204	2.45539	3.9087	1.59189	0.670739	0.523206	1
mmu-miR-541-5p	532.733	505.46	560.006	1.10791	0.147845	0.523485	1
mmu-miR-29a-3p	4183.77	4388.95	3978.6	0.906504	-0.141615	0.524881	1
mmu-miR-299a-3p	125.13	117.275	132.985	1.13396	0.181367	0.526895	1
mmu-miR-3064-5p	0.868007	1.44157	0.294443	0.204251	-2.29158	0.527002	1
mmu-miR-3074-1-3p	0.861854	1.36541	0.358294	0.262407	-1.93012	0.527782	1
mmu-miR-542-5p	0.844265	1.33024	0.358294	0.269346	-1.89247	0.530056	1
mmu-miR-8103	2.09141	2.87734	1.30547	0.453708	-1.14016	0.533589	1
mmu-miR-1843b-5p	206.543	217.684	195.402	0.897641	-0.15579	0.536583	1
mmu-miR-21b	0.83899	0.351598	1.32638	3.77244	1.9155	0.537203	1
mmu-miR-6899-3p	0.774261	1.25408	0.294443	0.234788	-2.09057	0.539836	1
mmu-miR-673-3p	1.96678	2.54334	1.39023	0.546618	-0.871395	0.539838	1
mmu-miR-6399	0.815226	0.275441	1.35501	4.91942	2.29849	0.540307	1
mmu-miR-466i-3p	0.814222	0.351598	1.27685	3.63155	1.86058	0.540441	1
mmu-miR-8120	0.768108	1.17792	0.358294	0.304174	-1.71703	0.540756	1
mmu-miR-669c-5p	56.9106	53.8961	59.9251	1.11186	0.152979	0.54269	1
mmu-miR-377-3p	0.441664	0	0.883328	Inf	Inf	0.543225	1
mmu-miR-330-3p	20.3512	18.0438	22.6587	1.25576	0.32856	0.544077	1
mmu-miR-874-3p	5.35551	4.40106	6.30996	1.43374	0.519782	0.545066	1
mmu-miR-539-5p	1.02105	0.275441	1.76666	6.41392	2.68121	0.545583	1
mmu-miR-185-5p	455.333	430.767	479.9	1.11406	0.155826	0.546417	1
mmu-miR-467d-5p	5.67191	6.63377	4.71005	0.71001	-0.494088	0.54726	1
mmu-miR-139-5p	117.249	110.647	123.851	1.11934	0.162643	0.54802	1
mmu-miR-532-3p	23.5734	21.2493	25.8975	1.21875	0.285397	0.54974	1
mmu-miR-190a-5p	3.85394	2.89493	4.81294	1.66254	0.733388	0.55125	1
mmu-miR-139-3p	8.22525	9.21809	7.23242	0.78459	-0.34999	0.552354	1
mmu-miR-677-5p	11.8328	10.8179	12.8477	1.18763	0.248087	0.553739	1
mmu-miR-224-5p	102.176	95.9435	108.409	1.12992	0.176224	0.555154	1
mmu-miR-329-5p	45.8004	49.5538	42.047	0.848511	-0.236995	0.55766	1
mmu-miR-1969	0.51597	0	1.03194	Inf	Inf	0.558773	1
mmu-miR-6960-5p	0.51597	0	1.03194	Inf	Inf	0.558773	1
mmu-miR-3076-3p	0.580163	1.16033	0	0	-Inf	0.56023	1
mmu-miR-7018-3p	0.53744	0	1.07488	Inf	Inf	0.562323	1
mmu-miR-32-5p	42.822	40.1952	45.4488	1.1307	0.17722	0.562935	1
mmu-let-7j	18275.2	17551.7	18998.7	1.08244	0.114289	0.563171	1
mmu-miR-10b-3p	115.631	121.646	109.615	0.901097	-0.150245	0.563824	1
mmu-miR-1895	1.32069	0.62704	2.01434	3.21246	1.68368	0.564398	1
mmu-miR-192-5p	804.038	832.537	775.538	0.931536	-0.102316	0.566741	1
mmu-miR-331-5p	4.17459	4.92256	3.42661	0.696102	-0.522629	0.571366	1
mmu-miR-758-3p	0.835824	1.37721	0.294443	0.213797	-2.22569	0.574082	1
mmu-miR-10a-5p	133349	141556	125143	0.884051	-0.177799	0.578813	1
mmu-miR-30b-3p	41.7685	38.8592	44.6778	1.14974	0.201302	0.581616	1
mmu-miR-23b-5p	4.16785	3.31689	5.0188	1.51311	0.597514	0.581823	1
mmu-miR-29b-1-5p	2.21355	1.59987	2.82722	1.76715	0.821427	0.581823	1
mmu-miR-204-5p	43.0472	45.9615	40.1328	0.873183	-0.195645	0.584934	1
mmu-miR-300-3p	151.626	158.296	144.955	0.915722	-0.127019	0.585674	1
mmu-miR-450a-5p	146.967	153.813	140.121	0.910982	-0.134505	0.587356	1
mmu-miR-455-5p	268.027	255.33	280.723	1.09945	0.136786	0.589114	1
mmu-miR-466m-5p	1.95235	1.43577	2.46893	1.71959	0.782064	0.591829	1
mmu-miR-378c	1055.27	1015.08	1095.45	1.07918	0.109937	0.593936	1
mmu-miR-1843b-3p	8.18274	9.48754	6.87794	0.724945	-0.464058	0.595048	1
mmu-let-7c-5p	141422	148305	134538	0.907169	-0.140557	0.595916	1
mmu-miR-669e-5p	1.23627	0.773551	1.69899	2.19635	1.13511	0.596314	1
mmu-miR-146a-5p	1718.79	1790.63	1646.96	0.919764	-0.120665	0.597267	1
mmu-let-7b-5p	31861.1	30664.7	33057.5	1.07803	0.108398	0.599215	1
mmu-miR-361-5p	130.915	123.769	138.062	1.11549	0.157672	0.600134	1
mmu-miR-673-5p	7.00778	7.67698	6.33859	0.825662	-0.276376	0.603577	1
mmu-miR-6236	2.40437	3.22313	1.5856	0.491944	-1.02343	0.603901	1
mmu-miR-3970	9.72787	11.3219	8.13388	0.718422	-0.477096	0.617283	1
mmu-miR-1839-3p	18.2979	19.9775	16.6183	0.831853	-0.265599	0.619807	1
mmu-miR-133b-3p	26.5457	30.4262	22.6652	0.744922	-0.424838	0.620102	1
mmu-miR-223-3p	66.175	62.2353	70.1146	1.12661	0.171982	0.621014	1
mmu-miR-380-3p	3.1114	3.85017	2.37264	0.616241	-0.698433	0.623829	1
mmu-miR-222-5p	13.93	12.7986	15.0614	1.17679	0.234863	0.62549	1
mmu-miR-872-3p	38.464	36.2631	40.665	1.12139	0.165286	0.625807	1
mmu-miR-195a-3p	218.778	206.22	231.336	1.12179	0.165805	0.62746	1
mmu-miR-148b-3p	6456.73	6698.15	6215.32	0.927915	-0.107935	0.627977	1
mmu-miR-299a-5p	8.08702	7.02635	9.14768	1.30191	0.380631	0.629263	1
mmu-miR-1949	1.63069	2.21512	1.04625	0.472323	-1.08215	0.629902	1
mmu-let-7b-3p	40.9175	38.3785	43.4564	1.13231	0.179272	0.63245	1
mmu-let-7f-1-3p	10.9671	9.75737	12.1769	1.24797	0.31958	0.633685	1
mmu-miR-543-3p	18.3302	20.2997	16.3608	0.805961	-0.311218	0.634246	1
mmu-miR-488-3p	1.54737	2.06281	1.03194	0.50026	-0.999251	0.634394	1
mmu-miR-466f-5p	1.52976	2.06281	0.996716	0.483184	-1.04935	0.635387	1
mmu-miR-26a-1-3p	1.5226	2.06281	0.982402	0.476245	-1.07022	0.635795	1
mmu-miR-3095-3p	5.34672	4.38347	6.30996	1.43949	0.525557	0.637917	1
mmu-miR-3968	101.471	94.5775	108.365	1.14578	0.196327	0.638817	1
mmu-miR-103-3p	11960.6	12363.9	11557.3	0.934759	-0.0973331	0.638901	1
mmu-let-7a-2-3p	0.369187	0.738374	0	0	-Inf	0.641614	1
mmu-miR-344e-3p	0.369187	0.738374	0	0	-Inf	0.641614	1
mmu-miR-465b-5p	0.369187	0.738374	0	0	-Inf	0.641614	1
mmu-miR-18a-5p	20.7275	19.6083	21.8468	1.11416	0.155961	0.64248	1
mmu-miR-24-1-5p	9.19765	10.1557	8.23954	0.811319	-0.30166	0.645752	1
mmu-miR-652-5p	3.76851	4.48302	3.054	0.681238	-0.55377	0.647616	1
mmu-let-7e-5p	14897.9	14460.5	15335.3	1.06049	0.0847373	0.648125	1
mmu-miR-362-3p	64.9168	68.5822	61.2514	0.893109	-0.163092	0.649729	1
mmu-miR-323-3p	4.97233	3.6451	6.29955	1.72822	0.789291	0.651807	1
mmu-miR-1948-5p	0.351137	0	0.702273	Inf	Inf	0.653833	1
mmu-miR-3073a-3p	0.351137	0	0.702273	Inf	Inf	0.653833	1
mmu-miR-3100-5p	0.351137	0	0.702273	Inf	Inf	0.653833	1
mmu-miR-3103-3p	0.351137	0	0.702273	Inf	Inf	0.653833	1
mmu-miR-5116	0.351137	0	0.702273	Inf	Inf	0.653833	1
mmu-miR-7015-3p	0.351137	0	0.702273	Inf	Inf	0.653833	1
mmu-miR-1191a	20.487	18.0142	22.9598	1.27454	0.349972	0.658279	1
mmu-miR-1966-3p	0.31352	0.62704	0	0	-Inf	0.658901	1
mmu-miR-3062-5p	0.31352	0.62704	0	0	-Inf	0.658901	1
mmu-miR-3089-3p	0.31352	0.62704	0	0	-Inf	0.658901	1
mmu-miR-3471	0.31352	0.62704	0	0	-Inf	0.658901	1
mmu-miR-6901-5p	0.31352	0.62704	0	0	-Inf	0.658901	1
mmu-miR-7021-5p	0.31352	0.62704	0	0	-Inf	0.658901	1
mmu-miR-10b-5p	504242	528827	479657	0.907021	-0.140792	0.658922	1
mmu-miR-667-3p	3.88312	4.74086	3.02537	0.638148	-0.648037	0.659644	1
mmu-miR-101a-5p	0.326368	0	0.652736	Inf	Inf	0.661502	1
mmu-miR-3474	0.326368	0	0.652736	Inf	Inf	0.661502	1
mmu-miR-500-5p	0.326368	0	0.652736	Inf	Inf	0.661502	1
mmu-miR-675-5p	0.326368	0	0.652736	Inf	Inf	0.661502	1
mmu-miR-6990-5p	0.326368	0	0.652736	Inf	Inf	0.661502	1
mmu-miR-7007-5p	0.326368	0	0.652736	Inf	Inf	0.661502	1
mmu-miR-216a-5p	0.319211	0	0.638423	Inf	Inf	0.66387	1
mmu-miR-3058-5p	0.319211	0	0.638423	Inf	Inf	0.66387	1
mmu-miR-450a-2-3p	0.319211	0	0.638423	Inf	Inf	0.66387	1
mmu-miR-493-3p	0.319211	0	0.638423	Inf	Inf	0.66387	1
mmu-miR-7663-3p	0.319211	0	0.638423	Inf	Inf	0.66387	1
mmu-miR-1193-3p	3.90013	4.52999	3.27028	0.721918	-0.470093	0.665975	1
mmu-miR-1970	0.351598	0.703197	0	0	-Inf	0.669681	1
mmu-miR-204-3p	0.351598	0.703197	0	0	-Inf	0.669681	1
mmu-miR-466a-5p	0.351598	0.703197	0	0	-Inf	0.669681	1
mmu-miR-6935-5p	0.351598	0.703197	0	0	-Inf	0.669681	1
mmu-miR-7676-3p	0.351598	0.703197	0	0	-Inf	0.669681	1
mmu-miR-181c-5p	66.6599	71.2253	62.0946	0.871806	-0.197922	0.670702	1
mmu-miR-155-3p	0.294443	0	0.588886	Inf	Inf	0.672653	1
mmu-miR-186-3p	0.294443	0	0.588886	Inf	Inf	0.672653	1
mmu-miR-873a-5p	0.294443	0	0.588886	Inf	Inf	0.672653	1
mmu-miR-12187-3p	0.275441	0.550882	0	0	-Inf	0.673341	1
mmu-miR-7007-3p	0.275441	0.550882	0	0	-Inf	0.673341	1
mmu-miR-8090	0.275441	0.550882	0	0	-Inf	0.673341	1
mmu-miR-26b-3p	7.46917	8.16329	6.77505	0.829941	-0.26892	0.677279	1
mmu-miR-5107-5p	0.82568	0.275441	1.37592	4.99533	2.32058	0.678189	1
mmu-miR-3073b-5p	0.386776	0.773551	0	0	-Inf	0.678541	1
mmu-miR-7010-5p	0.386776	0.773551	0	0	-Inf	0.678541	1
mmu-miR-7651-5p	0.386776	0.773551	0	0	-Inf	0.678541	1
mmu-miR-12199-3p	0.358294	0	0.716587	Inf	Inf	0.679168	1
mmu-miR-1955-5p	0.358294	0	0.716587	Inf	Inf	0.679168	1
mmu-miR-216b-5p	0.358294	0	0.716587	Inf	Inf	0.679168	1
mmu-miR-543-5p	0.358294	0	0.716587	Inf	Inf	0.679168	1
mmu-miR-484	349.283	335.591	362.975	1.0816	0.113167	0.683046	1
mmu-miR-34c-3p	7.75964	8.62042	6.89885	0.800291	-0.321403	0.684601	1
mmu-let-7i-3p	8.28774	9.38218	7.19329	0.766697	-0.383271	0.689395	1
mmu-miR-5121	3.98237	3.58054	4.3842	1.22445	0.292138	0.691012	1
mmu-miR-34b-3p	12.287	13.4083	11.1658	0.832759	-0.264029	0.692217	1
mmu-miR-221-5p	87.9612	91.132	84.7903	0.930411	-0.104059	0.695876	1
mmu-miR-27b-3p	159291	162484	156098	0.960696	-0.0578475	0.698729	1
mmu-miR-30b-5p	842.293	885.148	799.439	0.90317	-0.146931	0.69947	1
mmu-miR-136-3p	101.219	105.671	96.7661	0.915729	-0.127007	0.700359	1
mmu-miR-16-1-3p	122.467	118.183	126.75	1.07248	0.100955	0.70168	1
mmu-miR-92b-5p	2.13633	1.67603	2.59663	1.54927	0.631592	0.702945	1
mmu-miR-24-2-5p	188.394	192.181	184.608	0.960595	-0.0579999	0.704909	1
mmu-miR-328-3p	416.841	427.232	406.45	0.951357	-0.0719415	0.707637	1
mmu-miR-1981-3p	8.51642	9.18291	7.84993	0.854841	-0.226272	0.710083	1
mmu-miR-7083-5p	2.22244	2.7602	1.68468	0.610345	-0.712303	0.712079	1
mmu-miR-134-5p	160.914	165.733	156.095	0.941847	-0.0864357	0.712198	1
mmu-miR-140-5p	169.716	175.895	163.537	0.929742	-0.105098	0.71373	1
mmu-miR-500-3p	12.4254	11.7087	13.1422	1.12243	0.16663	0.714241	1
mmu-miR-3473e	2.23338	1.86352	2.60323	1.39694	0.482268	0.716424	1
mmu-miR-669o-5p	8.80775	8.26864	9.34687	1.1304	0.176834	0.717595	1
mmu-miR-6540-5p	2.50274	1.95147	3.054	1.56497	0.646136	0.722264	1
mmu-miR-320-3p	776.977	794.791	759.162	0.955172	-0.0661678	0.722982	1
mmu-miR-1964-3p	16.9539	15.3597	18.548	1.20757	0.272109	0.725291	1
mmu-miR-324-3p	16.3294	15.1429	17.5159	1.15671	0.210026	0.726426	1
mmu-miR-1929-5p	0.709796	1.12515	0.294443	0.261692	-1.93406	0.728051	1
mmu-miR-203b-3p	0.709796	1.12515	0.294443	0.261692	-1.93406	0.728051	1
mmu-miR-3091-3p	0.709796	1.12515	0.294443	0.261692	-1.93406	0.728051	1
mmu-miR-877-3p	2.15907	1.86352	2.45462	1.31719	0.397465	0.730873	1
mmu-miR-7673-5p	0.668466	0.978638	0.358294	0.366115	-1.44963	0.732442	1
mmu-miR-3473a	0.661309	0.978638	0.34398	0.351488	-1.50845	0.733241	1
mmu-miR-183-3p	0.62323	0.902481	0.34398	0.381149	-1.39157	0.737696	1
mmu-miR-3109-5p	0.62323	0.902481	0.34398	0.381149	-1.39157	0.737696	1
mmu-miR-3087-3p	0.681314	0.351598	1.01103	2.87553	1.52383	0.738278	1
mmu-miR-1191b-5p	0.674157	0.351598	0.996716	2.83482	1.50325	0.739013	1
mmu-miR-7652-3p	0.674157	0.351598	0.996716	2.83482	1.50325	0.739013	1
mmu-miR-1187	1.01155	0.550882	1.47221	2.67247	1.41817	0.739413	1
mmu-miR-1955-3p	0.636079	0.275441	0.996716	3.61862	1.85544	0.74311	1
mmu-miR-511-5p	3.1512	3.55715	2.74524	0.771753	-0.373788	0.743583	1
mmu-miR-18b-5p	0.628922	0.275441	0.982402	3.56665	1.83457	0.743917	1
mmu-miR-935	0.628922	0.275441	0.982402	3.56665	1.83457	0.743917	1
mmu-miR-376b-5p	3.04924	3.51617	2.58232	0.734412	-0.445338	0.74569	1
mmu-miR-350-3p	54.5959	53.0643	56.1275	1.05772	0.0809644	0.747307	1
mmu-miR-34a-5p	90.5011	93.922	87.0802	0.927154	-0.109119	0.750411	1
mmu-miR-7224-3p	0.592309	0.826324	0.358294	0.4336	-1.20556	0.753538	1
mmu-miR-669m-5p	1.7732	1.43577	2.11064	1.47004	0.555856	0.75451	1
mmu-let-7k	0.560383	0.826324	0.294443	0.356329	-1.48872	0.75854	1
mmu-miR-1943-5p	4.01508	3.17037	4.85978	1.53287	0.616238	0.759391	1
mmu-miR-322-5p	186.784	182.67	190.899	1.04505	0.0635763	0.762152	1
mmu-miR-700-5p	7.82504	8.55587	7.09422	0.829164	-0.270271	0.76225	1
mmu-miR-187-3p	16.7959	15.307	18.2849	1.19454	0.256461	0.763906	1
mmu-miR-8114	7.05344	6.14746	7.95942	1.29475	0.372673	0.766042	1
mmu-miR-664-5p	3.40179	2.93011	3.87348	1.32196	0.402674	0.767374	1
mmu-miR-99a-3p	7.70433	7.05573	8.35293	1.18385	0.243488	0.770067	1
mmu-miR-31-3p	1.05143	1.40059	0.702273	0.501412	-0.995931	0.772057	1
mmu-miR-146a-3p	0.579385	0.275441	0.883328	3.20696	1.68121	0.773923	1
mmu-miR-1930-3p	0.706544	1.05479	0.358294	0.339681	-1.55775	0.774627	1
mmu-miR-9769-3p	1.00192	1.36541	0.638423	0.467567	-1.09675	0.774942	1
mmu-miR-540-5p	0.940098	1.17792	0.702273	0.596197	-0.746139	0.778828	1
mmu-miR-297b-5p	0.932918	1.2131	0.652736	0.538073	-0.894125	0.779302	1
mmu-miR-28c	13.8965	14.6156	13.1774	0.901601	-0.149439	0.779981	1
mmu-miR-455-3p	170.065	171.593	168.536	0.982185	-0.025933	0.780033	1
mmu-miR-138-1-3p	0.674619	1.05479	0.294443	0.279147	-1.8409	0.780279	1
mmu-miR-709	1.02622	0.662217	1.39023	2.09936	1.06995	0.781288	1
mmu-miR-669k-5p	1.0252	0.773551	1.27685	1.65063	0.723015	0.781342	1
mmu-miR-23a-5p	0.997178	0.703197	1.29116	1.83613	0.876667	0.782841	1
mmu-miR-32-3p	0.969531	0.662217	1.27685	1.92814	0.947208	0.784377	1
mmu-miR-344-3p	2.77825	2.11558	3.44092	1.62647	0.701741	0.785592	1
mmu-miR-1943-3p	0.945789	0.550882	1.3407	2.43372	1.28317	0.785743	1
mmu-let-7d-5p	9860.47	10058.2	9662.7	0.960675	-0.057879	0.785838	1
mmu-let-7a-5p	84168.1	85911.5	82424.7	0.959414	-0.0597745	0.789747	1
mmu-miR-196b-3p	9.84541	10.4078	9.28302	0.891929	-0.165	0.792827	1
mmu-miR-339-3p	17.3394	18.1491	16.5297	0.910774	-0.134836	0.792858	1
mmu-miR-125a-5p	4729.54	4811.59	4647.49	0.965895	-0.0500616	0.796678	1
mmu-miR-582-5p	5.21312	5.73709	4.68914	0.817337	-0.290998	0.796918	1
mmu-miR-346-5p	1.38589	1.71121	1.06057	0.619776	-0.69018	0.800079	1
mmu-miR-487b-3p	2.81676	3.21135	2.42217	0.754252	-0.406881	0.805908	1
mmu-let-7d-3p	456.877	465.748	448.006	0.961906	-0.0560316	0.8061	1
mmu-miR-148b-5p	27.8279	28.5921	27.0638	0.946547	-0.0792545	0.806226	1
mmu-miR-466g	1.34207	1.04899	1.63514	1.55877	0.640409	0.809958	1
mmu-miR-130a-3p	71.6074	75.2222	67.9927	0.903892	-0.145777	0.810744	1
mmu-miR-714	1.28928	0.978638	1.59992	1.63484	0.709149	0.81177	1
mmu-miR-6538	21.5437	22.9368	20.1506	0.878529	-0.186839	0.812122	1
mmu-miR-297a-5p	1.25447	0.937658	1.57129	1.67576	0.744814	0.813019	1
mmu-let-7e-3p	29.6347	30.2332	29.0363	0.960412	-0.0582744	0.814044	1
mmu-miR-6238	1.21927	0.902481	1.53606	1.70205	0.767271	0.814331	1
mmu-miR-107-3p	183.692	187.68	179.703	0.957499	-0.0626572	0.815537	1
mmu-miR-151-5p	55.6722	58.7311	52.6133	0.895834	-0.158696	0.815576	1
mmu-miR-19b-3p	275.523	274.241	276.806	1.00935	0.013431	0.81735	1
mmu-miR-466h-3p	1.62029	2.06281	1.17777	0.570955	-0.80855	0.822562	1
mmu-miR-16-5p	1370.6	1362.68	1378.52	1.01162	0.0166699	0.822757	1
mmu-miR-26b-5p	10275.3	10210	10340.6	1.01279	0.0183384	0.823021	1
mmu-let-7i-5p	297664	293073	302255	1.03133	0.0445074	0.824252	1
mmu-miR-200c-3p	1776.63	1761.32	1791.93	1.01738	0.0248588	0.826849	1
mmu-miR-383-5p	6.2027	5.70192	6.70348	1.17565	0.233463	0.827692	1
mmu-miR-24-3p	4043.8	4094.84	3992.77	0.975074	-0.0364166	0.828246	1
mmu-miR-547-3p	1.64134	1.28926	1.99343	1.54619	0.628716	0.830474	1
mmu-miR-93-3p	12.9465	12.4822	13.4108	1.07439	0.10352	0.832095	1
mmu-miR-128-1-5p	2.03195	2.37923	1.68468	0.708076	-0.498023	0.834941	1
mmu-miR-199b-5p	5296.29	5462.79	5129.78	0.939039	-0.0907429	0.83563	1
mmu-miR-3102-5p.2-5p	1.95252	2.19174	1.7133	0.78171	-0.355294	0.836692	1
mmu-miR-3963	2.43929	2.80698	2.0716	0.738015	-0.438277	0.845193	1
mmu-miR-29b-2-5p	2.42598	2.73083	2.12113	0.776737	-0.364502	0.845414	1
mmu-miR-760-3p	2.34452	2.73083	1.95821	0.717076	-0.479803	0.846806	1
mmu-miR-369-3p	14.5855	13.836	15.3349	1.10833	0.148388	0.847062	1
mmu-miR-191-5p	3894.56	3917.67	3871.45	0.988202	-0.0171217	0.848031	1
mmu-miR-6945-3p	2.24977	2.61949	1.88004	0.717713	-0.47852	0.84851	1
mmu-miR-382-5p	53.2029	51.3766	55.0292	1.07109	0.0990857	0.848991	1
mmu-miR-22-3p	653.301	665.875	640.727	0.962234	-0.0555398	0.851992	1
mmu-miR-152-3p	26972.1	27426.1	26518.1	0.966892	-0.0485726	0.856304	1
mmu-miR-3072-3p	2.29169	1.9163	2.66708	1.39179	0.47694	0.857179	1
mmu-miR-28a-3p	539.75	530.672	548.828	1.03421	0.048532	0.857441	1
mmu-miR-3964	2.43864	2.94769	1.92958	0.654607	-0.611298	0.866371	1
mmu-miR-490-3p	2.55902	2.19174	2.9263	1.33515	0.417002	0.867457	1
mmu-miR-150-3p	1.31119	0.902481	1.7199	1.90575	0.930356	0.870929	1
mmu-miR-335-5p	58.6919	59.9678	57.4159	0.957446	-0.0627366	0.875441	1
mmu-miR-342-3p	182.734	186.578	178.891	0.958801	-0.0606969	0.876386	1
mmu-miR-5099	664.28	656.323	672.238	1.02425	0.0345652	0.877034	1
mmu-miR-411-3p	43.4763	42.9904	43.9622	1.02261	0.0322495	0.877097	1
mmu-miR-365-1-5p	3.2865	2.93011	3.64289	1.24326	0.314126	0.881793	1
mmu-miR-6516-3p	2.07284	1.78737	2.35832	1.31944	0.399925	0.881796	1
mmu-miR-341-3p	42.9564	43.4006	42.5121	0.979529	-0.0298404	0.883574	1
mmu-miR-8112	4.37489	4.94015	3.80963	0.771157	-0.374904	0.88528	1
mmu-miR-592-5p	3.80888	4.35409	3.26368	0.749568	-0.415869	0.885805	1
mmu-miR-345-5p	37.2109	37.025	37.3968	1.01004	0.0144133	0.886918	1
mmu-miR-337-3p	4.55993	4.95194	4.16792	0.841674	-0.248666	0.890258	1
mmu-miR-132-3p	235.795	244.296	227.295	0.93041	-0.104062	0.891351	1
mmu-miR-598-3p	35.7457	36.351	35.1404	0.966696	-0.0488663	0.893896	1
mmu-miR-652-3p	645.949	646.649	645.25	0.997837	-0.00312403	0.89482	1
mmu-miR-1981-5p	80.8433	79.1599	82.5266	1.04253	0.0600888	0.895342	1
mmu-miR-23a-3p	12894	13119.4	12668.5	0.965627	-0.0504614	0.897044	1
mmu-miR-326-3p	19.8502	20.5284	19.172	0.933928	-0.0986162	0.89837	1
mmu-miR-503-3p	39.2038	39.5566	38.851	0.982163	-0.0259653	0.898786	1
mmu-miR-1945	5.63337	5.85442	5.41232	0.924485	-0.113279	0.899328	1
mmu-miR-369-5p	5.57733	5.71371	5.44095	0.952262	-0.0705697	0.899632	1
mmu-miR-129-2-3p	4.56241	4.18419	4.94064	1.18079	0.239749	0.90227	1
mmu-miR-25-5p	6.35653	6.70413	6.00893	0.896302	-0.157943	0.904164	1
mmu-miR-324-5p	27.8267	27.3442	28.3091	1.03529	0.0500329	0.906804	1
mmu-miR-361-3p	242.737	237.526	247.947	1.04387	0.0619485	0.909954	1
mmu-miR-5126	6.47331	7.02635	5.92026	0.84258	-0.247114	0.910506	1
mmu-miR-27a-5p	133.959	129.469	138.449	1.06936	0.0967453	0.914214	1
mmu-miR-666-5p	5.92651	5.51443	6.33859	1.14946	0.200951	0.915642	1
mmu-miR-497a-5p	372.821	373.027	372.615	0.998894	-0.00159591	0.918209	1
mmu-miR-7a-1-3p	9.09443	9.70441	8.48445	0.874289	-0.193819	0.918416	1
mmu-miR-1249-3p	19.5886	19.2743	19.9029	1.03262	0.046303	0.918597	1
mmu-miR-425-3p	30.8369	31.4285	30.2454	0.962356	-0.0553572	0.919334	1
mmu-let-7f-5p	256266	258413	254120	0.983386	-0.0241705	0.919389	1
mmu-miR-6240	35.3365	38.3198	32.3532	0.844295	-0.244182	0.921241	1
mmu-miR-29c-5p	6.98146	6.96778	6.99514	1.00393	0.00565547	0.923225	1
mmu-miR-10a-3p	79.3676	77.7182	81.0169	1.04244	0.0599709	0.928562	1
mmu-miR-219a-1-3p	8.13476	7.73554	8.53399	1.10322	0.141718	0.931473	1
mmu-miR-433-3p	25.6103	25.4156	25.8051	1.01532	0.0219416	0.933718	1
mmu-miR-148a-5p	87.4395	86.8307	88.0483	1.01402	0.02009	0.935223	1
mmu-miR-25-3p	6312.51	6250.05	6374.98	1.01999	0.0285528	0.936165	1
mmu-miR-128-3p	174.986	170.802	179.17	1.04899	0.0690035	0.938514	1
mmu-miR-434-3p	142.414	141.547	143.28	1.01225	0.0175589	0.941661	1
mmu-miR-196a-5p	460.873	458.593	463.153	1.00994	0.0142763	0.944306	1
mmu-miR-149-5p	176.596	175.261	177.931	1.01523	0.0218129	0.945962	1
mmu-miR-106b-3p	535.377	533.314	537.44	1.00774	0.011118	0.954489	1
mmu-miR-671-3p	20.8884	21.1142	20.6625	0.978607	-0.0311986	0.958547	1
mmu-miR-145a-3p	4614.67	4608.24	4621.09	1.00279	0.00401746	0.960139	1
mmu-miR-574-3p	129.476	130.519	128.432	0.984007	-0.0232596	0.972821	1
mmu-miR-674-3p	125.242	124.57	125.915	1.01079	0.0154835	0.975206	1
mmu-let-7c-2-3p	163.882	164.496	163.268	0.992535	-0.01081	0.981277	1
mmu-let-7a-1-3p	162.919	163.518	162.321	0.992683	-0.0105953	0.981283	1
mmu-miR-96-5p	25.8173	26.3768	25.2579	0.957581	-0.0625336	0.981533	1
mmu-miR-181b-5p	1173.51	1169.74	1177.28	1.00644	0.00926554	0.985436	1
mmu-miR-532-5p	1455.76	1453.92	1457.61	1.00254	0.00365271	0.986472	1
mmu-miR-674-5p	34.5514	35.2668	33.836	0.959426	-0.0597558	0.987193	1
mmu-miR-17-3p	43.4742	44.5261	42.4223	0.952751	-0.0698293	0.98823	1
mmu-miR-690	18.5087	19.1861	17.8313	0.929385	-0.105651	0.989354	1
mmu-miR-99b-5p	19012.9	18919.5	19106.3	1.00987	0.0141753	0.9896	1
mmu-miR-3102-3p	12.0695	12.2069	11.932	0.977473	-0.0328707	0.991031	1
mmu-miR-133a-5p	9.1646	9.39397	8.93522	0.951165	-0.072232	0.991867	1
mmu-miR-431-5p	7.37581	7.50108	7.25055	0.966601	-0.0490078	0.992665	1
mmu-miR-3057-5p	5.18777	5.49103	4.88451	0.889543	-0.168863	0.993457	1
mmu-miR-191-3p	4.53845	4.75265	4.32425	0.90986	-0.136284	0.993756	1
mmu-miR-450b-3p	5.02882	5.31514	4.74249	0.892261	-0.164463	0.993964	1
mmu-miR-130a-5p	4.00221	4.03188	3.97255	0.985286	-0.0213854	0.994328	1
mmu-miR-196a-1-3p	3.44952	3.52197	3.37707	0.958857	-0.0606119	0.994479	1
mmu-miR-16-2-3p	3.3838	3.40484	3.36276	0.987641	-0.0179413	0.99462	1
mmu-miR-20a-3p	2.88616	3.07662	2.69571	0.87619	-0.190684	0.994657	1
mmu-miR-504-5p	2.76767	2.85395	2.68139	0.939536	-0.0899799	0.994927	1
mmu-miR-215-5p	2.48886	2.68985	2.28788	0.85056	-0.233516	0.995016	1
mmu-miR-351-3p	2.23484	2.49056	1.97912	0.794647	-0.331614	0.995044	1
mmu-miR-194-2-3p	2.4723	2.54334	2.40126	0.944139	-0.0829283	0.995056	1
mmu-miR-217-5p	2.70873	2.70744	2.71002	1.00095	0.00137278	0.995068	1
mmu-miR-3086-5p	1.92513	2.21512	1.63514	0.738171	-0.437973	0.995206	1
mmu-miR-5114	2.1411	2.30307	1.97912	0.859339	-0.218701	0.995278	1
mmu-miR-672-3p	1.77572	1.9163	1.63514	0.853281	-0.228907	0.995604	1
mmu-miR-6944-3p	1.52167	1.75219	1.29116	0.736883	-0.440492	0.995622	1
mmu-miR-3962	1.50836	1.67603	1.3407	0.799923	-0.322067	0.99566	1
mmu-miR-1251-5p	0.193388	0.386776	0	0	-Inf	0.995688	1
mmu-miR-188-3p	0.193388	0.386776	0	0	-Inf	0.995688	1
mmu-miR-1948-3p	0.193388	0.386776	0	0	-Inf	0.995688	1
mmu-miR-452-5p	0.193388	0.386776	0	0	-Inf	0.995688	1
mmu-miR-467c-3p	0.193388	0.386776	0	0	-Inf	0.995688	1
mmu-miR-551b-3p	0.193388	0.386776	0	0	-Inf	0.995688	1
mmu-miR-669m-3p	0.193388	0.386776	0	0	-Inf	0.995688	1
mmu-miR-6913-3p	0.193388	0.386776	0	0	-Inf	0.995688	1
mmu-miR-6943-5p	0.193388	0.386776	0	0	-Inf	0.995688	1
mmu-miR-6950-5p	0.193388	0.386776	0	0	-Inf	0.995688	1
mmu-miR-6956-3p	0.193388	0.386776	0	0	-Inf	0.995688	1
mmu-miR-6985-5p	0.193388	0.386776	0	0	-Inf	0.995688	1
mmu-miR-7052-3p	0.193388	0.386776	0	0	-Inf	0.995688	1
mmu-miR-7238-5p	0.193388	0.386776	0	0	-Inf	0.995688	1
mmu-miR-7659-5p	0.193388	0.386776	0	0	-Inf	0.995688	1
mmu-miR-874-5p	0.193388	0.386776	0	0	-Inf	0.995688	1
mmu-miR-12193-5p	0.175799	0.351598	0	0	-Inf	0.995689	1
mmu-miR-126b-3p	0.175799	0.351598	0	0	-Inf	0.995689	1
mmu-miR-1950	0.175799	0.351598	0	0	-Inf	0.995689	1
mmu-miR-218-1-3p	0.175799	0.351598	0	0	-Inf	0.995689	1
mmu-miR-3067-5p	0.175799	0.351598	0	0	-Inf	0.995689	1
mmu-miR-3080-5p	0.175799	0.351598	0	0	-Inf	0.995689	1
mmu-miR-3095-5p	0.175799	0.351598	0	0	-Inf	0.995689	1
mmu-miR-3097-5p	0.175799	0.351598	0	0	-Inf	0.995689	1
mmu-miR-384-3p	0.175799	0.351598	0	0	-Inf	0.995689	1
mmu-miR-452-3p	0.175799	0.351598	0	0	-Inf	0.995689	1
mmu-miR-5622-5p	0.175799	0.351598	0	0	-Inf	0.995689	1
mmu-miR-6481	0.175799	0.351598	0	0	-Inf	0.995689	1
mmu-miR-6957-3p	0.175799	0.351598	0	0	-Inf	0.995689	1
mmu-miR-6988-3p	0.175799	0.351598	0	0	-Inf	0.995689	1
mmu-miR-7009-5p	0.175799	0.351598	0	0	-Inf	0.995689	1
mmu-miR-7029-3p	0.175799	0.351598	0	0	-Inf	0.995689	1
mmu-miR-7116-3p	0.175799	0.351598	0	0	-Inf	0.995689	1
mmu-miR-7226-3p	0.175799	0.351598	0	0	-Inf	0.995689	1
mmu-miR-7650-5p	0.175799	0.351598	0	0	-Inf	0.995689	1
mmu-miR-7667-3p	0.175799	0.351598	0	0	-Inf	0.995689	1
mmu-miR-7672-3p	0.175799	0.351598	0	0	-Inf	0.995689	1
mmu-miR-8100	0.175799	0.351598	0	0	-Inf	0.995689	1
mmu-miR-879-3p	0.175799	0.351598	0	0	-Inf	0.995689	1
mmu-miR-1199-5p	0.137721	0.275441	0	0	-Inf	0.99569	1
mmu-miR-12184-3p	0.137721	0.275441	0	0	-Inf	0.99569	1
mmu-miR-192-3p	0.137721	0.275441	0	0	-Inf	0.99569	1
mmu-miR-1970c-5p	0.137721	0.275441	0	0	-Inf	0.99569	1
mmu-miR-1b-5p	0.137721	0.275441	0	0	-Inf	0.99569	1
mmu-miR-201-5p	0.137721	0.275441	0	0	-Inf	0.99569	1
mmu-miR-298-3p	0.137721	0.275441	0	0	-Inf	0.99569	1
mmu-miR-3094-3p	0.137721	0.275441	0	0	-Inf	0.99569	1
mmu-miR-3112-5p	0.137721	0.275441	0	0	-Inf	0.99569	1
mmu-miR-3572-3p	0.137721	0.275441	0	0	-Inf	0.99569	1
mmu-miR-376c-5p	0.137721	0.275441	0	0	-Inf	0.99569	1
mmu-miR-497b	0.137721	0.275441	0	0	-Inf	0.99569	1
mmu-miR-5123	0.137721	0.275441	0	0	-Inf	0.99569	1
mmu-miR-551b-5p	0.137721	0.275441	0	0	-Inf	0.99569	1
mmu-miR-669h-3p	0.137721	0.275441	0	0	-Inf	0.99569	1
mmu-miR-6911-5p	0.137721	0.275441	0	0	-Inf	0.99569	1
mmu-miR-6914-3p	0.137721	0.275441	0	0	-Inf	0.99569	1
mmu-miR-6932-5p	0.137721	0.275441	0	0	-Inf	0.99569	1
mmu-miR-6948-3p	0.137721	0.275441	0	0	-Inf	0.99569	1
mmu-miR-6970-3p	0.137721	0.275441	0	0	-Inf	0.99569	1
mmu-miR-702-3p	0.137721	0.275441	0	0	-Inf	0.99569	1
mmu-miR-7036b-5p	0.137721	0.275441	0	0	-Inf	0.99569	1
mmu-miR-7039-5p	0.137721	0.275441	0	0	-Inf	0.99569	1
mmu-miR-7092-5p	0.137721	0.275441	0	0	-Inf	0.99569	1
mmu-miR-7649-3p	0.137721	0.275441	0	0	-Inf	0.99569	1
mmu-miR-7655-3p	0.137721	0.275441	0	0	-Inf	0.99569	1
mmu-miR-7669-3p	0.137721	0.275441	0	0	-Inf	0.99569	1
mmu-miR-873a-3p	0.137721	0.275441	0	0	-Inf	0.99569	1
mmu-miR-338-5p	1.73048	1.84014	1.62082	0.880817	-0.183086	0.995734	1
mmu-miR-7093-3p	0.899375	1.16033	0.638423	0.550209	-0.861947	0.995788	1
mmu-miR-6412	1.16963	1.40639	0.932865	0.663303	-0.592259	0.995846	1
mmu-miR-5122	0.888943	1.12515	0.652736	0.580133	-0.785544	0.995965	1
mmu-miR-1a-1-5p	1.14196	1.40059	0.883328	0.630683	-0.665014	0.996004	1
mmu-miR-5100	1.11822	1.28926	0.947179	0.734671	-0.44483	0.996081	1
mmu-miR-6940-3p	0.548334	0.738374	0.358294	0.485247	-1.04321	0.996106	1
mmu-miR-218-2-3p	0.541177	0.738374	0.34398	0.465861	-1.10203	0.996128	1
mmu-miR-3079-5p	0.541177	0.738374	0.34398	0.465861	-1.10203	0.996128	1
mmu-miR-6380	0.533997	0.773551	0.294443	0.380638	-1.39351	0.996136	1
mmu-miR-7080-5p	0.533997	0.773551	0.294443	0.380638	-1.39351	0.996136	1
mmu-miR-7657-5p	0.533997	0.773551	0.294443	0.380638	-1.39351	0.996136	1
mmu-miR-7670-3p	0.533997	0.773551	0.294443	0.380638	-1.39351	0.996136	1
mmu-miR-100-3p	0.827123	0.937658	0.716587	0.764231	-0.387919	0.996167	1
mmu-miR-6937-5p	0.819966	0.937658	0.702273	0.748965	-0.417029	0.996192	1
mmu-miR-7661-3p	0.516408	0.738374	0.294443	0.398772	-1.32636	0.996209	1
mmu-miR-7033-5p	0.510255	0.662217	0.358294	0.541052	-0.886161	0.996229	1
mmu-miR-1198-3p	0.49882	0.703197	0.294443	0.41872	-1.25594	0.996269	1
mmu-miR-7043-3p	0.78804	0.937658	0.638423	0.680869	-0.55455	0.996306	1
mmu-miR-669p-3p	0.454588	0.550882	0.358294	0.650399	-0.620602	0.996432	1
mmu-miR-704	0.454588	0.550882	0.358294	0.650399	-0.620602	0.996432	1
mmu-miR-6978-3p	0.422663	0.550882	0.294443	0.534493	-0.903757	0.996563	1
mmu-miR-7237-3p	0.422663	0.550882	0.294443	0.534493	-0.903757	0.996563	1
mmu-miR-23b-3p	7901.77	7918.13	7885.4	0.995867	-0.00597573	0.998368	1
mmu-let-7g-3p	0.354946	0.351598	0.358294	1.01904	0.0272142	1	1
mmu-miR-103-2-5p	0.365378	0.386776	0.34398	0.889352	-0.169173	1	1
mmu-miR-107-5p	0.179147	0	0.358294	Inf	Inf	1	1
mmu-miR-1188-5p	0.179147	0	0.358294	Inf	Inf	1	1
mmu-miR-1193-5p	1.06811	1.08997	1.04625	0.95989	-0.0590593	1	1
mmu-miR-1195	2.9116	2.85395	2.96924	1.0404	0.0571314	1	1
mmu-miR-12196-5p	0.147221	0	0.294443	Inf	Inf	1	1
mmu-miR-1231-5p	0.354946	0.351598	0.358294	1.01904	0.0272142	1	1
mmu-miR-124b-3p	0.147221	0	0.294443	Inf	Inf	1	1
mmu-miR-1258-3p	0.17199	0	0.34398	Inf	Inf	1	1
mmu-miR-129-1-3p	0.347789	0.351598	0.34398	0.978332	-0.0316044	1	1
mmu-miR-1306-3p	1.52504	1.36541	1.68468	1.23382	0.303133	1	1
mmu-miR-132-5p	9.14672	9.14193	9.1515	1.00105	0.00150944	1	1
mmu-miR-138-2-3p	0.17199	0	0.34398	Inf	Inf	1	1
mmu-miR-147-5p	1.05874	0.826324	1.29116	1.56253	0.643888	1	1
mmu-miR-15a-5p	26.5055	26.9572	26.0538	0.966486	-0.0491794	1	1
mmu-miR-1668	0.147221	0	0.294443	Inf	Inf	1	1
mmu-miR-1843a-3p	14.2265	14.0235	14.4295	1.02895	0.0411758	1	1
mmu-miR-190b-5p	1.83473	1.67603	1.99343	1.18938	0.250205	1	1
mmu-miR-1927	0.347789	0.351598	0.34398	0.978332	-0.0316044	1	1
mmu-miR-1930-5p	0.544524	0.386776	0.702273	1.81571	0.860536	1	1
mmu-miR-1933-3p	1.33972	1.32443	1.35501	1.02309	0.0329279	1	1
mmu-miR-1934-3p	0.179147	0	0.358294	Inf	Inf	1	1
mmu-miR-1936	0.17199	0	0.34398	Inf	Inf	1	1
mmu-miR-193a-3p	2.43654	2.22691	2.64617	1.18827	0.248859	1	1
mmu-miR-1941-3p	0.889039	0.703197	1.07488	1.52856	0.612177	1	1
mmu-miR-1960	0.179147	0	0.358294	Inf	Inf	1	1
mmu-miR-1961	0.179147	0	0.358294	Inf	Inf	1	1
mmu-miR-196a-2-3p	0.82231	0.662217	0.982402	1.48351	0.56901	1	1
mmu-miR-200c-5p	0.30971	0.275441	0.34398	1.24883	0.320579	1	1
mmu-miR-202-5p	0.372535	0.386776	0.358294	0.926361	-0.110354	1	1
mmu-miR-2137	5.6386	5.538	5.73921	1.03633	0.0514871	1	1
mmu-miR-219a-5p	1.99517	2.17414	1.81619	0.835361	-0.259528	1	1
mmu-miR-21c	0.519779	0.351598	0.68796	1.95666	0.968396	1	1
mmu-miR-224-3p	0.147221	0	0.294443	Inf	Inf	1	1
mmu-miR-28b	0.17199	0	0.34398	Inf	Inf	1	1
mmu-miR-290a-5p	0.456932	0.275441	0.638423	2.31782	1.21277	1	1
mmu-miR-291b-5p	0.17199	0	0.34398	Inf	Inf	1	1
mmu-miR-292b-5p	0.179147	0	0.358294	Inf	Inf	1	1
mmu-miR-29a-5p	2.42339	2.63707	2.20971	0.83794	-0.255081	1	1
mmu-miR-300-5p	0.179147	0	0.358294	Inf	Inf	1	1
mmu-miR-301b-3p	0.487831	0.386776	0.588886	1.52255	0.606491	1	1
mmu-miR-302d-3p	0.17199	0	0.34398	Inf	Inf	1	1
mmu-miR-3057-3p	0.147221	0	0.294443	Inf	Inf	1	1
mmu-miR-3060-3p	0.639888	0.62704	0.652736	1.04098	0.0579442	1	1
mmu-miR-3061-5p	0.179147	0	0.358294	Inf	Inf	1	1
mmu-miR-3061-3p	0.464089	0.275441	0.652736	2.36978	1.24476	1	1
mmu-miR-3064-3p	0.147221	0	0.294443	Inf	Inf	1	1
mmu-miR-3066-5p	2.7391	2.50236	2.97583	1.18921	0.250008	1	1
mmu-miR-3075-5p	0.147221	0	0.294443	Inf	Inf	1	1
mmu-miR-3083-5p	0.147221	0	0.294443	Inf	Inf	1	1
mmu-miR-3084-5p	0.17199	0	0.34398	Inf	Inf	1	1
mmu-miR-3086-3p	0.179147	0	0.358294	Inf	Inf	1	1
mmu-miR-3090-5p	0.147221	0	0.294443	Inf	Inf	1	1
mmu-miR-3091-5p	0.179147	0	0.358294	Inf	Inf	1	1
mmu-miR-3098-3p	0.4817	0.275441	0.68796	2.49766	1.32058	1	1
mmu-miR-30c-1-3p	15.4418	14.7093	16.1742	1.09959	0.136967	1	1
mmu-miR-30f	0.885134	0.773551	0.996716	1.28849	0.365686	1	1
mmu-miR-3105-3p	0.316867	0.275441	0.358294	1.3008	0.379398	1	1
mmu-miR-3109-3p	0.842777	0.738374	0.947179	1.28279	0.359286	1	1
mmu-miR-3110-5p	0.340609	0.386776	0.294443	0.761276	-0.393509	1	1
mmu-miR-3154	0.179147	0	0.358294	Inf	Inf	1	1
mmu-miR-325-5p	0.179147	0	0.358294	Inf	Inf	1	1
mmu-miR-325-3p	0.354946	0.351598	0.358294	1.01904	0.0272142	1	1
mmu-miR-328-5p	0.551681	0.386776	0.716587	1.85272	0.889646	1	1
mmu-miR-338-3p	0.929131	0.826324	1.03194	1.24883	0.320579	1	1
mmu-miR-344b-3p	0.179147	0	0.358294	Inf	Inf	1	1
mmu-miR-344d-3p	0.526936	0.351598	0.702273	1.99737	0.998105	1	1
mmu-miR-3470b	27.1456	27.4608	26.8304	0.977045	-0.0335038	1	1
mmu-miR-3473h-5p	0.49501	0.351598	0.638423	1.81577	0.860584	1	1
mmu-miR-34a-3p	0.365378	0.386776	0.34398	0.889352	-0.169173	1	1
mmu-miR-3569-3p	0.17199	0	0.34398	Inf	Inf	1	1
mmu-miR-370-5p	1.0157	1.04899	0.982402	0.93652	-0.0946182	1	1
mmu-miR-374c-5p	1.21634	1.01382	1.41886	1.39953	0.484938	1	1
mmu-miR-376c-3p	5.65687	5.39729	5.91645	1.09619	0.132496	1	1
mmu-miR-377-5p	0.464089	0.275441	0.652736	2.36978	1.24476	1	1
mmu-miR-378b	63.7262	63.7066	63.7457	1.00061	0.000883877	1	1
mmu-miR-3969	0.147221	0	0.294443	Inf	Inf	1	1
mmu-miR-409-3p	90.9224	90.2408	91.6039	1.01511	0.0216294	1	1
mmu-miR-412-5p	0.17199	0	0.34398	Inf	Inf	1	1
mmu-miR-465c-5p	0.17199	0	0.34398	Inf	Inf	1	1
mmu-miR-466b-5p	1.78522	1.64085	1.92958	1.17596	0.233841	1	1
mmu-miR-466c-5p	4.26692	4.13142	4.40241	1.06559	0.0916579	1	1
mmu-miR-466d-5p	0.179147	0	0.358294	Inf	Inf	1	1
mmu-miR-466d-3p	8.91969	9.12434	8.71504	0.955143	-0.0662118	1	1
mmu-miR-466e-5p	1.1349	0.978638	1.29116	1.31934	0.39982	1	1
mmu-miR-466f-3p	1.05378	1.12515	0.982402	0.873131	-0.195731	1	1
mmu-miR-466f	1.97143	2.06281	1.88004	0.911401	-0.133842	1	1
mmu-miR-466h-5p	2.85228	2.87734	2.82722	0.982583	-0.0253488	1	1
mmu-miR-466k	1.07527	1.08997	1.06057	0.973022	-0.0394555	1	1
mmu-miR-466m-3p	0.354946	0.351598	0.358294	1.01904	0.0272142	1	1
mmu-miR-466n-5p	0.179147	0	0.358294	Inf	Inf	1	1
mmu-miR-466o-5p	1.78522	1.64085	1.92958	1.17596	0.233841	1	1
mmu-miR-466p-5p	1.01142	1.08997	0.932865	0.855862	-0.22455	1	1
mmu-miR-467e-3p	0.340609	0.386776	0.294443	0.761276	-0.393509	1	1
mmu-miR-483-5p	0.147221	0	0.294443	Inf	Inf	1	1
mmu-miR-486b-3p	0.773799	0.550882	0.996716	1.80931	0.855438	1	1
mmu-miR-491-5p	1.21593	1.25408	1.17777	0.939152	-0.0905689	1	1
mmu-miR-497a-3p	1.65849	1.68183	1.63514	0.972235	-0.0406226	1	1
mmu-miR-501-5p	3.13001	3.30509	2.95493	0.894052	-0.161569	1	1
mmu-miR-505-3p	1.13918	0.937658	1.3407	1.42983	0.515848	1	1
mmu-miR-5101	0.464089	0.275441	0.652736	2.36978	1.24476	1	1
mmu-miR-5103	0.179147	0	0.358294	Inf	Inf	1	1
mmu-miR-5104	0.354946	0.351598	0.358294	1.01904	0.0272142	1	1
mmu-miR-5107-3p	0.17199	0	0.34398	Inf	Inf	1	1
mmu-miR-5113	2.16491	2.02763	2.30219	1.13541	0.183212	1	1
mmu-miR-5125	0.147221	0	0.294443	Inf	Inf	1	1
mmu-miR-5128	0.17199	0	0.34398	Inf	Inf	1	1
mmu-miR-5136	0.147221	0	0.294443	Inf	Inf	1	1
mmu-miR-5615-5p	0.682245	0.662217	0.702273	1.06049	0.0847292	1	1
mmu-miR-5620-5p	0.682245	0.662217	0.702273	1.06049	0.0847292	1	1
mmu-miR-5624-5p	0.745069	0.773551	0.716587	0.926361	-0.110354	1	1
mmu-miR-5709-5p	0.456932	0.275441	0.638423	2.31782	1.21277	1	1
mmu-miR-615-5p	0.17199	0	0.34398	Inf	Inf	1	1
mmu-miR-6239	3.82767	3.66848	3.98686	1.08679	0.12007	1	1
mmu-miR-6395	0.179147	0	0.358294	Inf	Inf	1	1
mmu-miR-6418-3p	0.496014	0.275441	0.716587	2.6016	1.3794	1	1
mmu-miR-653-5p	0.147221	0	0.294443	Inf	Inf	1	1
mmu-miR-6546-5p	0.179147	0	0.358294	Inf	Inf	1	1
mmu-miR-666-3p	0.17199	0	0.34398	Inf	Inf	1	1
mmu-miR-668-3p	3.3079	3.31689	3.29891	0.994579	-0.00784227	1	1
mmu-miR-669b-3p	0.147221	0	0.294443	Inf	Inf	1	1
mmu-miR-669c-3p	0.147221	0	0.294443	Inf	Inf	1	1
mmu-miR-669n	0.179147	0	0.358294	Inf	Inf	1	1
mmu-miR-670-5p	0.179147	0	0.358294	Inf	Inf	1	1
mmu-miR-6715-5p	0.179147	0	0.358294	Inf	Inf	1	1
mmu-miR-677-3p	0.909902	0.773551	1.04625	1.35253	0.435663	1	1
mmu-miR-679-5p	2.89525	3.04145	2.74906	0.903866	-0.145819	1	1
mmu-miR-6896-5p	0.17199	0	0.34398	Inf	Inf	1	1
mmu-miR-692	0.17199	0	0.34398	Inf	Inf	1	1
mmu-miR-6922-5p	0.147221	0	0.294443	Inf	Inf	1	1
mmu-miR-6929-3p	0.30971	0.275441	0.34398	1.24883	0.320579	1	1
mmu-miR-6937-3p	0.147221	0	0.294443	Inf	Inf	1	1
mmu-miR-6938-3p	0.147221	0	0.294443	Inf	Inf	1	1
mmu-miR-6948-5p	0.948572	1.01382	0.883328	0.871291	-0.198773	1	1
mmu-miR-6952-5p	0.147221	0	0.294443	Inf	Inf	1	1
mmu-miR-6952-3p	0.147221	0	0.294443	Inf	Inf	1	1
mmu-miR-6963-3p	0.179147	0	0.358294	Inf	Inf	1	1
mmu-miR-6966-3p	0.179147	0	0.358294	Inf	Inf	1	1
mmu-miR-6970-5p	0.365378	0.386776	0.34398	0.889352	-0.169173	1	1
mmu-miR-6976-5p	0.179147	0	0.358294	Inf	Inf	1	1
mmu-miR-6977-3p	0.179147	0	0.358294	Inf	Inf	1	1
mmu-miR-6986-5p	0.534093	0.351598	0.716587	2.03809	1.02721	1	1
mmu-miR-6997-5p	0.179147	0	0.358294	Inf	Inf	1	1
mmu-miR-7008-5p	0.17199	0	0.34398	Inf	Inf	1	1
mmu-miR-7008-3p	0.147221	0	0.294443	Inf	Inf	1	1
mmu-miR-701-5p	0.512599	0.386776	0.638423	1.65063	0.723015	1	1
mmu-miR-701-3p	0.179147	0	0.358294	Inf	Inf	1	1
mmu-miR-7013-3p	0.17199	0	0.34398	Inf	Inf	1	1
mmu-miR-7022-5p	0.17199	0	0.34398	Inf	Inf	1	1
mmu-miR-7025-3p	0.793263	0.703197	0.883328	1.25616	0.329022	1	1
mmu-miR-7026-5p	0.147221	0	0.294443	Inf	Inf	1	1
mmu-miR-703	0.147221	0	0.294443	Inf	Inf	1	1
mmu-miR-7031-5p	0.147221	0	0.294443	Inf	Inf	1	1
mmu-miR-7043-5p	0.147221	0	0.294443	Inf	Inf	1	1
mmu-miR-706	0.147221	0	0.294443	Inf	Inf	1	1
mmu-miR-7061-5p	0.179147	0	0.358294	Inf	Inf	1	1
mmu-miR-7062-5p	0.17199	0	0.34398	Inf	Inf	1	1
mmu-miR-7068-3p	0.147221	0	0.294443	Inf	Inf	1	1
mmu-miR-7069-3p	0.347789	0.351598	0.34398	0.978332	-0.0316044	1	1
mmu-miR-7070-3p	0.147221	0	0.294443	Inf	Inf	1	1
mmu-miR-7074-3p	0.179147	0	0.358294	Inf	Inf	1	1
mmu-miR-7085-3p	0.147221	0	0.294443	Inf	Inf	1	1
mmu-miR-7213-5p	0.4817	0.275441	0.68796	2.49766	1.32058	1	1
mmu-miR-7219-3p	0.432163	0.275441	0.588886	2.13797	1.09624	1	1
mmu-miR-7236-3p	0.179147	0	0.358294	Inf	Inf	1	1
mmu-miR-7240-5p	0.147221	0	0.294443	Inf	Inf	1	1
mmu-miR-744-3p	3.30137	3.41063	3.19211	0.935932	-0.0955247	1	1
mmu-miR-7646-5p	0.147221	0	0.294443	Inf	Inf	1	1
mmu-miR-7647-5p	0.17199	0	0.34398	Inf	Inf	1	1
mmu-miR-7655-5p	0.17199	0	0.34398	Inf	Inf	1	1
mmu-miR-7656-5p	0.147221	0	0.294443	Inf	Inf	1	1
mmu-miR-7658-5p	0.488857	0.275441	0.702273	2.54963	1.35029	1	1
mmu-miR-7658-3p	0.147221	0	0.294443	Inf	Inf	1	1
mmu-miR-7660-5p	0.17199	0	0.34398	Inf	Inf	1	1
mmu-miR-7689-3p	0.372535	0.386776	0.358294	0.926361	-0.110354	1	1
mmu-miR-770-3p	1.71741	1.86352	1.57129	0.843181	-0.246085	1	1
mmu-miR-7b-5p	4.97684	4.99872	4.95495	0.991244	-0.0126875	1	1
mmu-miR-8094	0.147221	0	0.294443	Inf	Inf	1	1
mmu-miR-8097	0.372535	0.386776	0.358294	0.926361	-0.110354	1	1
mmu-miR-8105	0.17199	0	0.34398	Inf	Inf	1	1
mmu-miR-8111	0.66363	0.738374	0.588886	0.797544	-0.326364	1	1
mmu-miR-875-3p	0.179147	0	0.358294	Inf	Inf	1	1
mmu-miR-879-5p	1.32113	1.36541	1.27685	0.935134	-0.0967542	1	1
mmu-miR-881-3p	0.179147	0	0.358294	Inf	Inf	1	1
mmu-miR-9-3p	0.17199	0	0.34398	Inf	Inf	1	1
mmu-miR-98-3p	5.49267	5.49103	5.4943	1.0006	0.000859882	1	1

## Sheet: Sheet5
Control vs Model down	Control vs Model up	Model vs ACU down	Model vs ACU up
mmu-miR-292a-5p		mmu-miR-485-3p	mmu-miR-1247-3p
mmu-miR-293-3p		mmu-miR-154-3p	mmu-miR-1247-5p
mmu-miR-293-5p		mmu-miR-154-5p	mmu-miR-135b-5p
mmu-miR-292a-3p		mmu-miR-144-5p	mmu-miR-6539
mmu-miR-294-3p			mmu-miR-146b-5p
mmu-miR-295-3p			mmu-miR-669b-5p
mmu-miR-291a-3p			mmu-miR-7688-5p
mmu-miR-7a-5p			mmu-miR-181b-1-3p
mmu-miR-6539			mmu-miR-1983
mmu-miR-146b-5p			mmu-miR-291a-3p
mmu-miR-1247-3p			mmu-miR-292a-3p
mmu-miR-135b-5p			mmu-miR-292a-5p
mmu-miR-669l-5p			mmu-miR-293-3p
mmu-miR-135b-3p			mmu-miR-293-5p
mmu-miR-365-2-5p			mmu-miR-294-3p
mmu-miR-12199-3p			mmu-miR-295-3p
mmu-miR-181b-1-3p			mmu-miR-301a-3p
mmu-miR-1968-5p			mmu-miR-301a-5p
mmu-miR-291a-5p			mmu-miR-365-2-5p
mmu-miR-6399			mmu-miR-380-5p
