# Supplementary material for: Whole-transcriptome sequencing reveals the effects of acupuncture on early embryos post-IVF-ET in poor ovarian response
Source: J Ovarian Res. 2025 Apr 30;18:91. doi: 10.1186/s13048-025-01682-7 (PMC12044900; doi:10.1186/s13048-025-01682-7)
Supplement: Supplementary file 4 — Supplementary Material 4 [file 13048_2025_1682_MOESM4_ESM.xlsx]

## Sheet: Control vs Model
id	baseMean	baseMean_N	baseMean_M	foldChange(M/N)	log2FoldChange	pval	padj	Chromosome	Start Site	End Site	Direction	Length	Gene ID	Name
MSTRG.10795.5	4449.95	0	8899.9	Inf	Inf	1.42638e-27	3.47806e-23	17	81799475	81817297	-	17783	MSTRG.10795	MSTRG.10795
MSTRG.10367.12	997.308	1994.62	0	0	-Inf	1.08471e-25	1.88924e-21	17	36312831	36317966	+	4966	MSTRG.10367	MSTRG.10367
MSTRG.5972.13	229.151	0	458.302	Inf	Inf	5.7894e-18	3.71494e-14	13	17963506	17964897	-	1365	MSTRG.5972	MSTRG.5972
MSTRG.25281.2	199.68	0	399.361	Inf	Inf	3.7773e-17	2.00228e-13	MU069435.1	15845	25271	+	2660	MSTRG.25281	MSTRG.25281
MSTRG.25281.5	223.315	2.18075	444.449	203.806	7.67105	3.44153e-14	1.39863e-10	MU069435.1	17268	30262	+	4356	MSTRG.25281	MSTRG.25281
MSTRG.25281.7	252.112	3.05981	501.165	163.79	7.3557	6.19034e-14	2.3585e-10	MU069435.1	17272	30262	+	4352	MSTRG.25281	MSTRG.25281
MSTRG.20139.8	149.526	0	299.053	Inf	Inf	1.15847e-12	3.28463e-09	6	114853593	114866846	-	13209	MSTRG.20139	MSTRG.20139
ENSMUST00000246169	99.3335	198.084	0.58288	0.00294259	-8.4087	1.18378e-11	2.94542e-08	10	105410408	105419733	+	3594	ENSMUSG00000085282	Gm15663
MSTRG.9763.17	576.81	0	1153.62	Inf	Inf	3.15017e-11	6.50958e-08	17	9058513	9068816	+	10150	MSTRG.9763	MSTRG.9763
MSTRG.25281.8	123.797	2.21399	245.38	110.832	6.79223	1.01098e-10	1.98368e-07	MU069435.1	19436	30262	+	2175	MSTRG.25281	MSTRG.25281
ENSMUST00000200070	475.409	940.153	10.6645	0.0113434	-6.462	2.64973e-10	4.82168e-07	3	105410223	105412162	+	1940	ENSMUSG00000105753	Gm43847
ENSMUST00000218691	45.41	0	90.82	Inf	Inf	6.69436e-09	9.602e-06	10	86521389	86529990	+	323	ENSMUSG00000121489	1810014B01Rik
MSTRG.3183.1	9573.57	0	19147.1	Inf	Inf	7.21988e-09	1.02354e-05	11	35244315	35282131	+	34383	MSTRG.3183	MSTRG.3183
ENSMUST00000211295	39.8158	79.6315	0	0	-Inf	3.04708e-08	3.75249e-05	8	93578578	93582962	-	3129	ENSMUSG00000109669	Gm45472
MSTRG.25281.4	37.8454	0	75.6908	Inf	Inf	5.12506e-08	5.83964e-05	MU069435.1	17268	25271	+	1237	MSTRG.25281	MSTRG.25281
MSTRG.14247.11	8392.73	16785.5	0	0	-Inf	5.3934e-08	6.03265e-05	2	169525377	169634145	+	90782	MSTRG.14247	MSTRG.14247
ENSMUST00000181587	36.6196	73.2392	0	0	-Inf	7.67589e-08	8.43096e-05	10	86521465	86530670	+	1661	ENSMUSG00000121489	1810014B01Rik
MSTRG.1772.14	2064.45	0	4128.9	Inf	Inf	8.20191e-08	8.84928e-05	10	12476115	12496934	-	20761	MSTRG.1772	MSTRG.1772
ENSMUST00000245912	36.7038	73.4076	0	0	-Inf	8.89441e-08	9.34825e-05	7	48527709	48528823	+	1115	ENSMUSG00000085995	Gm2788
MSTRG.17529.19	1858.15	3716.3	0	0	-Inf	1.80349e-07	0.000167908	5	25281203	25304652	-	23413	MSTRG.17529	MSTRG.17529
MSTRG.8275.143	1717.25	0	3434.51	Inf	Inf	3.34564e-07	0.000281308	15	61985208	62010355	+	25034	MSTRG.8275	MSTRG.8275
MSTRG.8275.135	1170.13	0	2340.26	Inf	Inf	3.63465e-07	0.000295422	15	61937679	61966126	+	24549	MSTRG.8275	MSTRG.8275
MSTRG.25281.1	174.929	16.7493	333.11	19.888	4.31382	4.1703e-07	0.000330155	MU069435.1	6951	27595	+	2282	MSTRG.25281	MSTRG.25281
MSTRG.10892.4	962.594	0	1925.19	Inf	Inf	4.57615e-07	0.000353114	18	5689421	5699787	+	10203	MSTRG.10892	MSTRG.10892
MSTRG.8091.32	1420.88	0	2841.76	Inf	Inf	4.73356e-07	0.000362963	15	27969699	28024410	-	53955	MSTRG.8091	MSTRG.8091
ENSMUST00000143673	78.6765	157.353	0	0	-Inf	6.87861e-07	0.000499187	11	83114402	83117430	+	1428	ENSMUSG00000087107	AI662270
ENSMUST00000188123	29.7276	0	59.4552	Inf	Inf	7.1429e-07	0.000515299	1	134761880	134774153	+	2721	ENSMUSG00000101168	Gm28892
MSTRG.3210.1	2438.87	4877.73	0	0	-Inf	8.55268e-07	0.000582533	11	44562538	44591257	+	28696	MSTRG.3210	MSTRG.3210
ENSMUST00000226420	55709.3	111380	38.7532	0.000347938	-11.4889	8.89151e-07	0.00059892	4	43492783	43493063	-	281	ENSMUSG00000115420	Rmrp
MSTRG.25281.6	30.0784	0	60.1569	Inf	Inf	1.85975e-06	0.00106847	MU069435.1	17272	25271	+	1233	MSTRG.25281	MSTRG.25281
MSTRG.26073.18	549.302	1098.6	0	0	-Inf	1.86668e-06	0.00106847	Y	90810160	90823941	+	5525	MSTRG.26073	MSTRG.26073
ENSMUST00000101425	25.656	51.312	0	0	-Inf	2.62909e-06	0.0013876	6	48837358	48841378	+	371	ENSMUSG00000108084	Gm7932
MSTRG.21444.3	739.212	1478.42	0	0	-Inf	2.81947e-06	0.00145655	7	67689415	67726558	+	9133	MSTRG.21444	MSTRG.21444
ENSMUST00000133270	25.4679	50.9357	0	0	-Inf	3.62874e-06	0.0017626	10	127499708	127501353	+	1232	ENSMUSG00000085731	Gm16229
MSTRG.9763.14	449.861	0	899.721	Inf	Inf	3.73139e-06	0.00179813	17	9045348	9058512	+	13048	MSTRG.9763	MSTRG.9763
ENSMUST00000155292	298.209	0	596.417	Inf	Inf	3.77159e-06	0.00180325	13	28689700	28700923	-	391	ENSMUSG00000085936	2610307P16Rik
MSTRG.13918.1	180.694	25.9168	335.471	12.9442	3.69423	3.79657e-06	0.0018081	2	147785932	147882176	-	1869	MSTRG.13918	MSTRG.13918
MSTRG.18727.22	319.141	0	638.282	Inf	Inf	4.30197e-06	0.00200188	5	131769272	131774446	-	5141	MSTRG.18727	MSTRG.18727
MSTRG.15033.2	416.54	833.08	0	0	-Inf	5.43357e-06	0.00234913	3	90117939	90120608	-	2161	MSTRG.15033	MSTRG.15033
MSTRG.17011.1	419.745	0	839.491	Inf	Inf	5.95554e-06	0.00255667	4	141444765	141450283	-	5216	MSTRG.17011	MSTRG.17011
ENSMUST00000148699	22.6436	45.2873	0	0	-Inf	9.98205e-06	0.00401651	7	26948688	26957357	-	2130	ENSMUSG00000084974	Gm15567
MSTRG.25281.3	56.2936	0	112.587	Inf	Inf	1.0562e-05	0.00419448	MU069435.1	17268	25271	+	1237	MSTRG.25281	MSTRG.25281
MSTRG.9516.2	180.318	360.637	0	0	-Inf	1.08713e-05	0.00427555	16	74067868	74074942	-	7025	MSTRG.9516	MSTRG.9516
MSTRG.24853.14	200.991	401.983	0	0	-Inf	1.18798e-05	0.00451205	9	101125727	101128860	-	2864	MSTRG.24853	MSTRG.24853
MSTRG.2197.9	925.85	0	1851.7	Inf	Inf	1.61249e-05	0.00566553	10	69369673	69513751	+	14193	MSTRG.2197	MSTRG.2197
MSTRG.9705.19	345.921	0	691.842	Inf	Inf	3.07e-05	0.00957267	17	5241959	5306835	+	22033	MSTRG.9705	MSTRG.9705
ENSMUST00000219259	19.4936	38.9872	0	0	-Inf	3.62188e-05	0.0109301	10	17194584	17197359	-	1812	ENSMUSG00000112478	Gm47761
ENSMUST00000246489	19.0031	0	38.0062	Inf	Inf	3.96241e-05	0.0118116	19	11024976	11033066	-	763	ENSMUSG00000075010	AW112010
MSTRG.20033.58	137.824	0	275.649	Inf	Inf	4.1192e-05	0.0122115	6	99489492	99497557	-	7976	MSTRG.20033	MSTRG.20033
ENSMUST00000190974	66.5187	133.037	0	0	-Inf	7.3613e-05	0.019553	19	55830104	55834329	+	3525	ENSMUSG00000099746	Ppnr
MSTRG.13280.5	160.876	321.752	0	0	-Inf	7.49331e-05	0.0197744	2	75382515	75388088	-	5394	MSTRG.13280	MSTRG.13280
ENSMUST00000152595	18.7293	0	37.4586	Inf	Inf	7.88679e-05	0.0205899	7	44636353	44641752	+	748	ENSMUSG00000087138	Gm15545
MSTRG.20980.24	279.952	0.879056	559.024	635.937	9.31274	0.000102767	0.0252837	7	29199691	29204714	-	4973	MSTRG.20980	MSTRG.20980
MSTRG.7028.11	119.733	239.465	0	0	-Inf	0.000105434	0.0258121	14	14361223	14369221	-	7883	MSTRG.7028	MSTRG.7028
MSTRG.10410.20	335684	671369	0	0	-Inf	0.000118629	0.0284707	17	40153887	40157243	+	2938	MSTRG.10410	MSTRG.10410
ENSMUST00000247421	37.9394	75.8788	0	0	-Inf	0.000125041	0.0297863	2	104389516	104399293	+	1733	ENSMUSG00000086454	Platr14
MSTRG.3948.2	353.02	0	706.04	Inf	Inf	0.000125088	0.0297863	11	85519887	85527129	+	7181	MSTRG.3948	MSTRG.3948
ENSMUST00000246078	100.188	200.376	0	0	-Inf	0.000132177	0.0310914	8	57785480	57799129	+	1177	ENSMUSG00000097910	Hdnr
MSTRG.14886.1	770.36	1535.49	5.22649	0.00340378	-8.19865	0.000136514	0.0318845	3	85015364	85029373	-	7786	MSTRG.14886	MSTRG.14886
MSTRG.10793.15	1412.27	2824.54	0	0	-Inf	0.000145683	0.0336394	17	81879593	81906072	-	24757	MSTRG.10793	MSTRG.10793
MSTRG.2131.2	53.1998	106.4	0	0	-Inf	0.000153776	0.035241	10	61331444	61335033	-	1627	MSTRG.2131	MSTRG.2131
MSTRG.13249.9	95.5398	0	191.08	Inf	Inf	0.000187165	0.040741	2	73334890	73343411	-	8413	MSTRG.13249	MSTRG.13249
MSTRG.14719.1	988.484	308.455	1668.51	5.40925	2.43543	0.000201432	0.042342	3	56061978	56068674	-	6603	MSTRG.14719	MSTRG.14719
MSTRG.10366.1	78.9023	13.9778	143.827	10.2896	3.36312	0.000207526	0.0433986	17	36302364	36315428	-	697	MSTRG.10366	MSTRG.10366
ENSMUST00000241250	23.6451	0	47.2902	Inf	Inf	0.000212258	0.0441608	12	105479675	105481513	+	1356	ENSMUSG00000113535	AU015791
MSTRG.9639.1	1580.37	3152.01	8.73672	0.00277179	-8.49496	0.000215537	0.0446393	16	92380318	92393050	-	2011	MSTRG.9639	MSTRG.9639
MSTRG.2793.12	144.912	289.824	0	0	-Inf	0.000249902	0.0493007	10	127242610	127255856	+	13208	MSTRG.2793	MSTRG.2793
ENSMUST00000223217	14.939	29.878	0	0	-Inf	0.000295632	0.0563175	12	110118088	110124511	-	1625	ENSMUSG00000113331	3110009F21Rik
MSTRG.25455.13	69.4133	0	138.827	Inf	Inf	0.000299317	0.0568419	X	41250562	41280352	+	26889	MSTRG.25455	MSTRG.25455
ENSMUST00000180251	31.618	63.236	0	0	-Inf	0.000307352	0.0577381	X	168792818	168801791	+	597	ENSMUSG00000095562	Gm55594
ENSMUST00000145794	49.4759	0	98.9518	Inf	Inf	0.000339794	0.0622031	10	105410393	105419735	+	3227	ENSMUSG00000085282	Gm15663
ENSMUST00000205574	14.518	29.0359	0	0	-Inf	0.000343846	0.0625693	7	37164545	37166847	-	2303	ENSMUSG00000108790	Gm44806
ENSMUST00000145164	69.5541	7.28837	131.82	18.0863	4.17683	0.000347116	0.06307	11	3074026	3081948	+	3071	ENSMUSG00000121500	ENSMUSG00000121500
ENSMUST00000131886	33.6045	67.2089	0	0	-Inf	0.000349609	0.0633344	2	24332847	24355401	+	3089	ENSMUSG00000085057	Gm13415
ENSMUST00000154223	79.4293	158.859	0	0	-Inf	0.000378016	0.0672426	2	9357331	9416443	+	1843	ENSMUSG00000079604	Gm13219
ENSMUST00000177591	50.9206	101.841	0	0	-Inf	0.000439453	0.0761046	Y	90796711	90827733	+	774	ENSMUSG00000096768	Gm47283
ENSMUST00000127429	28.6508	57.3015	0	0	-Inf	0.000470907	0.0798505	14	47335136	47353618	-	1411	ENSMUSG00000072589	Gm10371
ENSMUST00000246710	220.312	1.17208	439.451	374.934	8.55049	0.000482289	0.0812157	6	18842933	18848507	-	3852	ENSMUSG00000106874	Gm20186
ENSMUST00000181258	25.4395	50.879	0	0	-Inf	0.000489455	0.0819331	6	89281612	89304603	+	5485	ENSMUSG00000097816	Gm26811
ENSMUST00000226763	13.268	0	26.536	Inf	Inf	0.000490036	0.0819331	15	38713727	38728760	-	2766	ENSMUSG00000115620	Gm45924
MSTRG.9771.1	913.162	297.706	1528.62	5.13465	2.36027	0.000507017	0.0840678	17	8996844	9004866	+	7831	MSTRG.9771	MSTRG.9771
ENSMUST00000242933	25.2071	0	50.4142	Inf	Inf	0.0005075	0.0840678	14	61840816	61919774	-	1146	ENSMUSG00000097589	Dleu2
ENSMUST00000161823	26.0948	52.1897	0	0	-Inf	0.000555015	0.0904637	9	35028256	35038193	+	2167	ENSMUSG00000070315	4930581F22Rik
ENSMUST00000208790	436.506	846.649	26.3633	0.0311384	-5.00516	0.000582365	0.0925702	7	48548555	48562788	+	4007	ENSMUSG00000085995	Gm2788
ENSMUST00000124061	30.2073	60.4145	0	0	-Inf	0.000587002	0.0928232	2	143901058	143910726	-	771	ENSMUSG00000086384	Banf2os
ENSMUST00000198215	31.1511	62.3022	0	0	-Inf	0.000647222	0.0992562	3	36326476	36328809	-	670	ENSMUSG00000106140	Gm42208
ENSMUST00000229658	19.5567	0	39.1134	Inf	Inf	0.00066107	0.101125	15	101262621	101302080	+	833	ENSMUSG00000116114	Gm35853
MSTRG.5253.15	89.4912	178.982	0	0	-Inf	0.000680392	0.103561	12	82252917	82266703	+	13693	MSTRG.5253	MSTRG.5253
MSTRG.14886.2	1265.05	2505.91	24.1881	0.00965242	-6.69489	0.000704686	0.105937	3	85015457	85029373	-	9672	MSTRG.14886	MSTRG.14886
ENSMUST00000243772	12.9466	25.8931	0	0	-Inf	0.000718403	0.107469	11	3074050	3081948	+	2906	ENSMUSG00000121500	ENSMUSG00000121500
ENSMUST00000242207	20.3455	40.6909	0	0	-Inf	0.000744928	0.10982	6	92917582	93088452	+	828	ENSMUSG00000097462	9530026P05Rik
ENSMUST00000245943	28.7879	57.5757	0	0	-Inf	0.000751657	0.110678	8	57785480	57799020	+	1430	ENSMUSG00000097910	Hdnr
ENSMUST00000180809	13.0847	26.1695	0	0	-Inf	0.000771653	0.112983	6	72930219	72934230	+	3524	ENSMUSG00000097569	Gm26640
MSTRG.11102.2	350.639	97.2822	603.996	6.20869	2.63429	0.000787123	0.114517	18	35904496	35938874	+	16336	MSTRG.11102	MSTRG.11102
ENSMUST00000240988	22.5046	45.0092	0	0	-Inf	0.000844399	0.119291	1	181039588	181062292	+	586	ENSMUSG00000120002	ENSMUSG00000120002
MSTRG.5616.1	327.832	655.664	0	0	-Inf	0.0008477	0.119494	12	110719565	110729250	+	7194	MSTRG.5616	MSTRG.5616
MSTRG.10410.11	288979	577958	0	0	-Inf	0.000856899	0.120638	17	40153887	40157243	+	2948	MSTRG.10410	MSTRG.10410
MSTRG.2229.3	113.082	0	226.165	Inf	Inf	0.000863127	0.12104	10	72126322	72133177	-	204	MSTRG.2229	MSTRG.2229
MSTRG.10410.8	355370	710739	0	0	-Inf	0.000875372	0.121971	17	40153887	40157243	+	2966	MSTRG.10410	MSTRG.10410
ENSMUST00000183157	12.4888	24.9775	0	0	-Inf	0.000878689	0.122154	18	65752731	65757997	-	5267	ENSMUSG00000118234	Gm50115
ENSMUST00000241511	32.404	64.808	0	0	-Inf	0.000890551	0.122962	X	20827907	20853588	+	2299	ENSMUSG00000086877	A230072C01Rik
ENSMUST00000238482	24.6869	49.3739	0	0	-Inf	0.000927415	0.127044	X	168792991	168801792	+	1163	ENSMUSG00000095562	Gm55594
ENSMUST00000167642	61.7675	110.76	12.7749	0.115338	-3.11606	0.000997361	0.132893	3	105866819	105891916	+	2566	ENSMUSG00000105852	Gm42890
ENSMUST00000135385	17.1436	33.7043	0.58288	0.0172939	-5.85359	0.00100908	0.133414	5	119823160	119829303	-	1365	ENSMUSG00000086847	Tbx3os2
MSTRG.1839.1	75.7996	146.644	4.95499	0.0337892	-4.88729	0.00105045	0.137089	10	22481125	22483913	+	705	MSTRG.1839	MSTRG.1839
ENSMUST00000241139	25.2955	50.5911	0	0	-Inf	0.00108626	0.139189	X	20827910	20853588	+	1772	ENSMUSG00000086877	A230072C01Rik
MSTRG.10410.5	838059	1.67612e+06	0.995999	5.9423e-07	-20.6825	0.00109936	0.139717	17	40153887	40157243	+	3303	MSTRG.10410	MSTRG.10410
MSTRG.9769.1	936.402	332.71	1540.09	4.62894	2.21068	0.00110656	0.140094	17	8979947	8985272	+	4914	MSTRG.9769	MSTRG.9769
ENSMUST00000126240	19.5777	1.17208	37.9833	32.4069	5.01823	0.00121848	0.149522	2	69078651	69102835	+	1444	ENSMUSG00000086819	Gm13613
ENSMUST00000187172	38.3907	6.79583	69.9857	10.2983	3.36434	0.00123342	0.150315	6	42354890	42358149	+	2226	ENSMUSG00000101268	2010310C07Rik
ENSMUST00000246017	13.6152	0	27.2305	Inf	Inf	0.00126189	0.152025	11	112934729	113063873	-	1997	ENSMUSG00000087259	2610035D17Rik
ENSMUST00000247004	14.6883	29.3767	0	0	-Inf	0.00127435	0.152833	16	93589034	93591781	-	1606	ENSMUSG00000097768	2310043M15Rik
ENSMUST00000221773	25.9643	50.18	1.74864	0.0348473	-4.84281	0.00131648	0.15659	12	110191949	110202796	-	1152	ENSMUSG00000113193	Gm40576
MSTRG.25417.2	42.1142	84.2284	0	0	-Inf	0.00132805	0.157046	X	33282896	33283597	-	664	MSTRG.25417	MSTRG.25417
MSTRG.24571.29	29.3989	0	58.7978	Inf	Inf	0.00133374	0.157566	9	68721982	68736412	+	14406	MSTRG.24571	MSTRG.24571
ENSMUST00000228061	11.4053	22.8105	0	0	-Inf	0.00139856	0.162547	15	10714922	10722553	+	2321	ENSMUSG00000096971	4930556M19Rik
ENSMUST00000152575	13.493	26.986	0	0	-Inf	0.00141817	0.163905	5	148927892	148932025	-	2541	ENSMUSG00000106951	5930430L01Rik
MSTRG.14274.6	3048.97	5117.24	980.695	0.191645	-2.38349	0.0014338	0.165116	2	173077518	173117880	-	40336	MSTRG.14274	MSTRG.14274
MSTRG.24092.17	749.765	1499.53	0	0	-Inf	0.00157006	0.176335	9	36998830	37020917	-	22060	MSTRG.24092	MSTRG.24092
ENSMUST00000237582	12.6759	25.3519	0	0	-Inf	0.00158143	0.177375	18	55123337	55124763	+	558	ENSMUSG00000096948	Gm4221
ENSMUST00000180622	42.1812	84.3624	0	0	-Inf	0.00159672	0.178269	9	41492251	41526485	+	3078	ENSMUSG00000074415	Mir100hg
ENSMUST00000134069	11.2725	22.545	0	0	-Inf	0.00164866	0.181739	11	118005681	118009105	+	2158	ENSMUSG00000085511	Gm11738
MSTRG.10410.9	75059.9	0	150120	Inf	Inf	0.00166726	0.182633	17	40153887	40159727	+	1475	MSTRG.10410	MSTRG.10410
ENSMUST00000100700	10.9952	21.9904	0	0	-Inf	0.00174989	0.188577	5	125466386	125467618	+	1233	ENSMUSG00000072612	Gm10382
ENSMUST00000174412	40.5482	73.2615	7.83478	0.106943	-3.22509	0.00178655	0.191065	19	5456828	5467711	+	872	ENSMUSG00000086938	4930481A15Rik
MSTRG.7895.2	77.033	0	154.066	Inf	Inf	0.00180821	0.191433	14	101839495	101842753	-	3221	MSTRG.7895	MSTRG.7895
ENSMUST00000245851	14.5383	29.0766	0	0	-Inf	0.00181299	0.19154	9	108765122	108766309	-	1188	ENSMUSG00000120796	ENSMUSG00000120796
ENSMUST00000151426	14.7692	29.5384	0	0	-Inf	0.00182909	0.192684	X	55362968	55366024	+	547	ENSMUSG00000085114	1600025M17Rik
MSTRG.1791.16	1022.95	6.95824	2038.95	293.026	8.19489	0.00193993	0.199756	10	13961765	13981608	+	19820	MSTRG.1791	MSTRG.1791
MSTRG.8267.2	1074.73	401.552	1747.91	4.35289	2.12197	0.00201186	0.20543	15	59355183	59362028	+	6826	MSTRG.8267	MSTRG.8267
ENSMUST00000243781	13.2089	0.316284	26.1016	82.5258	6.36677	0.00217823	0.216939	1	151624697	151630769	-	1587	ENSMUSG00000100594	2810414N06Rik
MSTRG.10410.16	43807.9	87615.7	0	0	-Inf	0.00218056	0.216939	17	40153887	40157243	+	2273	MSTRG.10410	MSTRG.10410
ENSMUST00000201649	10.4375	0	20.8751	Inf	Inf	0.00221321	0.219376	5	77283793	77288172	-	3249	ENSMUSG00000106783	Chaer1
ENSMUST00000099292	102.332	199.305	5.3592	0.0268894	-5.21682	0.00226718	0.223273	2	144015070	144031210	-	1743	ENSMUSG00000074758	Gm5535
MSTRG.13918.11	835.864	291.948	1379.78	4.72612	2.24066	0.00229289	0.225078	2	147819729	147882176	-	6335	MSTRG.13918	MSTRG.13918
MSTRG.18745.6	228.762	457.523	0	0	-Inf	0.00237646	0.230818	5	132419217	132440338	-	21101	MSTRG.18745	MSTRG.18745
MSTRG.9788.11	10865.8	4081.01	17650.7	4.32508	2.11273	0.00237874	0.230818	17	13006599	13024562	+	17817	MSTRG.9788	MSTRG.9788
ENSMUST00000216052	12.739	25.478	0	0	-Inf	0.00245508	0.236693	9	123473259	123476052	-	2794	ENSMUSG00000111340	Gm47171
ENSMUST00000147870	98.3786	196.757	0	0	-Inf	0.00245596	0.236693	X	7278326	7279064	-	587	ENSMUSG00000063018	2010204K13Rik
MSTRG.4438.3	572.676	930.883	214.469	0.230394	-2.11783	0.00250734	0.240382	11	113560773	113575004	-	7622	MSTRG.4438	MSTRG.4438
MSTRG.18734.2	4025.24	1512.02	6538.47	4.32433	2.11248	0.0025789	0.244003	5	131685582	131715076	-	29414	MSTRG.18734	MSTRG.18734
ENSMUST00000241559	10.7544	21.5087	0	0	-Inf	0.00259226	0.244003	10	116786536	116795211	+	827	ENSMUSG00000112627	4933412E12Rik
ENSMUST00000228734	25.8391	51.322	0.356126	0.00693905	-7.17105	0.00262153	0.2452	14	47353753	47357896	+	4144	ENSMUSG00000115207	Gm49132
ENSMUST00000209429	24.215	0	48.4299	Inf	Inf	0.00265278	0.2467	16	21613120	21624875	+	1139	ENSMUSG00000097290	1300002E11Rik
MSTRG.25236.1	129.289	254.61	3.96739	0.0155822	-6.00396	0.00266149	0.247134	9	124203002	124240331	-	1453	MSTRG.25236	MSTRG.25236
ENSMUST00000242611	55.8291	111.658	0	0	-Inf	0.00271028	0.249951	7	48527709	48549094	+	579	ENSMUSG00000085995	Gm2788
MSTRG.23100.12	230.783	0	461.566	Inf	Inf	0.00275977	0.253174	8	79313153	79329406	+	15989	MSTRG.23100	MSTRG.23100
ENSMUST00000245158	63.381	123.816	2.94639	0.0237966	-5.3931	0.0027666	0.253229	4	129334842	129340761	-	745	ENSMUSG00000120090	ENSMUSG00000120090
MSTRG.10419.7	55.915	0	111.83	Inf	Inf	0.0028405	0.258056	17	43202997	43205694	+	2671	MSTRG.10419	MSTRG.10419
ENSMUST00000243385	14.227	27.7572	0.696865	0.0251058	-5.31584	0.0028866	0.260735	5	119713072	119809456	-	1248	ENSMUSG00000087516	Tbx3os1
MSTRG.4397.2	126.402	251.874	0.931312	0.00369754	-8.07922	0.00291298	0.262102	11	107447884	107453086	+	3551	MSTRG.4397	MSTRG.4397
ENSMUST00000244824	23.8236	2.84655	44.8007	15.7386	3.97623	0.00294194	0.264123	13	47139934	47164667	+	2846	ENSMUSG00000051606	2010001K21Rik
ENSMUST00000222003	81.7484	22.1399	141.357	6.38472	2.67462	0.00295041	0.264688	13	74753064	74765679	-	3563	ENSMUSG00000113204	Gm46430
ENSMUST00000217222	48.5249	95.0096	2.04008	0.0214723	-5.54138	0.00296781	0.265666	9	124206625	124207398	-	774	ENSMUSG00000111523	Gm47183
ENSMUST00000187746	25.7359	3.89943	47.5723	12.1998	3.60879	0.00312226	0.275643	9	101736477	101739688	-	3123	ENSMUSG00000100807	Gm29521
ENSMUST00000238681	13.7409	27.4819	0	0	-Inf	0.00313408	0.276332	X	168792690	168801793	+	583	ENSMUSG00000095562	Gm55594
ENSMUST00000215737	9.9744	19.9488	0	0	-Inf	0.00324603	0.282303	9	122511807	122512706	+	719	ENSMUSG00000121444	ENSMUSG00000121444
MSTRG.8267.1	663.013	1088.21	237.818	0.21854	-2.19403	0.00324633	0.282303	15	59355149	59362028	+	6850	MSTRG.8267	MSTRG.8267
ENSMUST00000188640	10.4065	20.813	0	0	-Inf	0.00326579	0.283426	1	90208180	90211634	+	1001	ENSMUSG00000101028	Gm28723
ENSMUST00000192828	28.3831	54.9855	1.78063	0.0323837	-4.94859	0.00326824	0.283426	9	73764390	73767460	-	3071	ENSMUSG00000103202	Gm37326
ENSMUST00000172526	9.60898	19.218	0	0	-Inf	0.00335236	0.288437	17	34126946	34128336	-	1234	ENSMUSG00000092564	BC051226
ENSMUST00000244067	9.72807	0	19.4561	Inf	Inf	0.00339649	0.290798	11	5712119	5734725	+	1219	ENSMUSG00000121496	Ube2d-ps
ENSMUST00000146333	9.5412	0	19.0824	Inf	Inf	0.00339952	0.290853	11	63970408	63974085	+	959	ENSMUSG00000087497	2810001G20Rik
ENSMUST00000244415	9.52581	0	19.0516	Inf	Inf	0.00341775	0.292208	6	47920093	47930086	+	2783	ENSMUSG00000121486	Zfp783
ENSMUST00000161735	40.3788	71.6984	9.05925	0.126352	-2.98448	0.00346069	0.294229	15	88955399	88960119	-	1263	ENSMUSG00000087331	1810021B22Rik
MSTRG.8502.16	77.5609	151.688	3.43381	0.0226373	-5.46515	0.00359753	0.300566	15	80972090	80983967	-	11780	MSTRG.8502	MSTRG.8502
ENSMUST00000224095	195.702	354.101	37.303	0.105346	-3.2468	0.00374284	0.308952	14	40775610	40783571	+	2713	ENSMUSG00000114196	Gm47547
MSTRG.8261.2	1126.67	2253.34	0	0	-Inf	0.00376966	0.310326	15	58869429	58888891	-	19366	MSTRG.8261	MSTRG.8261
ENSMUST00000066038	9.30931	18.6186	0	0	-Inf	0.00383796	0.314463	9	15241869	15246641	+	1910	ENSMUSG00000089702	Gm16568
ENSMUST00000211068	37.3044	74.6088	0	0	-Inf	0.00399518	0.324436	2	143940735	144032971	-	1122	ENSMUSG00000074758	Gm5535
ENSMUST00000241207	9.21553	18.4311	0	0	-Inf	0.00408711	0.329344	X	107878222	107930509	+	1038	ENSMUSG00000086629	2810403D21Rik
ENSMUST00000181460	9.66211	19.3242	0	0	-Inf	0.00410523	0.330154	1	149973932	149975714	-	1783	ENSMUSG00000097028	Ptgs2os
ENSMUST00000149702	9.35028	0	18.7006	Inf	Inf	0.00412009	0.330907	14	57744201	57748292	-	2016	ENSMUSG00000086486	Ift88os
ENSMUST00000193753	9.52983	19.0597	0	0	-Inf	0.00415111	0.332741	1	68750196	68752564	-	2369	ENSMUSG00000103642	Gm37769
ENSMUST00000146195	13.5835	26.8756	0.29144	0.010844	-6.52695	0.00423981	0.337632	2	72809802	72819596	+	1128	ENSMUSG00000063714	Sp3os
MSTRG.13918.14	507.372	190.911	823.832	4.31528	2.10945	0.00430706	0.34187	2	147847777	147882176	-	3356	MSTRG.13918	MSTRG.13918
ENSMUST00000243109	14.4896	0	28.9792	Inf	Inf	0.00433972	0.343345	4	11966641	11994300	+	1405	ENSMUSG00000085614	1700123M08Rik
ENSMUST00000240905	16.0845	0	32.169	Inf	Inf	0.00441705	0.348107	13	54456614	54466823	+	819	ENSMUSG00000112941	Gm48623
MSTRG.9768.1	667.381	269.945	1064.82	3.94456	1.97986	0.00442753	0.348504	17	8887482	8895228	+	7505	MSTRG.9768	MSTRG.9768
MSTRG.12900.4	1384.95	2632.89	137.022	0.0520424	-4.26417	0.00443039	0.348504	2	31392416	31447633	+	7583	MSTRG.12900	MSTRG.12900
ENSMUST00000246421	73.0191	22.6903	123.348	5.43614	2.44258	0.00443065	0.348504	14	51107830	51109312	+	1483	ENSMUSG00000097431	Gm26782
MSTRG.24259.1	5119.49	2131.43	8107.55	3.80381	1.92744	0.00445336	0.34996	9	45914831	45979635	+	48430	MSTRG.24259	MSTRG.24259
MSTRG.25725.15	3064.28	848.347	5280.21	6.22412	2.63787	0.00467415	0.359871	X	101059740	101086429	+	26626	MSTRG.25725	MSTRG.25725
ENSMUST00000242523	16.4406	0	32.8812	Inf	Inf	0.00471419	0.361478	8	110579166	110595087	-	1576	ENSMUSG00000078143	Gm17344
ENSMUST00000203662	9.70884	0	19.4177	Inf	Inf	0.00475158	0.363202	5	148895480	148906692	-	546	ENSMUSG00000108207	1810059H22Rik
ENSMUST00000220758	69.8779	22.2444	117.511	5.28274	2.40129	0.00485781	0.367406	13	12629946	12665284	-	1949	ENSMUSG00000121485	ENSMUSG00000121485
ENSMUST00000229584	9.0498	18.0996	0	0	-Inf	0.0048946	0.368817	15	101220769	101303715	+	2534	ENSMUSG00000116114	Gm35853
ENSMUST00000245768	8.86978	17.7396	0	0	-Inf	0.00490869	0.369421	15	100628387	100630601	-	1824	ENSMUSG00000116504	I730030J21Rik
ENSMUST00000222138	1000.38	427.284	1573.48	3.68251	1.88069	0.00503053	0.374218	13	9394438	9398461	+	4024	ENSMUSG00000113065	Gm48870
ENSMUST00000246418	13.7494	27.4988	0	0	-Inf	0.00505542	0.375138	8	15086743	15090695	+	2756	ENSMUSG00000120485	ENSMUSG00000120485
MSTRG.2861.14	43.7914	86.5298	1.05299	0.0121691	-6.36063	0.00511154	0.377923	10	128657616	128667409	+	6826	MSTRG.2861	MSTRG.2861
ENSMUST00000242753	172.661	297.244	48.0771	0.161743	-2.62823	0.00516218	0.380282	8	57785480	57799020	+	1821	ENSMUSG00000097910	Hdnr
MSTRG.24414.1	231.936	451.501	12.3709	0.0273995	-5.18971	0.00519897	0.3823	9	58720254	58723624	-	3118	MSTRG.24414	MSTRG.24414
ENSMUST00000240835	8.98633	17.9727	0	0	-Inf	0.00533194	0.388563	19	29496702	29499588	-	1773	ENSMUSG00000097855	A930007I19Rik
ENSMUST00000153937	16.3249	32.6499	0	0	-Inf	0.00555423	0.398936	8	78385877	78495599	+	2603	ENSMUSG00000086451	4933431K23Rik
MSTRG.20494.31	334.027	668.053	0	0	-Inf	0.00599402	0.421921	6	144300458	144349089	-	8762	MSTRG.20494	MSTRG.20494
ENSMUST00000148504	14.1772	28.3544	0	0	-Inf	0.00607294	0.425946	11	43849916	44025814	+	2509	ENSMUSG00000087172	Gm12153
ENSMUST00000130184	8.6948	17.3896	0	0	-Inf	0.00609483	0.426461	19	46252978	46256108	-	892	ENSMUSG00000086816	Gm16726
ENSMUST00000238340	251.301	405.319	97.283	0.240016	-2.0588	0.0062141	0.432924	8	87472081	87475283	+	3203	ENSMUSG00000074178	Gm10638
ENSMUST00000123462	24.1488	48.2977	0	0	-Inf	0.00628496	0.435854	X	20827907	20853588	+	1786	ENSMUSG00000086877	A230072C01Rik
MSTRG.17529.16	1731.96	2970.98	492.949	0.165921	-2.59143	0.0063317	0.437864	5	25159679	25306395	-	14534	MSTRG.17529	MSTRG.17529
ENSMUST00000211055	73.439	129.956	16.9216	0.13021	-2.94109	0.00636166	0.439189	7	48536978	48558347	+	1078	ENSMUSG00000085995	Gm2788
ENSMUST00000213377	12.0299	0.586038	23.4737	40.055	5.32391	0.00637729	0.439521	9	61166509	61201091	-	2678	ENSMUSG00000111658	B930092H01Rik
ENSMUST00000222571	30.5514	58.1949	2.90792	0.0499687	-4.32283	0.0064955	0.444461	12	110144390	110154495	-	4582	ENSMUSG00000113733	Gm34785
ENSMUST00000126549	8.47302	16.946	0	0	-Inf	0.00659328	0.448412	2	57017489	57071783	-	1116	ENSMUSG00000084938	BB557941
MSTRG.20494.22	520.796	1039.96	1.62818	0.00156561	-9.31906	0.00660452	0.448539	6	144256516	144269640	-	13054	MSTRG.20494	MSTRG.20494
ENSMUST00000246574	334.614	130.78	538.448	4.11719	2.04166	0.00685022	0.457879	2	147851956	147882125	-	1451	ENSMUSG00000086141	9030622O22Rik
ENSMUST00000191809	16.4984	31.2547	1.74216	0.0557408	-4.16512	0.00690822	0.46125	1	189075628	189077094	+	1467	ENSMUSG00000104507	A430027H14Rik
ENSMUST00000240895	10.4331	20.8662	0	0	-Inf	0.00709124	0.469868	19	29463753	29477779	-	1887	ENSMUSG00000097855	A930007I19Rik
ENSMUST00000233366	11.2306	0	22.4613	Inf	Inf	0.00736628	0.483386	9	41386151	41440416	+	1544	ENSMUSG00000074415	Mir100hg
ENSMUST00000242590	61.6384	104.598	18.6787	0.178576	-2.48539	0.00741346	0.485675	2	158197685	158203470	-	1981	ENSMUSG00000085385	Snhg17
ENSMUST00000246765	168.828	60.993	276.662	4.53597	2.18141	0.00745773	0.486853	2	147864948	147882123	-	1497	ENSMUSG00000086141	9030622O22Rik
ENSMUST00000198731	8.14327	0	16.2865	Inf	Inf	0.00764269	0.493707	5	25574018	25578037	+	4020	ENSMUSG00000106457	Gm42585
ENSMUST00000198860	86.9811	167.573	6.38911	0.0381273	-4.71303	0.00766178	0.494075	3	80940261	80941081	+	554	ENSMUSG00000106293	Gm42476
MSTRG.8031.6	2562.04	4667.72	456.365	0.0977704	-3.35446	0.00767618	0.494297	15	10202439	10244584	+	29983	MSTRG.8031	MSTRG.8031
ENSMUST00000222401	142.617	248.764	36.4705	0.146607	-2.76998	0.00776196	0.497545	12	110241818	110244609	-	1387	ENSMUSG00000113581	Dio3os
MSTRG.20494.23	521.207	114.019	928.396	8.14247	3.02547	0.00780152	0.499818	6	144269845	144315939	-	16488	MSTRG.20494	MSTRG.20494
ENSMUST00000233120	207.498	76.9398	338.056	4.39378	2.13546	0.0078575	0.501297	17	43460248	43469087	-	4428	ENSMUSG00000117011	E130008D07Rik
MSTRG.2929.23	171.457	43.6598	299.253	6.85421	2.77699	0.00791331	0.502781	11	4792743	4799536	-	5855	MSTRG.2929	MSTRG.2929
ENSMUST00000225697	8.26968	16.5394	0	0	-Inf	0.00806122	0.508463	14	26036166	26046109	-	5711	ENSMUSG00000114753	Gm34059
ENSMUST00000241746	124.205	36.4425	211.967	5.81646	2.54014	0.00827543	0.516972	X	20827939	20853588	+	2404	ENSMUSG00000086877	A230072C01Rik
ENSMUST00000135857	8.19329	16.3866	0	0	-Inf	0.00828129	0.516972	11	105941977	105942678	-	397	ENSMUSG00000085033	Gm11646
ENSMUST00000136759	8.27664	0	16.5533	Inf	Inf	0.00835026	0.51841	2	181224034	181226963	+	312	ENSMUSG00000010492	Uckl1os
MSTRG.14247.12	2828.22	5656.43	0	0	-Inf	0.00849181	0.524119	2	169525377	169630983	+	105420	MSTRG.14247	MSTRG.14247
MSTRG.20031.2	1584.78	669.857	2499.7	3.73169	1.89983	0.0085112	0.524119	6	98206340	98237113	+	7805	MSTRG.20031	MSTRG.20031
ENSMUST00000139636	7.82787	15.6557	0	0	-Inf	0.00860909	0.527458	2	153183402	153188033	-	1620	ENSMUSG00000073236	2500004C02Rik
MSTRG.14247.7	3156.53	0	6313.05	Inf	Inf	0.00883955	0.538585	2	169525252	169598758	+	73304	MSTRG.14247	MSTRG.14247
ENSMUST00000125607	7.90476	15.8095	0	0	-Inf	0.00889643	0.540387	11	117762076	117778242	+	1850	ENSMUSG00000085434	Gm11725
ENSMUST00000245208	7.93251	0	15.865	Inf	Inf	0.00909893	0.545931	13	98453583	98459181	+	2064	ENSMUSG00000048603	Gm9828
ENSMUST00000246616	10.4911	0	20.9823	Inf	Inf	0.00922298	0.550395	17	95057543	95082563	+	1345	ENSMUSG00000121491	2700099C18Rik
MSTRG.438.2	342.242	533.553	150.931	0.282879	-1.82174	0.00931726	0.553852	1	61809871	61817658	+	7692	MSTRG.438	MSTRG.438
ENSMUST00000203379	27.5775	49.5166	5.63839	0.113869	-3.13456	0.00935356	0.554822	6	103503213	103506804	+	3592	ENSMUSG00000107804	Gm44439
ENSMUST00000220833	7.93705	15.8741	0	0	-Inf	0.00937505	0.555208	13	70799124	70803906	-	757	ENSMUSG00000113909	Gm36377
ENSMUST00000196653	21.1491	40.9045	1.39373	0.0340728	-4.87524	0.0094006	0.555208	3	109027849	109030211	-	999	ENSMUSG00000105139	Gm19391
ENSMUST00000180685	67.4208	113.491	21.3502	0.188122	-2.41026	0.00943654	0.555626	9	122135196	122139994	-	3589	ENSMUSG00000097572	Gm26797
MSTRG.10410.18	2248.75	0	4497.5	Inf	Inf	0.0094523	0.556027	17	40153887	40157243	+	1012	MSTRG.10410	MSTRG.10410
MSTRG.16286.35	2694.95	0	5389.9	Inf	Inf	0.00945418	0.556027	4	84539105	84590636	-	51508	MSTRG.16286	MSTRG.16286
ENSMUST00000246912	9.82536	0	19.6507	Inf	Inf	0.00948961	0.557304	17	57399023	57412961	-	1012	ENSMUSG00000079414	Gm11110
ENSMUST00000156579	8.47679	16.9536	0	0	-Inf	0.00951729	0.558208	5	110316123	110317762	-	312	ENSMUSG00000086247	Gm15787
ENSMUST00000241855	44.9555	85.9936	3.91739	0.0455544	-4.45626	0.00956992	0.559327	11	5712123	5734990	+	1804	ENSMUSG00000121496	Ube2d-ps
MSTRG.865.3	3975.96	6190.88	1761.05	0.284458	-1.81371	0.00961762	0.56044	1	118354412	118387066	+	32536	MSTRG.865	MSTRG.865
ENSMUST00000244648	18.3842	0.632568	36.1357	57.1255	5.83606	0.00964587	0.561115	13	28644785	28941618	-	1258	ENSMUSG00000085936	2610307P16Rik
MSTRG.14672.8	1982.52	0	3965.04	Inf	Inf	0.0100599	0.575817	3	52197764	52235988	+	38021	MSTRG.14672	MSTRG.14672
MSTRG.1044.5	3805.92	426.447	7185.4	16.8495	4.07463	0.0103782	0.587966	1	135253109	135278792	+	25390	MSTRG.1044	MSTRG.1044
MSTRG.20051.2	2225.79	0	4451.57	Inf	Inf	0.0103919	0.588195	6	101205024	101237374	-	32318	MSTRG.20051	MSTRG.20051
ENSMUST00000152599	11.4076	22.8152	0	0	-Inf	0.0104976	0.591702	2	9357242	9415082	+	685	ENSMUSG00000079604	Gm13219
ENSMUST00000221778	21.2146	41.7324	0.696865	0.0166984	-5.90414	0.010582	0.593609	13	15981828	16002122	+	1538	ENSMUSG00000113338	A530046M15Rik
MSTRG.16445.1	1202.12	2223.33	180.913	0.0813702	-3.61936	0.0106174	0.5946	4	107362395	107378016	+	9673	MSTRG.16445	MSTRG.16445
ENSMUST00000243226	274.839	114.722	434.955	3.79139	1.92273	0.0106686	0.596655	2	147880043	147882154	-	2112	ENSMUSG00000086141	9030622O22Rik
ENSMUST00000081331	18.7921	35.8356	1.74864	0.0487962	-4.35709	0.0107423	0.598974	14	14678122	14724981	+	1296	ENSMUSG00000121456	ENSMUSG00000121456
ENSMUST00000202923	8.50975	17.0195	0	0	-Inf	0.0109243	0.602117	5	33877387	33881013	-	3627	ENSMUSG00000106896	G630022F23Rik
ENSMUST00000154407	52.1105	15.237	88.9841	5.84001	2.54597	0.0110349	0.60602	19	4489031	4498354	+	1402	ENSMUSG00000087132	A930001C03Rik
MSTRG.10893.17	1953.79	935.065	2972.52	3.17895	1.66855	0.0112006	0.610718	18	6090378	6106906	-	16481	MSTRG.10893	MSTRG.10893
ENSMUST00000203022	10.1474	20.2949	0	0	-Inf	0.011231	0.611118	6	129499525	129502547	+	3023	ENSMUSG00000108290	Gm44120
ENSMUST00000132792	20.2676	3.56132	36.9738	10.3821	3.37602	0.011238	0.611118	2	72075309	72079319	-	3485	ENSMUSG00000086231	Rapgef4os3
ENSMUST00000214078	9.42298	18.846	0	0	-Inf	0.0113677	0.615973	9	122251201	122252441	+	247	ENSMUSG00000111192	Gm47128
MSTRG.1263.2	432.05	109.882	754.218	6.86388	2.77903	0.0114184	0.616627	1	161310629	161326570	-	15860	MSTRG.1263	MSTRG.1263
ENSMUST00000163674	32.3011	56.0551	8.54704	0.152476	-2.71335	0.0114478	0.617457	7	141041833	141043817	-	622	ENSMUSG00000073787	Gm10575
ENSMUST00000202495	28.3907	51.4703	5.31112	0.103188	-3.27665	0.0114487	0.617457	5	149322955	149324592	+	1638	ENSMUSG00000107152	Gm43152
ENSMUST00000222059	30.7571	59.772	1.74216	0.0291468	-5.10052	0.0114597	0.617664	13	15991901	15995264	+	3364	ENSMUSG00000113290	A530058O07Rik
ENSMUST00000245255	50.4876	85.6329	15.3423	0.179163	-2.48065	0.0115327	0.619955	8	57757296	57773730	-	1042	ENSMUSG00000100510	Hand2os1
ENSMUST00000238676	11.487	22.9739	0	0	-Inf	0.0115471	0.620455	Y	90763696	90766736	-	1181	ENSMUSG00000095366	Gm21860
MSTRG.9767.1	2271.06	1067.69	3474.43	3.25415	1.70228	0.0115969	0.621046	17	8850935	8870141	+	18943	MSTRG.9767	MSTRG.9767
ENSMUST00000246245	122.937	49.383	196.49	3.97891	1.99237	0.0116299	0.621347	15	61909858	62131937	+	2616	ENSMUSG00000097039	Pvt1
ENSMUST00000245096	13.0752	26.1504	0	0	-Inf	0.0116869	0.622695	4	109509626	109515037	-	2096	ENSMUSG00000059027	9630013D21Rik
MSTRG.20202.48	1751.25	0	3502.5	Inf	Inf	0.0118286	0.626586	6	118918065	118944340	-	26256	MSTRG.20202	MSTRG.20202
MSTRG.13896.8	1588.85	0	3177.7	Inf	Inf	0.0122764	0.642924	2	145105294	145174905	+	69509	MSTRG.13896	MSTRG.13896
ENSMUST00000242102	41.8474	9.30239	74.3923	7.99712	2.99948	0.0122942	0.643302	2	173437787	173501339	-	1518	ENSMUSG00000121504	Ppp4r1l-ps
ENSMUST00000244959	7.27304	0	14.5461	Inf	Inf	0.0123589	0.645026	8	106862104	106865355	+	1977	ENSMUSG00000086390	1810019D21Rik
MSTRG.10410.19	137510	25.1814	274995	10920.6	13.4148	0.012458	0.648257	17	40153887	40177469	+	2936	MSTRG.10410	MSTRG.10410
MSTRG.14652.6	19.1025	38.205	0	0	-Inf	0.0125709	0.650798	3	51982431	51990350	-	7696	MSTRG.14652	MSTRG.14652
MSTRG.14530.7	1265.4	2530.8	0	0	-Inf	0.0126487	0.653438	3	30475694	30496957	-	21227	MSTRG.14530	MSTRG.14530
MSTRG.24092.15	1250.9	2501.79	0	0	-Inf	0.0127211	0.65579	9	36954261	36994502	-	40212	MSTRG.24092	MSTRG.24092
ENSMUST00000126270	16.1932	32.3863	0	0	-Inf	0.013051	0.664799	4	93977813	94313825	-	656	ENSMUSG00000085931	Gm12648
ENSMUST00000240764	13.8953	26.3335	1.4572	0.0553363	-4.17563	0.0131876	0.668811	1	180083941	180093120	+	816	ENSMUSG00000102923	Gm31728
MSTRG.16443.7	7588.87	14104.1	1073.59	0.0761185	-3.71561	0.0132287	0.669829	4	107297439	107327452	+	29844	MSTRG.16443	MSTRG.16443
MSTRG.16444.1	8913.34	16699.5	1127.14	0.0674956	-3.88906	0.0133735	0.673741	4	107327505	107362342	+	34663	MSTRG.16444	MSTRG.16444
MSTRG.23639.9	289.882	0	579.764	Inf	Inf	0.0134446	0.675095	8	121117205	121174065	+	24774	MSTRG.23639	MSTRG.23639
ENSMUST00000193815	8.02141	16.0428	0	0	-Inf	0.0134586	0.675145	18	37847332	37859174	-	1463	ENSMUSG00000104512	Gm37165
MSTRG.23709.8	1089.69	0	2179.39	Inf	Inf	0.0135227	0.675877	8	123732755	123760014	-	27127	MSTRG.23709	MSTRG.23709
MSTRG.20000.26	5135	7824.48	2445.52	0.312548	-1.67785	0.013649	0.679301	6	93875386	93889717	-	14312	MSTRG.20000	MSTRG.20000
MSTRG.10793.21	1273.86	0	2547.73	Inf	Inf	0.0138439	0.683715	17	81883137	81904145	-	20839	MSTRG.10793	MSTRG.10793
ENSMUST00000246735	303.131	560.97	45.292	0.0807387	-3.6306	0.0139958	0.687493	6	126613426	126615640	-	2215	ENSMUSG00000120976	ENSMUSG00000120976
ENSMUST00000209595	456.554	848.554	64.5544	0.0760758	-3.71642	0.0140025	0.687542	16	38649268	38786432	+	1094	ENSMUSG00000086175	Gm15802
MSTRG.24512.4	756.468	1259.21	253.725	0.201495	-2.31118	0.0140634	0.688551	9	65052947	65059814	+	6772	MSTRG.24512	MSTRG.24512
MSTRG.23709.7	995.704	0	1991.41	Inf	Inf	0.014139	0.689478	8	123732755	123760014	-	27149	MSTRG.23709	MSTRG.23709
MSTRG.16413.1	205.831	85.4177	326.245	3.8194	1.93335	0.0141589	0.689743	4	104200654	104203039	+	1198	MSTRG.16413	MSTRG.16413
MSTRG.14247.13	1179.27	0	2358.54	Inf	Inf	0.0142254	0.691507	2	169525395	169574599	+	49171	MSTRG.14247	MSTRG.14247
ENSMUST00000207696	7.93459	0	15.8692	Inf	Inf	0.0142585	0.692309	7	90781049	90785144	+	4096	ENSMUSG00000109239	Gm45176
ENSMUST00000229621	74.4686	123.873	25.0638	0.202334	-2.30519	0.0144515	0.697236	2	75132939	75142207	+	1248	ENSMUSG00000100303	2600014E21Rik
MSTRG.21684.3	1140.42	0	2280.84	Inf	Inf	0.0144628	0.697467	7	92390875	92426790	+	35876	MSTRG.21684	MSTRG.21684
MSTRG.10892.3	952.165	1904.33	0	0	-Inf	0.0145617	0.700613	18	5687827	5699787	+	11813	MSTRG.10892	MSTRG.10892
ENSMUST00000235051	16.0638	29.738	2.38973	0.0803595	-3.63739	0.0146334	0.702949	17	29681444	29683900	-	1565	ENSMUSG00000097125	Gm26885
ENSMUST00000243829	46.4119	11.6419	81.1819	6.97326	2.80183	0.0146599	0.703643	2	147786533	147882176	-	1381	ENSMUSG00000086141	9030622O22Rik
MSTRG.8495.8	1175.11	2350.23	0	0	-Inf	0.0148512	0.708392	15	80684237	80742829	+	58553	MSTRG.8495	MSTRG.8495
MSTRG.25728.4	983.326	1966.65	0	0	-Inf	0.0148759	0.708737	X	101026314	101048355	+	21897	MSTRG.25728	MSTRG.25728
ENSMUST00000192340	7.19216	14.3843	0	0	-Inf	0.0149893	0.712192	3	83966275	83970759	-	4485	ENSMUSG00000103261	Gm36981
ENSMUST00000194845	6.9101	13.8202	0	0	-Inf	0.0150872	0.713273	1	10519470	10522214	-	2745	ENSMUSG00000103810	Gm38005
ENSMUST00000245676	272.128	133.616	410.64	3.07329	1.61979	0.0150976	0.713273	15	61909828	62131935	+	2341	ENSMUSG00000097039	Pvt1
ENSMUST00000243447	35.2512	60.2684	10.2341	0.169809	-2.55801	0.0153484	0.720548	8	57759907	57773894	-	921	ENSMUSG00000100510	Hand2os1
ENSMUST00000141172	7.04437	0	14.0887	Inf	Inf	0.0153816	0.720857	16	13547700	13557335	+	331	ENSMUSG00000086550	Pla2g10os
MSTRG.865.1	2418.67	489.607	4347.73	8.88003	3.15056	0.0153846	0.720857	1	118354383	118387066	+	32414	MSTRG.865	MSTRG.865
MSTRG.5615.11	111.893	217.99	5.7961	0.0265889	-5.23303	0.0154012	0.720924	12	110713253	110719483	+	6058	MSTRG.5615	MSTRG.5615
ENSMUST00000194444	14.2002	27.2346	1.16576	0.0428043	-4.5461	0.0154521	0.721342	1	188942558	188943210	-	653	ENSMUSG00000103669	2900042K21Rik
MSTRG.6873.3	982.58	0	1965.16	Inf	Inf	0.0155677	0.72296	13	107967954	107995133	-	27024	MSTRG.6873	MSTRG.6873
ENSMUST00000144738	11.2134	22.4268	0	0	-Inf	0.0156704	0.724504	X	168762043	168768228	-	509	ENSMUSG00000087263	Gm15726
MSTRG.3436.7	1040.71	2081.41	0	0	-Inf	0.015772	0.727741	11	60001900	60030907	+	28964	MSTRG.3436	MSTRG.3436
MSTRG.10795.4	807.56	1615.12	0	0	-Inf	0.0157991	0.727741	17	81799465	81817297	-	17785	MSTRG.10795	MSTRG.10795
MSTRG.13568.20	802.432	1604.86	0	0	-Inf	0.015849	0.728343	2	115707924	115744570	-	36607	MSTRG.13568	MSTRG.13568
MSTRG.20202.55	7630.44	3441.48	11819.4	3.43439	1.78005	0.0158758	0.729025	6	118991885	119004536	-	12607	MSTRG.20202	MSTRG.20202
MSTRG.9717.2	776.979	0	1553.96	Inf	Inf	0.0159823	0.732282	17	5587121	5614384	+	27155	MSTRG.9717	MSTRG.9717
MSTRG.16851.7	1833.35	2814.67	852.041	0.302714	-1.72397	0.0159982	0.732438	4	133115637	133138986	+	22963	MSTRG.16851	MSTRG.16851
MSTRG.3210.5	777.965	1555.93	0	0	-Inf	0.0160938	0.734335	11	44573908	44591257	+	17324	MSTRG.3210	MSTRG.3210
ENSMUST00000223208	329.714	151.996	507.431	3.33844	1.73917	0.0161973	0.736303	13	8332284	8336139	+	3856	ENSMUSG00000113073	Gm48261
MSTRG.17387.2	365.264	672.53	57.9975	0.0862378	-3.53554	0.0162132	0.736448	5	14997268	15040423	+	3641	MSTRG.17387	MSTRG.17387
ENSMUST00000243825	11.2768	0	22.5536	Inf	Inf	0.0162501	0.737012	11	5712156	5734711	+	1475	ENSMUSG00000121496	Ube2d-ps
MSTRG.10793.16	762.435	1524.87	0	0	-Inf	0.0162553	0.737012	17	81879593	81906072	-	24750	MSTRG.10793	MSTRG.10793
ENSMUST00000195845	181.301	75.6252	286.976	3.79471	1.92399	0.0165408	0.744696	13	63714912	63715868	-	957	ENSMUSG00000102282	A930032L01Rik
ENSMUST00000244616	6.74886	13.4977	0	0	-Inf	0.0165573	0.74476	8	12373797	12378981	+	931	ENSMUSG00000120617	ENSMUSG00000120617
ENSMUST00000243175	8.62158	17.2432	0	0	-Inf	0.01672	0.747792	12	104214155	104219843	+	1078	ENSMUSG00000121484	Serpina3h
ENSMUST00000203836	6.81412	0	13.6282	Inf	Inf	0.0167425	0.748527	6	42305647	42327796	-	3444	ENSMUSG00000108033	Gm44284
ENSMUST00000180427	23.7055	4.98132	42.4297	8.51776	3.09047	0.0167823	0.749124	14	80074152	80196166	+	2658	ENSMUSG00000097927	Gm6999
MSTRG.21968.2	826.83	0	1653.66	Inf	Inf	0.0169533	0.752446	7	112364382	112403371	+	38949	MSTRG.21968	MSTRG.21968
MSTRG.10793.18	681.386	0	1362.77	Inf	Inf	0.017053	0.752745	17	81883121	81906072	-	21227	MSTRG.10793	MSTRG.10793
MSTRG.23040.12	25.1196	50.2393	0	0	-Inf	0.0171481	0.754736	8	72705035	72707736	+	2529	MSTRG.23040	MSTRG.23040
ENSMUST00000228024	60.7746	100.041	21.5083	0.214995	-2.21763	0.0172091	0.755806	14	47117792	47120214	-	1855	ENSMUSG00000115100	Gm34934
MSTRG.21987.1	114.17	213.237	15.102	0.0708228	-3.81964	0.0172853	0.757464	7	114170160	114233616	+	1515	MSTRG.21987	MSTRG.21987
ENSMUST00000129082	152.99	62.2215	243.758	3.91759	1.96997	0.0173166	0.757464	2	147786660	147818105	-	1245	ENSMUSG00000086141	9030622O22Rik
MSTRG.11493.7	722.392	1444.78	0	0	-Inf	0.0173296	0.757464	18	79058583	79088748	-	30139	MSTRG.11493	MSTRG.11493
ENSMUST00000193092	69.1603	26.4199	111.901	4.23547	2.08252	0.0174012	0.758235	14	50298817	50301847	+	3031	ENSMUSG00000102189	Gm37194
ENSMUST00000241878	6.7831	0	13.5662	Inf	Inf	0.0175246	0.759129	17	95057519	95082563	+	1348	ENSMUSG00000121491	2700099C18Rik
MSTRG.24486.11	703.731	1407.46	0	0	-Inf	0.0175556	0.759129	9	63605933	63639123	-	33169	MSTRG.24486	MSTRG.24486
MSTRG.23709.9	776.534	0	1553.07	Inf	Inf	0.0176798	0.760839	8	123738833	123760014	-	20948	MSTRG.23709	MSTRG.23709
ENSMUST00000242330	268.662	135.228	402.096	2.97345	1.57214	0.0177181	0.761159	15	61909844	62131937	+	2531	ENSMUSG00000097039	Pvt1
ENSMUST00000209090	61.656	111.814	11.4983	0.102834	-3.28161	0.0177688	0.761526	7	98553475	98557109	+	2531	ENSMUSG00000109130	Gm45187
ENSMUST00000194360	45.1137	75.9625	14.265	0.18779	-2.41281	0.0177881	0.761526	3	51580222	51581322	+	1101	ENSMUSG00000103527	Gm37261
ENSMUST00000187034	10.0755	20.151	0	0	-Inf	0.017868	0.763437	2	24332861	24335276	+	2416	ENSMUSG00000085057	Gm13415
MSTRG.14247.14	792.092	1584.18	0	0	-Inf	0.0180546	0.76906	2	169525417	169574599	+	49161	MSTRG.14247	MSTRG.14247
ENSMUST00000227016	176.946	274.916	78.9761	0.287273	-1.79951	0.0181756	0.771596	14	47115455	47118159	-	2705	ENSMUSG00000115100	Gm34934
MSTRG.8281.3	606.695	1213.39	0	0	-Inf	0.0182016	0.772135	15	63916988	63930830	-	13763	MSTRG.8281	MSTRG.8281
ENSMUST00000125308	6.93332	13.8666	0	0	-Inf	0.0182797	0.772398	12	73973255	73996573	-	1465	ENSMUSG00000087700	Gm15283
ENSMUST00000242412	8.38567	0	16.7713	Inf	Inf	0.0183402	0.772907	5	22755399	22906498	+	1041	ENSMUSG00000097207	6030443J06Rik
ENSMUST00000210335	53.5308	100.663	6.39872	0.0635659	-3.9756	0.0183657	0.772914	6	126526832	126533132	-	1704	ENSMUSG00000110390	Gm45869
MSTRG.19990.30	595.121	1190.24	0	0	-Inf	0.0183759	0.773075	6	92957994	92977857	+	17947	MSTRG.19990	MSTRG.19990
ENSMUST00000220094	6.90268	13.8054	0	0	-Inf	0.0184813	0.774303	10	61332379	61333876	-	723	ENSMUSG00000112058	Gm47593
ENSMUST00000236423	6.78514	13.5703	0	0	-Inf	0.0186212	0.775905	18	80229454	80236784	+	2708	ENSMUSG00000118061	Rbfaos
ENSMUST00000181535	308.85	141.82	475.881	3.35553	1.74654	0.018821	0.778012	5	112361096	112376814	-	8758	ENSMUSG00000097767	Miat
MSTRG.3211.6	668.984	0	1337.97	Inf	Inf	0.0190308	0.780166	11	44646928	44677630	+	30664	MSTRG.3211	MSTRG.3211
MSTRG.22760.1	667.025	0	1334.05	Inf	Inf	0.0190584	0.780809	8	37167845	37181674	-	13774	MSTRG.22760	MSTRG.22760
MSTRG.17406.1	152.815	240.315	65.3155	0.271792	-1.87943	0.0191196	0.781651	5	15805204	15806831	-	1598	MSTRG.17406	MSTRG.17406
ENSMUST00000123517	6.54444	0	13.0889	Inf	Inf	0.0191596	0.782553	7	44636358	44640528	+	593	ENSMUSG00000087138	Gm15545
MSTRG.17921.18	697.894	1395.79	0	0	-Inf	0.0192224	0.782928	5	65731110	65747338	+	16038	MSTRG.17921	MSTRG.17921
MSTRG.10793.22	652.78	0	1305.56	Inf	Inf	0.0192626	0.78335	17	81883137	81904145	-	19282	MSTRG.10793	MSTRG.10793
ENSMUST00000201444	15.0737	30.1473	0	0	-Inf	0.0197068	0.793319	5	149292728	149315951	+	649	ENSMUSG00000107271	BC028471
ENSMUST00000218180	1364.06	2450.07	278.056	0.113489	-3.13938	0.019716	0.793319	10	60644439	60650102	-	5664	ENSMUSG00000112592	Gm19972
MSTRG.20494.18	515.274	1030.55	0	0	-Inf	0.0197336	0.793503	6	144199824	144229068	-	29092	MSTRG.20494	MSTRG.20494
MSTRG.13137.3	546.222	1092.44	0	0	-Inf	0.0199008	0.795746	2	59868320	59900659	-	32296	MSTRG.13137	MSTRG.13137
MSTRG.727.4	592.335	0	1184.67	Inf	Inf	0.0199893	0.797473	1	89409060	89423539	+	14414	MSTRG.727	MSTRG.727
MSTRG.3436.12	641.64	1283.28	0	0	-Inf	0.0200389	0.79853	11	60031223	60066704	+	35272	MSTRG.3436	MSTRG.3436
MSTRG.14530.2	600.963	0	1201.93	Inf	Inf	0.0200657	0.798893	3	30410512	30513100	-	40863	MSTRG.14530	MSTRG.14530
MSTRG.10793.29	495.495	990.99	0	0	-Inf	0.0201194	0.799466	17	81910786	81947264	-	36354	MSTRG.10793	MSTRG.10793
MSTRG.9705.15	17.0301	0	34.0602	Inf	Inf	0.0203477	0.802838	17	5120311	5136777	+	16232	MSTRG.9705	MSTRG.9705
MSTRG.17921.16	427.112	854.224	0	0	-Inf	0.0204785	0.803947	5	65730872	65747338	+	16285	MSTRG.17921	MSTRG.17921
MSTRG.8003.15	563.036	0	1126.07	Inf	Inf	0.0207221	0.808775	15	6418821	6432620	+	13731	MSTRG.8003	MSTRG.8003
ENSMUST00000241537	22.1188	4.6883	39.5492	8.43572	3.07651	0.0207303	0.808775	15	61909871	62121377	+	1513	ENSMUSG00000097039	Pvt1
MSTRG.20000.22	593.88	1187.76	0	0	-Inf	0.0208208	0.809973	6	93829437	93843776	-	14281	MSTRG.20000	MSTRG.20000
ENSMUST00000191619	6.49479	0	12.9896	Inf	Inf	0.0209015	0.811103	1	129870899	129873770	+	2872	ENSMUSG00000103281	Gm37278
ENSMUST00000223513	6.65265	13.3053	0	0	-Inf	0.0209613	0.811103	13	44347065	44369963	-	1937	ENSMUSG00000113186	A330076C08Rik
MSTRG.14378.11	451.542	903.084	0	0	-Inf	0.0210654	0.81268	2	179586965	179617205	-	28676	MSTRG.14378	MSTRG.14378
ENSMUST00000245343	9.60082	0	19.2016	Inf	Inf	0.0210837	0.81268	9	108444684	108446373	+	1080	ENSMUSG00000103103	4833445I07Rik
ENSMUST00000137742	10.7979	20.7215	0.87432	0.0421938	-4.56682	0.0211395	0.813801	7	43896150	43912144	+	2752	ENSMUSG00000101166	Gm28496
MSTRG.24486.1	1623.08	32.3886	3213.76	99.2251	6.63263	0.0213491	0.817574	9	63551702	63639123	-	31040	MSTRG.24486	MSTRG.24486
MSTRG.9661.6	431.331	0	862.662	Inf	Inf	0.0213718	0.817574	16	94371522	94401982	+	30369	MSTRG.9661	MSTRG.9661
ENSMUST00000210067	11.9077	23.8153	0	0	-Inf	0.0213819	0.817574	2	144010403	144032967	-	679	ENSMUSG00000074758	Gm5535
ENSMUST00000220313	13.0097	26.0193	0	0	-Inf	0.0213948	0.817689	10	61330696	61332069	-	392	ENSMUSG00000112080	Gm47595
ENSMUST00000190415	25.2088	6.15339	44.2642	7.19346	2.84668	0.0214896	0.818232	17	17171801	17194425	+	1970	ENSMUSG00000060149	BC002059
ENSMUST00000179324	14.2264	28.4528	0	0	-Inf	0.0215896	0.819996	13	97619209	97633515	+	2764	ENSMUSG00000078952	Lncenc1
MSTRG.24571.10	424.584	849.168	0	0	-Inf	0.0217166	0.820991	9	68591647	68623914	+	32069	MSTRG.24571	MSTRG.24571
MSTRG.20507.4	412.825	0	825.649	Inf	Inf	0.0218393	0.824003	6	144696580	144711836	-	15150	MSTRG.20507	MSTRG.20507
ENSMUST00000244170	62.5296	22.7951	102.264	4.48623	2.1655	0.0221001	0.826256	2	147816688	147882128	-	673	ENSMUSG00000086141	9030622O22Rik
ENSMUST00000204822	291.218	460.624	121.813	0.264451	-1.91893	0.0223288	0.83073	6	112270192	112272714	+	2523	ENSMUSG00000107559	Gm44193
MSTRG.873.17	425.718	851.436	0	0	-Inf	0.0225122	0.834649	1	118851186	118896479	-	45233	MSTRG.873	MSTRG.873
ENSMUST00000245896	14.678	29.356	0	0	-Inf	0.0225838	0.835882	1	155395918	155402953	-	1748	ENSMUSG00000073535	Gm5532
MSTRG.14244.12	422.397	844.794	0	0	-Inf	0.0225996	0.836211	2	169497944	169510417	+	12230	MSTRG.14244	MSTRG.14244
MSTRG.6353.14	379.459	758.919	0	0	-Inf	0.0229574	0.842961	13	53331918	53368582	-	29337	MSTRG.6353	MSTRG.6353
MSTRG.20000.40	484.392	968.784	0	0	-Inf	0.0230297	0.843768	6	94213356	94234473	-	20927	MSTRG.20000	MSTRG.20000
ENSMUST00000226445	122.659	227.63	17.688	0.0777049	-3.68585	0.0232921	0.846059	14	44781512	44874658	-	93147	ENSMUSG00000115801	Gm55330
ENSMUST00000149942	12.8812	24.5966	1.16576	0.0473952	-4.39911	0.0233732	0.847602	4	131214508	131232838	+	4517	ENSMUSG00000078531	Gm831
MSTRG.18727.28	362.757	725.515	0	0	-Inf	0.023474	0.849237	5	131921246	131930321	-	9011	MSTRG.18727	MSTRG.18727
ENSMUST00000246719	35.8796	60.6673	11.0918	0.182831	-2.45142	0.0235231	0.850028	2	158197702	158203470	-	1869	ENSMUSG00000085385	Snhg17
MSTRG.6873.2	354.682	0	709.365	Inf	Inf	0.0235377	0.850028	13	107967844	107995133	-	27090	MSTRG.6873	MSTRG.6873
MSTRG.24571.26	360.12	720.24	0	0	-Inf	0.0235588	0.850287	9	68709269	68891319	+	94178	MSTRG.24571	MSTRG.24571
ENSMUST00000247206	12.4111	24.8222	0	0	-Inf	0.0235898	0.851001	15	88955399	88960109	-	1223	ENSMUSG00000087331	1810021B22Rik
ENSMUST00000204412	43.9359	73.2137	14.6582	0.20021	-2.32041	0.0236017	0.851001	6	55373872	55389270	+	3151	ENSMUSG00000108228	6430584L05Rik
MSTRG.12638.3	415.854	0	831.708	Inf	Inf	0.0238032	0.856042	2	14888804	14899599	+	10742	MSTRG.12638	MSTRG.12638
ENSMUST00000229317	13.8673	27.0224	0.712253	0.0263579	-5.24562	0.0239496	0.859252	15	83057397	83060646	-	1684	ENSMUSG00000116338	7530414M10Rik
ENSMUST00000197239	94.7382	167.464	22.0125	0.131446	-2.92746	0.0239913	0.859534	5	14077908	14079779	+	1872	ENSMUSG00000105528	Gm43519
ENSMUST00000241617	6.18422	0	12.3684	Inf	Inf	0.0243138	0.865252	11	109252332	109254031	-	850	ENSMUSG00000056687	Gm11696
ENSMUST00000237929	6.18351	0	12.367	Inf	Inf	0.0243203	0.865252	19	33100047	33112219	+	2550	ENSMUSG00000118196	Gm29946
MSTRG.20494.35	433.801	867.601	0	0	-Inf	0.0243212	0.865252	6	144302628	144315939	-	13286	MSTRG.20494	MSTRG.20494
ENSMUST00000240875	6.57437	13.1487	0	0	-Inf	0.0243536	0.865503	7	70015133	70060894	+	1759	ENSMUSG00000100005	B130024G19Rik
MSTRG.968.20	395.645	0	791.29	Inf	Inf	0.0243956	0.8663	1	131400163	131452675	-	31558	MSTRG.968	MSTRG.968
MSTRG.9765.1	3470.87	1807	5134.74	2.84158	1.50669	0.0244436	0.8663	17	8809564	8835367	+	23908	MSTRG.9765	MSTRG.9765
MSTRG.19355.21	327.87	0	655.74	Inf	Inf	0.0244682	0.8663	6	38205825	38230802	-	24841	MSTRG.19355	MSTRG.19355
MSTRG.12424.16	428.515	857.03	0	0	-Inf	0.0244691	0.8663	2	5702628	5718956	-	16285	MSTRG.12424	MSTRG.12424
MSTRG.6929.2	333.162	666.325	0	0	-Inf	0.0244826	0.8663	13	114188591	114204623	+	15989	MSTRG.6929	MSTRG.6929
ENSMUST00000129834	121.192	242.035	0.348433	0.0014396	-9.44012	0.0244873	0.8663	10	81030443	81034275	+	1352	ENSMUSG00000085779	Atcayos
ENSMUST00000150037	8.61593	17.2319	0	0	-Inf	0.0244988	0.8663	2	12306130	12317126	+	2700	ENSMUSG00000086843	E030013I19Rik
ENSMUST00000207356	6.39763	12.7953	0	0	-Inf	0.024711	0.869035	7	68082833	68140636	+	970	ENSMUSG00000108828	Gm34549
MSTRG.18743.2	2924.62	4406.57	1442.67	0.32739	-1.61092	0.0247762	0.870275	5	132154641	132174296	-	19628	MSTRG.18743	MSTRG.18743
ENSMUST00000196040	453.323	681.392	225.254	0.330579	-1.59693	0.024914	0.87259	3	98194304	98197372	+	3069	ENSMUSG00000105909	Gm43189
ENSMUST00000243620	6.27466	12.5493	0	0	-Inf	0.0249517	0.873409	13	12629946	12665282	-	1897	ENSMUSG00000121485	ENSMUSG00000121485
ENSMUST00000210260	6.367	12.734	0	0	-Inf	0.0249881	0.87351	13	43870267	43872514	+	1270	ENSMUSG00000110016	Gm20751
ENSMUST00000241917	327.398	569.464	85.3314	0.149845	-2.73846	0.025044	0.87351	7	48527714	48549535	+	1226	ENSMUSG00000085995	Gm2788
MSTRG.24259.5	343.01	686.02	0	0	-Inf	0.0250498	0.87351	9	45979636	46016536	+	36778	MSTRG.24259	MSTRG.24259
MSTRG.9637.1	561.2	978.065	144.334	0.147571	-2.76052	0.0250506	0.87351	16	92359117	92363261	-	3585	MSTRG.9637	MSTRG.9637
ENSMUST00000202229	12.5164	1.46509	23.5678	16.0862	4.00775	0.0251722	0.874225	5	148891434	148933319	-	767	ENSMUSG00000085237	Gm15406
ENSMUST00000193915	1249.66	670.398	1828.92	2.72811	1.4479	0.0251753	0.874225	3	52189662	52191730	+	2069	ENSMUSG00000102844	Gm38034
ENSMUST00000240736	6.15905	12.3181	0	0	-Inf	0.0251901	0.874225	4	89270915	89349837	+	1887	ENSMUSG00000086035	Gm12610
MSTRG.10004.15	299.017	0	598.035	Inf	Inf	0.0256053	0.878866	17	26117709	26134954	-	16709	MSTRG.10004	MSTRG.10004
ENSMUST00000245748	47.4644	78.2216	16.7071	0.213587	-2.2271	0.0256399	0.878866	7	101916514	101916869	+	356	ENSMUSG00000120774	ENSMUSG00000120774
MSTRG.6278.4	357.666	0	715.332	Inf	Inf	0.025641	0.878866	13	45828151	45841931	-	13725	MSTRG.6278	MSTRG.6278
MSTRG.3974.5	293.334	0	586.668	Inf	Inf	0.0258487	0.88106	11	86838937	86866092	-	27007	MSTRG.3974	MSTRG.3974
ENSMUST00000204570	8.56032	17.1206	0	0	-Inf	0.0259672	0.882038	5	148895402	148896514	-	696	ENSMUSG00000108207	1810059H22Rik
MSTRG.10795.6	288.671	0	577.342	Inf	Inf	0.0260537	0.883219	17	81799516	81817297	-	17744	MSTRG.10795	MSTRG.10795
ENSMUST00000240884	58.8683	94.4975	23.2391	0.245923	-2.02372	0.0261337	0.884316	2	158197698	158203463	-	1860	ENSMUSG00000085385	Snhg17
ENSMUST00000231849	36.577	63.2594	9.8946	0.156413	-2.67657	0.0262154	0.886238	16	33200221	33201138	-	761	ENSMUSG00000097318	1700007L15Rik
ENSMUST00000225933	940.55	1418.67	462.431	0.325961	-1.61723	0.0263152	0.886897	8	57771816	57773752	-	1689	ENSMUSG00000100510	Hand2os1
ENSMUST00000231549	248.918	113.038	384.799	3.40416	1.7673	0.0263421	0.886897	16	32369029	32372573	+	1254	ENSMUSG00000116957	Gm34680
MSTRG.23639.14	278.179	0	556.359	Inf	Inf	0.0265336	0.888163	8	121161963	121174065	+	11962	MSTRG.23639	MSTRG.23639
MSTRG.8091.30	304.423	608.846	0	0	-Inf	0.0265717	0.888291	15	27946891	27969354	-	21112	MSTRG.8091	MSTRG.8091
ENSMUST00000193223	472.203	244.034	700.373	2.86999	1.52104	0.0266014	0.888308	3	30214402	30216035	-	1634	ENSMUSG00000104486	Gm38066
MSTRG.19550.6	1065.6	2130.49	0.712253	0.000334315	-11.5465	0.0266263	0.888513	6	52926357	52953586	-	27183	MSTRG.19550	MSTRG.19550
MSTRG.4433.33	336.896	0	673.791	Inf	Inf	0.0266999	0.889892	11	113038784	113055346	-	16450	MSTRG.4433	MSTRG.4433
ENSMUST00000243849	25.2015	48.3629	2.04008	0.0421827	-4.5672	0.0267562	0.890907	6	92917563	93215800	+	1306	ENSMUSG00000097462	9530026P05Rik
MSTRG.12625.6	332.622	0	665.244	Inf	Inf	0.0268686	0.892341	2	14634090	14648594	+	14465	MSTRG.12625	MSTRG.12625
ENSMUST00000246428	6.9768	13.9536	0	0	-Inf	0.0271338	0.897582	15	61909878	62121376	+	1833	ENSMUSG00000097039	Pvt1
MSTRG.14244.2	291.455	582.911	0	0	-Inf	0.0271495	0.897759	2	169445867	169515246	+	13452	MSTRG.14244	MSTRG.14244
MSTRG.17390.1	127.22	224.777	29.6621	0.131962	-2.9218	0.0272081	0.898967	5	15040590	15097135	+	813	MSTRG.17390	MSTRG.17390
MSTRG.20202.58	342.812	685.624	0	0	-Inf	0.0273236	0.89997	6	118994239	119004536	-	10232	MSTRG.20202	MSTRG.20202
ENSMUST00000240885	34.2491	4.98132	63.5168	12.751	3.67254	0.0274581	0.900637	10	91917609	92000610	-	2498	ENSMUSG00000112117	Rmst
MSTRG.5534.8	259.381	0	518.763	Inf	Inf	0.0274646	0.900637	12	108805062	108814032	+	8800	MSTRG.5534	MSTRG.5534
MSTRG.17405.1	448.921	714.524	183.318	0.25656	-1.96263	0.0274697	0.900637	5	15801900	15843864	-	3327	MSTRG.17405	MSTRG.17405
ENSMUST00000220775	1260.5	687.557	1833.43	2.66659	1.415	0.0274803	0.900637	13	9378666	9380283	+	1618	ENSMUSG00000113984	Gm48890
ENSMUST00000199486	37.293	69.923	4.66304	0.0666882	-3.90642	0.0275081	0.900741	5	107196702	107203908	+	1231	ENSMUSG00000106554	Gm33474
ENSMUST00000182891	23.5577	5.86038	41.255	7.03966	2.8155	0.0277108	0.90309	8	81660163	81665296	-	4627	ENSMUSG00000098001	Gm27048
MSTRG.244.20	312.323	0	624.646	Inf	Inf	0.0277161	0.90309	1	39948115	39967232	+	7180	MSTRG.244	MSTRG.244
ENSMUST00000181770	6.02216	0	12.0443	Inf	Inf	0.0277181	0.90309	6	101175530	101187230	+	1737	ENSMUSG00000097834	Gm26911
MSTRG.14530.9	258.443	516.885	0	0	-Inf	0.0277556	0.903206	3	30513101	30525189	-	12028	MSTRG.14530	MSTRG.14530
ENSMUST00000246836	8.34412	16.6882	0	0	-Inf	0.0278489	0.905416	2	173437891	173501338	-	1124	ENSMUSG00000121504	Ppp4r1l-ps
MSTRG.4433.30	256.098	512.197	0	0	-Inf	0.0278808	0.906089	11	113032438	113050069	-	17600	MSTRG.4433	MSTRG.4433
ENSMUST00000205107	92.7495	39.0461	146.453	3.75077	1.90719	0.0279391	0.906554	6	72871945	72872902	-	958	ENSMUSG00000107610	D530018E20Rik
MSTRG.23598.3	298.781	0	597.562	Inf	Inf	0.0280199	0.906554	8	118036009	118049087	+	13035	MSTRG.23598	MSTRG.23598
MSTRG.12764.16	272.162	544.324	0	0	-Inf	0.0280838	0.907098	2	25858080	25872618	-	14360	MSTRG.12764	MSTRG.12764
ENSMUST00000224451	13.6466	0	27.2931	Inf	Inf	0.028272	0.910382	13	47133384	47164667	+	3192	ENSMUSG00000051606	2010001K21Rik
MSTRG.25741.2	317.279	153.519	481.039	3.13342	1.64774	0.0284291	0.912113	X	102067697	102070872	-	1953	MSTRG.25741	MSTRG.25741
MSTRG.16497.3	295.941	0	591.882	Inf	Inf	0.0284623	0.912463	4	114295181	114351975	+	37712	MSTRG.16497	MSTRG.16497
MSTRG.4390.2	274.292	46.81	501.774	10.7194	3.42215	0.0285009	0.913131	11	107306855	107323324	-	16368	MSTRG.4390	MSTRG.4390
MSTRG.22989.8	294.873	0	589.745	Inf	Inf	0.0285131	0.913131	8	70993263	71020239	+	23988	MSTRG.22989	MSTRG.22989
MSTRG.3842.7	286.412	0	572.823	Inf	Inf	0.0286102	0.914369	11	79623957	79632477	+	8485	MSTRG.3842	MSTRG.3842
MSTRG.1687.6	544.918	63.4278	1026.41	16.1823	4.01635	0.0286568	0.914369	10	3692503	3711029	+	18492	MSTRG.1687	MSTRG.1687
ENSMUST00000148568	27.5693	47.8525	7.286	0.152259	-2.7154	0.0286981	0.914717	5	77242379	77250150	+	1661	ENSMUSG00000087541	Hopxos
MSTRG.8406.32	259.511	519.022	0	0	-Inf	0.028752	0.914717	15	77150005	77190563	-	40505	MSTRG.8406	MSTRG.8406
MSTRG.14247.4	2012.98	1.75811	4024.2	2288.93	11.1605	0.0287779	0.914717	2	169525249	169634145	+	108800	MSTRG.14247	MSTRG.14247
MSTRG.12227.2	240.129	480.258	0	0	-Inf	0.0287816	0.914717	19	46193889	46201031	+	7061	MSTRG.12227	MSTRG.12227
ENSMUST00000243443	43.7251	81.3299	6.12024	0.075252	-3.73213	0.0289069	0.91588	5	123271786	123279148	-	2037	ENSMUSG00000090086	AI480526
MSTRG.4433.32	302.603	605.207	0	0	-Inf	0.0290615	0.917242	11	113032447	113050069	-	17591	MSTRG.4433	MSTRG.4433
ENSMUST00000181742	27.1875	51.1692	3.20584	0.0626518	-3.9965	0.0290778	0.917242	13	99237162	99244289	+	1976	ENSMUSG00000097848	Gm807
ENSMUST00000217825	5.93699	11.874	0	0	-Inf	0.029333	0.920089	10	119245784	119247127	-	1344	ENSMUSG00000111972	Gm40778
ENSMUST00000243186	6.02507	12.0501	0	0	-Inf	0.0293804	0.920366	4	129334842	129340765	-	554	ENSMUSG00000120090	ENSMUSG00000120090
ENSMUST00000246567	5.95039	0	11.9008	Inf	Inf	0.0295111	0.921845	12	109506879	109525628	+	2085	ENSMUSG00000021268	Meg3
MSTRG.3210.2	223.389	0	446.777	Inf	Inf	0.0295624	0.922739	11	44562549	44573907	+	11329	MSTRG.3210	MSTRG.3210
ENSMUST00000189404	149.783	282.415	17.151	0.0607298	-4.04145	0.0296915	0.924061	1	46888689	46889639	-	951	ENSMUSG00000100213	Gm28151
ENSMUST00000240968	21.3015	5.37682	37.2261	6.92343	2.79149	0.0296988	0.924061	3	29945163	29964089	+	772	ENSMUSG00000102590	Mannr
ENSMUST00000189410	5.99443	11.9889	0	0	-Inf	0.0297185	0.924061	1	51548664	51635877	-	1470	ENSMUSG00000099413	Gm17767
MSTRG.21610.1	236.191	58.2981	414.083	7.10286	2.8284	0.0297569	0.924079	7	83619417	83666327	+	4439	MSTRG.21610	MSTRG.21610
MSTRG.22817.9	190.139	0	380.278	Inf	Inf	0.0298266	0.924825	8	47207263	47211628	+	4254	MSTRG.22817	MSTRG.22817
MSTRG.17387.3	195.079	339.847	50.3106	0.148039	-2.75595	0.0299361	0.925093	5	14997891	15029554	+	1914	MSTRG.17387	MSTRG.17387
MSTRG.19025.11	284.292	568.585	0	0	-Inf	0.0299719	0.925093	5	144884589	144902043	-	17298	MSTRG.19025	MSTRG.19025
MSTRG.22757.9	216.977	0	433.954	Inf	Inf	0.0299895	0.925093	8	37191044	37199741	-	8628	MSTRG.22757	MSTRG.22757
MSTRG.25741.3	155.771	70.1252	241.417	3.44266	1.78352	0.0300582	0.926047	X	102068942	102070872	-	705	MSTRG.25741	MSTRG.25741
MSTRG.9278.3	277.685	555.371	0	0	-Inf	0.0303221	0.930112	16	34356330	34382686	-	26330	MSTRG.9278	MSTRG.9278
ENSMUST00000151998	35.9005	62.5084	9.29268	0.148663	-2.74988	0.0304675	0.932109	11	120549983	120552641	+	2659	ENSMUSG00000053613	Notumos
ENSMUST00000181574	44.9719	73.0447	16.8991	0.231353	-2.11183	0.0305432	0.932582	5	24055531	24060036	+	1439	ENSMUSG00000097180	2700038G22Rik
MSTRG.2200.5	250.523	0	501.046	Inf	Inf	0.030562	0.932685	10	69484759	69492434	+	7396	MSTRG.2200	MSTRG.2200
MSTRG.2573.1	273.155	546.309	0	0	-Inf	0.0305696	0.932685	10	93657195	93715322	-	7102	MSTRG.2573	MSTRG.2573
MSTRG.23709.12	228.515	457.03	0	0	-Inf	0.0306159	0.933126	8	123751927	123760014	-	8060	MSTRG.23709	MSTRG.23709
MSTRG.22240.13	211.706	423.412	0	0	-Inf	0.0306284	0.933126	7	130047526	130064564	-	16880	MSTRG.22240	MSTRG.22240
ENSMUST00000124298	7.39232	14.4932	0.29144	0.0201087	-5.63603	0.0306989	0.933827	5	138262305	138264923	+	743	ENSMUSG00000085227	6330418K02Rik
ENSMUST00000216960	7.5198	14.6912	0.348433	0.0237171	-5.39793	0.0308545	0.935252	9	44022206	44022467	+	262	ENSMUSG00000111632	Gm47327
MSTRG.22915.8	248.22	0	496.44	Inf	Inf	0.0310396	0.937641	8	65253817	65261991	-	7981	MSTRG.22915	MSTRG.22915
MSTRG.8406.35	242.509	0	485.018	Inf	Inf	0.0310556	0.937659	15	77150050	77190563	-	40410	MSTRG.8406	MSTRG.8406
MSTRG.10793.17	594.058	1187.76	0.356126	0.00029983	-11.7036	0.031082	0.937973	17	81883114	81904145	-	19310	MSTRG.10793	MSTRG.10793
MSTRG.25455.15	263.905	527.81	0	0	-Inf	0.0310943	0.937973	X	41250609	41280352	+	29528	MSTRG.25455	MSTRG.25455
ENSMUST00000244466	6.91764	13.8353	0	0	-Inf	0.0311999	0.939705	2	147864948	147880215	-	1560	ENSMUSG00000086141	9030622O22Rik
ENSMUST00000242842	5.95882	11.9176	0	0	-Inf	0.0312125	0.939784	15	75003141	75006977	-	848	ENSMUSG00000121499	Ly6a2
ENSMUST00000238758	15.6203	31.2405	0	0	-Inf	0.0312185	0.939784	Y	90796180	90827727	+	1272	ENSMUSG00000096768	Gm47283
ENSMUST00000247239	154.868	255.351	54.3841	0.212978	-2.23123	0.0312364	0.939941	4	109259476	109263430	-	2480	ENSMUSG00000085873	Ttc39aos1
MSTRG.10831.5	199.636	0	399.273	Inf	Inf	0.0312453	0.939941	17	86675722	86694222	+	18456	MSTRG.10831	MSTRG.10831
MSTRG.7124.20	243.769	0	487.537	Inf	Inf	0.0313177	0.941182	14	21593185	21614768	+	15786	MSTRG.7124	MSTRG.7124
MSTRG.20698.12	236.76	0	473.52	Inf	Inf	0.0314249	0.942697	7	15755484	15781820	-	23802	MSTRG.20698	MSTRG.20698
ENSMUST00000202859	23.8457	6.15339	41.5381	6.75043	2.75498	0.0314674	0.942697	5	90951120	90954251	+	3132	ENSMUSG00000106957	Gm43085
MSTRG.13438.2	456.119	230.6	681.637	2.95592	1.56361	0.0317174	0.943676	2	93132427	93136603	-	4149	MSTRG.13438	MSTRG.13438
ENSMUST00000202212	817.912	1272.02	363.808	0.286009	-1.80587	0.0317735	0.943676	2	35170402	35172022	+	1621	ENSMUSG00000106961	Gm43128
MSTRG.17582.7	388.254	666.504	110.005	0.165048	-2.59904	0.0318079	0.943676	5	30824301	30839061	+	9195	MSTRG.17582	MSTRG.17582
ENSMUST00000100641	57.7185	92.2977	23.1393	0.250703	-1.99595	0.0318546	0.943788	5	134705344	134709000	+	1149	ENSMUSG00000072573	Gm10369
ENSMUST00000241936	5.74635	0	11.4927	Inf	Inf	0.0318798	0.944141	9	48329662	48331857	-	2196	ENSMUSG00000120216	ENSMUSG00000120216
MSTRG.21998.7	409.851	665.418	154.285	0.231861	-2.10867	0.0318821	0.944141	7	115902951	115906854	-	3849	MSTRG.21998	MSTRG.21998
MSTRG.15431.7	398.117	0.377546	795.857	2107.97	11.0416	0.0320242	0.94651	3	115681821	115702581	+	9245	MSTRG.15431	MSTRG.15431
MSTRG.8091.31	566.738	78.529	1054.95	13.4338	3.7478	0.0320973	0.947523	15	27969355	28024883	-	55370	MSTRG.8091	MSTRG.8091
ENSMUST00000130576	5.71629	0	11.4326	Inf	Inf	0.0322492	0.949363	4	87951738	87953235	+	637	ENSMUSG00000084809	Gm12631
ENSMUST00000244883	5.69078	11.3816	0	0	-Inf	0.0322607	0.949363	14	54164118	54199042	-	1627	ENSMUSG00000105963	Gm43647
MSTRG.22482.13	222.648	0	445.297	Inf	Inf	0.0323909	0.950211	8	3443073	3468304	+	23372	MSTRG.22482	MSTRG.22482
ENSMUST00000153785	33.5336	61.8022	5.26496	0.0851905	-3.55316	0.0324141	0.95023	3	37389481	37403889	-	1441	ENSMUSG00000054779	Fgf2os
MSTRG.19739.1	1164.08	2099.61	228.542	0.10885	-3.19959	0.032554	0.951929	6	72140968	72193931	-	5183	MSTRG.19739	MSTRG.19739
MSTRG.3211.8	220.209	0	440.419	Inf	Inf	0.0325672	0.951929	11	44647000	44667808	+	20767	MSTRG.3211	MSTRG.3211
MSTRG.8281.2	201.473	402.946	0	0	-Inf	0.0325797	0.951929	15	63905070	63930830	-	25618	MSTRG.8281	MSTRG.8281
ENSMUST00000154030	47.973	81.8835	14.0625	0.171738	-2.54172	0.0326391	0.952103	2	158197685	158203442	-	2007	ENSMUSG00000085385	Snhg17
MSTRG.20494.33	186.067	372.134	0	0	-Inf	0.0326429	0.952103	6	144301854	144315939	-	14064	MSTRG.20494	MSTRG.20494
MSTRG.15508.2	3281.89	1722.34	4841.44	2.81097	1.49107	0.0326538	0.952182	3	123019826	123023928	-	4079	MSTRG.15508	MSTRG.15508
MSTRG.26031.9	185.627	371.255	0	0	-Inf	0.032681	0.952232	X	167657790	167679016	+	21110	MSTRG.26031	MSTRG.26031
MSTRG.5197.21	237.288	474.576	0	0	-Inf	0.0327707	0.953549	12	79504977	79517509	+	12478	MSTRG.5197	MSTRG.5197
MSTRG.12317.32	215.854	0	431.708	Inf	Inf	0.0328893	0.955695	19	55841820	55865903	+	24062	MSTRG.12317	MSTRG.12317
MSTRG.20494.34	402.667	0.377546	804.957	2132.07	11.058	0.0329563	0.95621	6	144302622	144315939	-	13298	MSTRG.20494	MSTRG.20494
MSTRG.10191.2	69.9939	5.28565	134.702	25.4845	4.67155	0.0330775	0.956928	17	32542151	32547811	+	4051	MSTRG.10191	MSTRG.10191
MSTRG.10004.13	1964.4	805.885	3122.92	3.87515	1.95425	0.0330797	0.956928	17	26117652	26134954	-	16743	MSTRG.10004	MSTRG.10004
MSTRG.10072.11	176.904	0	353.808	Inf	Inf	0.0331612	0.957813	17	28138590	28158440	+	16263	MSTRG.10072	MSTRG.10072
MSTRG.19763.3	214.922	0	429.845	Inf	Inf	0.0333226	0.960438	6	72674011	72703846	-	29813	MSTRG.19763	MSTRG.19763
MSTRG.1611.2	195.138	0	390.275	Inf	Inf	0.0334091	0.961519	1	189469131	189497172	+	27815	MSTRG.1611	MSTRG.1611
MSTRG.21513.3	322.831	158.068	487.594	3.08472	1.62514	0.0334255	0.961519	7	78545678	78551977	+	3890	MSTRG.21513	MSTRG.21513
ENSMUST00000222534	128.409	226.928	29.8891	0.131711	-2.92455	0.0334625	0.961579	12	110243563	110244402	-	716	ENSMUSG00000113581	Dio3os
MSTRG.24604.10	212.964	0	425.927	Inf	Inf	0.0334732	0.961597	9	72182391	72192564	+	10112	MSTRG.24604	MSTRG.24604
MSTRG.23627.3	438.129	224.188	652.07	2.90859	1.54032	0.0335441	0.96182	8	120616452	120623779	-	549	MSTRG.23627	MSTRG.23627
ENSMUST00000241370	5.67532	11.3506	0	0	-Inf	0.0335566	0.96182	10	3668158	3679324	+	627	ENSMUSG00000120069	A330032P22Rik
ENSMUST00000211025	29.4992	58.9984	0	0	-Inf	0.0336216	0.962187	2	144015605	144033166	-	1262	ENSMUSG00000074758	Gm5535
MSTRG.14525.1	173.028	346.055	0	0	-Inf	0.033834	0.964462	3	30244436	30279645	-	34976	MSTRG.14525	MSTRG.14525
ENSMUST00000243148	25.2726	7.42418	43.1211	5.80819	2.53809	0.0339431	0.966442	15	38710935	38711585	+	516	ENSMUSG00000120411	ENSMUSG00000120411
ENSMUST00000194117	86.9041	39.1489	134.659	3.43966	1.78227	0.0344288	0.971873	2	13166562	13168434	-	1873	ENSMUSG00000102691	Gm37780
MSTRG.18727.14	178.068	356.136	0	0	-Inf	0.0346265	0.973621	5	131743780	131768358	-	24532	MSTRG.18727	MSTRG.18727
MSTRG.8275.144	193.554	0	387.109	Inf	Inf	0.0347038	0.974026	15	61992661	62004498	+	11814	MSTRG.8275	MSTRG.8275
ENSMUST00000132553	5.77004	11.5401	0	0	-Inf	0.0347178	0.974026	4	33303569	33310137	-	1536	ENSMUSG00000086127	Gm11934
ENSMUST00000235019	163.944	327.888	0	0	-Inf	0.0347457	0.974026	X	102543953	102546847	+	1358	ENSMUSG00000097571	Jpx
ENSMUST00000234776	5.70824	0	11.4165	Inf	Inf	0.0347527	0.974026	17	84263677	84264952	+	515	ENSMUSG00000117611	Gm35229
ENSMUST00000242428	5.75415	11.5083	0	0	-Inf	0.0349244	0.974345	4	36952897	36954208	+	1312	ENSMUSG00000084898	Gm12371
MSTRG.6278.2	208.406	416.811	0	0	-Inf	0.0349394	0.974345	13	45821669	45841931	-	20235	MSTRG.6278	MSTRG.6278
MSTRG.20000.35	194.623	0	389.246	Inf	Inf	0.0349912	0.974657	6	94012121	94027621	-	15479	MSTRG.20000	MSTRG.20000
ENSMUST00000196563	30.3896	51.8711	8.90821	0.171738	-2.54172	0.035091	0.974657	3	122789060	122792651	+	3592	ENSMUSG00000105478	Gm43285
MSTRG.10893.18	159.988	319.977	0	0	-Inf	0.0351667	0.974657	18	6090519	6106906	-	16330	MSTRG.10893	MSTRG.10893
ENSMUST00000247597	209.801	100.134	319.469	3.19042	1.67375	0.0352066	0.974657	1	160862736	160866105	+	2730	ENSMUSG00000053332	Gas5
MSTRG.5144.11	187.805	0	375.61	Inf	Inf	0.0352229	0.974657	12	75620757	75639942	-	17858	MSTRG.5144	MSTRG.5144
MSTRG.19000.13	187.805	0	375.61	Inf	Inf	0.0352229	0.974657	5	143638658	143666299	+	27587	MSTRG.19000	MSTRG.19000
ENSMUST00000243816	5.61528	11.2306	0	0	-Inf	0.0355354	0.979525	2	75078821	75145708	+	2401	ENSMUSG00000100303	2600014E21Rik
MSTRG.18734.3	3748.18	5715.63	1780.73	0.311554	-1.68245	0.0356737	0.980266	5	131685624	131713409	-	27627	MSTRG.18734	MSTRG.18734
ENSMUST00000208123	82.9925	37.0967	128.888	3.47439	1.79676	0.0356943	0.980266	8	9668153	9670562	-	2410	ENSMUSG00000109139	Gm44798
MSTRG.1262.2	182.753	0	365.506	Inf	Inf	0.0356989	0.980266	1	161262354	161283533	-	21160	MSTRG.1262	MSTRG.1262
MSTRG.23360.3	163.044	326.089	0	0	-Inf	0.0361648	0.985071	8	96523904	96533338	-	8719	MSTRG.23360	MSTRG.23360
MSTRG.13897.2	180.556	0	361.112	Inf	Inf	0.0363078	0.987202	2	145216135	145221524	+	3927	MSTRG.13897	MSTRG.13897
MSTRG.2738.1	149.879	299.758	0	0	-Inf	0.0363165	0.987218	10	121234472	121283458	-	4318	MSTRG.2738	MSTRG.2738
ENSMUST00000244720	5.39066	10.7813	0	0	-Inf	0.0363547	0.987374	3	28792930	28835271	-	794	ENSMUSG00000091329	1700112D23Rik
MSTRG.20698.10	178.954	0	357.907	Inf	Inf	0.0364675	0.989044	7	15740516	15755450	-	12374	MSTRG.20698	MSTRG.20698
MSTRG.8091.33	3668.72	6787.96	549.478	0.080949	-3.62684	0.036481	0.989044	15	27969699	28024410	-	53688	MSTRG.8091	MSTRG.8091
ENSMUST00000181106	426.149	637.642	214.656	0.336641	-1.57072	0.0367113	0.990622	9	44024220	44033257	+	2151	ENSMUSG00000097467	Gm26737
ENSMUST00000182259	20.4905	37.4837	3.49728	0.0933012	-3.42196	0.0367296	0.990622	14	61840483	61919777	-	1451	ENSMUSG00000097589	Dleu2
ENSMUST00000231840	5.61689	11.2338	0	0	-Inf	0.0367769	0.99084	17	8201354	8320073	-	571	ENSMUSG00000116760	Gm1604a
ENSMUST00000185727	187.829	375.659	0	0	-Inf	0.0367786	0.99084	1	75148375	75161790	-	5231	ENSMUSG00000099519	Gm29253
MSTRG.21710.3	171.603	0	343.206	Inf	Inf	0.0368224	0.991684	7	96805932	96816631	+	10669	MSTRG.21710	MSTRG.21710
MSTRG.12315.13	37.994	75.988	0	0	-Inf	0.0370147	0.994883	19	55501223	55507433	+	6007	MSTRG.12315	MSTRG.12315
MSTRG.16840.4	155.137	310.274	0	0	-Inf	0.0370621	0.995135	4	132749802	132758073	+	8220	MSTRG.16840	MSTRG.16840
MSTRG.18727.19	171.653	0	343.306	Inf	Inf	0.0372229	0.99672	5	131749401	131768358	-	18922	MSTRG.18727	MSTRG.18727
ENSMUST00000189067	5.67317	11.3463	0	0	-Inf	0.0373337	0.998239	9	96647628	96664530	+	1029	ENSMUSG00000101581	C430002N11Rik
ENSMUST00000241245	24.5172	0	49.0344	Inf	Inf	0.0373442	0.998239	8	106862178	106865355	+	2380	ENSMUSG00000086390	1810019D21Rik
MSTRG.9717.3	696.203	379.407	1013	2.66995	1.41681	0.0375428	0.999602	17	5602366	5632648	+	9481	MSTRG.9717	MSTRG.9717
ENSMUST00000226278	25.7894	43.3058	8.2729	0.191034	-2.3881	0.037602	1	14	31734098	31734959	-	862	ENSMUSG00000115120	4930425P05Rik
MSTRG.7167.12	150.393	300.786	0	0	-Inf	0.0376339	1	14	25463016	25474524	+	11377	MSTRG.7167	MSTRG.7167
ENSMUST00000243868	5.55563	11.1113	0	0	-Inf	0.0376448	1	19	27290299	27299593	+	1460	ENSMUSG00000120513	ENSMUSG00000120513
MSTRG.5521.14	167.736	0	335.471	Inf	Inf	0.0376482	1	12	108389572	108405762	+	16056	MSTRG.5521	MSTRG.5521
MSTRG.20494.43	150.077	300.153	0	0	-Inf	0.037673	1	6	144361732	144377747	-	15925	MSTRG.20494	MSTRG.20494
ENSMUST00000182088	24.282	0	48.564	Inf	Inf	0.0377008	1	12	109612564	109627416	+	1627	ENSMUSG00000097451	Rian
MSTRG.865.2	954.684	81.6012	1827.77	22.3988	4.48535	0.0378771	1	1	118354393	118387066	+	29308	MSTRG.865	MSTRG.865
MSTRG.22469.1	7697.67	11713.4	3681.92	0.314333	-1.66963	0.0380818	1	7	144257007	144332068	-	16529	MSTRG.22469	MSTRG.22469
ENSMUST00000240762	1365.63	2374.99	356.263	0.150006	-2.73691	0.0380871	1	12	110241822	110244558	-	2380	ENSMUSG00000113581	Dio3os
ENSMUST00000227020	5.52499	11.05	0	0	-Inf	0.0380886	1	14	44677859	44689844	-	741	ENSMUSG00000115359	Gm49779
MSTRG.23136.8	163.106	0	326.212	Inf	Inf	0.0381703	1	8	83593987	83630636	+	36624	MSTRG.23136	MSTRG.23136
MSTRG.20193.3	132.751	0	265.502	Inf	Inf	0.038191	1	6	117903610	117912426	+	8789	MSTRG.20193	MSTRG.20193
ENSMUST00000189815	12.3557	24.7115	0	0	-Inf	0.0382918	1	9	96647615	96655652	+	665	ENSMUSG00000101581	C430002N11Rik
MSTRG.21717.6	55.5863	12.8661	98.3065	7.64072	2.93371	0.03861	1	7	97107784	97109537	+	1710	MSTRG.21717	MSTRG.21717
MSTRG.24092.19	141.695	283.39	0	0	-Inf	0.0387551	1	9	37028711	37044258	-	15504	MSTRG.24092	MSTRG.24092
MSTRG.9530.64	131.126	262.252	0	0	-Inf	0.0387887	1	16	77455670	77471350	+	15655	MSTRG.9530	MSTRG.9530
ENSMUST00000245265	26.3688	6.68616	46.0515	6.88759	2.784	0.0387986	1	X	19011600	19034490	-	1004	ENSMUSG00000073274	Gm14636
MSTRG.24571.20	130.247	260.494	0	0	-Inf	0.0389174	1	9	68661752	68709127	+	47255	MSTRG.24571	MSTRG.24571
ENSMUST00000224644	5.50325	0	11.0065	Inf	Inf	0.038943	1	13	38818947	38821092	+	2146	ENSMUSG00000114830	Gm47400
ENSMUST00000181840	12.672	25.344	0	0	-Inf	0.039003	1	6	92917563	93088730	+	995	ENSMUSG00000097462	9530026P05Rik
ENSMUST00000209849	8.3305	0	16.661	Inf	Inf	0.0390104	1	7	48527714	48559905	+	933	ENSMUSG00000085995	Gm2788
MSTRG.12323.7	127.068	0	254.136	Inf	Inf	0.039021	1	19	56450330	56456480	+	5469	MSTRG.12323	MSTRG.12323
ENSMUST00000180987	16.7682	1.26514	32.2712	25.5081	4.67288	0.0392043	1	14	20737304	20753080	-	1554	ENSMUSG00000097577	6230400D17Rik
MSTRG.13280.7	614.693	302.261	927.124	3.06729	1.61697	0.0392437	1	2	75382529	75388088	-	5374	MSTRG.13280	MSTRG.13280
ENSMUST00000142019	5.44357	10.8871	0	0	-Inf	0.039302	1	4	149860709	149867789	+	420	ENSMUSG00000085368	Gm16188
MSTRG.24178.8	125.173	0	250.347	Inf	Inf	0.0393101	1	9	44012887	44018363	-	5179	MSTRG.24178	MSTRG.24178
ENSMUST00000240554	5.52001	11.04	0	0	-Inf	0.03954	1	18	61759455	61780540	+	676	ENSMUSG00000098098	Bvht
ENSMUST00000150239	22.5054	42.5487	2.46211	0.0578656	-4.11115	0.0395886	1	4	109261006	109263352	-	796	ENSMUSG00000085873	Ttc39aos1
MSTRG.1760.1	6.42139	12.8428	0	0	-Inf	0.0396844	1	10	10210985	10234575	-	333	MSTRG.1760	MSTRG.1760
ENSMUST00000166813	52.299	92.8963	11.7016	0.125964	-2.98891	0.0396869	1	14	14678198	14713412	+	1471	ENSMUSG00000121456	ENSMUSG00000121456
MSTRG.23707.12	5105.5	2841.03	7369.96	2.59412	1.37524	0.0400242	1	8	123670380	123701467	-	31036	MSTRG.23707	MSTRG.23707
ENSMUST00000221956	5.57629	11.1526	0	0	-Inf	0.040165	1	13	44775658	44778693	+	440	ENSMUSG00000113730	Gm47805
ENSMUST00000242690	5.22089	10.4418	0	0	-Inf	0.040195	1	13	56077117	56232661	+	2491	ENSMUSG00000114493	Gm47071
ENSMUST00000225993	5.51391	11.0278	0	0	-Inf	0.0403179	1	13	56150078	56232662	+	2492	ENSMUSG00000114493	Gm47071
MSTRG.22606.82	140.809	64.7572	216.862	3.34885	1.74366	0.0403251	1	8	21126180	21129240	+	2792	MSTRG.22606	MSTRG.22606
ENSMUST00000246056	6.95709	0.377546	13.5366	35.8543	5.16407	0.0405576	1	12	109506882	109525623	+	2121	ENSMUSG00000021268	Meg3
ENSMUST00000234934	5.54565	11.0913	0	0	-Inf	0.0406238	1	17	88132501	88146425	+	2598	ENSMUSG00000117466	Gm50039
ENSMUST00000240699	5.48918	0	10.9784	Inf	Inf	0.0406387	1	10	39498563	39607873	-	1250	ENSMUSG00000087177	E130307A14Rik
MSTRG.19369.8	128.411	256.822	0	0	-Inf	0.0406808	1	6	38778920	38794841	-	15886	MSTRG.19369	MSTRG.19369
ENSMUST00000244578	8.34662	16.6932	0	0	-Inf	0.0407915	1	12	104214155	104219504	+	1378	ENSMUSG00000121484	Serpina3h
ENSMUST00000238650	9.96206	1.30313	18.621	14.2894	3.83687	0.0408341	1	12	109608613	109612463	+	1290	ENSMUSG00000097451	Rian
ENSMUST00000247253	35.198	57.1555	13.2404	0.231656	-2.10994	0.041055	1	12	8622155	8638094	+	3409	ENSMUSG00000121137	ENSMUSG00000121137
MSTRG.15842.3	137.282	0	274.565	Inf	Inf	0.0410944	1	4	12235023	12238024	+	2954	MSTRG.15842	MSTRG.15842
ENSMUST00000245339	100.497	154.225	46.7691	0.303253	-1.7214	0.0412488	1	8	57759907	57773506	-	891	ENSMUSG00000100510	Hand2os1
MSTRG.7218.4	138.889	0	277.779	Inf	Inf	0.0413103	1	14	30037945	30044178	-	6208	MSTRG.7218	MSTRG.7218
MSTRG.16188.13	135.366	0	270.732	Inf	Inf	0.0413794	1	4	58539376	58551262	-	11595	MSTRG.16188	MSTRG.16188
ENSMUST00000193969	51.9972	90.8666	13.1279	0.144474	-2.79112	0.0415501	1	1	40127671	40130741	+	3071	ENSMUSG00000102975	Gm37347
MSTRG.23627.1	895.293	490.116	1300.47	2.65339	1.40784	0.0418887	1	8	120616127	120623779	-	874	MSTRG.23627	MSTRG.23627
MSTRG.2229.1	111.933	223.866	0	0	-Inf	0.0419315	1	10	72060723	72133177	-	210	MSTRG.2229	MSTRG.2229
ENSMUST00000245910	5.25745	10.5149	0	0	-Inf	0.0422689	1	19	8896972	8899244	-	463	ENSMUSG00000120807	ENSMUSG00000120807
ENSMUST00000166127	8.75109	16.6279	0.87432	0.0525816	-4.2493	0.042378	1	14	45192674	45198764	-	4237	ENSMUSG00000075042	4930431P03Rik
ENSMUST00000242287	23.1571	3.79541	42.5188	11.2027	3.48577	0.042473	1	11	5712119	5731873	+	1930	ENSMUSG00000121496	Ube2d-ps
MSTRG.20033.36	109.003	218.006	0	0	-Inf	0.0424824	1	6	99040369	99048822	-	8434	MSTRG.20033	MSTRG.20033
MSTRG.22436.2	4151.62	1522.23	6781.01	4.45465	2.15531	0.0424893	1	7	142795599	142850301	-	40224	MSTRG.22436	MSTRG.22436
MSTRG.18734.4	130.876	0	261.753	Inf	Inf	0.042535	1	5	131690687	131707895	-	17156	MSTRG.18734	MSTRG.18734
MSTRG.3840.2	130.698	0	261.397	Inf	Inf	0.0425634	1	11	79588128	79595251	-	6920	MSTRG.3840	MSTRG.3840
MSTRG.22863.3	106.084	0	212.168	Inf	Inf	0.0426378	1	8	57784361	57806492	+	8689	MSTRG.22863	MSTRG.22863
MSTRG.13074.37	129.096	0	258.192	Inf	Inf	0.0428223	1	2	44997095	45000027	-	2909	MSTRG.13074	MSTRG.13074
ENSMUST00000241425	92.7213	44.1401	141.303	3.20123	1.67863	0.0429343	1	13	28644765	29069318	-	2001	ENSMUSG00000085936	2610307P16Rik
MSTRG.19999.1	488.971	797.297	180.644	0.22657	-2.14197	0.0429547	1	6	93512804	93578683	-	5668	MSTRG.19999	MSTRG.19999
MSTRG.14530.6	7872.02	4323.01	11421	2.64191	1.40158	0.043064	1	3	30473823	30562624	-	26183	MSTRG.14530	MSTRG.14530
ENSMUST00000246592	5.27999	10.56	0	0	-Inf	0.0433509	1	15	10714929	10722024	+	1809	ENSMUSG00000096971	4930556M19Rik
MSTRG.875.3	78.0815	156.163	0	0	-Inf	0.0433895	1	1	118962954	118975956	-	12766	MSTRG.875	MSTRG.875
MSTRG.23639.15	111.49	222.98	0	0	-Inf	0.0436115	1	8	121163399	121174065	+	10585	MSTRG.23639	MSTRG.23639
MSTRG.8502.14	124.11	0	248.22	Inf	Inf	0.0436593	1	15	80955188	80972089	-	16839	MSTRG.8502	MSTRG.8502
MSTRG.10680.8	3464.27	1853.53	5075.02	2.73803	1.45314	0.0436647	1	17	69407567	69430550	+	22944	MSTRG.10680	MSTRG.10680
ENSMUST00000227341	7.76625	0.755093	14.7774	19.5703	4.2906	0.0438732	1	14	77099011	77112615	+	603	ENSMUSG00000115596	Gm48969
MSTRG.12023.4	99.8182	0	199.636	Inf	Inf	0.0439309	1	19	31462899	31480132	-	17120	MSTRG.12023	MSTRG.12023
MSTRG.23552.25	101.091	202.183	0	0	-Inf	0.0440864	1	8	112280036	112288471	+	8248	MSTRG.23552	MSTRG.23552
ENSMUST00000234333	21.6389	39.0331	4.24466	0.108745	-3.20098	0.0443178	1	17	29681593	29683961	-	1543	ENSMUSG00000097125	Gm26885
ENSMUST00000228730	63.0758	99.0609	27.0908	0.273476	-1.87051	0.0444361	1	14	70442773	70455108	+	1637	ENSMUSG00000115186	Gm49417
MSTRG.18727.17	98.8938	197.788	0	0	-Inf	0.0445654	1	5	131748701	131768358	-	19468	MSTRG.18727	MSTRG.18727
MSTRG.24513.1	1724.11	2768.35	679.871	0.245587	-2.02569	0.0446086	1	9	65059886	65074088	+	14167	MSTRG.24513	MSTRG.24513
MSTRG.22240.16	115.157	0	230.314	Inf	Inf	0.0448013	1	7	130048299	130064564	-	16068	MSTRG.22240	MSTRG.22240
ENSMUST00000203983	5.28471	10.5694	0	0	-Inf	0.0448246	1	6	133740962	133744367	-	2613	ENSMUSG00000121488	Gm5886
ENSMUST00000243582	18.6066	37.2132	0	0	-Inf	0.0448965	1	11	3073994	3081948	+	2644	ENSMUSG00000121500	ENSMUSG00000121500
MSTRG.22248.2	97.2822	194.564	0	0	-Inf	0.0449269	1	7	130277797	130287136	+	9022	MSTRG.22248	MSTRG.22248
MSTRG.22606.32	1442.27	806.902	2077.65	2.57485	1.36449	0.0449473	1	8	20034904	20047341	+	7923	MSTRG.22606	MSTRG.22606
MSTRG.6242.3	96.6962	193.392	0	0	-Inf	0.0450605	1	13	42212766	42221272	+	8270	MSTRG.6242	MSTRG.6242
MSTRG.14652.4	96.2567	192.513	0	0	-Inf	0.0451616	1	3	51982319	51996376	-	14029	MSTRG.14652	MSTRG.14652
ENSMUST00000242265	35.7838	12.9241	58.6435	4.53754	2.18191	0.0451721	1	15	77240662	77241395	+	734	ENSMUSG00000120280	ENSMUSG00000120280
ENSMUST00000153722	5.07909	10.1582	0	0	-Inf	0.0453892	1	10	39432067	39434058	-	1313	ENSMUSG00000087014	Gm16364
MSTRG.10410.2	329.426	658.205	0.647566	0.000983837	-9.98929	0.0454885	1	17	40153887	40159727	+	3612	MSTRG.10410	MSTRG.10410
MSTRG.4009.2	111.324	0	222.648	Inf	Inf	0.0455523	1	11	88447654	88454713	-	6989	MSTRG.4009	MSTRG.4009
MSTRG.5253.14	5.1532	10.3064	0	0	-Inf	0.0455575	1	12	82252879	82257933	+	4963	MSTRG.5253	MSTRG.5253
MSTRG.6109.9	121.57	243.14	0	0	-Inf	0.0455757	1	13	30116615	30127439	-	10769	MSTRG.6109	MSTRG.6109
MSTRG.16354.18	92.5322	0	185.064	Inf	Inf	0.0455949	1	4	97846242	97865910	+	19622	MSTRG.16354	MSTRG.16354
MSTRG.26031.10	210.566	420.775	0.356126	0.000846358	-10.2064	0.0457331	1	X	167657790	167679016	+	21148	MSTRG.26031	MSTRG.26031
MSTRG.24571.37	112.358	0	224.716	Inf	Inf	0.0458459	1	9	68753940	68870923	+	50712	MSTRG.24571	MSTRG.24571
MSTRG.22981.9	112.002	0	224.004	Inf	Inf	0.0459175	1	8	70880338	70892032	-	11376	MSTRG.22981	MSTRG.22981
ENSMUST00000152828	10.69	20.3348	1.0453	0.0514044	-4.28196	0.046226	1	11	3074012	3081947	+	2672	ENSMUSG00000121500	ENSMUSG00000121500
ENSMUST00000194148	5.14424	0	10.2885	Inf	Inf	0.046328	1	9	83027968	83029417	+	1450	ENSMUSG00000101144	Gm29054
ENSMUST00000217669	10.9672	20.1923	1.74216	0.0862785	-3.53485	0.0464928	1	12	8385460	8386717	-	773	ENSMUSG00000111889	Gm48071
MSTRG.22981.10	97.4154	194.831	0	0	-Inf	0.0466047	1	8	70880380	70892032	-	11589	MSTRG.22981	MSTRG.22981
ENSMUST00000241801	5.0093	10.0186	0	0	-Inf	0.046691	1	6	129209586	129215463	-	480	ENSMUSG00000097354	2310001H17Rik
MSTRG.4433.35	115.529	231.058	0	0	-Inf	0.0467338	1	11	113050172	113060923	-	10610	MSTRG.4433	MSTRG.4433
MSTRG.18216.2	89.0777	178.155	0	0	-Inf	0.0469151	1	5	104735697	104740950	+	4557	MSTRG.18216	MSTRG.18216
MSTRG.11416.1	27.724	0	55.448	Inf	Inf	0.0469362	1	18	68088821	68091161	+	2245	MSTRG.11416	MSTRG.11416
ENSMUST00000134236	2573.32	3735.06	1411.58	0.377927	-1.40382	0.0470587	1	4	150132690	150141932	+	1056	ENSMUSG00000086665	Gm13067
MSTRG.3111.13	41.0818	82.1636	0	0	-Inf	0.047146	1	11	30217281	30218175	-	733	MSTRG.3111	MSTRG.3111
MSTRG.20000.34	95.0433	190.087	0	0	-Inf	0.0471729	1	6	93984781	94007598	-	22798	MSTRG.20000	MSTRG.20000
MSTRG.24571.36	94.5688	189.138	0	0	-Inf	0.0472891	1	9	68744611	68781603	+	36956	MSTRG.24571	MSTRG.24571
MSTRG.23709.11	93.62	187.24	0	0	-Inf	0.0475241	1	8	123751927	123760014	-	8060	MSTRG.23709	MSTRG.23709
MSTRG.20034.2	528.557	43.7954	1013.32	23.1376	4.53216	0.0475776	1	6	99091966	99104447	-	12296	MSTRG.20034	MSTRG.20034
MSTRG.13074.38	84.809	0	169.618	Inf	Inf	0.0475852	1	2	44997130	45000027	-	2867	MSTRG.13074	MSTRG.13074
MSTRG.23105.2	93.3037	186.607	0	0	-Inf	0.0476032	1	8	79762038	79772857	+	10624	MSTRG.23105	MSTRG.23105
ENSMUST00000070500	16.6116	28.8415	4.38173	0.151924	-2.71857	0.0476681	1	9	96317837	96319487	-	1651	ENSMUSG00000056418	BC043934
ENSMUST00000245818	10.7483	0	21.4966	Inf	Inf	0.047747	1	8	106862124	106865350	+	1830	ENSMUSG00000086390	1810019D21Rik
MSTRG.23106.2	100.174	0	200.349	Inf	Inf	0.0479746	1	8	79867241	79886606	+	19334	MSTRG.23106	MSTRG.23106
ENSMUST00000231533	82.0169	123.864	40.1694	0.324301	-1.62459	0.0479846	1	16	73973681	73975722	-	2042	ENSMUSG00000116740	Gm49659
ENSMUST00000221669	145.814	217.398	74.2302	0.341448	-1.55026	0.0480353	1	12	111908781	111910909	-	1366	ENSMUSG00000113769	5033406O09Rik
ENSMUST00000168625	56.9034	93.084	20.7228	0.222625	-2.16731	0.0480548	1	13	69758617	69763020	-	2877	ENSMUSG00000091133	Gm17108
ENSMUST00000191811	95.2085	144.906	45.511	0.314073	-1.67083	0.0481234	1	1	137898912	137900053	+	1142	ENSMUSG00000104197	Gm37632
MSTRG.2188.11	101.496	0	202.992	Inf	Inf	0.0481925	1	10	68048181	68061120	-	12833	MSTRG.2188	MSTRG.2188
MSTRG.16475.1	59.9393	27.2205	92.658	3.40397	1.76722	0.0482188	1	4	108563452	108564963	-	703	MSTRG.16475	MSTRG.16475
MSTRG.20469.2	6.68598	13.372	0	0	-Inf	0.0482664	1	6	141231737	141234381	+	2469	MSTRG.20469	MSTRG.20469
ENSMUST00000242912	16.1382	28.0953	4.18119	0.148822	-2.74834	0.0483982	1	17	95057543	95082556	+	1343	ENSMUSG00000121491	2700099C18Rik
MSTRG.17387.1	210.764	359.269	62.2593	0.173294	-2.5287	0.0485572	1	5	14971475	15026698	+	1705	MSTRG.17387	MSTRG.17387
MSTRG.8665.4	99.8935	0	199.787	Inf	Inf	0.0485704	1	15	93221004	93233883	-	12834	MSTRG.8665	MSTRG.8665
MSTRG.18215.6	89.5083	179.017	0	0	-Inf	0.0485848	1	5	104719688	104728353	+	8622	MSTRG.18215	MSTRG.18215
ENSMUST00000222964	15.6027	28.0695	3.13589	0.111719	-3.16205	0.0486492	1	13	70798263	70804098	+	1871	ENSMUSG00000113334	D030007L05Rik
MSTRG.16414.1	1433.5	781.19	2085.8	2.67003	1.41686	0.0486835	1	4	104351370	104361951	+	10555	MSTRG.16414	MSTRG.16414
ENSMUST00000240688	16.3804	28.2312	4.52962	0.160447	-2.63983	0.0487972	1	8	57941071	57963302	+	832	ENSMUSG00000096917	2500002B13Rik
MSTRG.16497.4	81.6057	163.211	0	0	-Inf	0.0489779	1	4	114313145	114351975	+	35340	MSTRG.16497	MSTRG.16497
ENSMUST00000188819	57.8724	108.668	7.07707	0.0651257	-3.94063	0.0490083	1	9	96647628	96656447	+	1660	ENSMUSG00000101581	C430002N11Rik
MSTRG.23779.3	95.8189	0	191.638	Inf	Inf	0.0490325	1	8	127956666	127965459	+	8739	MSTRG.23779	MSTRG.23779
ENSMUST00000241429	104.608	165.998	43.2186	0.260357	-1.94144	0.0490338	1	4	94940795	94955660	+	1338	ENSMUSG00000087366	Junos
ENSMUST00000242722	5.60185	0	11.2037	Inf	Inf	0.0490854	1	10	91906899	92001032	-	1809	ENSMUSG00000112117	Rmst
MSTRG.10976.11	94.9479	0	189.896	Inf	Inf	0.0492527	1	18	15170139	15186628	-	16438	MSTRG.10976	MSTRG.10976
ENSMUST00000202654	25.8462	43.7916	7.90087	0.18042	-2.47057	0.0492533	1	5	149292513	149309782	+	1240	ENSMUSG00000107271	BC028471
MSTRG.8275.139	1082.53	269.191	1895.87	7.04284	2.81616	0.0493429	1	15	61966127	61975524	+	9355	MSTRG.8275	MSTRG.8275
MSTRG.17215.1	357.504	612.968	102.04	0.166469	-2.58667	0.0497606	1	4	154107598	154122361	+	2267	MSTRG.17215	MSTRG.17215
MSTRG.18727.24	78.9686	157.937	0	0	-Inf	0.0497742	1	5	131774618	131784388	-	9741	MSTRG.18727	MSTRG.18727
ENSMUST00000133221	75.2775	114.361	36.1936	0.316484	-1.6598	0.0499056	1	17	29276404	29298153	-	3218	ENSMUSG00000085912	Trp53cor1
ENSMUST00000207510	19.4148	5.48372	33.346	6.0809	2.60428	0.0499658	1	8	9648799	9650653	-	1855	ENSMUSG00000109418	Gm44800
MSTRG.24571.34	83.9733	167.947	0	0	-Inf	0.0501325	1	9	68736426	68803912	+	25828	MSTRG.24571	MSTRG.24571
MSTRG.17921.15	1033.28	2.6528	2063.91	778.015	9.60365	0.0501385	1	5	65730787	65747338	+	16346	MSTRG.17921	MSTRG.17921
ENSMUST00000218248	41.8156	75.3379	8.29334	0.110082	-3.18335	0.0502014	1	12	44456573	44458252	+	1680	ENSMUSG00000112448	Gm48182
MSTRG.18655.2	91.2893	0	182.579	Inf	Inf	0.0502113	1	5	125135858	125140465	-	4563	MSTRG.18655	MSTRG.18655
ENSMUST00000210897	9.36811	1.51019	17.226	11.4066	3.51179	0.050282	1	13	97696405	97713926	+	1265	ENSMUSG00000110235	Gm5086
MSTRG.23709.10	74.9	0	149.8	Inf	Inf	0.0505713	1	8	123739904	123760014	-	19786	MSTRG.23709	MSTRG.23709
ENSMUST00000241019	6.65338	0	13.3068	Inf	Inf	0.0507582	1	16	77126171	77477263	+	1243	ENSMUSG00000090386	Mir99ahg
MSTRG.25107.3	88.8503	0	177.701	Inf	Inf	0.0508826	1	9	116601619	116606149	-	4401	MSTRG.25107	MSTRG.25107
ENSMUST00000188038	379.873	567.069	192.677	0.339776	-1.55734	0.050932	1	7	39201901	39230013	+	16045	ENSMUSG00000108621	Gm33989
MSTRG.24571.22	73.5886	0	147.177	Inf	Inf	0.0510105	1	9	68661909	68690835	+	28860	MSTRG.24571	MSTRG.24571
MSTRG.10889.27	95.3304	190.661	0	0	-Inf	0.0513682	1	18	5647728	5668855	+	14240	MSTRG.10889	MSTRG.10889
MSTRG.3211.11	86.7597	0	173.519	Inf	Inf	0.0514801	1	11	44677631	44693453	+	15803	MSTRG.3211	MSTRG.3211
MSTRG.19763.5	72.1314	0	144.263	Inf	Inf	0.0515124	1	6	72708476	72733311	-	24812	MSTRG.19763	MSTRG.19763
MSTRG.2032.1	655.68	968.635	342.725	0.353823	-1.4989	0.0515408	1	10	47328292	47332337	+	4008	MSTRG.2032	MSTRG.2032
ENSMUST00000241583	6.90259	0	13.8052	Inf	Inf	0.0517688	1	11	5435868	5445931	+	563	ENSMUSG00000120142	ENSMUSG00000120142
ENSMUST00000241620	6.41546	12.8309	0	0	-Inf	0.0518656	1	11	120078784	120080806	-	1256	ENSMUSG00000075389	2810410L24Rik
MSTRG.20494.41	72.5222	145.044	0	0	-Inf	0.0518981	1	6	144349090	144361731	-	12474	MSTRG.20494	MSTRG.20494
ENSMUST00000223529	4.84075	0	9.6815	Inf	Inf	0.0522232	1	12	69837129	69840278	+	3150	ENSMUSG00000020992	4930512B01Rik
MSTRG.9766.1	849.045	490.383	1207.71	2.46279	1.30029	0.052224	1	17	8842923	8850566	+	7576	MSTRG.9766	MSTRG.9766
MSTRG.20000.33	84.1465	0	168.293	Inf	Inf	0.0522578	1	6	93984718	94007598	-	22597	MSTRG.20000	MSTRG.20000
ENSMUST00000231264	60.4804	108.963	11.9982	0.110112	-3.18295	0.0524305	1	17	8262684	8265700	-	2926	ENSMUSG00000116760	Gm1604a
ENSMUST00000243788	69.3627	0	138.725	Inf	Inf	0.0525085	1	2	147863758	147882128	-	2094	ENSMUSG00000086141	9030622O22Rik
ENSMUST00000245129	66.4684	30.0464	102.89	3.42439	1.77585	0.0525217	1	7	70015140	70060894	+	1443	ENSMUSG00000100005	B130024G19Rik
MSTRG.10885.26	82.6213	0	165.243	Inf	Inf	0.0533099	1	18	4981128	5046915	+	13194	MSTRG.10885	MSTRG.10885
ENSMUST00000181898	12.1221	24.2442	0	0	-Inf	0.053321	1	8	88199753	88230605	+	1340	ENSMUSG00000097248	Gm2694
MSTRG.1792.3	68.1269	136.254	0	0	-Inf	0.053514	1	10	13866357	13876761	+	10361	MSTRG.1792	MSTRG.1792
MSTRG.13502.2	81.9091	0	163.818	Inf	Inf	0.0535366	1	2	104938080	104949168	-	11037	MSTRG.13502	MSTRG.13502
ENSMUST00000211992	42.7232	68.7463	16.7002	0.242924	-2.04142	0.0535937	1	8	94897376	94900040	-	2665	ENSMUSG00000110588	Gm45774
ENSMUST00000244955	6.25379	0.293019	12.2146	41.6853	5.38147	0.0536029	1	10	91917607	91998596	-	2125	ENSMUSG00000112117	Rmst
MSTRG.23627.4	415.177	231.439	598.916	2.58779	1.37172	0.0538569	1	8	120616489	120623779	-	512	MSTRG.23627	MSTRG.23627
ENSMUST00000150514	7.18757	0	14.3751	Inf	Inf	0.0538947	1	2	19349630	19357065	+	1887	ENSMUSG00000087674	4930447M23Rik
ENSMUST00000202022	139.815	239.734	39.8955	0.166416	-2.58714	0.053914	1	5	149291101	149317061	+	4113	ENSMUSG00000107271	BC028471
MSTRG.25025.1	7.46929	0.586038	14.3525	24.4908	4.61417	0.0539251	1	9	108951900	108952732	-	624	MSTRG.25025	MSTRG.25025
MSTRG.17385.1	45.2144	71.6788	18.7499	0.261582	-1.93467	0.0540839	1	5	14967564	14991419	+	280	MSTRG.17385	MSTRG.17385
MSTRG.14529.2	78.3973	0	156.795	Inf	Inf	0.0541019	1	3	30396763	30410262	-	13291	MSTRG.14529	MSTRG.14529
ENSMUST00000246784	496.21	272.029	720.392	2.64822	1.40502	0.0542415	1	2	156672633	156681732	-	3639	ENSMUSG00000087179	5730471H19Rik
ENSMUST00000229682	4.74529	0	9.49058	Inf	Inf	0.0542783	1	15	102565546	102568903	+	1157	ENSMUSG00000116056	Gm4544
MSTRG.12670.4	79.4162	0	158.832	Inf	Inf	0.0543537	1	2	18381461	18387633	-	6093	MSTRG.12670	MSTRG.12670
ENSMUST00000238471	17.1952	34.3905	0	0	-Inf	0.0544346	1	Y	90801720	90827734	+	3347	ENSMUSG00000096768	Gm47283
ENSMUST00000244221	27.6951	7.17338	48.2168	6.72164	2.74881	0.0544623	1	14	119336925	119344713	+	1585	ENSMUSG00000087479	Gm16835
MSTRG.24571.32	78.882	0	157.764	Inf	Inf	0.0545337	1	9	68736420	68842122	+	31115	MSTRG.24571	MSTRG.24571
MSTRG.23782.3	65.4897	130.979	0	0	-Inf	0.0545596	1	8	128219875	128239685	+	19767	MSTRG.23782	MSTRG.23782
MSTRG.20494.44	62.951	0	125.902	Inf	Inf	0.0550594	1	6	144361810	144377747	-	15579	MSTRG.20494	MSTRG.20494
ENSMUST00000242742	4.79206	0	9.58412	Inf	Inf	0.055122	1	11	96142437	96160066	+	1128	ENSMUSG00000078706	Gm53
MSTRG.26052.1	199.466	291.534	107.399	0.368393	-1.44068	0.0553382	1	X	169090870	169098090	-	1647	MSTRG.26052	MSTRG.26052
MSTRG.61.21	81.9275	163.855	0	0	-Inf	0.0553393	1	1	13376565	13397894	-	20790	MSTRG.61	MSTRG.61
ENSMUST00000145504	4.92306	9.84612	0	0	-Inf	0.0553591	1	2	143901485	143910703	-	386	ENSMUSG00000086384	Banf2os
MSTRG.3010.4	7175.91	4045.67	10306.1	2.54745	1.34905	0.055535	1	11	16702230	16767720	+	24392	MSTRG.3010	MSTRG.3010
ENSMUST00000243300	11.2699	22.5398	0	0	-Inf	0.055586	1	17	71895555	71905764	-	1179	ENSMUSG00000085492	Trmt61b
ENSMUST00000247715	68.6779	33.5069	103.849	3.09933	1.63196	0.0556263	1	1	160862736	160866105	+	1688	ENSMUSG00000053332	Gas5
MSTRG.11495.1	75.4988	0	150.998	Inf	Inf	0.0557175	1	18	79026042	79038654	-	12518	MSTRG.11495	MSTRG.11495
MSTRG.21065.15	793.886	1585.32	2.45442	0.00154822	-9.33518	0.0557305	1	7	33985831	34012976	-	25123	MSTRG.21065	MSTRG.21065
ENSMUST00000125611	4.76129	0	9.52257	Inf	Inf	0.0558033	1	3	30066528	30108957	+	5510	ENSMUSG00000085702	Mecomos
MSTRG.272.1	1067.83	619.59	1516.07	2.44689	1.29095	0.0558985	1	1	43806314	43865724	-	4105	MSTRG.272	MSTRG.272
MSTRG.12317.22	79.851	159.702	0	0	-Inf	0.0560415	1	19	55811699	55826422	+	14397	MSTRG.12317	MSTRG.12317
MSTRG.1818.2	66.894	133.788	0	0	-Inf	0.0560506	1	10	19752310	19759847	-	7363	MSTRG.1818	MSTRG.1818
ENSMUST00000244861	4.93576	0	9.87152	Inf	Inf	0.0560798	1	7	140638365	140640804	-	647	ENSMUSG00000120649	ENSMUSG00000120649
ENSMUST00000136359	1371.99	2179.29	564.678	0.259111	-1.94836	0.0563423	1	7	142129262	142131886	-	2296	ENSMUSG00000000031	H19
MSTRG.17405.3	76.2667	117.141	35.3925	0.302136	-1.72673	0.0564269	1	5	15821069	15843864	-	1242	MSTRG.17405	MSTRG.17405
MSTRG.1470.2	60.9479	121.896	0	0	-Inf	0.0565151	1	1	177024395	177040599	-	16159	MSTRG.1470	MSTRG.1470
ENSMUST00000197889	441.72	239.16	644.281	2.69394	1.42972	0.0567763	1	3	135566109	135568359	+	2251	ENSMUSG00000106290	Gm43429
MSTRG.20645.9	70.5576	0	141.115	Inf	Inf	0.0569667	1	7	5023562	5030338	+	5911	MSTRG.20645	MSTRG.20645
ENSMUST00000181020	338.185	181.709	494.661	2.72227	1.44481	0.0571022	1	X	102537158	102550031	+	3808	ENSMUSG00000097571	Jpx
ENSMUST00000137882	4.83426	9.66853	0	0	-Inf	0.0573079	1	4	106411866	106415094	-	1872	ENSMUSG00000086172	2700068H02Rik
ENSMUST00000242750	202.891	103.045	302.738	2.93793	1.5548	0.0573876	1	17	35169209	35171447	-	2061	ENSMUSG00000092203	1110038B12Rik
ENSMUST00000244421	529.295	301.914	756.676	2.50627	1.32554	0.0574769	1	11	86469664	86471300	-	1637	ENSMUSG00000120594	ENSMUSG00000120594
MSTRG.18727.49	68.8154	0	137.631	Inf	Inf	0.0576681	1	5	132192370	132196027	-	3606	MSTRG.18727	MSTRG.18727
MSTRG.22884.1	549.593	303.731	795.455	2.61895	1.38899	0.0579812	1	8	59254780	59259230	-	2960	MSTRG.22884	MSTRG.22884
MSTRG.13249.10	56.5393	0	113.079	Inf	Inf	0.0580264	1	2	73335345	73343411	-	8035	MSTRG.13249	MSTRG.13249
ENSMUST00000246763	681.327	969.18	393.475	0.405988	-1.30049	0.0581906	1	4	129276486	129289058	+	1553	ENSMUSG00000120913	ENSMUSG00000120913
MSTRG.23969.1	55.3736	0	110.747	Inf	Inf	0.0586197	1	9	22077732	22156967	+	5012	MSTRG.23969	MSTRG.23969
MSTRG.22606.49	123.717	0.293019	247.141	843.431	9.72013	0.0587675	1	8	20148227	20154774	+	6506	MSTRG.22606	MSTRG.22606
ENSMUST00000183099	8.23239	15.3964	1.06838	0.0693915	-3.8491	0.0587991	1	16	77126068	77477075	+	1189	ENSMUSG00000090386	Mir99ahg
MSTRG.2468.6	54.9364	0	109.873	Inf	Inf	0.058847	1	10	82847698	82857397	+	9618	MSTRG.2468	MSTRG.2468
ENSMUST00000144002	4.70718	0	9.41436	Inf	Inf	0.0590579	1	4	114766454	114779164	+	1015	ENSMUSG00000085399	Foxd2os
MSTRG.2197.29	66.9518	0	133.904	Inf	Inf	0.0590929	1	10	69497458	69513751	+	13979	MSTRG.2197	MSTRG.2197
ENSMUST00000194137	141.344	208.989	73.6999	0.352649	-1.50369	0.0592367	1	4	42714926	42719893	+	4968	ENSMUSG00000102504	Gm21955
MSTRG.14159.8	70.4124	140.825	0	0	-Inf	0.0596111	1	2	164587962	164593725	+	5424	MSTRG.14159	MSTRG.14159
MSTRG.5603.1	328.523	599.591	57.4544	0.0958227	-3.38349	0.0596762	1	12	110241818	110245343	-	1370	MSTRG.5603	MSTRG.5603
MSTRG.13137.2	63.9374	0	127.875	Inf	Inf	0.0597803	1	2	59868290	59900659	-	12191	MSTRG.13137	MSTRG.13137
MSTRG.7241.6	53.1878	0	106.376	Inf	Inf	0.0597835	1	14	30847781	30850913	-	3077	MSTRG.7241	MSTRG.7241
ENSMUST00000224856	10.7991	20.141	1.4572	0.0723498	-3.78887	0.0599195	1	13	67426660	67431425	+	3162	ENSMUSG00000114442	F630042J09Rik
ENSMUST00000227207	20.5925	0	41.185	Inf	Inf	0.0600234	1	14	51107820	51110291	+	636	ENSMUSG00000097431	Gm26782
MSTRG.21610.2	509.409	738.369	280.448	0.379821	-1.39661	0.0600606	1	7	83619417	83666327	+	4662	MSTRG.21610	MSTRG.21610
MSTRG.20494.37	60.9912	8.85595	113.127	12.7741	3.67515	0.060255	1	6	144337840	144349089	-	10973	MSTRG.20494	MSTRG.20494
ENSMUST00000220780	8.2626	15.6509	0.87432	0.0558639	-4.16194	0.0602888	1	12	25024608	25025553	-	701	ENSMUSG00000113774	Gm36236
ENSMUST00000242219	23.728	0	47.4561	Inf	Inf	0.0604049	1	14	61840813	61919777	-	1171	ENSMUSG00000097589	Dleu2
ENSMUST00000243526	30.529	11.3674	49.6907	4.37135	2.12808	0.0604268	1	15	61909851	62121376	+	1210	ENSMUSG00000097039	Pvt1
ENSMUST00000241538	74.0134	37.5629	110.464	2.94078	1.5562	0.0604629	1	X	104082232	104113731	-	1874	ENSMUSG00000087174	5530601H04Rik
MSTRG.11432.32	1828.64	3128.97	528.319	0.168848	-2.5662	0.060593	1	18	69498486	69506446	+	7925	MSTRG.11432	MSTRG.11432
ENSMUST00000231314	40.3604	63.5224	17.1984	0.270746	-1.88499	0.060685	1	16	20619042	20622135	-	1064	ENSMUSG00000116922	4833419O12Rik
ENSMUST00000242341	11.4003	2.05113	20.7496	10.1162	3.33859	0.0607905	1	12	7920539	8000064	-	1834	ENSMUSG00000112006	Gm48633
ENSMUST00000188573	13.2405	23.2759	3.20514	0.137702	-2.86038	0.0608942	1	X	52715666	52718739	-	2263	ENSMUSG00000121458	AW822252
ENSMUST00000234913	54.0964	93.2208	14.972	0.160608	-2.63839	0.0609229	1	17	29680169	29683733	-	1149	ENSMUSG00000097125	Gm26885
MSTRG.869.1	6.95792	0.586038	13.3298	22.7457	4.50752	0.0613892	1	1	118445720	118447272	-	538	MSTRG.869	MSTRG.869
ENSMUST00000203858	254.256	363.256	145.256	0.399871	-1.32239	0.0614842	1	6	115652929	115654741	+	1813	ENSMUSG00000107994	D830050J10Rik
MSTRG.22606.73	146.857	250.623	43.0913	0.171937	-2.54005	0.0616003	1	8	20729369	20731038	+	1650	MSTRG.22606	MSTRG.22606
MSTRG.12317.21	54.3632	0	108.726	Inf	Inf	0.0616201	1	19	55811657	55826422	+	14618	MSTRG.12317	MSTRG.12317
MSTRG.16959.27	54.7171	109.434	0	0	-Inf	0.0618476	1	4	137774638	137781661	+	6879	MSTRG.16959	MSTRG.16959
ENSMUST00000223133	10.8025	19.8243	1.78063	0.0898208	-3.47681	0.0618609	1	12	54559207	54563865	-	3334	ENSMUSG00000113947	Gm10465
ENSMUST00000244151	4.63768	9.27536	0	0	-Inf	0.0619548	1	10	121346242	121362503	+	1426	ENSMUSG00000112527	Gm35696
ENSMUST00000133476	5.44878	10.8976	0	0	-Inf	0.0620313	1	5	123431701	123448387	-	789	ENSMUSG00000087063	Gm15857
ENSMUST00000185310	4.63458	9.26916	0	0	-Inf	0.062032	1	1	127681353	127701829	-	498	ENSMUSG00000102014	2900009J06Rik
ENSMUST00000210342	79.9611	39.4569	120.465	3.05308	1.61027	0.0620879	1	7	134502399	134506018	+	3620	ENSMUSG00000110167	Gm45532
MSTRG.1268.2	5077.97	2846.63	7309.31	2.56771	1.36048	0.0621142	1	1	161427315	161469173	-	35347	MSTRG.1268	MSTRG.1268
MSTRG.23251.1	34.5293	64.4763	4.58226	0.0710689	-3.81464	0.0625031	1	8	88842649	88843859	+	561	MSTRG.23251	MSTRG.23251
ENSMUST00000232248	4.69939	9.39878	0	0	-Inf	0.0626082	1	16	72869226	73073389	+	1359	ENSMUSG00000116976	4930500H12Rik
ENSMUST00000245406	10.9177	19.7217	2.11368	0.107175	-3.22196	0.06283	1	8	57757296	57773445	-	638	ENSMUSG00000100510	Hand2os1
ENSMUST00000243509	60.4195	92.595	28.2441	0.305028	-1.71298	0.0629479	1	5	107203049	107224003	+	1060	ENSMUSG00000106554	Gm33474
MSTRG.25031.2	57.4914	0	114.983	Inf	Inf	0.062968	1	9	109752139	109770113	+	6703	MSTRG.25031	MSTRG.25031
ENSMUST00000244336	7.26333	0	14.5267	Inf	Inf	0.0629776	1	8	106862178	106865355	+	1422	ENSMUSG00000086390	1810019D21Rik
ENSMUST00000234063	57.6516	95.6913	19.6119	0.20495	-2.28666	0.0629779	1	17	83341023	83385654	-	1541	ENSMUSG00000117399	Gm19689
MSTRG.4253.1	62.8615	125.723	0	0	-Inf	0.0630211	1	11	101532574	101549752	+	689	MSTRG.4253	MSTRG.4253
MSTRG.17386.1	30.3397	49.1329	11.5466	0.235007	-2.08923	0.0631581	1	5	14969933	14993702	+	201	MSTRG.17386	MSTRG.17386
ENSMUST00000159740	4.67302	9.34605	0	0	-Inf	0.0632597	1	1	180641341	180644424	+	229	ENSMUSG00000073485	H3f3aos
ENSMUST00000178628	52.1868	104.374	0	0	-Inf	0.0632968	1	15	83238048	83251483	-	4969	ENSMUSG00000075511	1700001L05Rik
ENSMUST00000243848	8.998	16.6516	1.34443	0.080739	-3.63059	0.0633802	1	17	95126093	95142244	-	593	ENSMUSG00000066057	Gm1976
MSTRG.15734.15	47.0675	0	94.1351	Inf	Inf	0.0634561	1	3	153416148	153424959	-	8780	MSTRG.15734	MSTRG.15734
ENSMUST00000241376	93.7747	138.545	49.0045	0.353708	-1.49937	0.0634746	1	18	61795970	61798565	-	2596	ENSMUSG00000097324	Carmn
ENSMUST00000232969	47.3225	94.6451	0	0	-Inf	0.063961	1	19	5875343	5878040	-	711	ENSMUSG00000092274	Neat1
ENSMUST00000245523	112.03	170.434	53.6249	0.314637	-1.66824	0.0639739	1	8	84929686	84930119	-	434	ENSMUSG00000120746	ENSMUSG00000120746
MSTRG.5429.7	55.4008	0	110.802	Inf	Inf	0.0641179	1	12	100308864	100314142	-	5069	MSTRG.5429	MSTRG.5429
MSTRG.2326.6	46.0475	0	92.095	Inf	Inf	0.0641373	1	10	79632211	79639683	+	7398	MSTRG.2326	MSTRG.2326
MSTRG.24571.12	56.6241	0	113.248	Inf	Inf	0.0641375	1	9	68624063	68709127	+	49941	MSTRG.24571	MSTRG.24571
ENSMUST00000242497	35.267	14.2699	56.2641	3.94286	1.97924	0.0643748	1	19	37665830	37686160	-	1704	ENSMUSG00000120139	ENSMUSG00000120139
ENSMUST00000244644	9.05168	1.17208	16.9313	14.4456	3.85255	0.0646487	1	7	101197074	101206685	+	615	ENSMUSG00000120140	Gm19765
MSTRG.25109.2	1186.56	371.841	2001.27	5.38206	2.42816	0.0648498	1	9	116816614	116834523	-	17091	MSTRG.25109	MSTRG.25109
ENSMUST00000123060	4.69867	9.39734	0	0	-Inf	0.0649484	1	11	102036375	102037072	-	566	ENSMUSG00000087339	Gm11586
ENSMUST00000134673	51.3457	79.5419	23.1494	0.291034	-1.78074	0.0650043	1	5	128660133	128677757	-	2087	ENSMUSG00000072591	Fzd10os
MSTRG.20980.17	66.3211	102.332	30.3097	0.296189	-1.75541	0.065639	1	7	29100292	29214052	-	9698	MSTRG.20980	MSTRG.20980
MSTRG.24487.6	43.8617	0	87.7234	Inf	Inf	0.0656748	1	9	63904441	63914812	-	9959	MSTRG.24487	MSTRG.24487
ENSMUST00000247588	37.3126	10.1937	64.4315	6.32069	2.66008	0.0661377	1	11	96835037	96855771	+	3014	ENSMUSG00000078700	D030028A08Rik
MSTRG.26073.20	56.6319	113.264	0	0	-Inf	0.0663271	1	Y	90810160	90823941	+	3254	MSTRG.26073	MSTRG.26073
ENSMUST00000150145	42.8337	66.4171	19.2503	0.28984	-1.78667	0.0665431	1	2	179618646	179620806	+	1905	ENSMUSG00000085704	4921531C22Rik
MSTRG.22915.6	38.3593	0	76.7186	Inf	Inf	0.0668519	1	8	65221173	65228444	-	7130	MSTRG.22915	MSTRG.22915
MSTRG.12013.10	51.9945	0	103.989	Inf	Inf	0.0668656	1	19	31238547	31260869	-	22279	MSTRG.12013	MSTRG.12013
MSTRG.21486.1	1368.75	793.02	1944.47	2.45199	1.29395	0.0670554	1	7	74931140	74942936	-	10647	MSTRG.21486	MSTRG.21486
MSTRG.17866.4	50.0001	0	100	Inf	Inf	0.0674102	1	5	57904019	57908374	+	4333	MSTRG.17866	MSTRG.17866
ENSMUST00000209194	24.6524	10.1937	39.1111	3.83677	1.93989	0.0674301	1	7	28508729	28509922	-	592	ENSMUSG00000109420	Gm44702
MSTRG.18737.2	54.7442	109.488	0	0	-Inf	0.0674372	1	5	131729254	131735724	-	5167	MSTRG.18737	MSTRG.18737
ENSMUST00000225995	316.892	461.586	172.197	0.373055	-1.42254	0.0674381	1	8	57757299	57768869	-	1946	ENSMUSG00000100510	Hand2os1
ENSMUST00000203716	4.5521	0	9.10419	Inf	Inf	0.0674985	1	6	66428933	66442683	-	1787	ENSMUSG00000107479	2610300M13Rik
ENSMUST00000245857	120.074	65.0134	175.134	2.69382	1.42965	0.0680564	1	17	95067370	95142228	-	1983	ENSMUSG00000066057	Gm1976
MSTRG.20033.40	1052.07	1498.25	605.902	0.404407	-1.30612	0.0681475	1	6	99124497	99412306	-	15863	MSTRG.20033	MSTRG.20033
MSTRG.4433.31	48.6063	0	97.2127	Inf	Inf	0.0683463	1	11	113032439	113055346	-	6664	MSTRG.4433	MSTRG.4433
ENSMUST00000246341	46.4445	82.2924	10.5965	0.128767	-2.95717	0.0683471	1	11	112934941	113063873	-	1906	ENSMUSG00000087259	2610035D17Rik
MSTRG.11493.2	2037.26	865.585	3208.93	3.70724	1.89034	0.0684997	1	18	78965957	79088748	-	29137	MSTRG.11493	MSTRG.11493
ENSMUST00000155101	35.5087	56.0448	14.9727	0.267156	-1.90425	0.0686691	1	7	96440640	96450756	-	1935	ENSMUSG00000053049	Gm15413
MSTRG.14250.2	49.1455	0	98.2909	Inf	Inf	0.06873	1	2	169749667	169753386	+	3680	MSTRG.14250	MSTRG.14250
MSTRG.4674.13	52.4789	104.958	0	0	-Inf	0.0688465	1	12	3925358	3935448	+	9836	MSTRG.4674	MSTRG.4674
ENSMUST00000183333	39.7815	0	79.5631	Inf	Inf	0.0688708	1	16	77033205	77160567	+	3422	ENSMUSG00000090386	Mir99ahg
ENSMUST00000245752	65.5315	98.8053	32.2576	0.326477	-1.61495	0.0690837	1	15	32779002	32783153	+	803	ENSMUSG00000115317	Gm32618
ENSMUST00000245187	42.4238	19.7806	65.0669	3.28943	1.71784	0.0694485	1	X	74769984	74808288	-	2513	ENSMUSG00000087396	4933407K13Rik
ENSMUST00000186011	48.0771	0	96.1541	Inf	Inf	0.0694708	1	7	39201949	39214634	+	430	ENSMUSG00000108621	Gm33989
MSTRG.21998.6	249.293	412.6	85.9867	0.208402	-2.26256	0.0695035	1	7	115896722	115902950	-	3808	MSTRG.21998	MSTRG.21998
MSTRG.13137.4	1263.02	785.725	1740.32	2.21492	1.14725	0.0698823	1	2	59868375	59900659	-	32238	MSTRG.13137	MSTRG.13137
ENSMUST00000195543	4.37125	0	8.7425	Inf	Inf	0.0700032	1	1	25647331	25650265	-	2935	ENSMUSG00000103889	Gm37011
ENSMUST00000211191	4305.86	6086.99	2524.73	0.414775	-1.2696	0.0701966	1	8	57768206	57771859	-	3654	ENSMUSG00000100510	Hand2os1
ENSMUST00000181149	459.459	265.429	653.489	2.46201	1.29984	0.0704109	1	17	45744778	45753470	+	4897	ENSMUSG00000097119	B230354K17Rik
MSTRG.12227.1	1196.89	739.292	1654.49	2.23794	1.16217	0.070476	1	19	46193787	46201031	+	7219	MSTRG.12227	MSTRG.12227
MSTRG.12117.6	5.66434	11.0372	0.29144	0.0264051	-5.24304	0.0705361	1	19	40496804	40533986	+	436	MSTRG.12117	MSTRG.12117
ENSMUST00000202276	4.39811	8.79622	0	0	-Inf	0.0706187	1	5	114853615	114854181	-	567	ENSMUSG00000107340	Gm42789
ENSMUST00000223686	4.48425	8.9685	0	0	-Inf	0.0706242	1	13	27152474	27242005	-	3082	ENSMUSG00000114646	Gm47888
ENSMUST00000129988	4.48425	8.9685	0	0	-Inf	0.0706242	1	4	7560688	7573801	+	1077	ENSMUSG00000086070	8430436N08Rik
ENSMUST00000241539	19.6075	33.3861	5.8288	0.174587	-2.51798	0.0706563	1	10	90959268	90960972	+	1705	ENSMUSG00000120133	ENSMUSG00000120133
ENSMUST00000242809	4.41888	0	8.83775	Inf	Inf	0.0711414	1	18	25887441	25912670	+	1244	ENSMUSG00000120137	ENSMUSG00000120137
ENSMUST00000222845	18.0712	32.3218	3.82071	0.118209	-3.08059	0.071446	1	12	111909122	111910845	-	779	ENSMUSG00000113769	5033406O09Rik
ENSMUST00000134818	20.444	4.53343	36.3545	8.0192	3.00346	0.071492	1	11	116562697	116566624	+	1080	ENSMUSG00000020812	Snhg16
ENSMUST00000241629	8.53423	17.0685	0	0	-Inf	0.071619	1	18	34884829	34891718	+	2597	ENSMUSG00000097755	2010110K18Rik
ENSMUST00000232440	4.54053	9.08105	0	0	-Inf	0.071652	1	17	4902288	4943262	-	828	ENSMUSG00000116813	4930579D07Rik
ENSMUST00000185761	4.54053	9.08105	0	0	-Inf	0.071652	1	1	132202454	132208149	-	359	ENSMUSG00000101549	Gm29630
ENSMUST00000247112	48.1372	96.2743	0	0	-Inf	0.0718167	1	2	75078803	75145713	+	1502	ENSMUSG00000100303	2600014E21Rik
MSTRG.12625.18	375.817	120.437	631.197	5.24088	2.38981	0.0721295	1	2	14782821	14785737	+	2807	MSTRG.12625	MSTRG.12625
ENSMUST00000190941	4.42609	8.85217	0	0	-Inf	0.0722769	1	9	50400099	50416105	-	1119	ENSMUSG00000101304	Plet1os
ENSMUST00000173575	77.5922	39.5025	115.682	2.92847	1.55015	0.0726894	1	7	7369495	7371802	-	2308	ENSMUSG00000121471	ENSMUSG00000121471
ENSMUST00000243670	31.8469	51.2633	12.4305	0.242483	-2.04404	0.0727117	1	16	90524358	90525046	+	689	ENSMUSG00000120489	ENSMUSG00000120489
ENSMUST00000247230	5.30703	10.6141	0	0	-Inf	0.0730363	1	11	69575322	69590214	+	423	ENSMUSG00000085890	Tnfsf13os
MSTRG.21684.2	3085.65	919.053	5252.24	5.71484	2.51471	0.0730367	1	7	92390875	92426790	+	35833	MSTRG.21684	MSTRG.21684
ENSMUST00000128131	283.956	126.722	441.19	3.48155	1.79973	0.0730824	1	4	132035987	132038337	+	1787	ENSMUSG00000086290	Snhg12
ENSMUST00000181209	12.554	3.0916	22.0163	7.12134	2.83215	0.0732308	1	5	22755442	23012848	+	2380	ENSMUSG00000097207	6030443J06Rik
ENSMUST00000194958	63.0626	31.1305	94.9946	3.0515	1.60952	0.0732638	1	6	40003828	40005541	+	1714	ENSMUSG00000103331	Gm37995
ENSMUST00000247519	69.7958	103.798	35.794	0.344844	-1.53598	0.073469	1	7	142129268	142131882	-	1939	ENSMUSG00000000031	H19
MSTRG.24259.4	5491.85	2560.14	8423.56	3.29027	1.71821	0.073494	1	9	45955475	46016536	+	61035	MSTRG.24259	MSTRG.24259
ENSMUST00000161319	38.4285	76.857	0	0	-Inf	0.0734974	1	3	79458621	79459500	-	637	ENSMUSG00000089746	Gm3513
ENSMUST00000221638	16.1419	3.59168	28.6921	7.98851	2.99793	0.0736444	1	13	9371463	9373015	+	1553	ENSMUSG00000113922	Gm48887
ENSMUST00000243785	4.72307	0	9.44615	Inf	Inf	0.0738951	1	5	111941227	111955165	+	2202	ENSMUSG00000105376	Gm36535
ENSMUST00000245617	16.9078	5.14274	28.6728	5.5754	2.47908	0.0740473	1	5	24055594	24059938	+	1840	ENSMUSG00000097180	2700038G22Rik
MSTRG.19215.2	41.115	0	82.2301	Inf	Inf	0.0741548	1	6	21367139	21393426	+	26256	MSTRG.19215	MSTRG.19215
ENSMUST00000241087	4.40324	0	8.80648	Inf	Inf	0.0742566	1	18	34884829	34891742	+	1009	ENSMUSG00000097755	2010110K18Rik
MSTRG.24571.18	44.5505	89.1009	0	0	-Inf	0.0745862	1	9	68645038	68660143	+	15059	MSTRG.24571	MSTRG.24571
MSTRG.876.1	691.559	1040.12	343.001	0.329771	-1.60046	0.0745977	1	1	119073506	119080435	-	6876	MSTRG.876	MSTRG.876
ENSMUST00000243059	15.5954	4.35585	26.835	6.16068	2.62309	0.0746012	1	2	147871252	147882150	-	600	ENSMUSG00000086141	9030622O22Rik
ENSMUST00000151331	213.453	306.467	120.438	0.392989	-1.34744	0.0746758	1	2	158195620	158203501	-	3100	ENSMUSG00000085385	Snhg17
MSTRG.25417.3	41.5082	73.2603	9.75611	0.133171	-2.90865	0.0749629	1	X	33282896	33283597	-	664	MSTRG.25417	MSTRG.25417
MSTRG.11657.1	36.8471	73.6941	0	0	-Inf	0.0750176	1	19	5501650	5503130	-	1169	MSTRG.11657	MSTRG.11657
ENSMUST00000241510	59.7634	29.039	90.4877	3.11607	1.63973	0.0752743	1	8	85391725	85392665	+	941	ENSMUSG00000120095	ENSMUSG00000120095
ENSMUST00000209330	4.50491	9.00982	0	0	-Inf	0.0754462	1	7	101174583	101187537	-	1317	ENSMUSG00000110301	Gm35363
ENSMUST00000160661	4.50491	9.00982	0	0	-Inf	0.0754462	1	14	26077729	26104404	+	739	ENSMUSG00000021874	4933413J09Rik
ENSMUST00000199400	7.65999	14.267	1.05299	0.0738061	-3.76012	0.0756197	1	3	59177207	59178729	+	1523	ENSMUSG00000104550	Gm43589
MSTRG.21914.15	1027.32	565.564	1489.08	2.63291	1.39666	0.0756312	1	7	109205745	109212562	-	6652	MSTRG.21914	MSTRG.21914
ENSMUST00000244284	62.5546	93.3981	31.7111	0.339527	-1.5584	0.076023	1	8	57759907	57773901	-	1038	ENSMUSG00000100510	Hand2os1
ENSMUST00000238810	35.7401	71.4801	0	0	-Inf	0.0761402	1	12	109644522	109660275	+	5167	ENSMUSG00000098202	B830012L14Rik
ENSMUST00000241888	4.96977	0	9.93955	Inf	Inf	0.0761801	1	13	28644765	29069613	-	1493	ENSMUSG00000085936	2610307P16Rik
ENSMUST00000241012	32.2041	0	64.4082	Inf	Inf	0.0763139	1	X	102537178	102546848	+	512	ENSMUSG00000097571	Jpx
ENSMUST00000215885	4.47428	8.94856	0	0	-Inf	0.0763336	1	9	41716708	41749714	+	6542	ENSMUSG00000110981	Gm35940
ENSMUST00000130625	19.8511	32.7336	6.96865	0.21289	-2.23182	0.076342	1	X	151151569	151199694	+	876	ENSMUSG00000084885	3010001F23Rik
ENSMUST00000192253	4.20696	8.41391	0	0	-Inf	0.0764145	1	6	52233198	52234440	-	1243	ENSMUSG00000102373	9530018H14Rik
ENSMUST00000101255	8.65792	17.3158	0	0	-Inf	0.0767789	1	11	50975914	50982660	+	1148	ENSMUSG00000072982	9230009I02Rik
ENSMUST00000177248	415.903	260.054	571.752	2.19859	1.13658	0.077044	1	11	83182554	83183117	+	431	ENSMUSG00000093483	AA465934
ENSMUST00000181955	35.5198	7.44745	63.5922	8.53879	3.09403	0.0771044	1	9	41491056	41504125	+	3985	ENSMUSG00000074415	Mir100hg
ENSMUST00000227212	224.211	369.517	78.9046	0.213535	-2.22746	0.0774412	1	14	44042153	44049840	-	2385	ENSMUSG00000115354	Gm49083
ENSMUST00000180419	48.3234	83.8263	12.8206	0.152942	-2.70894	0.0775086	1	9	21982328	21997418	+	1415	ENSMUSG00000096981	Gm16845
MSTRG.11749.28	37.4565	0	74.913	Inf	Inf	0.0775947	1	19	7276105	7281896	-	5634	MSTRG.11749	MSTRG.11749
ENSMUST00000160588	38.2836	0	76.5672	Inf	Inf	0.077623	1	1	97958841	97963400	-	3469	ENSMUSG00000089706	B230216N24Rik
ENSMUST00000166507	4.32921	8.65842	0	0	-Inf	0.0778367	1	9	66741981	66742816	+	628	ENSMUSG00000091745	Gm17098
ENSMUST00000192689	128.534	53.3542	203.715	3.81815	1.93287	0.0779395	1	4	131605939	131610548	+	4610	ENSMUSG00000102602	A930004J17Rik
ENSMUST00000182158	306.178	439.214	173.142	0.394209	-1.34297	0.0780245	1	1	137894269	137897656	+	3388	ENSMUSG00000098206	Mir181a-1hg
ENSMUST00000199508	4.27387	0	8.54774	Inf	Inf	0.0781528	1	5	107540597	107551346	-	662	ENSMUSG00000106396	Gm42902
MSTRG.20494.39	36.7596	0	73.5193	Inf	Inf	0.0783064	1	6	144339324	144349089	-	9555	MSTRG.20494	MSTRG.20494
ENSMUST00000187561	296.168	421.785	170.551	0.404356	-1.3063	0.0784875	1	1	137826327	137827467	+	1141	ENSMUSG00000098243	Gm4258
ENSMUST00000227448	11.6866	3.02037	20.3528	6.73852	2.75243	0.0785357	1	14	52439619	52450663	+	643	ENSMUSG00000097533	Gm26590
ENSMUST00000241435	4.30284	8.60569	0	0	-Inf	0.0786578	1	7	98016206	98064831	-	784	ENSMUSG00000108449	Gm44507
ENSMUST00000246147	9.21095	0	18.4219	Inf	Inf	0.0787943	1	17	43450543	43468823	-	1207	ENSMUSG00000117011	E130008D07Rik
MSTRG.22861.69	6635.4	9286.74	3984.05	0.429004	-1.22094	0.0790015	1	8	57757318	57774021	-	3256	MSTRG.22861	MSTRG.22861
ENSMUST00000246540	4.24466	0	8.48932	Inf	Inf	0.0790701	1	4	117834812	117851195	+	651	ENSMUSG00000086554	9530034E10Rik
ENSMUST00000207739	4.38122	8.76244	0	0	-Inf	0.0791173	1	7	66091346	66093998	+	2335	ENSMUSG00000109114	Gm44753
ENSMUST00000223781	4.23925	0	8.47849	Inf	Inf	0.0792417	1	13	99143607	99158203	+	974	ENSMUSG00000114414	A930014D07Rik
ENSMUST00000206930	29.5811	0	59.1623	Inf	Inf	0.0795213	1	7	115933490	115934371	+	571	ENSMUSG00000108738	Gm44777
ENSMUST00000188813	20.0923	33.4251	6.75941	0.202225	-2.30596	0.0797162	1	10	37015398	37019362	+	3965	ENSMUSG00000046463	5930403N24Rik
ENSMUST00000243561	26.1828	46.0193	6.34629	0.137905	-2.85825	0.0804308	1	1	191660729	191662345	+	728	ENSMUSG00000120472	ENSMUSG00000120472
ENSMUST00000244750	45.095	69.2964	20.8936	0.30151	-1.72972	0.0804831	1	6	35110785	35129206	+	1879	ENSMUSG00000120052	ENSMUSG00000120052
MSTRG.23709.6	84.7484	169.141	0.356126	0.0021055	-8.89162	0.0807011	1	8	123731684	123760014	-	28308	MSTRG.23709	MSTRG.23709
ENSMUST00000241791	21.1284	7.92282	34.3341	4.33357	2.11556	0.0807473	1	15	61911072	62121376	+	1651	ENSMUSG00000097039	Pvt1
MSTRG.22670.18	29.3019	58.6038	0	0	-Inf	0.0807762	1	8	25723840	25730809	-	6718	MSTRG.22670	MSTRG.22670
MSTRG.20000.29	1946.51	878.55	3014.47	3.43119	1.77871	0.0812312	1	6	93947149	94012120	-	23281	MSTRG.20000	MSTRG.20000
ENSMUST00000209104	4.25752	0	8.51504	Inf	Inf	0.0816242	1	7	90789172	90791478	+	2307	ENSMUSG00000108819	Gm45177
MSTRG.14247.8	10701	77.8058	21324.1	274.069	8.09839	0.0818452	1	2	169525252	169634145	+	108450	MSTRG.14247	MSTRG.14247
MSTRG.18237.7	518.315	759.183	277.448	0.365456	-1.45223	0.0820194	1	5	107393322	107398291	-	4920	MSTRG.18237	MSTRG.18237
ENSMUST00000220800	68.2965	112.023	24.5701	0.21933	-2.18882	0.0820238	1	12	110241818	110244507	-	565	ENSMUSG00000113581	Dio3os
MSTRG.17405.2	234.634	342.57	126.699	0.369848	-1.43499	0.0822343	1	5	15818775	15843864	-	1525	MSTRG.17405	MSTRG.17405
ENSMUST00000180676	4.14606	0	8.29212	Inf	Inf	0.0822752	1	9	119721769	119723929	-	585	ENSMUSG00000097223	Gm2449
MSTRG.18739.2	36.4332	72.8664	0	0	-Inf	0.0822768	1	5	131883189	131906858	-	18838	MSTRG.18739	MSTRG.18739
ENSMUST00000242687	12.1615	21.2472	3.07577	0.144761	-2.78825	0.0823221	1	11	68581099	68582616	-	1518	ENSMUSG00000120346	ENSMUSG00000120346
MSTRG.12315.10	32.9269	0	65.8537	Inf	Inf	0.0826091	1	19	55499560	55507433	+	7579	MSTRG.12315	MSTRG.12315
MSTRG.24033.1	1486.25	516.346	2456.15	4.75679	2.24999	0.0828038	1	9	31944054	31970134	+	23658	MSTRG.24033	MSTRG.24033
MSTRG.23845.3	35.8669	71.7338	0	0	-Inf	0.0829072	1	9	13442997	13452855	+	9751	MSTRG.23845	MSTRG.23845
ENSMUST00000127678	25.521	9.66054	41.3814	4.28355	2.09881	0.0831162	1	4	94348510	94365462	-	1797	ENSMUSG00000087128	Gm12655
ENSMUST00000207056	4.25443	8.50885	0	0	-Inf	0.0831345	1	7	88987578	88995496	+	504	ENSMUSG00000109327	Gm44995
ENSMUST00000181093	15.2486	25.9367	4.5604	0.175828	-2.50776	0.0833785	1	3	152372550	152387069	+	1853	ENSMUSG00000097745	AI115009
ENSMUST00000127006	328.66	196.907	460.413	2.33823	1.22542	0.0834394	1	2	167395234	167449765	+	2019	ENSMUSG00000085596	Gm11476
ENSMUST00000245184	27.3973	54.7945	0	0	-Inf	0.0834525	1	16	77126484	77259475	+	1427	ENSMUSG00000090386	Mir99ahg
ENSMUST00000246413	24.5881	8.79056	40.3856	4.5942	2.19981	0.0835073	1	15	61909852	62121361	+	1312	ENSMUSG00000097039	Pvt1
ENSMUST00000238253	75.5218	32.4181	118.626	3.65924	1.87154	0.0835317	1	12	109599625	109628150	+	4184	ENSMUSG00000097451	Rian
MSTRG.21513.5	32.0558	0	64.1116	Inf	Inf	0.0836911	1	7	78545688	78551977	+	4138	MSTRG.21513	MSTRG.21513
ENSMUST00000241230	21.7469	7.98929	35.5046	4.44402	2.15187	0.0837529	1	X	104082232	104113728	-	1769	ENSMUSG00000087174	5530601H04Rik
ENSMUST00000181331	26.521	0	53.0421	Inf	Inf	0.0838357	1	3	9468128	9502293	+	2809	ENSMUSG00000097365	C030034L19Rik
MSTRG.21052.14	38.7122	60.331	17.0933	0.283326	-1.81946	0.0838639	1	7	30751133	30755133	-	546	MSTRG.21052	MSTRG.21052
ENSMUST00000186855	29.0981	58.1962	0	0	-Inf	0.0841434	1	7	39098942	39126837	+	2480	ENSMUSG00000121502	ENSMUSG00000121502
ENSMUST00000243734	185.666	68.5966	302.736	4.41329	2.14185	0.0842911	1	15	61909883	62131937	+	2488	ENSMUSG00000097039	Pvt1
MSTRG.3919.14	26.8112	53.6224	0	0	-Inf	0.0843316	1	11	83933387	83936031	+	2532	MSTRG.3919	MSTRG.3919
ENSMUST00000204271	48.4141	74.2865	22.5417	0.303443	-1.7205	0.0843534	1	6	140901335	140989860	+	2300	ENSMUSG00000107638	Gm30524
ENSMUST00000188137	9.97392	18.1992	1.74864	0.0960832	-3.37957	0.0845695	1	15	103003604	103010590	-	1729	ENSMUSG00000101356	Gm28876
MSTRG.6907.5	599.31	345.515	853.106	2.46909	1.30398	0.084765	1	13	112949517	112975318	+	25766	MSTRG.6907	MSTRG.6907
ENSMUST00000243381	4.11362	8.22725	0	0	-Inf	0.0849046	1	13	74728762	74739510	-	869	ENSMUSG00000113204	Gm46430
MSTRG.22240.12	31.0105	0	62.021	Inf	Inf	0.0850479	1	7	130047510	130064564	-	16665	MSTRG.22240	MSTRG.22240
ENSMUST00000226662	4.6313	0	9.26261	Inf	Inf	0.0851008	1	14	103224848	103271239	-	1061	ENSMUSG00000114980	4933432I03Rik
ENSMUST00000243866	16.5424	28.4347	4.65008	0.163535	-2.61233	0.0851925	1	11	120105908	120107463	-	1556	ENSMUSG00000086750	Gm11770
ENSMUST00000146314	17.5337	33.9991	1.06838	0.0314237	-4.992	0.0853288	1	1	39586651	39591083	-	1832	ENSMUSG00000085894	Gm15832
ENSMUST00000245762	126.491	59.4192	193.563	3.25759	1.7038	0.0853345	1	8	58105725	58107773	+	1266	ENSMUSG00000110419	AW046200
ENSMUST00000172972	8.71694	16.0094	1.42451	0.0889794	-3.49038	0.08534	1	17	49734966	49736268	-	799	ENSMUSG00000092268	Gm20540
MSTRG.10081.2	33.7904	67.5808	0	0	-Inf	0.0853503	1	17	28463237	28467239	+	3965	MSTRG.10081	MSTRG.10081
ENSMUST00000242504	25.501	0	51.002	Inf	Inf	0.0854397	1	2	115898451	115899366	+	710	ENSMUSG00000086308	G630016G05Rik
ENSMUST00000211969	19.6845	32.3893	6.97969	0.215493	-2.21428	0.0857481	1	8	105168903	105170418	+	1516	ENSMUSG00000110630	K230015D01Rik
ENSMUST00000242069	4.08726	8.17452	0	0	-Inf	0.0858271	1	8	35272083	35273470	+	1388	ENSMUSG00000120243	ENSMUSG00000120243
ENSMUST00000223991	4.1699	8.3398	0	0	-Inf	0.0859666	1	14	67714322	67739528	+	2151	ENSMUSG00000114744	Gm38409
MSTRG.7419.11	27.833	55.6659	0	0	-Inf	0.0859779	1	14	48359860	48371680	+	11689	MSTRG.7419	MSTRG.7419
ENSMUST00000223799	1264.44	1801.69	727.185	0.403612	-1.30896	0.0861484	1	8	57759193	57767683	-	1152	ENSMUSG00000100510	Hand2os1
MSTRG.12386.4	2609.38	549.258	4669.5	8.50147	3.08771	0.086189	1	2	3126954	3174138	+	47152	MSTRG.12386	MSTRG.12386
MSTRG.2861.20	27.5167	55.0334	0	0	-Inf	0.0864558	1	10	128657789	128667409	+	6652	MSTRG.2861	MSTRG.2861
ENSMUST00000244602	18.2415	31.4973	4.98577	0.158292	-2.65934	0.0867263	1	2	173437891	173501356	-	1962	ENSMUSG00000121504	Ppp4r1l-ps
ENSMUST00000236639	5.42068	10.5499	0.29144	0.0276248	-5.17789	0.0868037	1	18	65482228	65501895	+	786	ENSMUSG00000118163	Gm41757
MSTRG.19377.5	24.6267	0	49.2533	Inf	Inf	0.0868914	1	6	39137098	39142030	-	4714	MSTRG.19377	MSTRG.19377
MSTRG.24571.45	24.6267	0	49.2533	Inf	Inf	0.0868914	1	9	68907694	68923471	+	15714	MSTRG.24571	MSTRG.24571
ENSMUST00000127450	55.6543	27.1569	84.1516	3.09871	1.63167	0.0869722	1	11	119711638	119725340	-	1323	ENSMUSG00000085081	Rptoros
ENSMUST00000234040	180.937	260.949	100.925	0.386761	-1.37049	0.0870768	1	17	29680169	29710899	-	3417	ENSMUSG00000097125	Gm26885
ENSMUST00000222493	4.13733	8.27467	0	0	-Inf	0.0870923	1	13	44663034	44664513	+	911	ENSMUSG00000113492	Gm47792
ENSMUST00000234076	4.13733	8.27467	0	0	-Inf	0.0870923	1	17	84386088	84397303	+	1789	ENSMUSG00000117571	4933433H22Rik
ENSMUST00000181578	25.0531	50.1062	0	0	-Inf	0.0871473	1	10	127031118	127038512	+	2396	ENSMUSG00000097331	F420014N23Rik
MSTRG.14627.11	4706.82	6555.01	2858.63	0.436099	-1.19727	0.0871887	1	3	41520408	41535290	+	14765	MSTRG.14627	MSTRG.14627
ENSMUST00000194683	105.126	155.316	54.9354	0.3537	-1.4994	0.0871919	1	2	14154631	14158108	+	3478	ENSMUSG00000103901	Gm37499
ENSMUST00000217967	11455.6	6908.49	16002.7	2.31638	1.21187	0.0872455	1	12	8341024	8343694	-	2671	ENSMUSG00000112441	Gm48898
ENSMUST00000243515	30.0927	0	60.1854	Inf	Inf	0.0872501	1	10	105410449	105419731	+	3554	ENSMUSG00000085282	Gm15663
ENSMUST00000232399	81.0393	118.176	43.9025	0.371501	-1.42856	0.0878114	1	16	34772396	34779248	-	3493	ENSMUSG00000116665	E130310I04Rik
ENSMUST00000197043	92.3404	133.31	51.3711	0.385352	-1.37575	0.0878726	1	5	132015388	132022223	-	6836	ENSMUSG00000106320	Gm42992
ENSMUST00000197593	424.795	259.973	589.617	2.26799	1.18142	0.0881165	1	5	16312127	16314778	+	2652	ENSMUSG00000105526	Gm43490
MSTRG.24571.8	1536.95	15.4794	3058.41	197.58	7.62629	0.0882673	1	9	68591632	68617067	+	25368	MSTRG.24571	MSTRG.24571
ENSMUST00000202739	44.1106	66.8336	21.3875	0.320011	-1.64381	0.0882784	1	13	53554306	53556970	+	2665	ENSMUSG00000107008	Gm2762
ENSMUST00000218725	4.19361	8.38722	0	0	-Inf	0.0883653	1	10	99238652	99249134	+	757	ENSMUSG00000044633	B530045E10Rik
ENSMUST00000225455	4.19361	8.38722	0	0	-Inf	0.0883653	1	13	41330364	41332506	+	906	ENSMUSG00000114388	Gm48510
ENSMUST00000242190	4.19361	8.38722	0	0	-Inf	0.0883653	1	13	98666604	98672439	-	2286	ENSMUSG00000120268	ENSMUSG00000120268
ENSMUST00000200108	385.82	222.925	548.716	2.46144	1.2995	0.0884584	1	3	135577874	135581718	+	3845	ENSMUSG00000105681	Gm43428
ENSMUST00000180649	23.0024	37.4058	8.59895	0.229883	-2.12103	0.0886232	1	15	95685737	95689523	-	2618	ENSMUSG00000097643	A130051J06Rik
ENSMUST00000133772	24.1741	48.3481	0	0	-Inf	0.0886663	1	4	94964053	95026022	+	635	ENSMUSG00000087366	Junos
ENSMUST00000241438	47.5066	82.1213	12.892	0.156987	-2.67128	0.0887621	1	8	85391750	85395854	+	1150	ENSMUSG00000120095	ENSMUSG00000120095
MSTRG.10976.15	24.0275	48.0551	0	0	-Inf	0.0889274	1	18	15186721	15191893	-	5125	MSTRG.10976	MSTRG.10976
ENSMUST00000234374	23.4609	0	46.9218	Inf	Inf	0.0889486	1	18	4399328	4400910	+	384	ENSMUSG00000117579	Gm50023
ENSMUST00000247508	11.6501	2.84655	20.4536	7.18538	2.84506	0.0890233	1	1	160862736	160866109	+	904	ENSMUSG00000053332	Gas5
ENSMUST00000207222	4.16298	8.32596	0	0	-Inf	0.0894286	1	7	131963104	131967592	-	569	ENSMUSG00000109137	Gm34908
ENSMUST00000062252	36.9587	57.6323	16.2851	0.282569	-1.82332	0.0897813	1	13	98452930	98454149	+	1220	ENSMUSG00000048603	Gm9828
MSTRG.24571.35	30.3925	60.785	0	0	-Inf	0.0898657	1	9	68744594	68779701	+	34856	MSTRG.24571	MSTRG.24571
ENSMUST00000143202	4.15018	8.30036	0	0	-Inf	0.0898781	1	2	164019504	164038484	+	1928	ENSMUSG00000085649	A730032A03Rik
ENSMUST00000202340	19.974	33.5589	6.38911	0.190385	-2.39301	0.0899384	1	5	149300177	149300998	+	480	ENSMUSG00000107271	BC028471
ENSMUST00000222963	4.14708	8.29416	0	0	-Inf	0.0899874	1	13	33746469	33753300	-	2163	ENSMUSG00000112963	Gm6093
MSTRG.20494.30	27.5262	0	55.0523	Inf	Inf	0.0901043	1	6	144294349	144300037	-	5617	MSTRG.20494	MSTRG.20494
ENSMUST00000148089	72.3861	116.084	28.6878	0.247129	-2.01667	0.0901865	1	2	12305757	12316111	+	2754	ENSMUSG00000086843	E030013I19Rik
ENSMUST00000140116	9.05372	16.5209	1.58657	0.0960345	-3.3803	0.0904865	1	1	69131072	69145899	-	480	ENSMUSG00000087514	Gm16076
MSTRG.15734.14	23.002	46.004	0	0	-Inf	0.0908224	1	3	153409221	153416057	-	6635	MSTRG.15734	MSTRG.15734
ENSMUST00000181530	169.397	98.9621	239.831	2.42347	1.27707	0.0909283	1	8	121781621	121809771	-	2380	ENSMUSG00000097336	Fendrr
ENSMUST00000181501	88.6271	130.272	46.9823	0.360648	-1.47134	0.0909389	1	7	16605272	16608811	-	2242	ENSMUSG00000097842	9330104G04Rik
ENSMUST00000247445	17.3769	33.7085	1.0453	0.0310099	-5.01113	0.0911865	1	6	17198106	17205695	+	1789	ENSMUSG00000085171	D830026I12Rik
ENSMUST00000197148	215.978	304.369	127.586	0.419183	-1.25435	0.0915414	1	3	145357824	145383764	+	1264	ENSMUSG00000097183	Gm17501
ENSMUST00000207861	8.62152	15.5009	1.74216	0.112391	-3.1534	0.0915481	1	7	120274196	120275917	-	591	ENSMUSG00000097343	9030407P20Rik
MSTRG.22981.8	430.712	724.672	136.753	0.18871	-2.40576	0.0915965	1	8	70880331	70892032	-	11586	MSTRG.22981	MSTRG.22981
ENSMUST00000149817	61.3579	8.99995	113.716	12.6352	3.65937	0.0919935	1	4	43504428	43508724	-	404	ENSMUSG00000087142	Gm12454
ENSMUST00000147173	194.524	296.148	92.901	0.313698	-1.67255	0.0921326	1	7	48531047	48537643	+	2678	ENSMUSG00000085995	Gm2788
ENSMUST00000226812	105.015	56.237	153.792	2.73471	1.45139	0.0924536	1	15	37893239	37899960	-	2265	ENSMUSG00000115326	Gm35019
ENSMUST00000181085	48.8755	74.1936	23.5575	0.317513	-1.65511	0.0925545	1	12	111393308	111397380	-	3364	ENSMUSG00000097081	Gm10425
ENSMUST00000242981	25.9582	0	51.9164	Inf	Inf	0.092698	1	10	105410392	105419735	+	2650	ENSMUSG00000085282	Gm15663
MSTRG.14247.2	13984.3	5483.34	22485.3	4.10066	2.03585	0.0927767	1	2	169525236	169634145	+	108872	MSTRG.14247	MSTRG.14247
ENSMUST00000187764	104.415	57.9544	150.875	2.60334	1.38036	0.0928712	1	1	43784944	43785442	-	499	ENSMUSG00000100480	Gm29156
ENSMUST00000181255	28.316	56.6319	0	0	-Inf	0.0930089	1	15	77845874	77851326	+	4343	ENSMUSG00000097057	Gm17638
ENSMUST00000181527	132.546	75.3045	189.788	2.52028	1.33358	0.093233	1	12	109586809	109612713	+	1392	ENSMUSG00000097451	Rian
ENSMUST00000194923	10.5722	2.39068	18.7537	7.8445	2.97168	0.0933345	1	1	25836362	25839986	-	3625	ENSMUSG00000104132	Gm36952
ENSMUST00000067450	184.972	109.077	260.866	2.39158	1.25796	0.0934484	1	18	62884745	62889386	-	2101	ENSMUSG00000041789	2700046A07Rik
ENSMUST00000203186	120.148	170.859	69.4362	0.406395	-1.29905	0.0937759	1	6	88715174	88718346	+	3173	ENSMUSG00000107624	Gm44005
MSTRG.10139.13	13893.6	9094.14	18693	2.0555	1.03949	0.0937928	1	17	30283365	30306080	+	22633	MSTRG.10139	MSTRG.10139
ENSMUST00000246607	13.249	22.4987	3.99938	0.177761	-2.49199	0.0940183	1	9	114647930	114648153	-	224	ENSMUSG00000120946	ENSMUSG00000120946
ENSMUST00000225291	122.027	188.16	55.8948	0.29706	-1.75117	0.0941324	1	8	57759051	57773513	-	1455	ENSMUSG00000100510	Hand2os1
ENSMUST00000243675	28.7965	11.9809	45.6121	3.80707	1.92868	0.0941444	1	15	61911070	62121379	+	1366	ENSMUSG00000097039	Pvt1
ENSMUST00000240690	3.90174	0	7.80349	Inf	Inf	0.0941793	1	8	57941094	57963298	+	905	ENSMUSG00000096917	2500002B13Rik
ENSMUST00000143905	9.68545	1.58142	17.7895	11.2491	3.49173	0.0943029	1	12	20926428	20971054	-	881	ENSMUSG00000121318	ENSMUSG00000121318
ENSMUST00000198145	3.98243	0	7.96486	Inf	Inf	0.0944805	1	5	121973258	121973891	+	634	ENSMUSG00000104872	1700008B11Rik
MSTRG.1267.3	25.463	0	50.9261	Inf	Inf	0.0946006	1	1	161391612	161395905	-	4191	MSTRG.1267	MSTRG.1267
ENSMUST00000220765	4.09673	8.19346	0	0	-Inf	0.0953169	1	13	44339236	44369910	-	5020	ENSMUSG00000113186	A330076C08Rik
ENSMUST00000225514	132.256	189.679	74.8338	0.394529	-1.3418	0.0953445	1	8	57769887	57773789	-	1767	ENSMUSG00000100510	Hand2os1
ENSMUST00000065709	64.9746	34.2872	95.662	2.79002	1.48028	0.0956167	1	1	160862736	160866109	+	1316	ENSMUSG00000053332	Gas5
MSTRG.1791.14	639.307	195.191	1083.42	5.55057	2.47264	0.0957043	1	10	13894037	13923322	+	29172	MSTRG.1791	MSTRG.1791
ENSMUST00000247325	219.182	135.684	302.68	2.23077	1.15754	0.0957613	1	1	160862734	160866109	+	2742	ENSMUSG00000053332	Gas5
ENSMUST00000181747	3.94781	0	7.89561	Inf	Inf	0.095801	1	15	96129751	96152565	-	1365	ENSMUSG00000097619	4833422M21Rik
MSTRG.18727.18	26.617	53.234	0	0	-Inf	0.0958442	1	5	131748747	131757598	-	8814	MSTRG.18727	MSTRG.18727
MSTRG.23054.18	24.7508	0	49.5016	Inf	Inf	0.095907	1	8	73156616	73159717	-	3077	MSTRG.23054	MSTRG.23054
MSTRG.6194.17	24.7508	0	49.5016	Inf	Inf	0.095907	1	13	38048989	38055873	+	6792	MSTRG.6194	MSTRG.6194
ENSMUST00000232857	20.5113	41.0226	0	0	-Inf	0.0959877	1	17	13003769	13010547	-	254	ENSMUSG00000117030	Gm49959
ENSMUST00000245109	59.3761	20.3875	98.3647	4.82476	2.27046	0.0960444	1	13	28614561	29068689	-	2945	ENSMUSG00000085936	2610307P16Rik
MSTRG.10080.11	19.9636	0	39.9273	Inf	Inf	0.096139	1	17	28508392	28511886	+	3394	MSTRG.10080	MSTRG.10080
ENSMUST00000189744	3.92472	0	7.84945	Inf	Inf	0.0966952	1	7	30584456	30585871	+	928	ENSMUSG00000100029	D7Ertd128e
ENSMUST00000127942	3.92472	0	7.84945	Inf	Inf	0.0966952	1	2	165721945	165723976	+	435	ENSMUSG00000086820	Gm11465
ENSMUST00000242087	4.69678	9.39357	0	0	-Inf	0.0967466	1	11	110955728	110956847	-	1120	ENSMUSG00000120247	ENSMUSG00000120247
ENSMUST00000182953	89.4724	157.577	21.3676	0.135601	-2.88256	0.0968064	1	5	112361094	112377261	-	9163	ENSMUSG00000097767	Miat
MSTRG.25728.3	1685.02	508.11	2861.92	5.63249	2.49377	0.0971381	1	X	101026290	101048355	+	21936	MSTRG.25728	MSTRG.25728
MSTRG.1328.1	24.0385	0	48.0771	Inf	Inf	0.0972697	1	1	165396545	165461794	-	6594	MSTRG.1328	MSTRG.1328
ENSMUST00000199650	3.90777	0	7.81554	Inf	Inf	0.0973594	1	5	3674630	3675363	-	734	ENSMUSG00000105130	Gm43825
ENSMUST00000245213	40.2479	18.0282	62.4676	3.465	1.79286	0.0973965	1	6	6820545	6862830	-	3803	ENSMUSG00000090063	Dlx6os1
ENSMUST00000227597	4.03547	8.07094	0	0	-Inf	0.0976138	1	14	44217170	44224923	-	2947	ENSMUSG00000115724	Gm49087
MSTRG.10712.3	23.1708	0	46.3415	Inf	Inf	0.0979281	1	17	73246831	73248942	+	2085	MSTRG.10712	MSTRG.10712
ENSMUST00000101462	3.84885	7.69771	0	0	-Inf	0.0979874	1	11	23447783	23449192	+	858	ENSMUSG00000086459	1700030C12Rik
ENSMUST00000197498	3.9284	7.85679	0	0	-Inf	0.098177	1	3	135610105	135634762	+	632	ENSMUSG00000104710	Gm31243
ENSMUST00000181306	7.85473	14.4143	1.29513	0.0898504	-3.47633	0.0981891	1	15	103031497	103055255	-	1324	ENSMUSG00000097003	D930007P13Rik
ENSMUST00000161291	3.8854	0	7.7708	Inf	Inf	0.0982451	1	10	120225428	120228698	+	2250	ENSMUSG00000090191	9230105E05Rik
ENSMUST00000242164	201.298	282.096	120.501	0.427162	-1.22714	0.0983682	1	11	5712095	5734990	+	1738	ENSMUSG00000121496	Ube2d-ps
ENSMUST00000180700	7.209	14.418	0	0	-Inf	0.0984358	1	8	88199440	88250528	+	2314	ENSMUSG00000097248	Gm2694
MSTRG.3210.7	319	10.3049	627.696	60.9126	5.92867	0.0985103	1	11	44573943	44603188	+	28968	MSTRG.3210	MSTRG.3210
MSTRG.22240.14	20.7166	41.4332	0	0	-Inf	0.0991804	1	7	130047541	130059405	-	11763	MSTRG.22240	MSTRG.22240
ENSMUST00000238774	38.0249	17.4631	58.5868	3.3549	1.74627	0.0992503	1	12	109612564	109627423	+	1685	ENSMUSG00000097451	Rian
MSTRG.9516.3	19.0462	38.0924	0	0	-Inf	0.0994764	1	16	74067942	74074942	-	6957	MSTRG.9516	MSTRG.9516
ENSMUST00000238303	92.2651	52.4687	132.061	2.51695	1.33168	0.0997474	1	12	109604054	109610603	+	1912	ENSMUSG00000097451	Rian
ENSMUST00000181619	22.7921	0	45.5842	Inf	Inf	0.0998028	1	3	135141987	135143520	-	1406	ENSMUSG00000097032	4930539J05Rik
ENSMUST00000219324	14.2242	28.4485	0	0	-Inf	0.0998263	1	10	61332429	61335380	-	649	ENSMUSG00000112058	Gm47593
MSTRG.17866.1	4522.51	6765.72	2279.3	0.336889	-1.56965	0.0998424	1	5	57889175	57916850	+	25422	MSTRG.17866	MSTRG.17866
ENSMUST00000139701	10.5034	2.6528	18.3541	6.91876	2.79051	0.0998759	1	6	17076260	17171832	-	2225	ENSMUSG00000054556	Gm4876
ENSMUST00000185960	3.83923	0	7.67847	Inf	Inf	0.100108	1	9	85702355	85726376	-	2557	ENSMUSG00000056031	9330154J02Rik
ENSMUST00000220604	18.2085	6.26972	30.1473	4.8084	2.26556	0.100481	1	13	8603056	8607671	+	4616	ENSMUSG00000113742	Gm48262
MSTRG.22879.13	1102.28	623.121	1581.45	2.53794	1.34366	0.100685	1	8	59338142	59349725	-	11101	MSTRG.22879	MSTRG.22879
ENSMUST00000123949	32.184	49.037	15.331	0.312642	-1.67742	0.101102	1	11	59666112	59671147	-	500	ENSMUSG00000086536	Gm12264
MSTRG.25105.25	1657.77	723.173	2592.37	3.58471	1.84186	0.101132	1	9	116862296	116873692	-	11333	MSTRG.25105	MSTRG.25105
ENSMUST00000245365	22.0798	0	44.1597	Inf	Inf	0.101343	1	4	94940855	94955659	+	1344	ENSMUSG00000087366	Junos
ENSMUST00000114051	19.7677	39.5355	0	0	-Inf	0.101448	1	6	72676197	72682073	+	670	ENSMUSG00000079524	Gm15402
ENSMUST00000244841	16.2914	26.7874	5.7954	0.216348	-2.20857	0.101655	1	12	24731929	24733114	+	1186	ENSMUSG00000120079	ENSMUSG00000120079
MSTRG.23131.15	1204.53	1842.37	566.689	0.307588	-1.70093	0.101918	1	8	83083396	83130178	-	23228	MSTRG.23131	MSTRG.23131
ENSMUST00000242095	3.88373	0	7.76745	Inf	Inf	0.102011	1	17	95057519	95082565	+	1206	ENSMUSG00000121491	2700099C18Rik
ENSMUST00000241509	3.91914	7.83829	0	0	-Inf	0.102188	1	19	11269793	11277256	+	972	ENSMUSG00000097091	4930526L06Rik
ENSMUST00000185652	65.7766	95.5381	36.0151	0.376971	-1.40747	0.102603	1	13	64396451	64416922	+	2763	ENSMUSG00000097101	1810034E14Rik
ENSMUST00000138303	17.857	5.86038	29.8535	5.09413	2.34884	0.102657	1	2	135011493	135057536	-	2502	ENSMUSG00000085247	4930545L23Rik
ENSMUST00000124575	3.99985	7.99971	0	0	-Inf	0.102874	1	6	148561476	148579498	-	1723	ENSMUSG00000084909	4930528G23Rik
ENSMUST00000195368	3.73253	7.46506	0	0	-Inf	0.1029	1	2	115905646	115906577	-	932	ENSMUSG00000103562	2810405F15Rik
MSTRG.21448.16	20.906	0	41.8119	Inf	Inf	0.102908	1	7	69984244	69987621	-	3290	MSTRG.21448	MSTRG.21448
ENSMUST00000199939	10.5631	18.2771	2.84901	0.155879	-2.6815	0.102965	1	5	49105363	49107311	-	1949	ENSMUSG00000105974	Gm43318
ENSMUST00000128458	30.8632	12.4534	49.2731	3.95661	1.98426	0.103226	1	12	109515592	109525237	+	695	ENSMUSG00000021268	Meg3
ENSMUST00000181883	3.84982	0	7.69963	Inf	Inf	0.103399	1	6	115104561	115111796	-	1048	ENSMUSG00000097486	Gm17733
MSTRG.21310.1	18.0646	30.1705	5.95869	0.197501	-2.34007	0.103416	1	7	48531624	48532980	-	448	MSTRG.21310	MSTRG.21310
ENSMUST00000243638	17.727	6.4924	28.9616	4.46085	2.15732	0.10351	1	11	62493702	62495636	+	677	ENSMUSG00000086841	2410006H16Rik
ENSMUST00000246057	14.721	4.39528	25.0467	5.69853	2.51059	0.104147	1	15	61909869	62121379	+	1497	ENSMUSG00000097039	Pvt1
ENSMUST00000208485	30.8598	47.7372	13.9825	0.292905	-1.7715	0.104224	1	8	8385077	8392428	+	2159	ENSMUSG00000109056	Leat1
MSTRG.1333.1	16.7578	0	33.5156	Inf	Inf	0.104564	1	1	165570094	165587369	+	207	MSTRG.1333	MSTRG.1333
ENSMUST00000246271	20.2091	0	40.4182	Inf	Inf	0.104602	1	19	11024974	11033141	-	890	ENSMUSG00000075010	AW112010
ENSMUST00000205212	82.6198	39.7218	125.518	3.15992	1.65989	0.10482	1	6	86953511	86954159	+	649	ENSMUSG00000107688	Gm44091
MSTRG.1584.5	3856.21	5228.31	2484.1	0.475125	-1.07362	0.10503	1	1	186364964	186423809	-	23714	MSTRG.1584	MSTRG.1584
ENSMUST00000241921	4.94849	0.377546	9.51944	25.214	4.65615	0.105034	1	16	77297047	77488292	+	919	ENSMUSG00000090386	Mir99ahg
ENSMUST00000210935	5.13004	9.96864	0.29144	0.0292357	-5.09613	0.105221	1	8	88187097	88252180	+	1125	ENSMUSG00000097248	Gm2694
ENSMUST00000192691	28.0147	8.49755	47.5318	5.59359	2.48377	0.105249	1	8	106292983	106304741	+	766	ENSMUSG00000104168	Gm38250
MSTRG.24571.42	16.4664	0	32.9327	Inf	Inf	0.105446	1	9	68816774	68835197	+	18376	MSTRG.24571	MSTRG.24571
ENSMUST00000245759	7.22577	0	14.4515	Inf	Inf	0.105488	1	8	106862124	106865355	+	1552	ENSMUSG00000086390	1810019D21Rik
ENSMUST00000198488	183.554	107.972	259.136	2.40003	1.26305	0.105538	1	3	53019587	53020410	+	824	ENSMUSG00000105971	Gm43805
ENSMUST00000209955	130.297	185.504	75.0889	0.404783	-1.30478	0.105708	1	7	102107452	102108467	+	1016	ENSMUSG00000109940	Gm45399
ENSMUST00000246174	10.5848	18.5378	2.63187	0.141973	-2.81631	0.105728	1	3	117662669	117663036	+	368	ENSMUSG00000120861	ENSMUSG00000120861
ENSMUST00000243607	4.99544	9.69943	0.29144	0.0300471	-5.05663	0.1058	1	8	57785441	57793669	+	1957	ENSMUSG00000097910	Hdnr
ENSMUST00000190693	121.004	166.648	75.3601	0.452212	-1.14493	0.10618	1	7	24928148	24929688	+	1541	ENSMUSG00000090330	9130221H12Rik
ENSMUST00000132579	15.5285	31.0571	0	0	-Inf	0.106212	1	19	4493766	4497891	+	426	ENSMUSG00000087132	A930001C03Rik
MSTRG.23709.2	8616.53	11846.9	5386.19	0.454651	-1.13717	0.106273	1	8	123727888	123760014	-	32049	MSTRG.23709	MSTRG.23709
ENSMUST00000135394	3.87421	0	7.74841	Inf	Inf	0.106398	1	11	5712134	5734720	+	1276	ENSMUSG00000121496	Ube2d-ps
ENSMUST00000133160	3.77202	0	7.54404	Inf	Inf	0.106682	1	11	97170954	97173723	+	637	ENSMUSG00000086680	Gm11592
MSTRG.16076.12	21.3314	42.6627	0	0	-Inf	0.106688	1	4	44816101	44827233	+	11069	MSTRG.16076	MSTRG.16076
MSTRG.20235.44	5114.24	3396.08	6832.4	2.01185	1.00852	0.106783	1	6	121069945	121083552	-	13525	MSTRG.20235	MSTRG.20235
ENSMUST00000145090	16.0292	0	32.0584	Inf	Inf	0.106812	1	18	38734587	38778975	+	3867	ENSMUSG00000118257	9630014M24Rik
MSTRG.19507.13	19.338	0	38.676	Inf	Inf	0.106844	1	6	50179662	50193056	+	13374	MSTRG.19507	MSTRG.19507
ENSMUST00000236669	752.448	457.463	1047.43	2.28966	1.19513	0.107123	1	19	5041385	5043141	-	1757	ENSMUSG00000118364	Gm54420
ENSMUST00000184702	14.1613	23.7623	4.5604	0.191918	-2.38144	0.10725	1	8	87921716	87926478	-	3233	ENSMUSG00000099207	Gm10637
ENSMUST00000245848	3.79042	7.58084	0	0	-Inf	0.107597	1	11	118980152	118980451	+	300	ENSMUSG00000120794	ENSMUSG00000120794
ENSMUST00000181814	18.9896	0	37.9791	Inf	Inf	0.107782	1	9	41386233	41526481	+	2996	ENSMUSG00000074415	Mir100hg
MSTRG.16731.13	19.4089	0	38.8178	Inf	Inf	0.107838	1	4	126834266	126841624	-	6611	MSTRG.16731	MSTRG.16731
MSTRG.2188.10	2108.75	3262.08	955.421	0.292887	-1.77158	0.107845	1	10	68047731	68067262	-	19287	MSTRG.2188	MSTRG.2188
ENSMUST00000243180	29.6135	13.3249	45.9022	3.44485	1.78444	0.107904	1	13	28644761	29068221	-	1574	ENSMUSG00000085936	2610307P16Rik
ENSMUST00000233721	35.6333	70.9105	0.356126	0.00502219	-7.63747	0.10796	1	17	13014633	13019682	-	353	ENSMUSG00000117061	Gm49958
ENSMUST00000181930	20.8598	7.41	34.3096	4.63018	2.21107	0.10799	1	3	9468140	9478963	+	3133	ENSMUSG00000097365	C030034L19Rik
ENSMUST00000241138	9.88245	19.7649	0	0	-Inf	0.108354	1	11	3074000	3081484	+	1933	ENSMUSG00000121500	ENSMUSG00000121500
ENSMUST00000157022	10.0851	2.6528	17.5175	6.6034	2.72321	0.108575	1	X	151185592	151199694	+	718	ENSMUSG00000084885	3010001F23Rik
ENSMUST00000241596	15.4463	0	30.8926	Inf	Inf	0.108721	1	13	28644757	29069327	-	1775	ENSMUSG00000085936	2610307P16Rik
ENSMUST00000237954	9.12674	16.1167	2.13676	0.13258	-2.91506	0.108737	1	18	54744816	54772942	+	1840	ENSMUSG00000118154	9330117O12Rik
ENSMUST00000159006	3.76289	7.52578	0	0	-Inf	0.108805	1	6	52135504	52139000	+	253	ENSMUSG00000087658	Hotairm1
ENSMUST00000246821	14.2155	23.9627	4.46828	0.186468	-2.423	0.108981	1	2	91889010	91889645	+	636	ENSMUSG00000121001	ENSMUSG00000121001
ENSMUST00000210497	50.1096	25.7	74.5192	2.89958	1.53584	0.109096	1	8	59115463	59116526	-	1064	ENSMUSG00000109791	Gm45636
ENSMUST00000145461	4.20358	8.40717	0	0	-Inf	0.109266	1	11	83114402	83116695	+	592	ENSMUSG00000087107	AI662270
ENSMUST00000246915	13.8424	27.6848	0	0	-Inf	0.109401	1	6	134906091	134928540	+	458	ENSMUSG00000098318	Lockd
ENSMUST00000128443	3.70733	0	7.41467	Inf	Inf	0.109521	1	4	11966653	11982209	+	1046	ENSMUSG00000085614	1700123M08Rik
MSTRG.15576.1	2851.74	1776.24	3927.24	2.21099	1.14469	0.10966	1	3	131176926	131180581	-	3484	MSTRG.15576	MSTRG.15576
ENSMUST00000129409	3.65892	7.31783	0	0	-Inf	0.109721	1	7	96596785	96600687	-	2632	ENSMUSG00000085560	C230038L03Rik
ENSMUST00000154561	10.5121	18.3122	2.71194	0.148095	-2.75541	0.109916	1	4	109260991	109261409	-	333	ENSMUSG00000085873	Ttc39aos1
ENSMUST00000244704	3.72916	7.45831	0	0	-Inf	0.110309	1	8	8486611	8534687	-	2054	ENSMUSG00000109127	Gm31135
ENSMUST00000209486	8.79732	1.80464	15.79	8.74966	3.12923	0.110491	1	8	26621206	26622670	-	1465	ENSMUSG00000110120	Gm45251
ENSMUST00000181355	8.22044	14.6987	1.74216	0.118525	-3.07674	0.110751	1	6	88693404	88702842	-	2538	ENSMUSG00000097730	Gm26588
MSTRG.17387.4	60.6422	89.6177	31.6666	0.353352	-1.50082	0.110767	1	5	14997891	15040423	+	3012	MSTRG.17387	MSTRG.17387
ENSMUST00000241480	63.8497	115.677	12.0226	0.103933	-3.26628	0.110914	1	7	48527733	48544745	+	2021	ENSMUSG00000085995	Gm2788
MSTRG.873.20	19.6324	39.2648	0	0	-Inf	0.11105	1	1	118921077	118929769	-	8649	MSTRG.873	MSTRG.873
ENSMUST00000245049	13.2901	3.80924	22.7709	5.9778	2.57961	0.11105	1	15	61909841	62121379	+	1406	ENSMUSG00000097039	Pvt1
ENSMUST00000200893	3.80017	7.60033	0	0	-Inf	0.111199	1	5	90701058	90736916	-	664	ENSMUSG00000106863	Gm42109
ENSMUST00000236516	173.193	102.343	244.043	2.38455	1.25372	0.111485	1	19	44214235	44235009	-	2268	ENSMUSG00000117900	Gm50323
MSTRG.9788.3	35.9143	71.4801	0.348433	0.00487454	-7.68052	0.111732	1	17	12960226	13040648	+	5927	MSTRG.9788	MSTRG.9788
ENSMUST00000153878	3.74413	0	7.48827	Inf	Inf	0.111997	1	2	143589503	143631106	-	3370	ENSMUSG00000087115	Pcsk2os2
ENSMUST00000225376	68.5108	97.9181	39.1034	0.399348	-1.32428	0.112213	1	13	60770781	60777209	+	6429	ENSMUSG00000114501	Gm48582
ENSMUST00000106378	112.906	158.14	67.6715	0.427922	-1.22458	0.112303	1	11	116562481	116566625	+	2003	ENSMUSG00000020812	Snhg16
ENSMUST00000204275	83.5988	48.0214	119.176	2.48173	1.31135	0.11231	1	6	50753304	50792013	+	1624	ENSMUSG00000107667	C530044C16Rik
ENSMUST00000201707	24.6737	38.6271	10.7203	0.277533	-1.84927	0.112845	1	5	67585336	67587746	+	2411	ENSMUSG00000106832	Gm42632
ENSMUST00000245270	3.72333	0	7.44666	Inf	Inf	0.112928	1	17	95057530	95082561	+	1293	ENSMUSG00000121491	2700099C18Rik
MSTRG.3183.2	21632.3	28844.6	14420	0.499919	-1.00023	0.113333	1	11	35244322	35282131	+	37785	MSTRG.3183	MSTRG.3183
ENSMUST00000129067	8.65539	15.5621	1.74864	0.112365	-3.15374	0.113472	1	2	148310810	148320700	+	2869	ENSMUSG00000087678	Gm14120
ENSMUST00000244932	17.4502	0	34.9004	Inf	Inf	0.113494	1	13	28644757	29069404	-	1491	ENSMUSG00000085936	2610307P16Rik
ENSMUST00000247403	145.519	255.066	35.9723	0.141031	-2.82591	0.113667	1	17	35215701	35219393	-	2788	ENSMUSG00000120992	ENSMUSG00000120992
ENSMUST00000243339	14.3579	28.7158	0	0	-Inf	0.11392	1	X	20828353	20853588	+	2104	ENSMUSG00000086877	A230072C01Rik
ENSMUST00000246038	66.3448	96.6637	36.0259	0.372694	-1.42394	0.113995	1	7	140752492	140753207	+	716	ENSMUSG00000120837	ENSMUSG00000120837
ENSMUST00000245635	10.7998	2.63717	18.9624	7.19046	2.84608	0.114003	1	15	61909818	62121376	+	1104	ENSMUSG00000097039	Pvt1
ENSMUST00000200855	3.6964	0	7.39281	Inf	Inf	0.114149	1	5	149775764	149777870	+	1779	ENSMUSG00000107214	4930500F04Rik
ENSMUST00000221882	156.383	94.8824	217.885	2.29636	1.19935	0.114262	1	13	53789930	53793229	-	744	ENSMUSG00000113599	9530014B07Rik
ENSMUST00000246492	27.0577	42.2558	11.8597	0.280663	-1.83309	0.114291	1	7	63546204	63549973	+	1561	ENSMUSG00000098708	Gm27252
ENSMUST00000156511	9.96188	2.64282	17.2809	6.53881	2.70903	0.114409	1	9	40244770	40254854	+	927	ENSMUSG00000087047	1700110K17Rik
ENSMUST00000239290	44.8859	65.5554	24.2164	0.369403	-1.43673	0.114549	1	9	88403105	88404979	-	1442	ENSMUSG00000097195	Snhg5
MSTRG.6968.18	17.0941	0	34.1881	Inf	Inf	0.114623	1	14	3629582	3651109	+	21500	MSTRG.6968	MSTRG.6968
MSTRG.18727.46	18.311	36.622	0	0	-Inf	0.114844	1	5	132174664	132190196	-	15340	MSTRG.18727	MSTRG.18727
ENSMUST00000196875	3.81108	7.62216	0	0	-Inf	0.115082	1	3	143356071	143357848	+	1778	ENSMUSG00000106109	Gm42704
ENSMUST00000244125	12.9339	0	25.8679	Inf	Inf	0.115301	1	6	31197394	31314331	+	977	ENSMUSG00000087380	2210408F21Rik
MSTRG.358.4	18.1222	36.2444	0	0	-Inf	0.115419	1	1	55520663	55537409	+	16535	MSTRG.358	MSTRG.358
ENSMUST00000246888	12.1157	3.22321	21.0081	6.51776	2.70438	0.115482	1	15	61909900	62121379	+	1343	ENSMUSG00000097039	Pvt1
ENSMUST00000193381	3.70401	7.40801	0	0	-Inf	0.11554	1	6	83051580	83053097	-	1518	ENSMUSG00000103189	Gm37092
ENSMUST00000247552	13.9184	27.8368	0	0	-Inf	0.115626	1	7	39098935	39126840	+	2161	ENSMUSG00000121502	ENSMUSG00000121502
MSTRG.7218.2	13.9184	27.8368	0	0	-Inf	0.115626	1	14	30027373	30034516	-	7056	MSTRG.7218	MSTRG.7218
ENSMUST00000209648	10.6612	2.63717	18.6852	7.08532	2.82483	0.115858	1	8	118408361	118419937	+	3565	ENSMUSG00000110151	Gm38416
ENSMUST00000210243	67.7088	35.3229	100.095	2.8337	1.50269	0.11587	1	7	141604902	141606812	-	1911	ENSMUSG00000109638	Gm45630
ENSMUST00000195727	3.56257	0	7.12515	Inf	Inf	0.11626	1	3	10087371	10090599	-	1789	ENSMUSG00000104000	Gm38335
ENSMUST00000245294	44.5376	19.8546	69.2206	3.48637	1.80172	0.11646	1	X	74767163	74808288	-	1993	ENSMUSG00000087396	4933407K13Rik
MSTRG.5526.1	43.4921	64.4893	22.4949	0.348815	-1.51946	0.11655	1	12	108622185	108623754	-	1346	MSTRG.5526	MSTRG.5526
ENSMUST00000160177	34.5791	52.9302	16.2279	0.306591	-1.70561	0.116685	1	17	8099938	8165258	-	2050	ENSMUSG00000090069	E430024P14Rik
ENSMUST00000137373	45.3599	14.2328	76.487	5.374	2.426	0.116792	1	7	19550478	19552550	+	402	ENSMUSG00000087593	Gm16174
MSTRG.21200.6	164.873	228.026	101.72	0.446092	-1.16459	0.116814	1	7	44638527	44640372	+	1809	MSTRG.21200	MSTRG.21200
ENSMUST00000233562	14.625	5.66319	23.5868	4.16493	2.05829	0.116843	1	9	41238373	41440065	+	1452	ENSMUSG00000074415	Mir100hg
ENSMUST00000202376	7.61927	13.8448	1.39373	0.100668	-3.31232	0.116871	1	5	66846225	66848736	+	2512	ENSMUSG00000107300	Gm43279
MSTRG.12021.1	1461.61	920.069	2003.15	2.17717	1.12246	0.116917	1	19	31433896	31441416	-	7480	MSTRG.12021	MSTRG.12021
MSTRG.7016.4	13.2605	0	26.521	Inf	Inf	0.11693	1	14	10862955	10866429	-	3436	MSTRG.7016	MSTRG.7016
ENSMUST00000229905	3.58103	7.16207	0	0	-Inf	0.117264	1	15	93722919	93744619	+	470	ENSMUSG00000116493	Gm49445
ENSMUST00000192743	6.55198	0.879056	12.2249	13.9068	3.79772	0.117267	1	1	129300041	129300999	+	959	ENSMUSG00000103637	Gm38330
MSTRG.10765.1	41.273	19.8782	62.6679	3.15259	1.65654	0.117278	1	17	79886247	79918189	+	510	MSTRG.10765	MSTRG.10765
ENSMUST00000238097	8.32893	0	16.6579	Inf	Inf	0.117401	1	19	11024976	11033245	-	698	ENSMUSG00000075010	AW112010
ENSMUST00000242565	11.75	19.9387	3.56126	0.17861	-2.48511	0.117442	1	17	95057552	95082560	+	1530	ENSMUSG00000121491	2700099C18Rik
ENSMUST00000194616	3.62402	0	7.24804	Inf	Inf	0.117522	1	1	74993411	74995000	+	1590	ENSMUSG00000103145	Gm37744
ENSMUST00000191735	3.65864	7.31729	0	0	-Inf	0.11767	1	1	164690702	164699007	+	1576	ENSMUSG00000104117	Gm20743
ENSMUST00000242132	13.5238	22.9674	4.08016	0.17765	-2.49289	0.117688	1	2	94237097	94253110	+	942	ENSMUSG00000045464	2810002D19Rik
ENSMUST00000195716	3.62018	0	7.24035	Inf	Inf	0.117706	1	2	11320183	11324685	-	478	ENSMUSG00000102196	Gm38171
ENSMUST00000145095	3.74982	7.49963	0	0	-Inf	0.117849	1	11	64055399	64072997	+	2112	ENSMUSG00000087622	Gm12290
ENSMUST00000242830	3.56747	7.13494	0	0	-Inf	0.11793	1	11	88124822	88126073	-	1252	ENSMUSG00000120370	ENSMUSG00000120370
ENSMUST00000244192	3.60479	0	7.20957	Inf	Inf	0.118442	1	11	5712123	5734716	+	1189	ENSMUSG00000121496	Ube2d-ps
ENSMUST00000186535	260.518	368.7	152.336	0.41317	-1.27519	0.118701	1	16	50545988	50553136	-	2941	ENSMUSG00000022639	Dubr
MSTRG.10828.1	3026.86	1427.38	4626.34	3.24114	1.6965	0.118895	1	17	86520850	86540329	+	19119	MSTRG.10828	MSTRG.10828
ENSMUST00000203260	3.63228	7.26456	0	0	-Inf	0.118932	1	6	43444913	43451252	+	3758	ENSMUSG00000107709	9430018G01Rik
MSTRG.24845.14	16.9896	33.9792	0	0	-Inf	0.119061	1	9	100561258	100581893	+	17010	MSTRG.24845	MSTRG.24845
ENSMUST00000139014	16.9896	33.9792	0	0	-Inf	0.119061	1	11	120120628	120122464	-	1641	ENSMUSG00000043993	2900052L18Rik
ENSMUST00000228194	26.6439	41.508	11.7798	0.283796	-1.81708	0.119067	1	14	34490913	34492012	-	1100	ENSMUSG00000115109	Gm49032
ENSMUST00000187511	3.71919	7.43837	0	0	-Inf	0.119267	1	1	87781069	87782021	-	841	ENSMUSG00000101942	Gm19582
ENSMUST00000245274	13.0393	26.0787	0	0	-Inf	0.119283	1	7	39098935	39126839	+	2156	ENSMUSG00000121502	ENSMUSG00000121502
ENSMUST00000213810	16.198	26.6325	5.76341	0.216405	-2.20819	0.119805	1	9	121848594	121880529	-	9813	ENSMUSG00000111389	Gm39465
MSTRG.12023.3	307.253	197.701	416.805	2.10826	1.07605	0.120157	1	19	31453961	31462898	-	8875	MSTRG.12023	MSTRG.12023
MSTRG.5253.16	12.7463	25.4926	0	0	-Inf	0.120583	1	12	82257934	82266703	+	8727	MSTRG.5253	MSTRG.5253
ENSMUST00000218987	3.68855	7.37711	0	0	-Inf	0.120709	1	10	122613385	122613970	-	586	ENSMUSG00000111957	Gm47582
ENSMUST00000191892	19.0643	30.1146	8.01395	0.266115	-1.90988	0.120947	1	10	118696731	118699447	+	2717	ENSMUSG00000104443	4932442E05Rik
ENSMUST00000181893	9.27552	2.21399	16.3371	7.37902	2.88343	0.121285	1	9	81513604	81528698	+	3474	ENSMUSG00000097466	D430036J16Rik
ENSMUST00000212602	53.1802	28.4762	77.8841	2.73505	1.45157	0.121569	1	8	96223058	96230346	+	4333	ENSMUSG00000110427	4933406B17Rik
ENSMUST00000197397	21.3207	35.0885	7.55295	0.215254	-2.21589	0.12159	1	5	14292476	14295353	+	2878	ENSMUSG00000106310	Gm43523
ENSMUST00000232280	6.6666	12.2648	1.06838	0.0871092	-3.52103	0.121596	1	16	30732149	30752158	-	2372	ENSMUSG00000116581	Gm46565
MSTRG.25697.1	543.695	342.393	744.998	2.17586	1.12158	0.121748	1	X	99171698	99175780	+	4063	MSTRG.25697	MSTRG.25697
MSTRG.15258.5	3103.49	1473.16	4733.82	3.21338	1.68409	0.122164	1	3	100733657	100759083	+	25172	MSTRG.15258	MSTRG.15258
ENSMUST00000246801	101.357	148.021	54.6926	0.369493	-1.43638	0.122381	1	5	30428092	30437388	-	1818	ENSMUSG00000120241	ENSMUSG00000120241
ENSMUST00000246452	12.1952	4.15301	20.2373	4.87293	2.28479	0.122689	1	11	119826539	119833544	-	1185	ENSMUSG00000085207	Gm11767
ENSMUST00000237374	6.62037	12.3664	0.87432	0.0707011	-3.82212	0.122761	1	18	83825742	83845731	-	1067	ENSMUSG00000118024	Gm50419
MSTRG.10410.10	11.949	0	23.8981	Inf	Inf	0.122865	1	17	40153887	40157243	+	2470	MSTRG.10410	MSTRG.10410
ENSMUST00000245808	162.625	99.9819	225.269	2.2531	1.17191	0.123046	1	11	106391691	106393229	+	1539	ENSMUSG00000120012	ENSMUSG00000120012
ENSMUST00000243644	53.2307	76.7761	29.6852	0.386646	-1.37091	0.123097	1	11	69307613	69308956	-	1344	ENSMUSG00000120486	ENSMUSG00000120486
MSTRG.17529.18	1019.43	31.0329	2007.84	64.7002	6.0157	0.123099	1	5	25243013	25304652	-	16712	MSTRG.17529	MSTRG.17529
MSTRG.19763.2	17317.2	11457.3	23177.2	2.02293	1.01644	0.123406	1	6	72654397	72734935	-	80363	MSTRG.19763	MSTRG.19763
ENSMUST00000242837	132.57	77.9209	187.219	2.40268	1.26465	0.12342	1	11	71138548	71176145	-	3150	ENSMUSG00000121474	Nlrp1c-ps
ENSMUST00000181762	27.5403	12.6529	42.4278	3.35321	1.74554	0.123522	1	6	40095713	40106411	+	1924	ENSMUSG00000097563	Gm26638
MSTRG.2861.23	14.6012	0	29.2024	Inf	Inf	0.123614	1	10	128657812	128667409	+	3779	MSTRG.2861	MSTRG.2861
MSTRG.16880.1	137.978	83.4595	192.497	2.30647	1.20569	0.123752	1	4	133886608	133891945	+	573	MSTRG.16880	MSTRG.16880
ENSMUST00000223632	3.53185	7.0637	0	0	-Inf	0.123915	1	13	58302955	58305389	-	1142	ENSMUSG00000114309	Gm48295
ENSMUST00000246144	3.4908	0	6.9816	Inf	Inf	0.124099	1	11	5712140	5734719	+	1348	ENSMUSG00000121496	Ube2d-ps
ENSMUST00000181388	31.0946	14.3906	47.7985	3.32151	1.73184	0.124355	1	14	7017318	7032140	-	1274	ENSMUSG00000097547	B230110C06Rik
ENSMUST00000185635	835.323	1138.17	532.477	0.467836	-1.09592	0.124657	1	8	57767323	57773783	-	644	ENSMUSG00000100510	Hand2os1
ENSMUST00000221052	57.2571	31.5617	82.9525	2.62827	1.39411	0.124694	1	13	8328640	8329325	+	686	ENSMUSG00000113810	Gm48259
ENSMUST00000205047	309.207	449.12	169.295	0.376948	-1.40756	0.124887	1	6	48837263	48843049	+	2226	ENSMUSG00000108084	Gm7932
ENSMUST00000152109	74.5091	106.305	42.7131	0.401797	-1.31546	0.124942	1	X	52143454	52146093	-	1919	ENSMUSG00000087365	C430049B03Rik
ENSMUST00000128800	24.6704	38.7083	10.6326	0.274684	-1.86416	0.124994	1	4	150651326	150653001	-	469	ENSMUSG00000085213	Gm13091
ENSMUST00000194416	1364.99	881.872	1848.11	2.09567	1.06741	0.125388	1	7	36409599	36410758	+	1160	ENSMUSG00000103882	Gm37452
ENSMUST00000226346	36.4098	54.506	18.3137	0.335993	-1.57349	0.125478	1	14	54700499	54702199	-	1701	ENSMUSG00000115767	Gm10366
MSTRG.21471.17	11.7208	23.4415	0	0	-Inf	0.125496	1	7	73082454	73091333	-	8768	MSTRG.21471	MSTRG.21471
MSTRG.15560.1	3.46231	0	6.92461	Inf	Inf	0.125571	1	3	129840744	129842368	+	307	MSTRG.15560	MSTRG.15560
ENSMUST00000208476	17.4399	6.63199	28.2477	4.25932	2.09062	0.125607	1	11	119352027	119382015	-	2853	ENSMUSG00000109408	A930037H05Rik
ENSMUST00000130657	33.0929	50.7719	15.4139	0.303592	-1.71979	0.125711	1	6	67013583	67057638	+	1764	ENSMUSG00000087231	E230016M11Rik
ENSMUST00000146501	9.90708	17.2547	2.55949	0.148336	-2.75306	0.12588	1	4	53205066	53217561	-	1241	ENSMUSG00000087192	Lexis1
MSTRG.16306.14	15.1019	30.2037	0	0	-Inf	0.125992	1	4	87886169	87891865	-	5633	MSTRG.16306	MSTRG.16306
MSTRG.7843.16	13.5889	0	27.1777	Inf	Inf	0.126525	1	14	76679306	76686526	+	7130	MSTRG.7843	MSTRG.7843
MSTRG.12019.2	11.2204	0	22.4409	Inf	Inf	0.126586	1	19	31183636	31189878	-	6175	MSTRG.12019	MSTRG.12019
ENSMUST00000197351	37.9139	18.3451	57.4828	3.13341	1.64774	0.126598	1	5	52700248	52702686	-	2439	ENSMUSG00000104974	Gm43686
ENSMUST00000125345	4.70936	9.41872	0	0	-Inf	0.126689	1	2	153184435	153185141	-	402	ENSMUSG00000073236	2500004C02Rik
ENSMUST00000230156	3.56603	7.13206	0	0	-Inf	0.126724	1	15	77624961	77628090	+	3130	ENSMUSG00000115979	Gm49410
ENSMUST00000204406	3.56603	7.13206	0	0	-Inf	0.126724	1	6	112923998	112926291	+	643	ENSMUSG00000108103	Gm44081
ENSMUST00000242815	14.9131	29.8262	0	0	-Inf	0.126755	1	11	112934729	113063891	-	1492	ENSMUSG00000087259	2610035D17Rik
ENSMUST00000244209	11.4277	22.8555	0	0	-Inf	0.127015	1	11	16885154	16901117	-	1670	ENSMUSG00000087060	Eldr
ENSMUST00000221825	10.6911	18.3711	3.01108	0.163903	-2.60909	0.127107	1	13	12629946	12665282	-	2245	ENSMUSG00000121485	ENSMUSG00000121485
ENSMUST00000190485	31.0062	15.9696	46.0429	2.88316	1.52765	0.127134	1	1	153923855	153993697	-	5226	ENSMUSG00000100627	A830008E24Rik
ENSMUST00000160516	143.903	199.675	88.1323	0.441379	-1.17991	0.127356	1	1	160862736	160866109	+	2947	ENSMUSG00000053332	Gas5
ENSMUST00000152089	11.0747	0	22.1494	Inf	Inf	0.127373	1	X	107878285	107918376	+	852	ENSMUSG00000086629	2810403D21Rik
ENSMUST00000098532	64.5664	36.7675	92.3653	2.51214	1.32892	0.127757	1	8	87472327	87473231	+	905	ENSMUSG00000074178	Gm10638
ENSMUST00000235582	77.233	111.665	42.8012	0.383301	-1.38345	0.127819	1	17	34193608	34197811	-	1602	ENSMUSG00000121503	H2-K2
MSTRG.26065.1	13.2404	0	26.4809	Inf	Inf	0.128103	1	Y	63279976	63323718	-	201	MSTRG.26065	MSTRG.26065
MSTRG.5197.24	12.0188	24.0376	0	0	-Inf	0.128769	1	12	79529914	79547552	+	15268	MSTRG.5197	MSTRG.5197
ENSMUST00000188577	3.48756	0	6.97513	Inf	Inf	0.128909	1	9	3190271	3199799	-	1128	ENSMUSG00000042360	4930433N12Rik
ENSMUST00000180977	13.0662	0	26.1324	Inf	Inf	0.128914	1	7	120272958	120276793	-	1812	ENSMUSG00000097343	9030407P20Rik
ENSMUST00000177278	13.0662	0	26.1324	Inf	Inf	0.128914	1	6	99361568	99365460	-	1921	ENSMUSG00000093559	Gm20705
ENSMUST00000241254	10.7833	0	21.5665	Inf	Inf	0.128991	1	14	61862554	61886291	-	789	ENSMUSG00000097589	Dleu2
MSTRG.24571.30	10.7833	0	21.5665	Inf	Inf	0.128991	1	9	68721983	68736412	+	14359	MSTRG.24571	MSTRG.24571
MSTRG.7124.21	10.7833	0	21.5665	Inf	Inf	0.128991	1	14	21602224	21614768	+	8373	MSTRG.7124	MSTRG.7124
ENSMUST00000245761	4.61705	0.316284	8.91783	28.1956	4.8174	0.129141	1	1	85083862	85091753	+	2174	ENSMUSG00000072109	A530040E14Rik
ENSMUST00000243875	3.51523	7.03047	0	0	-Inf	0.12934	1	19	61140004	61140729	+	726	ENSMUSG00000120514	ENSMUSG00000120514
MSTRG.18230.6	10.9882	21.9764	0	0	-Inf	0.129403	1	5	106763734	106845153	-	4810	MSTRG.18230	MSTRG.18230
MSTRG.22885.2	13.1767	0	26.3534	Inf	Inf	0.129825	1	8	59331554	59337685	-	6112	MSTRG.22885	MSTRG.22885
MSTRG.20000.25	10.8417	21.6834	0	0	-Inf	0.13023	1	6	93843782	93907620	-	5042	MSTRG.20000	MSTRG.20000
ENSMUST00000162454	3.40933	6.81865	0	0	-Inf	0.130391	1	1	192869582	192874687	+	1108	ENSMUSG00000090080	Gm15872
MSTRG.24688.1	667.454	259.752	1075.16	4.13917	2.04934	0.130519	1	9	79873748	79878518	-	4566	MSTRG.24688	MSTRG.24688
ENSMUST00000208026	42.617	21.8984	63.3356	2.89224	1.53219	0.131288	1	8	9759171	9761086	-	1916	ENSMUSG00000108918	Gm44802
ENSMUST00000247466	11.1761	3.28536	19.0668	5.80357	2.53694	0.131334	1	6	128929313	128951879	-	1094	ENSMUSG00000085786	Gm15987
MSTRG.17011.2	1013.59	1325.85	701.329	0.528965	-0.918756	0.13151	1	4	141444765	141450283	-	5197	MSTRG.17011	MSTRG.17011
ENSMUST00000244406	3.47414	6.94827	0	0	-Inf	0.131512	1	5	119749320	119809573	-	1064	ENSMUSG00000087516	Tbx3os1
ENSMUST00000101077	13.7804	27.5609	0	0	-Inf	0.131645	1	11	61755394	61758095	-	2315	ENSMUSG00000072847	A530017D24Rik
ENSMUST00000142871	222.211	302.23	142.192	0.470475	-1.08781	0.131731	1	5	100988663	100995033	-	3055	ENSMUSG00000087611	4930458D05Rik
ENSMUST00000196844	3.56104	7.12209	0	0	-Inf	0.131915	1	9	67665995	67667490	-	1496	ENSMUSG00000055125	M5C1000I18Rik
ENSMUST00000146560	10.5487	21.0974	0	0	-Inf	0.131933	1	17	87582310	87590242	-	1534	ENSMUSG00000085287	4833418N02Rik
ENSMUST00000246961	3.429	0	6.85801	Inf	Inf	0.132011	1	3	115430736	115435238	-	1856	ENSMUSG00000120078	ENSMUSG00000120078
ENSMUST00000239226	37.9741	19.726	56.2221	2.85015	1.51104	0.132064	1	11	116562489	116566624	+	1269	ENSMUSG00000020812	Snhg16
ENSMUST00000210482	3.37443	6.74886	0	0	-Inf	0.132321	1	2	143940738	144033162	-	1403	ENSMUSG00000074758	Gm5535
ENSMUST00000147411	3.45707	6.91414	0	0	-Inf	0.132429	1	2	113844207	113851154	+	3854	ENSMUSG00000087694	A530058N18Rik
MSTRG.22879.12	163.601	46.3928	280.809	6.05286	2.59762	0.132698	1	8	59338049	59364677	-	8132	MSTRG.22879	MSTRG.22879
ENSMUST00000132326	125.608	76.2922	174.924	2.29281	1.19712	0.132758	1	2	74533592	74542398	-	460	ENSMUSG00000052371	Hoxd3os1
ENSMUST00000233367	30.96	50.3985	11.5216	0.228609	-2.12905	0.133108	1	17	28220039	28221336	-	1298	ENSMUSG00000117263	Gm35290
ENSMUST00000145196	3.49971	0	6.99943	Inf	Inf	0.133315	1	4	129799989	129802925	+	896	ENSMUSG00000086369	E330017L17Rik
MSTRG.15054.10	13.4029	26.8058	0	0	-Inf	0.133407	1	3	90509211	90510009	+	662	MSTRG.15054	MSTRG.15054
ENSMUST00000137154	60.2795	87.0339	33.5251	0.385196	-1.37633	0.133509	1	11	100578243	100588346	+	1594	ENSMUSG00000085604	Dhx58os
ENSMUST00000172460	17.513	28.4813	6.5447	0.22979	-2.12161	0.133567	1	14	14695634	14698820	+	632	ENSMUSG00000121456	ENSMUSG00000121456
ENSMUST00000228770	17.7946	28.7216	6.86762	0.239109	-2.06426	0.13383	1	14	104215064	104264578	-	3132	ENSMUSG00000115727	4930432J09Rik
ENSMUST00000246103	11.0699	22.1399	0	0	-Inf	0.133907	1	6	92917563	93215976	+	1218	ENSMUSG00000097462	9530026P05Rik
MSTRG.9693.11	9.90896	0	19.8179	Inf	Inf	0.134251	1	17	3272618	3276291	+	3554	MSTRG.9693	MSTRG.9693
ENSMUST00000192924	10.9118	21.8236	0	0	-Inf	0.134825	1	1	34862606	34865641	+	3036	ENSMUSG00000104358	Gm37127
ENSMUST00000208880	12.0372	20.4555	3.61896	0.176918	-2.49884	0.134827	1	7	89614195	89614602	-	408	ENSMUSG00000109038	Gm45120
ENSMUST00000146938	83.4426	116.226	50.6596	0.435873	-1.19802	0.13508	1	9	53578410	53592630	+	717	ENSMUSG00000086914	Gm16124
ENSMUST00000181756	48.8945	71.1199	26.6691	0.374987	-1.41509	0.135111	1	1	40115388	40125011	-	842	ENSMUSG00000097899	Gm16894
MSTRG.24571.41	9.76324	0	19.5265	Inf	Inf	0.135193	1	9	68811724	68816773	+	5001	MSTRG.24571	MSTRG.24571
MSTRG.12445.6	13.0253	26.0507	0	0	-Inf	0.135243	1	2	6839139	6844877	-	5672	MSTRG.12445	MSTRG.12445
ENSMUST00000209933	114.06	159.373	68.7477	0.431365	-1.21302	0.135362	1	8	78770639	78782102	+	5652	ENSMUSG00000110382	Gm29895
ENSMUST00000193054	9.15231	16.0936	2.21106	0.137388	-2.86368	0.135637	1	1	40088199	40089528	-	1330	ENSMUSG00000102985	4930456G14Rik
ENSMUST00000142744	21.8765	9.60017	34.1528	3.55751	1.83087	0.135746	1	4	9285827	9287333	-	353	ENSMUSG00000086233	Gm11816
ENSMUST00000243338	10.7536	21.5073	0	0	-Inf	0.135763	1	7	39098907	39127142	+	2317	ENSMUSG00000121502	ENSMUSG00000121502
ENSMUST00000139055	3.39271	6.78542	0	0	-Inf	0.135967	1	6	52152197	52170000	+	575	ENSMUSG00000085696	Hoxaas3
ENSMUST00000234482	538.492	732.92	344.064	0.469443	-1.09098	0.135969	1	17	87080698	87082076	+	1379	ENSMUSG00000117538	Gm50008
ENSMUST00000246682	11.6725	0	23.345	Inf	Inf	0.136026	1	17	34193613	34197808	-	1687	ENSMUSG00000121503	H2-K2
ENSMUST00000182981	3.82036	0	7.64072	Inf	Inf	0.136137	1	12	109617097	109627416	+	1218	ENSMUSG00000097451	Rian
ENSMUST00000168000	49.0833	26.7414	71.4252	2.67096	1.41736	0.136264	1	14	45209725	45244357	-	2867	ENSMUSG00000090709	Gm17173
ENSMUST00000180779	21.1532	32.5503	9.75611	0.299724	-1.73829	0.136368	1	5	100571511	100577375	-	3486	ENSMUSG00000097772	5430416N02Rik
ENSMUST00000129551	4.24989	8.49978	0	0	-Inf	0.136785	1	7	48527656	48536359	+	1497	ENSMUSG00000085995	Gm2788
MSTRG.12013.12	11.4983	0	22.9965	Inf	Inf	0.137002	1	19	31247424	31260869	-	13396	MSTRG.12013	MSTRG.12013
ENSMUST00000245928	762.557	493.637	1031.48	2.08955	1.06319	0.137203	1	15	61909900	62055987	+	1808	ENSMUSG00000097039	Pvt1
ENSMUST00000241782	22.2038	9.78307	34.6245	3.53923	1.82343	0.137501	1	10	91919315	92001091	-	1778	ENSMUSG00000112117	Rmst
MSTRG.25584.2	10.4374	20.8747	0	0	-Inf	0.1377	1	X	73107961	73113670	-	5643	MSTRG.25584	MSTRG.25584
ENSMUST00000223620	136.724	189.206	84.2416	0.445238	-1.16735	0.138074	1	14	25316297	25380033	-	4112	ENSMUSG00000097601	Gm26660
MSTRG.9763.13	9.32608	0	18.6522	Inf	Inf	0.138145	1	17	9042264	9045347	+	3014	MSTRG.9763	MSTRG.9763
ENSMUST00000181387	12.459	24.9181	0	0	-Inf	0.138146	1	17	74882376	74924114	-	1933	ENSMUSG00000097546	Gm26749
ENSMUST00000241696	10.6882	2.93019	18.4462	6.29522	2.65426	0.138194	1	15	61909874	62121376	+	1052	ENSMUSG00000097039	Pvt1
ENSMUST00000151040	18.5228	7.14878	29.8968	4.18208	2.06422	0.138294	1	4	136886393	136892377	-	2904	ENSMUSG00000085833	Gm13003
ENSMUST00000197382	12.7501	21.581	3.91931	0.18161	-2.46109	0.13862	1	5	98331883	98333641	-	1759	ENSMUSG00000045238	A730035I17Rik
MSTRG.14247.6	27185.2	18305.2	36065.2	1.97022	0.978354	0.138683	1	2	169525252	169634145	+	108856	MSTRG.14247	MSTRG.14247
ENSMUST00000242746	56.3874	23.4079	89.367	3.81782	1.93275	0.139087	1	X	19068635	19104089	-	1626	ENSMUSG00000097497	Gm26652
ENSMUST00000240942	12.6047	4.9081	20.3013	4.13629	2.04834	0.139379	1	18	38371433	38383260	-	1419	ENSMUSG00000097080	1700086O06Rik
ENSMUST00000246077	46.788	24.4434	69.1325	2.82826	1.49992	0.139445	1	1	160862734	160866109	+	1086	ENSMUSG00000053332	Gas5
ENSMUST00000142533	44.0875	63.6613	24.5138	0.385066	-1.37682	0.139457	1	11	62435063	62441867	-	1799	ENSMUSG00000087120	Gm12279
MSTRG.17397.1	143.561	89.4185	197.704	2.211	1.1447	0.139653	1	5	15696971	15703181	-	1147	MSTRG.17397	MSTRG.17397
ENSMUST00000241194	46.6889	26.3172	67.0606	2.54816	1.34946	0.139657	1	6	129209586	129215455	-	1285	ENSMUSG00000097354	2310001H17Rik
ENSMUST00000223675	58.551	90.8661	26.2358	0.28873	-1.79221	0.139734	1	8	57757292	57774263	-	1179	ENSMUSG00000100510	Hand2os1
MSTRG.23639.21	11.218	0	22.436	Inf	Inf	0.14016	1	8	121231800	121237100	+	5263	MSTRG.23639	MSTRG.23639
MSTRG.24571.17	12.0815	24.163	0	0	-Inf	0.140191	1	9	68635933	68645037	+	8793	MSTRG.24571	MSTRG.24571
ENSMUST00000143428	26.1928	9.17223	43.2134	4.71133	2.23613	0.140292	1	11	119829337	119832900	+	3018	ENSMUSG00000086924	Gm11766
ENSMUST00000227982	3.37034	0	6.74068	Inf	Inf	0.140361	1	14	80128437	80135755	+	564	ENSMUSG00000097927	Gm6999
ENSMUST00000245998	10.5979	17.9907	3.20514	0.178155	-2.48879	0.140557	1	5	134705551	134710639	+	545	ENSMUSG00000072573	Gm10369
MSTRG.25896.1	1134.94	1796.54	473.337	0.263472	-1.92428	0.140945	1	X	143056484	143061715	-	5156	MSTRG.25896	MSTRG.25896
MSTRG.4169.13	9.08358	18.1672	0	0	-Inf	0.1416	1	11	98656081	98658661	+	2545	MSTRG.4169	MSTRG.4169
ENSMUST00000242044	142.407	197.533	87.2804	0.441851	-1.17837	0.141757	1	16	50550182	50553159	-	2978	ENSMUSG00000022639	Dubr
ENSMUST00000180524	36.2311	53.9379	18.5243	0.343438	-1.54188	0.14182	1	8	109801854	109980271	+	3677	ENSMUSG00000097393	D030068K23Rik
ENSMUST00000139493	3.25418	0	6.50836	Inf	Inf	0.141911	1	11	16885153	16901127	-	956	ENSMUSG00000087060	Eldr
ENSMUST00000145410	10.1903	2.77676	17.6038	6.33971	2.66442	0.142026	1	9	96898019	96904096	+	4427	ENSMUSG00000085541	Gm16010
ENSMUST00000193746	263.777	357.573	169.98	0.475372	-1.07287	0.142046	1	7	49119460	49121458	+	1999	ENSMUSG00000102148	Gm38059
ENSMUST00000220976	991.576	138.304	1844.85	13.3391	3.73759	0.14212	1	13	3408273	3413862	+	1626	ENSMUSG00000121350	ENSMUSG00000121350
MSTRG.16076.1	10.6272	0	21.2544	Inf	Inf	0.142222	1	4	44671145	44816100	+	8531	MSTRG.16076	MSTRG.16076
ENSMUST00000171591	20.4771	31.5465	9.40768	0.298216	-1.74557	0.142514	1	15	66841172	66884888	+	3194	ENSMUSG00000091412	Gm2895
ENSMUST00000242357	38.3909	58.0397	18.7422	0.32292	-1.63075	0.142856	1	12	3456154	3476762	-	1099	ENSMUSG00000071456	1110002L01Rik
ENSMUST00000195137	5.47983	0.755093	10.2046	13.5143	3.75642	0.14332	1	3	93213775	93372666	-	2713	ENSMUSG00000102476	Gm37245
MSTRG.1267.2	10.453	0	20.906	Inf	Inf	0.14334	1	1	161382345	161391611	-	8977	MSTRG.1267	MSTRG.1267
ENSMUST00000242204	8.59748	0	17.195	Inf	Inf	0.143534	1	14	61862493	61919780	-	751	ENSMUSG00000097589	Dleu2
ENSMUST00000181174	8.59748	0	17.195	Inf	Inf	0.143534	1	17	26170446	26182584	+	2964	ENSMUSG00000097405	D630044L22Rik
MSTRG.16957.6	1168.28	1575.57	760.993	0.482996	-1.04992	0.143626	1	4	137621326	137630477	+	8951	MSTRG.16957	MSTRG.16957
ENSMUST00000225007	3.34663	6.69325	0	0	-Inf	0.143678	1	14	7155465	7162143	+	1809	ENSMUSG00000114789	Gm31577
MSTRG.15808.1	72.8081	43.4105	102.206	2.3544	1.23536	0.143884	1	4	8393488	8394010	+	485	MSTRG.15808	MSTRG.15808
ENSMUST00000235668	7.60448	1.58142	13.6275	8.61729	3.10723	0.144167	1	18	40479222	40484804	+	5583	ENSMUSG00000117943	Gm50403
ENSMUST00000197066	3.43353	6.86707	0	0	-Inf	0.144229	1	3	41240496	41245025	-	2742	ENSMUSG00000106000	Gm16508
ENSMUST00000104891	40.4896	60.5985	20.3807	0.336323	-1.57208	0.144515	1	2	103896171	103897831	+	1661	ENSMUSG00000078091	Gm10912
MSTRG.24513.2	8.45176	0	16.9035	Inf	Inf	0.144691	1	9	65059912	65074088	+	14138	MSTRG.24513	MSTRG.24513
ENSMUST00000180423	3.2026	0	6.4052	Inf	Inf	0.145028	1	3	57528326	57533239	-	1157	ENSMUSG00000097339	Gm26671
MSTRG.19549.1	14924.3	9324.85	20523.7	2.20096	1.13814	0.145102	1	6	52901587	53045053	-	57267	MSTRG.19549	MSTRG.19549
ENSMUST00000182231	6.52365	0	13.0473	Inf	Inf	0.145532	1	12	109704136	109706495	+	360	ENSMUSG00000097391	Mirg
MSTRG.8129.9	10.1045	0	20.2091	Inf	Inf	0.145661	1	15	35053525	35059418	-	5820	MSTRG.8129	MSTRG.8129
ENSMUST00000128804	8.30604	0	16.6121	Inf	Inf	0.145877	1	15	37427641	37433658	-	558	ENSMUSG00000086992	Gm15941
MSTRG.8817.3	293.789	186.743	400.835	2.14645	1.10195	0.146083	1	15	101191110	101200978	+	7685	MSTRG.8817	MSTRG.8817
ENSMUST00000131297	7.27763	14.5553	0	0	-Inf	0.146326	1	2	9882067	9883680	+	520	ENSMUSG00000086618	Gm13256
ENSMUST00000223062	21.8441	33.5419	10.1464	0.302498	-1.725	0.146475	1	13	3812282	3816169	-	635	ENSMUSG00000113259	Gm35190
ENSMUST00000227187	26.4181	39.5245	13.3118	0.336799	-1.57004	0.146729	1	14	52260741	52261565	+	825	ENSMUSG00000115141	Gm49256
MSTRG.16445.2	360.752	701.493	20.0106	0.0285257	-5.13159	0.146759	1	4	107362464	107378016	+	9765	MSTRG.16445	MSTRG.16445
ENSMUST00000198178	1037.1	679.45	1394.76	2.05278	1.03758	0.146786	1	3	53006421	53010596	+	4176	ENSMUSG00000104735	C130075A20Rik
ENSMUST00000247238	191.396	273.872	108.92	0.397704	-1.33023	0.14697	1	4	129276540	129288661	+	991	ENSMUSG00000120913	ENSMUSG00000120913
ENSMUST00000199764	403.984	266.666	541.301	2.02988	1.0214	0.146972	1	3	55238262	55240393	+	2132	ENSMUSG00000105302	Gm19817
MSTRG.23782.4	1135.76	652.81	1618.71	2.4796	1.31011	0.146985	1	8	128239686	128248987	+	9188	MSTRG.23782	MSTRG.23782
ENSMUST00000236778	6.06833	11.2623	0.87432	0.0776321	-3.6872	0.147294	1	17	26686534	26722174	-	2872	ENSMUSG00000118107	Gm34455
ENSMUST00000237729	8.35104	16.7021	0	0	-Inf	0.147322	1	19	10550876	10553909	+	3034	ENSMUSG00000117955	Gm50205
ENSMUST00000213571	3.2842	6.56839	0	0	-Inf	0.147378	1	10	45683658	45686027	+	2370	ENSMUSG00000110874	D030045P18Rik
ENSMUST00000194426	227.368	307.504	147.233	0.478799	-1.06251	0.147509	1	1	36596782	36598748	+	1967	ENSMUSG00000087589	D430040D24Rik
ENSMUST00000244522	3.34088	0	6.68177	Inf	Inf	0.14766	1	13	83869466	83889424	+	3699	ENSMUSG00000050334	C130071C03Rik
ENSMUST00000247055	3.37227	6.74454	0	0	-Inf	0.147731	1	12	109958727	109990290	-	716	ENSMUSG00000113063	Gm34667
ENSMUST00000143638	3.19302	6.38604	0	0	-Inf	0.147815	1	8	23176281	23185662	+	475	ENSMUSG00000085199	Gm15346
ENSMUST00000188582	9.82803	2.6837	16.9724	6.32424	2.66089	0.147904	1	14	119986637	119988976	+	441	ENSMUSG00000100274	1700006F04Rik
ENSMUST00000241336	5.42775	10.2726	0.58288	0.0567411	-4.13946	0.148103	1	8	129990070	130008774	+	850	ENSMUSG00000110605	Gm32856
ENSMUST00000149848	176.479	111.144	241.813	2.17566	1.12146	0.148329	1	4	9282706	9287391	-	1980	ENSMUSG00000086233	Gm11816
ENSMUST00000145206	75.9849	107.083	44.8868	0.419177	-1.25437	0.148411	1	11	112934721	113092648	-	1802	ENSMUSG00000087259	2610035D17Rik
ENSMUST00000188704	36.9874	20.2907	53.6841	2.64575	1.40368	0.148655	1	1	153903109	153910047	-	586	ENSMUSG00000100502	Gm28286
ENSMUST00000243369	13.5985	5.15747	22.0396	4.27334	2.09536	0.148704	1	19	37684191	37686145	-	834	ENSMUSG00000120139	ENSMUSG00000120139
ENSMUST00000213137	88.9016	29.5865	148.217	5.0096	2.3247	0.148717	1	9	13308563	13312795	+	4233	ENSMUSG00000111212	5330432J10Rik
MSTRG.23627.5	74.5016	4.77848	144.225	30.1821	4.91562	0.148729	1	8	120616525	120623779	-	476	MSTRG.23627	MSTRG.23627
ENSMUST00000234087	1114.55	425.464	1803.63	4.23922	2.0838	0.14876	1	17	86483003	86485457	+	2455	ENSMUSG00000117546	Gm54542
ENSMUST00000207837	17.8242	6.99301	28.6553	4.0977	2.03482	0.148915	1	8	9392220	9395126	-	2907	ENSMUSG00000109286	Gm44541
ENSMUST00000178987	47.0418	77.0987	16.9848	0.220299	-2.18246	0.148932	1	4	155817002	155819184	-	2183	ENSMUSG00000096221	1500002C15Rik
ENSMUST00000221506	136.119	186.608	85.6308	0.458881	-1.12381	0.149124	1	13	74753061	74765821	-	3483	ENSMUSG00000113204	Gm46430
MSTRG.18949.3	18899.6	12660.5	25138.7	1.98559	0.989571	0.149149	1	5	141328226	141438637	+	90481	MSTRG.18949	MSTRG.18949
ENSMUST00000246295	3.25473	6.50946	0	0	-Inf	0.149171	1	1	137826335	137928832	+	784	ENSMUSG00000098243	Gm4258
MSTRG.10851.13	9.58189	0	19.1638	Inf	Inf	0.149367	1	17	88367227	88373255	-	5765	MSTRG.10851	MSTRG.10851
ENSMUST00000221299	10.5713	21.1426	0	0	-Inf	0.149399	1	13	33181045	33185733	+	3561	ENSMUSG00000114185	Gm47662
ENSMUST00000234996	10.5713	21.1426	0	0	-Inf	0.149399	1	18	6788768	6792107	+	236	ENSMUSG00000117461	Gm50081
ENSMUST00000144822	6.04588	1.13264	10.9591	9.67574	3.27437	0.149469	1	2	90874740	90884278	-	367	ENSMUSG00000086495	Gm13778
ENSMUST00000245826	20.416	32.8984	7.93356	0.241154	-2.05198	0.149469	1	5	119749323	119809450	-	1158	ENSMUSG00000087516	Tbx3os1
ENSMUST00000244428	7.86888	0	15.7378	Inf	Inf	0.149622	1	5	25305988	25308005	+	1205	ENSMUSG00000043833	2900005J15Rik
ENSMUST00000217206	3.30697	0	6.61395	Inf	Inf	0.149653	1	10	40136930	40137329	+	400	ENSMUSG00000111665	A930033M14Rik
ENSMUST00000201153	62.4764	36.6874	88.2653	2.40587	1.26656	0.150055	1	5	81397096	81400537	+	3442	ENSMUSG00000107226	Gm43594
ENSMUST00000241652	8.6978	17.3956	0	0	-Inf	0.150102	1	5	23587297	23638344	-	1395	ENSMUSG00000073147	5031425E22Rik
ENSMUST00000247017	250.179	163.383	336.974	2.06248	1.04438	0.150222	1	7	39098929	39124377	+	2571	ENSMUSG00000121502	ENSMUSG00000121502
ENSMUST00000222417	11.434	19.9536	2.9144	0.146059	-2.77538	0.150342	1	13	51532172	51572722	-	655	ENSMUSG00000112959	Gm32834
MSTRG.11328.3	4285.74	5730.03	2841.45	0.495888	-1.01191	0.150393	1	18	61496176	61516483	-	20208	MSTRG.11328	MSTRG.11328
ENSMUST00000156342	76.0062	122.326	29.686	0.242679	-2.04288	0.150778	1	2	74540387	74542870	-	796	ENSMUSG00000052371	Hoxd3os1
ENSMUST00000217463	3.28617	0	6.57234	Inf	Inf	0.150894	1	9	44379774	44393477	+	1370	ENSMUSG00000060380	C030014I23Rik
ENSMUST00000241183	27.8667	42.4541	13.2793	0.312792	-1.67673	0.150931	1	1	151624697	151630801	-	1491	ENSMUSG00000100594	2810414N06Rik
MSTRG.14704.1	11622.1	7796.1	15448.1	1.98152	0.986609	0.151242	1	3	55165379	55197431	+	32022	MSTRG.14704	MSTRG.14704
ENSMUST00000242653	8.53966	17.0793	0	0	-Inf	0.151406	1	11	5712140	5734714	+	2046	ENSMUSG00000121496	Ube2d-ps
ENSMUST00000245650	8.53966	17.0793	0	0	-Inf	0.151406	1	6	92917563	93215978	+	1350	ENSMUSG00000097462	9530026P05Rik
ENSMUST00000247723	289.087	171.158	407.015	2.37801	1.24975	0.151525	1	1	160862734	160866109	+	2641	ENSMUSG00000053332	Gas5
ENSMUST00000142445	4.26842	8.18072	0.356126	0.0435324	-4.52177	0.151577	1	2	167989937	167995453	-	366	ENSMUSG00000085267	Gm14235
ENSMUST00000192396	248.536	355.558	141.514	0.398005	-1.32914	0.151975	1	1	84797689	84802404	-	4716	ENSMUSG00000104503	Gm37738
ENSMUST00000221597	10.1937	20.3875	0	0	-Inf	0.152004	1	12	111538750	111540879	-	1532	ENSMUSG00000096995	2810029C07Rik
ENSMUST00000136438	188.143	292.527	83.7589	0.286329	-1.80426	0.15209	1	11	112934713	113063914	-	1455	ENSMUSG00000087259	2610035D17Rik
ENSMUST00000171379	9.43735	0	18.8747	Inf	Inf	0.152122	1	17	63612674	63619968	-	834	ENSMUSG00000090565	4930405O22Rik
ENSMUST00000148405	6.53797	11.6822	1.39373	0.119304	-3.06729	0.152169	1	11	114304227	114339686	-	3406	ENSMUSG00000062391	4932435O22Rik
ENSMUST00000231106	186.876	255.447	118.305	0.463128	-1.11052	0.152278	1	15	83056521	83059009	+	2489	ENSMUSG00000116508	Gm49463
ENSMUST00000235456	117.053	71.5687	162.536	2.27106	1.18336	0.152641	1	19	21139846	21225815	-	1130	ENSMUSG00000118086	Gm52981
ENSMUST00000185931	6.33376	12.6675	0	0	-Inf	0.152711	1	7	109597619	109750409	-	1204	ENSMUSG00000101585	1600010M07Rik
MSTRG.8091.26	13.4584	26.5607	0.356126	0.013408	-6.22076	0.153149	1	15	27943430	28024410	-	79626	MSTRG.8091	MSTRG.8091
ENSMUST00000238635	3.28038	6.56075	0	0	-Inf	0.153214	1	14	14677729	14678318	-	590	ENSMUSG00000097169	Gm26661
ENSMUST00000246901	10.005	20.01	0	0	-Inf	0.153359	1	11	120524543	120525957	+	965	ENSMUSG00000120999	ENSMUSG00000120999
ENSMUST00000240761	10.005	20.01	0	0	-Inf	0.153359	1	12	110241818	110244523	-	1102	ENSMUSG00000113581	Dio3os
MSTRG.16561.1	2518.15	1731.21	3305.08	1.90912	0.932905	0.153373	1	4	117513464	117523422	+	9920	MSTRG.16561	MSTRG.16561
ENSMUST00000214553	99.7338	60.7015	138.766	2.28604	1.19285	0.15339	1	10	30644795	30645571	-	777	ENSMUSG00000111442	Gm48334
ENSMUST00000205203	3.18377	6.36754	0	0	-Inf	0.153616	1	6	48731164	48732920	-	1195	ENSMUSG00000108298	Gm44226
ENSMUST00000196846	14.8508	5.52792	24.1738	4.37303	2.12863	0.15364	1	5	108508053	108511751	+	1095	ENSMUSG00000104904	9330198I05Rik
ENSMUST00000163081	302.88	201.991	403.77	1.99895	0.999245	0.153828	1	1	160862733	160866109	+	2930	ENSMUSG00000053332	Gas5
ENSMUST00000195518	83.4744	116.478	50.4706	0.433305	-1.20655	0.153912	1	1	166205447	166208062	-	2517	ENSMUSG00000103400	Gm15853
MSTRG.25455.2	5298.62	6774.12	3823.12	0.564371	-0.825283	0.154052	1	X	41238228	41280352	+	29776	MSTRG.25455	MSTRG.25455
MSTRG.10828.2	458.807	98.3643	819.251	8.32874	3.0581	0.154212	1	17	86521145	86540329	+	18891	MSTRG.10828	MSTRG.10828
ENSMUST00000198627	10.6463	3.47912	17.8135	5.12011	2.35617	0.154284	1	5	50100751	50101900	-	1150	ENSMUSG00000104634	Gm42461
ENSMUST00000163996	7.15977	1.46509	12.8544	8.7738	3.1332	0.154818	1	7	113914714	114014396	-	904	ENSMUSG00000087475	4933406I18Rik
ENSMUST00000203106	35.2382	52.451	18.0254	0.343661	-1.54094	0.154944	1	6	93432056	93432538	-	483	ENSMUSG00000107848	Gm44181
ENSMUST00000124673	21.3134	9.72037	32.9064	3.38531	1.75929	0.155131	1	7	113953875	114014256	-	905	ENSMUSG00000087475	4933406I18Rik
ENSMUST00000202053	624.394	26.9061	1221.88	45.4128	5.50503	0.155708	1	5	118756359	118757378	+	1020	ENSMUSG00000106798	Gm43275
ENSMUST00000241190	90.164	129.883	50.4454	0.388392	-1.36441	0.155923	1	1	10012248	10014345	-	1707	ENSMUSG00000098234	Snhg6
ENSMUST00000207479	162.066	107.662	216.471	2.01065	1.00767	0.155999	1	7	92057392	92060582	+	3191	ENSMUSG00000109574	B230206I08Rik
ENSMUST00000243104	52.2612	29.1454	75.3771	2.58624	1.37086	0.156065	1	1	4855991	4857360	+	1370	ENSMUSG00000120403	ENSMUSG00000120403
ENSMUST00000195895	3.14577	6.29155	0	0	-Inf	0.156072	1	5	112788201	112789501	+	1301	ENSMUSG00000105735	4933415J04Rik
ENSMUST00000178129	14.4401	26.7108	2.16945	0.0812199	-3.62202	0.156164	1	12	102639276	102693592	-	2724	ENSMUSG00000096751	Gm28373
ENSMUST00000243168	23.6291	38.8545	8.40367	0.216286	-2.20899	0.156597	1	X	72714010	72716660	-	1675	ENSMUSG00000120414	Gm32261
ENSMUST00000194459	36.6981	54.8716	18.5245	0.337597	-1.56662	0.156643	1	1	153765487	153768043	-	2557	ENSMUSG00000102459	Gm38352
MSTRG.23709.3	7.90709	15.8142	0	0	-Inf	0.156991	1	8	123727916	123760014	-	31766	MSTRG.23709	MSTRG.23709
MSTRG.19990.33	7.90709	15.8142	0	0	-Inf	0.156991	1	6	93203277	93207072	+	3719	MSTRG.19990	MSTRG.19990
MSTRG.19763.1	4440.35	6295.29	2585.41	0.41069	-1.28388	0.157033	1	6	72639134	72733311	-	53183	MSTRG.19763	MSTRG.19763
ENSMUST00000221062	76.2031	46.5847	105.822	2.27159	1.1837	0.157202	1	12	17984692	17989629	+	1403	ENSMUSG00000121309	ENSMUSG00000121309
ENSMUST00000243959	5.90913	10.7499	1.06838	0.0993853	-3.33082	0.157448	1	19	5464916	5467615	+	612	ENSMUSG00000086938	4930481A15Rik
ENSMUST00000241616	41.7525	60.0899	23.4151	0.389668	-1.35968	0.157512	1	3	122778304	122778666	+	363	ENSMUSG00000120150	ENSMUSG00000120150
ENSMUST00000127989	9.43866	18.8773	0	0	-Inf	0.157657	1	5	124249172	124250327	-	875	ENSMUSG00000085433	Gm16001
MSTRG.7843.17	8.5366	0	17.0732	Inf	Inf	0.157734	1	14	76686527	76693850	+	7291	MSTRG.7843	MSTRG.7843
ENSMUST00000206600	3.30602	6.61205	0	0	-Inf	0.157769	1	7	76260813	76261763	+	951	ENSMUSG00000108514	2310001K20Rik
ENSMUST00000195110	34.0451	17.1565	50.9337	2.96877	1.56986	0.157826	1	1	129210844	129213330	+	2487	ENSMUSG00000103742	Gm38240
ENSMUST00000198280	107.039	64.1995	149.878	2.33456	1.22315	0.157833	1	3	53017089	53017544	+	456	ENSMUSG00000104615	Gm43804
MSTRG.13370.2	8.7251	0	17.4502	Inf	Inf	0.157862	1	2	90391108	90394853	-	3470	MSTRG.13370	MSTRG.13370
MSTRG.21448.3	8.7251	0	17.4502	Inf	Inf	0.157862	1	7	69916491	69921562	-	3790	MSTRG.21448	MSTRG.21448
MSTRG.24571.24	8.7251	0	17.4502	Inf	Inf	0.157862	1	9	68709128	68720322	+	11156	MSTRG.24571	MSTRG.24571
ENSMUST00000208417	748.247	509.445	987.05	1.9375	0.954197	0.158105	1	7	106103436	106106935	-	3500	ENSMUSG00000121501	ENSMUSG00000121501
ENSMUST00000241868	13.0079	23.5768	2.43903	0.10345	-3.27299	0.158124	1	19	5464916	5472875	+	1231	ENSMUSG00000086938	4930481A15Rik
MSTRG.9514.1	2257.91	2958.74	1557.08	0.526264	-0.926141	0.158188	1	16	74026545	74040200	-	13604	MSTRG.9514	MSTRG.9514
ENSMUST00000215389	6.48569	11.8056	1.16576	0.0987461	-3.34013	0.15859	1	9	44166344	44169590	+	3247	ENSMUSG00000111685	Gm10686
ENSMUST00000225166	3.18848	6.37697	0	0	-Inf	0.15899	1	14	43112828	43115414	+	1561	ENSMUSG00000121404	ENSMUSG00000121404
ENSMUST00000159621	3.18848	6.37697	0	0	-Inf	0.15899	1	10	120200075	120216629	+	552	ENSMUSG00000034764	1700006J14Rik
ENSMUST00000208733	3.18848	6.37697	0	0	-Inf	0.15899	1	7	144295850	144303672	+	689	ENSMUSG00000108851	Gm44930
ENSMUST00000139822	22.641	34.8531	10.4289	0.299224	-1.7407	0.159126	1	13	23939805	23941603	-	1480	ENSMUSG00000075029	4930558J22Rik
MSTRG.438.1	871.437	419.598	1323.28	3.15368	1.65704	0.159132	1	1	61809869	61817658	+	7692	MSTRG.438	MSTRG.438
ENSMUST00000073238	9.24988	18.4998	0	0	-Inf	0.159174	1	14	105919259	105919665	+	407	ENSMUSG00000060143	Gm10076
ENSMUST00000202782	13.2491	21.8417	4.65656	0.213196	-2.22975	0.159331	1	5	120393323	120394456	+	1134	ENSMUSG00000106915	Gm42655
ENSMUST00000136632	37.3606	63.6812	11.0399	0.173362	-2.52814	0.159497	1	19	4496841	4498360	+	1422	ENSMUSG00000087132	A930001C03Rik
ENSMUST00000180570	35.7694	51.4705	20.0684	0.389901	-1.35882	0.159503	1	1	59158988	59161298	+	2311	ENSMUSG00000097573	G730003C15Rik
MSTRG.25693.1	1993.02	1317.76	2668.28	2.02486	1.01782	0.159658	1	X	99057735	99070963	+	13146	MSTRG.25693	MSTRG.25693
ENSMUST00000227042	83.0683	50.0162	116.12	2.32166	1.21516	0.159869	1	14	32023881	32030852	+	1870	ENSMUSG00000115813	Gm46447
MSTRG.20494.32	1799.28	1128.66	2469.9	2.18835	1.12984	0.160201	1	6	144300566	144315939	-	15127	MSTRG.20494	MSTRG.20494
ENSMUST00000232826	5.00946	0.586038	9.43288	16.096	4.00863	0.160301	1	14	80210410	80215538	+	730	ENSMUSG00000097927	Gm6999
MSTRG.25777.39	1387.27	838.182	1936.35	2.31018	1.20801	0.160447	1	X	104931387	104967628	-	12100	MSTRG.25777	MSTRG.25777
ENSMUST00000241032	3.04377	0	6.08754	Inf	Inf	0.160638	1	15	88723681	88724185	+	505	ENSMUSG00000120014	ENSMUSG00000120014
ENSMUST00000244409	9.06111	18.1222	0	0	-Inf	0.160736	1	17	95057528	95082560	+	1237	ENSMUSG00000121491	2700099C18Rik
ENSMUST00000241129	4.85868	0.586038	9.13132	15.5815	3.96176	0.160859	1	18	55123334	55125484	+	1329	ENSMUSG00000096948	Gm4221
MSTRG.8282.23	2531.56	1653.01	3410.11	2.06297	1.04472	0.161197	1	15	64140624	64149088	-	8403	MSTRG.8282	MSTRG.8282
ENSMUST00000150794	3.12218	0	6.24435	Inf	Inf	0.161211	1	4	84044587	84048526	-	494	ENSMUSG00000087378	Gm12414
ENSMUST00000200590	8.63469	2.21399	15.0554	6.80013	2.76556	0.161321	1	14	52496268	52501684	+	5417	ENSMUSG00000105868	Gm43766
ENSMUST00000199893	245.49	330.595	160.386	0.485145	-1.04351	0.161467	1	5	96946066	96948211	+	2146	ENSMUSG00000105356	Gm42603
ENSMUST00000197277	121.967	167.251	76.683	0.458492	-1.12503	0.161493	1	5	15743000	15810064	-	512	ENSMUSG00000105300	Gm30613
ENSMUST00000244012	4.38689	0	8.77379	Inf	Inf	0.161518	1	11	112934728	113063878	-	1545	ENSMUSG00000087259	2610035D17Rik
ENSMUST00000212189	436.733	16.4692	856.997	52.0363	5.70145	0.161586	1	8	73171253	73175316	-	4064	ENSMUSG00000110558	Gm45779
ENSMUST00000245958	7.43267	14.8653	0	0	-Inf	0.16162	1	11	3074049	3081481	+	2559	ENSMUSG00000121500	ENSMUSG00000121500
ENSMUST00000243709	15.322	6.09923	24.5448	4.02424	2.00872	0.161704	1	1	10012244	10014345	-	800	ENSMUSG00000098234	Snhg6
ENSMUST00000197034	717.712	479.349	956.075	1.99453	0.996048	0.161765	1	3	52990640	52993306	+	2667	ENSMUSG00000104687	Gm42899
MSTRG.24430.5	547.794	281.298	814.29	2.89476	1.53344	0.161995	1	9	59698716	59709196	+	10207	MSTRG.24430	MSTRG.24430
ENSMUST00000245009	3.10907	0	6.21813	Inf	Inf	0.162078	1	8	35155829	35157046	-	549	ENSMUSG00000120666	ENSMUSG00000120666
ENSMUST00000200872	70.6183	44.4519	96.7847	2.17729	1.12253	0.162144	1	5	121319800	121323059	-	3260	ENSMUSG00000106940	Gm42930
MSTRG.8901.2	3457.8	2316.16	4599.44	1.9858	0.989723	0.162298	1	16	4202927	4225952	-	22949	MSTRG.8901	MSTRG.8901
ENSMUST00000242083	8.87234	17.7447	0	0	-Inf	0.162345	1	7	48527717	48536359	+	1795	ENSMUSG00000085995	Gm2788
ENSMUST00000145914	49.233	26.8741	71.5918	2.66397	1.41358	0.162533	1	5	67799744	67804119	+	2172	ENSMUSG00000085363	Gm15478
ENSMUST00000247633	162.826	221.907	103.745	0.467516	-1.09691	0.162622	1	2	173422228	173501325	-	3383	ENSMUSG00000121504	Ppp4r1l-ps
ENSMUST00000202933	1483.66	1024.08	1943.24	1.89754	0.924131	0.162625	1	6	17717577	17720512	+	2936	ENSMUSG00000106822	Gm43533
MSTRG.22204.3	8.19091	0	16.3818	Inf	Inf	0.16263	1	7	127404274	127406543	-	2238	MSTRG.22204	MSTRG.22204
MSTRG.12285.2	8.19091	0	16.3818	Inf	Inf	0.16263	1	19	52969912	52971773	-	1787	MSTRG.12285	MSTRG.12285
ENSMUST00000209071	3.1936	0	6.38719	Inf	Inf	0.162872	1	7	69921655	69987591	-	2488	ENSMUSG00000109097	Gm29683
ENSMUST00000246960	6.5574	0	13.1148	Inf	Inf	0.162911	1	10	39497410	39607845	-	2452	ENSMUSG00000087177	E130307A14Rik
MSTRG.10410.1	2.09589e+06	4.10358e+06	88201.6	0.0214938	-5.53993	0.163204	1	17	40153887	40159727	+	3741	MSTRG.10410	MSTRG.10410
ENSMUST00000128904	3.21413	6.42826	0	0	-Inf	0.163531	1	11	99310798	99316323	+	2768	ENSMUSG00000084890	A830036E02Rik
ENSMUST00000221792	3.21413	6.42826	0	0	-Inf	0.163531	1	13	33748058	33752852	-	1623	ENSMUSG00000112963	Gm6093
ENSMUST00000180763	14.6473	23.2404	6.05415	0.260502	-1.94064	0.163649	1	6	144993285	144996156	+	2461	ENSMUSG00000097419	Gm26666
ENSMUST00000241914	10.7578	20.0912	1.42451	0.0709021	-3.81803	0.163738	1	12	3285474	3300383	+	1540	ENSMUSG00000079179	Rab10os
ENSMUST00000181719	83.8206	124.438	43.2035	0.34719	-1.5262	0.163909	1	9	122401567	122508661	+	2867	ENSMUSG00000097736	9530059O14Rik
ENSMUST00000241873	3.11132	6.22264	0	0	-Inf	0.16408	1	14	19758074	19775083	+	592	ENSMUSG00000120206	ENSMUSG00000120206
MSTRG.23842.15	7.83973	0	15.6795	Inf	Inf	0.16418	1	9	13324692	13334506	+	9470	MSTRG.23842	MSTRG.23842
ENSMUST00000245479	4.43755	8.87509	0	0	-Inf	0.164268	1	5	112367931	112376808	-	1881	ENSMUSG00000097767	Miat
MSTRG.11369.5	381.999	107.978	656.02	6.07548	2.603	0.1643	1	18	65020919	65166788	+	10176	MSTRG.11369	MSTRG.11369
ENSMUST00000192232	6.03758	11.0068	1.06838	0.0970656	-3.3649	0.164501	1	6	126531350	126531879	-	530	ENSMUSG00000102771	Gm33320
ENSMUST00000238565	3.07288	0	6.14575	Inf	Inf	0.164507	1	11	33557980	33575217	+	2531	ENSMUSG00000073052	D130052B06Rik
ENSMUST00000146963	5.13118	9.5655	0.696865	0.0728519	-3.77889	0.164682	1	2	165822646	165834437	-	537	ENSMUSG00000087351	Gm11464
ENSMUST00000247330	32.8522	49.2893	16.4152	0.333038	-1.58624	0.164783	1	5	101851444	101854332	+	1793	ENSMUSG00000106164	9430085M18Rik
ENSMUST00000220651	79.7399	110.828	48.6519	0.438986	-1.18775	0.16497	1	12	84231310	84234580	-	3271	ENSMUSG00000113776	Gm19327
ENSMUST00000217127	3.05977	0	6.11954	Inf	Inf	0.1654	1	9	89432751	89442437	-	2728	ENSMUSG00000111806	Gm47403
ENSMUST00000194880	47.1364	25.9746	68.2983	2.62943	1.39475	0.165588	1	6	40075656	40078106	+	2451	ENSMUSG00000102623	Gm37673
ENSMUST00000181055	5.71394	1.07138	10.3565	9.66654	3.273	0.165619	1	12	111251218	111260422	+	2098	ENSMUSG00000097381	A230087F16Rik
ENSMUST00000247323	3.08806	6.17611	0	0	-Inf	0.165659	1	11	99308081	99310267	+	2187	ENSMUSG00000084890	A830036E02Rik
ENSMUST00000240742	3.14743	0	6.29487	Inf	Inf	0.165868	1	4	89340474	89406486	+	1594	ENSMUSG00000086035	Gm12610
ENSMUST00000211053	44.2132	62.9101	25.5163	0.405599	-1.30187	0.165954	1	8	71063075	71065468	+	2394	ENSMUSG00000110030	Gm45546
ENSMUST00000230732	114.522	154.853	74.1908	0.479105	-1.06158	0.165968	1	15	99773418	99774662	+	1245	ENSMUSG00000116518	Gm49494
ENSMUST00000207965	9.90843	16.6425	3.17436	0.190738	-2.39033	0.166047	1	7	19580898	19581534	+	637	ENSMUSG00000109424	Gm44658
ENSMUST00000221163	3.07952	6.15905	0	0	-Inf	0.166244	1	13	32716902	32720398	-	2763	ENSMUSG00000113449	Gm48073
ENSMUST00000148420	6.44641	12.8928	0	0	-Inf	0.166302	1	2	113271026	113272649	-	832	ENSMUSG00000087545	Gm13966
ENSMUST00000149820	6.44641	12.8928	0	0	-Inf	0.166302	1	1	64117813	64129941	+	378	ENSMUSG00000086836	Gm13748
MSTRG.23639.11	13282	9296.52	17267.5	1.85741	0.893295	0.166314	1	8	121132607	121161929	+	29144	MSTRG.23639	MSTRG.23639
ENSMUST00000244133	6.39822	11.4366	1.35982	0.118901	-3.07217	0.166417	1	12	86938568	86939341	-	774	ENSMUSG00000120265	Gm26698
ENSMUST00000151931	7.94013	14.1316	1.74864	0.123739	-3.01462	0.166447	1	2	60381101	60384267	+	1476	ENSMUSG00000086578	Gm13583
ENSMUST00000242727	2.98835	5.9767	0	0	-Inf	0.166856	1	16	29725851	29765335	-	1271	ENSMUSG00000097313	Gm26569
ENSMUST00000203304	9.55812	2.94581	16.1704	5.48929	2.45662	0.166875	1	7	3386061	3386395	+	335	ENSMUSG00000107620	2700052C19Rik
ENSMUST00000244361	84.6243	116.793	52.4556	0.449133	-1.15478	0.167403	1	8	78792956	78801795	+	1841	ENSMUSG00000120585	ENSMUSG00000120585
ENSMUST00000181374	16.7488	26.7209	6.77671	0.253611	-1.97931	0.16759	1	5	22755435	22906497	+	1353	ENSMUSG00000097207	6030443J06Rik
ENSMUST00000123548	16.1069	25.1694	7.04437	0.279878	-1.83713	0.167684	1	4	149031949	149033371	-	562	ENSMUSG00000086606	Gm13205
ENSMUST00000246439	31.5407	16.9398	46.1415	2.72385	1.44564	0.168083	1	17	35169211	35171444	-	1019	ENSMUSG00000092203	1110038B12Rik
ENSMUST00000200221	721.193	481.498	960.888	1.99562	0.996838	0.168092	1	3	55391209	55394601	+	3393	ENSMUSG00000106354	Gm42607
ENSMUST00000242125	6.12024	0	12.2405	Inf	Inf	0.168216	1	11	5712150	5734714	+	2783	ENSMUSG00000121496	Ube2d-ps
ENSMUST00000210487	6.71695	12.0402	1.39373	0.115757	-3.11083	0.168245	1	8	92436861	92441041	-	2885	ENSMUSG00000110216	Gm36325
ENSMUST00000188927	10.6389	3.47912	17.7986	5.11583	2.35497	0.168331	1	1	153879142	153881963	-	642	ENSMUSG00000101903	Gm29291
ENSMUST00000192600	39.7428	58.5098	20.9758	0.3585	-1.47995	0.168517	1	1	191552482	191554105	-	1624	ENSMUSG00000102840	Gm38037
ENSMUST00000199951	23.4285	35.5769	11.2801	0.317063	-1.65716	0.168519	1	3	58909892	58913579	-	3688	ENSMUSG00000105945	Gm43570
ENSMUST00000227908	3.13697	6.27394	0	0	-Inf	0.168605	1	15	12068334	12085283	-	2787	ENSMUSG00000115441	Gm34759
ENSMUST00000247295	40.6521	59.6175	21.6866	0.363763	-1.45893	0.168732	1	7	142587326	142607152	-	996	ENSMUSG00000059277	R74862
ENSMUST00000180931	63.2213	37.5741	88.8684	2.36515	1.24193	0.168802	1	18	37879612	37889007	-	3602	ENSMUSG00000097330	Gm26672
ENSMUST00000191240	12.4947	20.1113	4.87806	0.242553	-2.04363	0.168844	1	5	149171626	149184492	-	1264	ENSMUSG00000100465	Gm29264
ENSMUST00000181238	8.71002	2.64282	14.7772	5.59145	2.48322	0.168873	1	6	129185375	129214911	-	2237	ENSMUSG00000097354	2310001H17Rik
MSTRG.17402.2	364.155	488.509	239.801	0.490884	-1.02655	0.16931	1	5	15778375	15781236	-	2366	MSTRG.17402	MSTRG.17402
ENSMUST00000241157	8.11725	16.2345	0	0	-Inf	0.169314	1	8	88199440	88252182	+	1574	ENSMUSG00000097248	Gm2694
ENSMUST00000165458	7.47866	0	14.9573	Inf	Inf	0.169732	1	9	80026177	80029219	-	2581	ENSMUSG00000084917	Gm17477
MSTRG.5144.6	7872.33	5678.24	10066.4	1.77281	0.826035	0.169929	1	12	75540266	75620690	-	24406	MSTRG.5144	MSTRG.5144
MSTRG.4218.1	13.0689	20.9114	5.22649	0.249935	-2.00037	0.170383	1	11	100948412	100952449	-	593	MSTRG.4218	MSTRG.4218
ENSMUST00000245186	107.683	68.2178	147.148	2.15704	1.10905	0.170447	1	10	22134446	22178412	-	1928	ENSMUSG00000097705	Gm26740
ENSMUST00000245508	4.76087	0.632568	8.88917	14.0525	3.81276	0.170475	1	15	61909878	62121358	+	1359	ENSMUSG00000097039	Pvt1
ENSMUST00000191084	27.6038	13.7348	41.4729	3.01955	1.59433	0.170498	1	7	70014842	70060894	+	1924	ENSMUSG00000100005	B130024G19Rik
MSTRG.15843.9	744.285	1143.48	345.087	0.301785	-1.72841	0.170737	1	4	13786879	13829823	+	42831	MSTRG.15843	MSTRG.15843
MSTRG.11493.3	12293.2	8404.09	16182.4	1.92554	0.945261	0.170874	1	18	79039118	79129765	-	37388	MSTRG.11493	MSTRG.11493
MSTRG.6353.13	8027.67	5476.88	10578.5	1.93147	0.949702	0.171009	1	13	53331842	53377696	-	45712	MSTRG.6353	MSTRG.6353
MSTRG.15058.2	7.92847	15.8569	0	0	-Inf	0.171203	1	3	90523729	90526610	+	2845	MSTRG.15058	MSTRG.15058
ENSMUST00000144118	23.6962	39.232	8.16032	0.208001	-2.26534	0.171472	1	3	36054062	36062977	+	4451	ENSMUSG00000086392	Mccc1os
MSTRG.15792.2	7.14287	0	14.2857	Inf	Inf	0.171506	1	4	3973120	3973595	-	414	MSTRG.15792	MSTRG.15792
MSTRG.25896.2	1189.03	1748.44	629.616	0.360101	-1.47353	0.171597	1	X	143056508	143061715	-	5132	MSTRG.25896	MSTRG.25896
ENSMUST00000246491	14.3669	5.0715	23.6623	4.66574	2.22211	0.172054	1	15	61911106	62121376	+	899	ENSMUSG00000097039	Pvt1
ENSMUST00000243762	2.995	5.98999	0	0	-Inf	0.172198	1	X	20828352	20853588	+	1183	ENSMUSG00000086877	A230072C01Rik
ENSMUST00000149815	145.686	55.0875	236.285	4.28926	2.10073	0.17236	1	6	147908078	147948837	-	980	ENSMUSG00000086777	Far2os2
ENSMUST00000204670	26.4405	13.2233	39.6576	2.99907	1.58452	0.172392	1	6	148732950	148734612	+	1663	ENSMUSG00000107909	2610017A05Rik
ENSMUST00000211726	4.01424	0.293019	7.73546	26.3992	4.72242	0.172463	1	8	63432255	63436789	+	4535	ENSMUSG00000109744	Gm45461
ENSMUST00000148826	13.9365	22.4615	5.41164	0.24093	-2.05331	0.172824	1	X	52698889	52718545	-	1081	ENSMUSG00000121458	AW822252
ENSMUST00000190229	3.04342	0	6.08684	Inf	Inf	0.172916	1	1	73429934	73446728	-	2170	ENSMUSG00000099877	Pinc
ENSMUST00000211407	3.04342	0	6.08684	Inf	Inf	0.172916	1	8	89587596	89589702	-	2107	ENSMUSG00000109778	Gm45504
ENSMUST00000200696	17.8761	8.04678	27.7055	3.44305	1.78369	0.173109	1	5	81683573	81684519	+	947	ENSMUSG00000107375	Gm43084
ENSMUST00000244885	15.5309	25.0453	6.01638	0.24022	-2.05757	0.173139	1	8	57757296	57773487	-	699	ENSMUSG00000100510	Hand2os1
ENSMUST00000181231	99.293	62.509	136.077	2.17692	1.12229	0.173248	1	8	121785542	121787152	-	1092	ENSMUSG00000097336	Fendrr
ENSMUST00000197563	688.822	462.718	914.925	1.97729	0.983522	0.173425	1	3	55424990	55427007	+	2018	ENSMUSG00000106651	Gm42608
ENSMUST00000141256	6.96865	0	13.9373	Inf	Inf	0.1735	1	16	32484041	32487015	-	1392	ENSMUSG00000075265	Tnk2os
ENSMUST00000197810	5.83897	1.13264	10.5453	9.31038	3.21884	0.173533	1	3	150999756	151002463	+	2125	ENSMUSG00000106157	4930555A03Rik
ENSMUST00000208325	36.6143	19.6135	53.6152	2.73359	1.4508	0.173596	1	7	89691905	89693124	+	1220	ENSMUSG00000108897	Gm44861
ENSMUST00000236940	6.37859	12.0449	0.712253	0.059133	-4.07989	0.173631	1	18	34884801	34891747	+	1298	ENSMUSG00000097755	2010110K18Rik
ENSMUST00000209900	3.06097	6.12195	0	0	-Inf	0.173826	1	8	45992631	45993152	-	522	ENSMUSG00000109665	Gm45458
ENSMUST00000135987	5.59153	10.3087	0.87432	0.0848135	-3.55956	0.173921	1	4	55563265	55599296	+	1603	ENSMUSG00000066176	Gm12511
MSTRG.8406.29	5.68308	0	11.3662	Inf	Inf	0.174089	1	15	77076057	77088512	-	11946	MSTRG.8406	MSTRG.8406
ENSMUST00000242890	51.9946	74.9866	29.0027	0.386772	-1.37045	0.174189	1	8	57759910	57773496	-	874	ENSMUSG00000100510	Hand2os1
ENSMUST00000246505	6.32568	12.6514	0	0	-Inf	0.174281	1	11	3074000	3081947	+	2908	ENSMUSG00000121500	ENSMUSG00000121500
ENSMUST00000135363	7.0348	1.88773	12.1819	6.45318	2.69001	0.174333	1	6	39504456	39521420	+	1506	ENSMUSG00000085058	8030453O22Rik
ENSMUST00000195039	3679.64	2539.51	4819.76	1.89791	0.924411	0.174558	1	7	36421271	36425278	+	4008	ENSMUSG00000102516	Gm38340
ENSMUST00000207259	3.14788	6.29576	0	0	-Inf	0.174719	1	7	132021759	132025442	+	443	ENSMUSG00000108870	Gm44893
ENSMUST00000212132	145.919	202.29	89.5472	0.442667	-1.1757	0.174719	1	8	84302673	84312548	+	2899	ENSMUSG00000110580	D830024N08Rik
ENSMUST00000180634	18.2671	7.98076	28.5534	3.57778	1.83906	0.174736	1	5	97540306	97735984	+	2530	ENSMUSG00000097516	4930467D21Rik
ENSMUST00000194198	7.01441	1.46509	12.5637	8.57537	3.1002	0.174884	1	3	52696425	52705206	-	3000	ENSMUSG00000104109	Gm30292
ENSMUST00000243028	5.72283	10.4004	1.0453	0.100506	-3.31465	0.175117	1	13	12629946	12665284	-	1868	ENSMUSG00000121485	ENSMUSG00000121485
ENSMUST00000192728	306.974	201.33	412.618	2.04946	1.03524	0.175227	1	15	68210144	68213065	-	2922	ENSMUSG00000104116	Gm37296
MSTRG.25698.1	1386.05	934.125	1837.98	1.9676	0.976435	0.175321	1	X	99182366	99189487	+	7102	MSTRG.25698	MSTRG.25698
ENSMUST00000192299	2.94653	5.89307	0	0	-Inf	0.175749	1	1	10037539	10038912	+	1374	ENSMUSG00000104025	E330040D14Rik
ENSMUST00000049922	15.6043	6.16282	25.0457	4.06401	2.0229	0.176034	1	12	104214143	104219504	+	1542	ENSMUSG00000121484	Serpina3h
ENSMUST00000140371	9.3687	15.563	3.17436	0.203968	-2.29358	0.176195	1	11	69575155	69581967	+	816	ENSMUSG00000085890	Tnfsf13os
ENSMUST00000181289	14.8213	23.4214	6.22127	0.265624	-1.91254	0.176332	1	9	57905324	57914734	+	2169	ENSMUSG00000097604	Gm17322
MSTRG.2197.23	6.16753	12.3351	0	0	-Inf	0.176349	1	10	69450419	69456218	+	5772	MSTRG.2197	MSTRG.2197
ENSMUST00000124106	2.99184	0	5.98369	Inf	Inf	0.176571	1	12	109506881	109526967	+	3341	ENSMUSG00000021268	Meg3
ENSMUST00000246647	2.99184	0	5.98369	Inf	Inf	0.176571	1	12	109506880	109525625	+	2044	ENSMUSG00000021268	Meg3
ENSMUST00000063103	39.1666	14.5491	63.7842	4.38408	2.13227	0.176847	1	9	121767201	121776080	+	1642	ENSMUSG00000043773	1700048O20Rik
MSTRG.17135.1	551.772	370.498	733.047	1.97854	0.984439	0.176883	1	4	148896375	148899326	+	2893	MSTRG.17135	MSTRG.17135
ENSMUST00000172874	6.42602	11.4275	1.42451	0.124656	-3.00398	0.176913	1	17	36083342	36091579	+	1475	ENSMUSG00000092171	4833427F10Rik
ENSMUST00000245334	24.2422	12.0536	36.4308	3.02241	1.5957	0.176981	1	13	28644765	29068252	-	1509	ENSMUSG00000085936	2610307P16Rik
ENSMUST00000217947	5.55469	0.948851	10.1605	10.7082	3.42065	0.177126	1	10	79248796	79253739	-	2709	ENSMUSG00000112907	Gm47015
ENSMUST00000244519	47.8671	66.8142	28.9199	0.43284	-1.20809	0.177252	1	X	19011600	19033482	-	1202	ENSMUSG00000073274	Gm14636
ENSMUST00000204640	60.0195	84.6305	35.4084	0.418388	-1.25709	0.177332	1	6	88761312	88764433	-	3122	ENSMUSG00000107719	Gm43937
ENSMUST00000194722	90.1053	56.9244	123.286	2.16579	1.11489	0.177349	1	1	186443415	186445295	-	1881	ENSMUSG00000102619	Gm37849
MSTRG.12445.5	36.167	60.5114	11.8226	0.195378	-2.35566	0.177449	1	2	6836831	6846218	-	9176	MSTRG.12445	MSTRG.12445
ENSMUST00000208300	3.00708	6.01415	0	0	-Inf	0.177669	1	7	68078963	68140640	+	896	ENSMUSG00000108828	Gm34549
ENSMUST00000128305	3.41198	6.82396	0	0	-Inf	0.177825	1	2	116730656	116743109	+	1616	ENSMUSG00000085316	D330050G23Rik
MSTRG.23639.19	6.7664	0	13.5328	Inf	Inf	0.177877	1	8	121222309	121228834	+	6251	MSTRG.23639	MSTRG.23639
MSTRG.1265.3	6.7664	0	13.5328	Inf	Inf	0.177877	1	1	161357870	161367200	-	5865	MSTRG.1265	MSTRG.1265
MSTRG.75.6	5.56736	11.1347	0	0	-Inf	0.17802	1	1	15909545	15913144	+	3560	MSTRG.75	MSTRG.75
MSTRG.16282.2	480.326	221.763	738.89	3.3319	1.73634	0.178111	1	4	83455655	83460130	-	4438	MSTRG.16282	MSTRG.16282
MSTRG.20698.8	1301.76	593.125	2010.4	3.3895	1.76107	0.178126	1	7	15735708	15781820	-	46060	MSTRG.20698	MSTRG.20698
ENSMUST00000242894	8.56015	0.948851	16.1714	17.0432	4.09112	0.17831	1	19	60133121	60145953	+	577	ENSMUSG00000053117	E330013P04Rik
ENSMUST00000244273	2.91164	5.82327	0	0	-Inf	0.17837	1	7	70015131	70060894	+	1579	ENSMUSG00000100005	B130024G19Rik
ENSMUST00000243488	5.39164	0	10.7833	Inf	Inf	0.178373	1	11	60811743	60822714	-	1308	ENSMUSG00000042549	Map2k3os
MSTRG.3111.10	5.39164	0	10.7833	Inf	Inf	0.178373	1	11	30178976	30217012	-	7439	MSTRG.3111	MSTRG.3111
ENSMUST00000131064	13.7582	21.7857	5.73072	0.26305	-1.92659	0.178392	1	8	12722427	12729229	+	2255	ENSMUSG00000054910	4931415C17Rik
ENSMUST00000184658	6.00939	12.0188	0	0	-Inf	0.178495	1	9	77452241	77453749	+	1305	ENSMUSG00000099094	Gm19569
ENSMUST00000137532	3.38005	0	6.76011	Inf	Inf	0.1785	1	4	14929851	14953031	+	956	ENSMUSG00000086587	Gm11837
ENSMUST00000244751	14.8579	27.9351	1.78063	0.0637418	-3.97162	0.178882	1	4	11123903	11126998	+	1141	ENSMUSG00000086765	Gm11827
ENSMUST00000246704	17.737	7.60465	27.8694	3.66479	1.87373	0.179037	1	1	153982805	153993551	-	970	ENSMUSG00000100627	A830008E24Rik
ENSMUST00000200473	318.064	216.829	419.299	1.93378	0.951425	0.179324	1	5	44295322	44300613	+	5292	ENSMUSG00000105263	Gm42427
ENSMUST00000147504	21.7244	32.6396	10.8093	0.331172	-1.59435	0.179342	1	16	43166250	43184029	-	2990	ENSMUSG00000055370	Gm9968
ENSMUST00000243380	59.0367	111.903	6.17005	0.0551374	-4.18083	0.179548	1	8	57785438	57786789	+	1216	ENSMUSG00000097910	Hdnr
MSTRG.12424.13	1933.2	732.513	3133.89	4.27827	2.09703	0.179585	1	2	5699985	5715671	-	15615	MSTRG.12424	MSTRG.12424
ENSMUST00000242167	2.94639	0	5.89278	Inf	Inf	0.179884	1	10	89522225	89530661	+	729	ENSMUSG00000097383	1500026H17Rik
ENSMUST00000195593	2.89147	5.78294	0	0	-Inf	0.179909	1	1	60818511	60820620	+	2110	ENSMUSG00000104069	Gm37198
ENSMUST00000242569	6.58834	0	13.1767	Inf	Inf	0.180108	1	19	35812622	35901889	-	1629	ENSMUSG00000094707	A830019P07Rik
ENSMUST00000199255	25.3387	37.2471	13.4303	0.360574	-1.47163	0.180121	1	3	145125081	145126107	+	1027	ENSMUSG00000105959	D530037P16Rik
MSTRG.18215.7	5.42085	10.8417	0	0	-Inf	0.18023	1	5	104722290	104728353	+	6006	MSTRG.18215	MSTRG.18215
MSTRG.26048.1	87.5719	119.541	55.6028	0.465136	-1.10427	0.180236	1	X	168960833	168962272	-	249	MSTRG.26048	MSTRG.26048
ENSMUST00000194866	13.986	22.5047	5.46741	0.242946	-2.04129	0.180271	1	1	14858869	14863189	+	4321	ENSMUSG00000103492	Gm37412
ENSMUST00000245138	2.96908	5.93816	0	0	-Inf	0.180452	1	1	189904248	189905643	+	1396	ENSMUSG00000119953	ENSMUSG00000119953
ENSMUST00000232991	2.93642	0	5.87284	Inf	Inf	0.180623	1	4	88913355	88957429	-	1332	ENSMUSG00000117251	Gm49891
ENSMUST00000245672	5.85125	11.7025	0	0	-Inf	0.180722	1	11	120078786	120080796	-	1854	ENSMUSG00000075389	2810410L24Rik
ENSMUST00000213982	16.8222	7.6863	25.958	3.37718	1.75582	0.181434	1	9	37175389	37175955	-	567	ENSMUSG00000111439	Gm47633
ENSMUST00000206155	98.251	6.88324	189.619	27.5479	4.78387	0.181454	1	19	8700801	8703811	+	647	ENSMUSG00000108414	Snhg1
ENSMUST00000105109	8.10974	13.7266	2.49289	0.18161	-2.46109	0.1816	1	X	84869498	84871268	+	1771	ENSMUSG00000078314	Gm14762
ENSMUST00000151848	22.4786	33.3448	11.6125	0.348254	-1.52179	0.181678	1	4	140538304	140544822	+	2001	ENSMUSG00000085918	Gm13032
MSTRG.6873.6	6.98461	13.9692	0	0	-Inf	0.181725	1	13	107991774	107995133	-	3243	MSTRG.6873	MSTRG.6873
ENSMUST00000198749	34.9877	18.3295	51.646	2.81765	1.49449	0.181798	1	3	156706054	156709231	+	3178	ENSMUSG00000106018	Gm43527
ENSMUST00000207057	6.13003	1.51019	10.7499	7.11825	2.83152	0.181853	1	7	68082410	68086138	+	1611	ENSMUSG00000108828	Gm34549
ENSMUST00000246237	17.3934	7.8877	26.8991	3.41027	1.76988	0.181941	1	6	127130740	127131750	-	1011	ENSMUSG00000120876	ENSMUSG00000120876
ENSMUST00000128894	2.86511	5.73021	0	0	-Inf	0.181951	1	18	39379300	39435743	-	1571	ENSMUSG00000086312	Gm15336
ENSMUST00000187259	8.10591	2.21399	13.9978	6.32246	2.66049	0.181969	1	9	63306663	63332969	+	373	ENSMUSG00000086539	Gm16759
ENSMUST00000180876	373.939	244.184	503.695	2.06277	1.04458	0.1821	1	12	109612596	109621434	+	8080	ENSMUSG00000097451	Rian
ENSMUST00000242127	3.09246	0	6.18492	Inf	Inf	0.182186	1	13	28644757	29069345	-	2098	ENSMUSG00000085936	2610307P16Rik
ENSMUST00000215798	3.01169	0	6.02337	Inf	Inf	0.182187	1	10	49675421	49677175	+	1755	ENSMUSG00000110832	Gm48125
ENSMUST00000204663	6.27179	0	12.5436	Inf	Inf	0.182249	1	6	86524963	86559448	+	2007	ENSMUSG00000097048	1600020E01Rik
ENSMUST00000238714	223.286	299.02	147.553	0.493457	-1.019	0.182288	1	3	96321753	96322149	-	397	ENSMUSG00000118406	Terc
MSTRG.16378.1	3240.09	4285.48	2194.71	0.512128	-0.965423	0.18232	1	4	100034598	100041099	+	6273	MSTRG.16378	MSTRG.16378
ENSMUST00000054395	19.571	30.2979	8.84423	0.291909	-1.77641	0.182415	1	13	45232168	45234698	+	2531	ENSMUSG00000047061	Gm9817
MSTRG.11410.7	6.41028	0	12.8206	Inf	Inf	0.182426	1	18	67835309	67842623	-	6289	MSTRG.11410	MSTRG.11410
MSTRG.9310.2	307.304	154.506	460.102	2.97788	1.57429	0.182467	1	16	35893951	35901363	+	7187	MSTRG.9310	MSTRG.9310
ENSMUST00000138471	5.27434	10.5487	0	0	-Inf	0.182527	1	9	20518964	20526290	+	2127	ENSMUSG00000062470	Fbxl12os
MSTRG.4708.3	205.143	46.1774	364.109	7.88499	2.97911	0.182568	1	12	5228603	5251178	-	18962	MSTRG.4708	MSTRG.4708
ENSMUST00000151921	2.85347	5.70695	0	0	-Inf	0.182862	1	10	39497408	39608006	-	1666	ENSMUSG00000087177	E130307A14Rik
ENSMUST00000190461	13.5056	21.4395	5.57179	0.259884	-1.94406	0.182904	1	8	13250752	13251790	+	1039	ENSMUSG00000099338	2810030D12Rik
ENSMUST00000241030	5.1002	0	10.2004	Inf	Inf	0.182999	1	6	17198108	17205695	+	1669	ENSMUSG00000085171	D830026I12Rik
ENSMUST00000147689	5.1002	0	10.2004	Inf	Inf	0.182999	1	9	114197392	114205514	+	425	ENSMUSG00000074039	4930520O04Rik
ENSMUST00000231559	8.29031	14.1416	2.43903	0.172472	-2.53557	0.18307	1	17	8257342	8320035	-	756	ENSMUSG00000116760	Gm1604a
ENSMUST00000169054	50.9068	72.8187	28.995	0.398181	-1.3285	0.183138	1	14	21898515	21906999	+	3835	ENSMUSG00000090564	A430057M04Rik
MSTRG.13841.3	3678.42	2535.59	4821.26	1.90144	0.927091	0.18314	1	2	134865191	134886792	+	20610	MSTRG.13841	MSTRG.13841
ENSMUST00000145613	2.93302	5.86603	0	0	-Inf	0.183152	1	13	78346136	78383852	+	1474	ENSMUSG00000087143	A830082K12Rik
ENSMUST00000243425	2.93302	5.86603	0	0	-Inf	0.183152	1	1	136057699	136058972	-	643	ENSMUSG00000086264	Gm15850
ENSMUST00000242646	138.415	91.0963	185.734	2.03888	1.02777	0.183164	1	11	120078779	120080802	-	2024	ENSMUSG00000075389	2810410L24Rik
ENSMUST00000235497	3.02536	6.05071	0	0	-Inf	0.183289	1	17	32300302	32309229	-	579	ENSMUSG00000121449	Pdxk-ps
ENSMUST00000199819	3.02536	6.05071	0	0	-Inf	0.183289	1	3	157426041	157432045	-	1689	ENSMUSG00000106632	Gm33466
ENSMUST00000245047	18.835	8.4272	29.2427	3.47004	1.79495	0.183428	1	2	73415184	73419563	+	706	ENSMUSG00000086382	Chrna1os
ENSMUST00000246519	35.2532	19.4369	51.0696	2.62746	1.39367	0.184013	1	15	61909871	62121376	+	1137	ENSMUSG00000097039	Pvt1
MSTRG.9556.2	8.93542	2.98381	14.887	4.98927	2.31883	0.1842	1	16	78362614	78369036	+	485	MSTRG.9556	MSTRG.9556
ENSMUST00000246783	16.3261	25.13	7.52218	0.299331	-1.74019	0.184272	1	12	78958706	78959419	+	714	ENSMUSG00000120988	ENSMUSG00000120988
ENSMUST00000245284	6.09757	0	12.1951	Inf	Inf	0.184656	1	14	119336928	119348167	+	1820	ENSMUSG00000087479	Gm16835
ENSMUST00000224744	2.83021	5.66042	0	0	-Inf	0.184704	1	13	84422963	84428936	+	395	ENSMUSG00000114602	Gm49223
ENSMUST00000181903	97.1376	52.3288	141.946	2.71259	1.43967	0.184952	1	7	81173295	81181250	+	2630	ENSMUSG00000097277	2900076A07Rik
ENSMUST00000192836	3701.12	4870.5	2531.74	0.51981	-0.943944	0.185212	1	1	91947314	91949819	-	2506	ENSMUSG00000102565	Gm37036
ENSMUST00000203642	36.8118	53.7465	19.8772	0.369832	-1.43506	0.185244	1	6	103541317	103543791	+	2475	ENSMUSG00000107595	Gm44441
ENSMUST00000199378	2.99782	5.99565	0	0	-Inf	0.185299	1	9	111373072	111378008	-	2872	ENSMUSG00000106647	Gm42523
ENSMUST00000149172	5.53497	11.0699	0	0	-Inf	0.185446	1	16	91261992	91267009	+	776	ENSMUSG00000084866	A930006K02Rik
ENSMUST00000247207	2.99472	5.98945	0	0	-Inf	0.185527	1	12	73962644	73996566	-	614	ENSMUSG00000087700	Gm15283
ENSMUST00000246843	2.89928	5.79857	0	0	-Inf	0.185729	1	X	11945457	11952887	+	1252	ENSMUSG00000121006	ENSMUSG00000121006
ENSMUST00000179361	8.43561	14.0838	2.78746	0.19792	-2.33701	0.185856	1	7	89159215	89160576	+	1362	ENSMUSG00000030623	Prss23os
ENSMUST00000207061	175.25	113.67	236.83	2.08348	1.059	0.186061	1	7	61566148	61578438	-	3717	ENSMUSG00000109394	A230057D06Rik
MSTRG.10852.2	3403.29	2202.1	4604.49	2.09095	1.06416	0.186175	1	17	88328472	88354564	-	25864	MSTRG.10852	MSTRG.10852
ENSMUST00000203679	84.5044	51.7238	117.285	2.26753	1.18112	0.186638	1	6	137122874	137123927	-	1054	ENSMUSG00000107567	4930480K02Rik
ENSMUST00000181921	5.92335	0	11.8467	Inf	Inf	0.187163	1	19	57311817	57349301	-	1736	ENSMUSG00000097785	B230217O12Rik
ENSMUST00000246396	6.05415	0	12.1083	Inf	Inf	0.187352	1	8	80021702	80059059	+	939	ENSMUSG00000097174	Gm4890
ENSMUST00000244479	4.98132	9.96264	0	0	-Inf	0.187404	1	8	13250727	13251790	+	394	ENSMUSG00000099338	2810030D12Rik
MSTRG.22670.17	13.3348	0.316284	26.3534	83.3219	6.38062	0.187405	1	8	25717692	25723745	-	5974	MSTRG.22670	MSTRG.22670
ENSMUST00000137995	4.32691	0	8.65382	Inf	Inf	0.187627	1	8	106862032	106865355	+	1571	ENSMUSG00000086390	1810019D21Rik
ENSMUST00000231405	491.214	644.968	337.461	0.523221	-0.934506	0.187651	1	16	90145613	90146530	-	918	ENSMUSG00000116656	Gm49708
ENSMUST00000241294	2.96409	5.92819	0	0	-Inf	0.187805	1	3	101197785	101203929	-	1477	ENSMUSG00000120088	ENSMUSG00000120088
ENSMUST00000201542	5.37682	10.7536	0	0	-Inf	0.187954	1	5	32163321	32168207	-	2683	ENSMUSG00000106894	Gm17130
MSTRG.678.6	4.80876	0	9.61752	Inf	Inf	0.188015	1	1	87005914	87018858	-	1088	MSTRG.678	MSTRG.678
ENSMUST00000245227	4.80876	0	9.61752	Inf	Inf	0.188015	1	6	17086055	17171533	-	811	ENSMUSG00000054556	Gm4876
ENSMUST00000233479	11.8124	19.5447	4.08016	0.208761	-2.26008	0.188246	1	17	73559540	73567651	+	2794	ENSMUSG00000117292	E330032C10Rik
ENSMUST00000228885	4.62484	0.586038	8.66364	14.7834	3.88591	0.188812	1	14	120036390	120054986	+	743	ENSMUSG00000115639	4930404K13Rik
MSTRG.25455.12	1747.47	279.833	3215.1	11.4893	3.52223	0.18905	1	X	41250521	41280352	+	29729	MSTRG.25455	MSTRG.25455
MSTRG.1825.2	6.41829	12.8366	0	0	-Inf	0.189074	1	10	20188107	20223515	+	4123	MSTRG.1825	MSTRG.1825
ENSMUST00000244767	55.1045	77.5264	32.6826	0.421567	-1.24616	0.189653	1	X	19069172	19104128	-	1364	ENSMUSG00000097497	Gm26652
ENSMUST00000212679	2.91081	0	5.82162	Inf	Inf	0.189655	1	9	118413921	118419263	-	1998	ENSMUSG00000110676	Gm45897
ENSMUST00000181222	5.74914	0	11.4983	Inf	Inf	0.189779	1	9	21136667	21143935	+	2077	ENSMUSG00000097439	Gm16754
ENSMUST00000145769	4.83481	9.66962	0	0	-Inf	0.189998	1	12	33184642	33197596	-	2010	ENSMUSG00000052125	F730043M19Rik
ENSMUST00000181447	4.83481	9.66962	0	0	-Inf	0.189998	1	9	81513983	81527209	+	1732	ENSMUSG00000097466	D430036J16Rik
ENSMUST00000245436	4.83481	9.66962	0	0	-Inf	0.189998	1	5	108515674	108520676	+	1097	ENSMUSG00000072769	Gm10419
ENSMUST00000199660	82.7731	109.994	55.5524	0.505051	-0.985499	0.190071	1	5	22758913	22762361	+	3449	ENSMUSG00000097207	6030443J06Rik
ENSMUST00000241681	84.6745	54.7489	114.6	2.09319	1.06571	0.190251	1	9	88403101	88404979	-	1879	ENSMUSG00000097195	Snhg5
ENSMUST00000244763	8.00586	2.05113	13.9606	6.80629	2.76687	0.190321	1	7	89709373	89711046	+	1674	ENSMUSG00000097585	E230029C05Rik
ENSMUST00000207639	29.326	15.4226	43.2295	2.80301	1.48698	0.1905	1	8	9708248	9709449	-	1202	ENSMUSG00000109095	Gm44799
ENSMUST00000227709	5.21868	10.4374	0	0	-Inf	0.19057	1	14	123406594	123413431	+	1741	ENSMUSG00000115016	AA536875
ENSMUST00000210965	5.21868	10.4374	0	0	-Inf	0.19057	1	7	45223497	45224580	-	650	ENSMUSG00000109644	0610005C13Rik
ENSMUST00000241501	9.61017	15.6591	3.56126	0.227425	-2.13654	0.190834	1	19	11453408	11461949	-	876	ENSMUSG00000099757	BE692007
ENSMUST00000236943	53.7684	74.6944	32.8424	0.439691	-1.18544	0.190958	1	17	26668362	26683131	-	2338	ENSMUSG00000118232	Gm50269
ENSMUST00000199304	12.4791	4.81792	20.1403	4.18028	2.0636	0.190966	1	5	43965047	43966085	-	1039	ENSMUSG00000104701	Gm42555
MSTRG.5197.25	3569.05	2526.92	4611.18	1.82482	0.867755	0.191058	1	12	79547553	79565837	+	18253	MSTRG.5197	MSTRG.5197
MSTRG.11946.6	531.711	360.917	702.504	1.94644	0.960841	0.191083	1	19	24529906	24533128	-	2847	MSTRG.11946	MSTRG.11946
MSTRG.13137.5	67.8222	4.91807	130.726	26.5808	4.73231	0.191105	1	2	59868426	59889544	-	21076	MSTRG.13137	MSTRG.13137
ENSMUST00000242321	8.43253	2.71406	14.151	5.21396	2.38238	0.19135	1	16	90808132	90808830	+	699	ENSMUSG00000087354	4930404I05Rik
ENSMUST00000067599	74.8696	101.305	48.4344	0.478105	-1.0646	0.191414	1	1	14825678	14828597	+	2920	ENSMUSG00000054493	Gm9947
ENSMUST00000214534	43.7781	61.4237	26.1324	0.425446	-1.23295	0.191485	1	9	113799052	113800066	-	622	ENSMUSG00000111793	Gm47950
MSTRG.19216.1	7174.26	4903.59	9444.93	1.92612	0.9457	0.191909	1	6	21401164	21445206	+	43960	MSTRG.19216	MSTRG.19216
ENSMUST00000059598	276.517	367.299	185.736	0.505679	-0.983707	0.192323	1	13	94492347	94495326	-	2980	ENSMUSG00000042857	Gm9776
ENSMUST00000180609	2.78468	0	5.56935	Inf	Inf	0.192421	1	19	37151243	37173940	+	1919	ENSMUSG00000097591	A330032B11Rik
ENSMUST00000207644	37.7875	20.9434	54.6315	2.60853	1.38324	0.192515	1	8	9653823	9655882	-	2060	ENSMUSG00000109529	Gm44801
ENSMUST00000242572	4.6883	9.3766	0	0	-Inf	0.192705	1	13	46878916	46890568	+	803	ENSMUSG00000120329	ENSMUSG00000120329
ENSMUST00000246999	4.6883	9.3766	0	0	-Inf	0.192705	1	2	104389527	104399262	+	1612	ENSMUSG00000086454	Platr14
ENSMUST00000241904	5.69802	0	11.396	Inf	Inf	0.192711	1	12	104214155	104220666	+	1913	ENSMUSG00000121484	Serpina3h
MSTRG.16561.2	767.224	1174.76	359.688	0.306179	-1.70755	0.19278	1	4	117513474	117523422	+	9913	MSTRG.16561	MSTRG.16561
ENSMUST00000242403	26.4631	39.4592	13.4669	0.341286	-1.55095	0.192792	1	18	4353067	4353542	+	476	ENSMUSG00000120299	ENSMUSG00000120299
ENSMUST00000241219	3.81981	7.34819	0.29144	0.0396615	-4.65612	0.192795	1	8	10949952	10958031	+	1138	ENSMUSG00000109089	4833411C07Rik
ENSMUST00000243585	16.0317	6.95824	25.1053	3.60799	1.85119	0.193143	1	13	67877325	67882218	+	757	ENSMUSG00000044081	Zfp85os
ENSMUST00000128213	3.97848	0	7.95696	Inf	Inf	0.193225	1	11	85686701	85694981	-	684	ENSMUSG00000087013	2610027K06Rik
ENSMUST00000245486	5.06054	10.1211	0	0	-Inf	0.1933	1	4	9770675	9820751	+	1591	ENSMUSG00000085558	4930412C18Rik
MSTRG.7013.6	4.51732	0	9.03464	Inf	Inf	0.19348	1	14	10608985	10615363	-	6347	MSTRG.7013	MSTRG.7013
ENSMUST00000244632	22.5434	10.5952	34.4916	3.25539	1.70283	0.19349	1	2	147814452	147882176	-	771	ENSMUSG00000086141	9030622O22Rik
ENSMUST00000198681	123.694	164.448	82.9394	0.504351	-0.9875	0.193744	1	5	15728082	15734610	+	883	ENSMUSG00000094230	Gm21847
MSTRG.18734.5	83.9727	4.53056	163.415	36.0695	5.17271	0.193814	1	5	131690743	131713409	-	22563	MSTRG.18734	MSTRG.18734
MSTRG.20193.1	196.114	76.1285	316.1	4.15219	2.05387	0.193848	1	6	117903542	117909627	+	5945	MSTRG.20193	MSTRG.20193
ENSMUST00000196287	76.9729	45.8278	108.118	2.35923	1.23831	0.193888	1	5	129633211	129635438	+	2228	ENSMUSG00000104814	Gm42979
ENSMUST00000180429	68.0814	42.7794	93.3835	2.18291	1.12625	0.193987	1	1	191718797	191722083	-	3287	ENSMUSG00000097416	Gm26670
ENSMUST00000225957	5.94584	1.51019	10.3815	6.87432	2.78122	0.194332	1	13	107606303	107610932	+	2009	ENSMUSG00000114780	AI197445
ENSMUST00000245341	45.4757	24.2841	66.6673	2.74531	1.45697	0.194339	1	5	75993903	75996302	-	1227	ENSMUSG00000107061	Gm19590
ENSMUST00000246651	71.1157	102.265	39.9669	0.390819	-1.35543	0.194463	1	11	112934729	113063828	-	2027	ENSMUSG00000087259	2610035D17Rik
ENSMUST00000215604	6.04074	12.0815	0	0	-Inf	0.194512	1	9	103366527	103370132	+	1232	ENSMUSG00000085168	Gm16252
ENSMUST00000244494	6.04074	12.0815	0	0	-Inf	0.194512	1	7	48527717	48535529	+	897	ENSMUSG00000085995	Gm2788
ENSMUST00000145338	2.84769	0	5.69538	Inf	Inf	0.194556	1	11	32045261	32051228	-	2589	ENSMUSG00000086386	Gm12108
ENSMUST00000246887	2.78839	5.57678	0	0	-Inf	0.194577	1	4	55966414	56000800	-	2484	ENSMUSG00000085643	Gm12519
ENSMUST00000210463	104.929	145.836	64.0223	0.439003	-1.1877	0.194599	1	7	48527714	48559904	+	1338	ENSMUSG00000085995	Gm2788
ENSMUST00000236957	2.8753	5.7506	0	0	-Inf	0.19464	1	18	82920203	82923801	+	1045	ENSMUSG00000117762	Gm30889
ENSMUST00000193378	179.256	118.828	239.683	2.01705	1.01225	0.194857	1	1	138957923	138960720	+	2798	ENSMUSG00000102157	Gm37470
ENSMUST00000195497	182.839	123.379	242.299	1.96386	0.97369	0.19487	1	5	58141554	58142794	+	1241	ENSMUSG00000103959	Gm37720
ENSMUST00000101556	5.5376	10.0299	1.0453	0.104218	-3.26232	0.194926	1	5	20907275	20911047	+	879	ENSMUSG00000073174	Gm29254
ENSMUST00000187891	6.91422	12.0478	1.78063	0.147797	-2.75831	0.194973	1	9	85703579	85725337	-	2133	ENSMUSG00000056031	9330154J02Rik
ENSMUST00000245861	54.5169	76.0058	33.0281	0.434547	-1.20241	0.195257	1	8	57759907	57773904	-	889	ENSMUSG00000100510	Hand2os1
ENSMUST00000180800	11.2649	18.6969	3.83276	0.204994	-2.28635	0.195366	1	12	101048740	101055186	+	2431	ENSMUSG00000097121	D130020L05Rik
ENSMUST00000242971	4.54179	9.08358	0	0	-Inf	0.195535	1	18	15328401	15347750	+	2623	ENSMUSG00000117613	Gm2629
ENSMUST00000193770	63.9749	89.4032	38.5466	0.431155	-1.21372	0.195565	1	1	137837029	137840896	+	3868	ENSMUSG00000104118	Gm37298
ENSMUST00000192060	5.34504	9.70177	0.988305	0.101869	-3.29522	0.195665	1	3	41516714	41518133	-	656	ENSMUSG00000103843	Gm31266
ENSMUST00000224937	2.74464	0	5.48928	Inf	Inf	0.195718	1	13	40030511	40037857	-	1517	ENSMUSG00000114957	Gm47316
ENSMUST00000215430	283.752	187.103	380.401	2.03311	1.02369	0.19572	1	9	43905337	43907145	+	1809	ENSMUSG00000111283	E230034D01Rik
ENSMUST00000208425	35.6247	22.0359	49.2134	2.23332	1.15919	0.195806	1	7	69994987	69995558	-	572	ENSMUSG00000109361	Gm44946
ENSMUST00000204735	72.4804	21.9847	122.976	5.5937	2.4838	0.195915	1	6	88017521	88019449	-	1929	ENSMUSG00000108268	Gm44187
ENSMUST00000247016	4.3716	0	8.7432	Inf	Inf	0.196403	1	11	22809862	22811264	+	1143	ENSMUSG00000092626	9130230N09Rik
ENSMUST00000207760	2.76513	5.53025	0	0	-Inf	0.196509	1	7	99519873	99538565	-	1140	ENSMUSG00000109002	Gm38405
ENSMUST00000239219	85.1977	55.3017	115.094	2.0812	1.05741	0.196595	1	9	88403105	88404944	-	1639	ENSMUSG00000097195	Snhg5
ENSMUST00000239251	15.5827	6.53947	24.6258	3.76572	1.91293	0.197269	1	2	128164516	128175673	-	584	ENSMUSG00000074813	Morrbid
ENSMUST00000244031	5.85197	11.7039	0	0	-Inf	0.197417	1	5	111941233	111955168	+	2192	ENSMUSG00000105376	Gm36535
ENSMUST00000196982	28.3802	42.0825	14.6779	0.348789	-1.51957	0.197588	1	5	12604599	12608217	+	3619	ENSMUSG00000104632	Gm42909
ENSMUST00000204031	471.309	326.672	615.946	1.88552	0.914962	0.197599	1	6	97556388	97558053	-	1666	ENSMUSG00000108093	Gm44102
MSTRG.7152.1	1683.87	1183.89	2183.85	1.84464	0.883338	0.197793	1	14	23802640	23815349	-	12675	MSTRG.7152	MSTRG.7152
ENSMUST00000147538	9.53766	16.1609	2.9144	0.180336	-2.47124	0.1979	1	8	85573817	85575044	+	479	ENSMUSG00000087685	1700122E12Rik
MSTRG.20206.2	35531.4	24862.9	46199.9	1.85818	0.893893	0.198139	1	6	118833238	118895598	-	62245	MSTRG.20206	MSTRG.20206
MSTRG.1486.1	1599.42	1120.55	2078.3	1.85471	0.891195	0.198161	1	1	178365743	178376589	+	10779	MSTRG.1486	MSTRG.1486
ENSMUST00000196262	36.2323	20.5709	51.8937	2.52267	1.33495	0.198193	1	5	109917273	109944164	-	665	ENSMUSG00000105471	A430073D23Rik
MSTRG.10827.8	135.12	234.332	35.909	0.15324	-2.70613	0.198299	1	17	86565388	86597730	+	3948	MSTRG.10827	MSTRG.10827
ENSMUST00000220318	2.82877	5.65754	0	0	-Inf	0.198366	1	10	17398361	17402662	-	1357	ENSMUSG00000111927	Gm47770
ENSMUST00000188118	4.39528	8.79056	0	0	-Inf	0.198497	1	18	12634247	12637483	-	1085	ENSMUSG00000101406	Gm29200
ENSMUST00000242052	5.81526	1.17208	10.4584	8.92301	3.15753	0.198908	1	3	133905810	133918989	+	1981	ENSMUSG00000106139	Gm30648
ENSMUST00000202678	1331.99	914.129	1749.86	1.91423	0.936767	0.199034	1	6	21258920	21265619	+	6700	ENSMUSG00000106826	Gm42583
ENSMUST00000243936	4.74426	9.48851	0	0	-Inf	0.199143	1	2	75078821	75146770	+	2736	ENSMUSG00000100303	2600014E21Rik
ENSMUST00000181235	4.74426	9.48851	0	0	-Inf	0.199143	1	7	67434281	67453304	-	1148	ENSMUSG00000097697	4833412C05Rik
ENSMUST00000228816	4.74426	9.48851	0	0	-Inf	0.199143	1	2	50186917	50323738	+	410	ENSMUSG00000085862	Gm13483
ENSMUST00000174528	2.78913	0	5.57826	Inf	Inf	0.199268	1	5	101985324	101994276	+	791	ENSMUSG00000092354	Gm20548
ENSMUST00000241445	14.0371	21.5218	6.5524	0.304454	-1.7157	0.199468	1	7	55612259	55626878	+	905	ENSMUSG00000087178	A230056P14Rik
ENSMUST00000236968	36.9717	52.8718	21.0716	0.398541	-1.3272	0.199947	1	19	5168066	5169357	+	1292	ENSMUSG00000117710	Gm10817
ENSMUST00000144591	73.836	4.15301	143.519	34.5578	5.11094	0.200204	1	3	107797349	107803082	-	3845	ENSMUSG00000086968	4933431E20Rik
ENSMUST00000240733	3.63736	0.377546	6.89718	18.2684	4.19128	0.200427	1	4	89229799	89351716	+	1186	ENSMUSG00000086035	Gm12610
ENSMUST00000201815	2.7186	5.43719	0	0	-Inf	0.200457	1	13	53548327	53552206	+	537	ENSMUSG00000107008	Gm2762
ENSMUST00000217446	5.66319	11.3264	0	0	-Inf	0.200459	1	9	102648694	102667459	+	1730	ENSMUSG00000110884	Gm47416
ENSMUST00000191351	2.68765	0	5.37529	Inf	Inf	0.200551	1	12	31550067	31550744	-	678	ENSMUSG00000101007	Gm29541
ENSMUST00000243357	412.979	283.71	542.248	1.91128	0.934538	0.200591	1	19	5050127	5051876	-	1750	ENSMUSG00000120130	ENSMUSG00000120130
ENSMUST00000141656	2.89785	5.79569	0	0	-Inf	0.200611	1	14	21791657	21796151	+	298	ENSMUSG00000084940	Gm15935
ENSMUST00000212812	105.878	143.535	68.2219	0.475298	-1.0731	0.200703	1	1	86995394	86998820	+	1959	ENSMUSG00000121351	ENSMUSG00000121351
ENSMUST00000231833	9.50483	15.8738	3.13589	0.197552	-2.3397	0.200951	1	17	7215845	7224595	+	667	ENSMUSG00000116618	Gm49719
ENSMUST00000245416	20.8815	34.4778	7.2853	0.211304	-2.24261	0.200989	1	11	96141999	96160126	+	1380	ENSMUSG00000078706	Gm53
ENSMUST00000113671	72.6258	4.5496	140.702	30.9262	4.95076	0.201034	1	X	100339445	100364954	+	5560	ENSMUSG00000096056	Gm21986
ENSMUST00000210310	8.26706	2.68226	13.8519	5.16425	2.36856	0.20124	1	8	61477165	61478305	+	1141	ENSMUSG00000110046	Gm45484
MSTRG.6450.1	424.703	604.98	244.425	0.404022	-1.30749	0.201436	1	13	60758875	60761431	+	2517	MSTRG.6450	MSTRG.6450
ENSMUST00000199958	1435.49	990.252	1880.73	1.89925	0.925427	0.201485	1	14	54529900	54534800	-	4901	ENSMUSG00000105703	Gm43305
ENSMUST00000190581	6.06682	10.7399	1.39373	0.129771	-2.94596	0.201577	1	7	140417134	140425602	-	1077	ENSMUSG00000099590	C330022C24Rik
ENSMUST00000180991	4.24877	8.49755	0	0	-Inf	0.201601	1	16	84509911	84512133	+	1264	ENSMUSG00000097418	Mir155hg
ENSMUST00000205825	4.24877	8.49755	0	0	-Inf	0.201601	1	19	8700851	8703807	+	619	ENSMUSG00000108414	Snhg1
ENSMUST00000234208	2.78651	5.57301	0	0	-Inf	0.201841	1	17	80079391	80082487	+	1082	ENSMUSG00000117616	Gm49984
ENSMUST00000046721	46.1683	63.4743	28.8623	0.454709	-1.13699	0.201955	1	5	100126920	100127522	+	603	ENSMUSG00000091623	Gm17092
ENSMUST00000245515	50.5016	72.6111	28.3922	0.391017	-1.3547	0.202261	1	2	119424801	119427275	+	811	ENSMUSG00000085438	Oip5os1
ENSMUST00000040608	25.8124	13.577	38.0478	2.80236	1.48664	0.202311	1	8	10974427	10978696	-	3086	ENSMUSG00000038917	3930402G23Rik
ENSMUST00000128888	5.90785	1.26514	10.5506	8.33947	3.05996	0.202399	1	2	28008219	28015215	+	3699	ENSMUSG00000086425	F730016J06Rik
ENSMUST00000238276	140.334	187.274	93.3942	0.498702	-1.00375	0.202554	1	12	69417258	69419242	-	1985	ENSMUSG00000052673	Gm9887
MSTRG.19174.1	479.374	630.321	328.428	0.521049	-0.94051	0.20297	1	6	12717813	12720581	-	1179	MSTRG.19174	MSTRG.19174
ENSMUST00000232549	2.86721	5.73443	0	0	-Inf	0.203042	1	16	72869230	73220555	+	1315	ENSMUSG00000116976	4930500H12Rik
ENSMUST00000122858	41.2936	24.8697	57.7174	2.32079	1.21462	0.203094	1	3	35987194	35996866	+	490	ENSMUSG00000085655	Gm15952
MSTRG.9671.8	9124.04	6368.97	11879.1	1.86515	0.899293	0.203358	1	16	96268914	96295015	+	26066	MSTRG.9671	MSTRG.9671
ENSMUST00000244892	4.61583	0.755093	8.47657	11.2259	3.48876	0.203401	1	13	120471882	120479753	+	646	ENSMUSG00000114608	Gm36161
MSTRG.25889.1	3314.77	2331.72	4297.82	1.84319	0.882208	0.203525	1	X	141479720	141548289	+	9868	MSTRG.25889	MSTRG.25889
ENSMUST00000174173	302.955	208.311	397.598	1.90867	0.93257	0.203539	1	17	35169211	35171446	-	1848	ENSMUSG00000092203	1110038B12Rik
ENSMUST00000246018	37.6435	54.4689	20.8181	0.382201	-1.3876	0.203558	1	1	86452536	86453005	-	470	ENSMUSG00000120832	ENSMUSG00000120832
ENSMUST00000215882	29.8635	16.9864	42.7406	2.51617	1.33123	0.2036	1	9	124105761	124107596	+	1836	ENSMUSG00000110795	Gm47179
ENSMUST00000186147	2.73599	0	5.47197	Inf	Inf	0.203689	1	6	82854845	82858834	-	1833	ENSMUSG00000100291	2310069B03Rik
ENSMUST00000139005	9.03919	0.902321	17.1761	19.0354	4.25061	0.203738	1	2	74543470	74546474	-	1701	ENSMUSG00000052371	Hoxd3os1
MSTRG.12023.2	165.926	81.1441	250.708	3.08966	1.62745	0.203868	1	19	31453602	31462898	-	9066	MSTRG.12023	MSTRG.12023
ENSMUST00000181638	3.75047	7.20949	0.29144	0.0404245	-4.62863	0.203936	1	8	57785153	57793717	+	2040	ENSMUSG00000097910	Hdnr
ENSMUST00000180386	105.649	66.7333	144.564	2.1663	1.11523	0.204114	1	9	117702212	117710270	+	3909	ENSMUSG00000097240	Gm26614
MSTRG.5204.2	205.407	41.3157	369.499	8.94331	3.16081	0.204162	1	12	79888513	79899877	+	9694	MSTRG.5204	MSTRG.5204
ENSMUST00000241910	16.4192	7.86155	24.9769	3.1771	1.66771	0.204283	1	13	44632384	44633803	-	1420	ENSMUSG00000113010	Gm34084
ENSMUST00000179908	178.071	237.068	119.073	0.502276	-0.993449	0.204426	1	12	3285488	3291410	+	3266	ENSMUSG00000079179	Rab10os
ENSMUST00000205957	261.291	179.44	343.142	1.91229	0.935301	0.20452	1	7	116981097	116982997	+	1901	ENSMUSG00000108693	Gm45153
MSTRG.15838.1	83.8572	140.129	27.5855	0.196858	-2.34477	0.20469	1	4	12133064	12138131	-	4073	MSTRG.15838	MSTRG.15838
MSTRG.20494.25	4.87806	0	9.75611	Inf	Inf	0.204781	1	6	144269890	144275400	-	5480	MSTRG.20494	MSTRG.20494
MSTRG.6053.3	4.10226	8.20453	0	0	-Inf	0.20486	1	13	23867490	23867931	-	309	MSTRG.6053	MSTRG.6053
ENSMUST00000241506	4.98577	0	9.97154	Inf	Inf	0.205012	1	12	3285520	3288495	+	1008	ENSMUSG00000079179	Rab10os
ENSMUST00000206057	4.98577	0	9.97154	Inf	Inf	0.205012	1	7	127189588	127195072	-	430	ENSMUSG00000108677	Gm44759
ENSMUST00000125902	11.7644	18.5431	4.98577	0.268875	-1.89499	0.205014	1	16	90810609	90813631	+	2675	ENSMUSG00000087354	4930404I05Rik
ENSMUST00000244510	39.1125	76.1849	2.04008	0.026778	-5.22281	0.205051	1	6	92917589	93215976	+	1685	ENSMUSG00000097462	9530026P05Rik
ENSMUST00000244246	4.42844	0.632568	8.2243	13.0015	3.7006	0.205078	1	1	10012248	10014342	-	985	ENSMUSG00000098234	Snhg6
ENSMUST00000196075	813.309	574.249	1052.37	1.8326	0.873894	0.205093	1	5	58122756	58124859	+	2104	ENSMUSG00000104709	Gm42484
ENSMUST00000244086	21.0351	31.9898	10.0805	0.315114	-1.66605	0.205289	1	8	57757296	57773445	-	998	ENSMUSG00000100510	Hand2os1
ENSMUST00000210200	4.42797	8.85595	0	0	-Inf	0.205566	1	2	144010393	144016284	-	1182	ENSMUSG00000074758	Gm5535
ENSMUST00000244864	4.42797	8.85595	0	0	-Inf	0.205566	1	3	120479756	120680356	-	2121	ENSMUSG00000098097	6530403H02Rik
ENSMUST00000181190	63.7436	19.0755	108.412	5.6833	2.50673	0.205897	1	5	136948255	136965966	+	4058	ENSMUSG00000097908	4933404O12Rik
ENSMUST00000098653	95.4602	63.989	126.931	1.98365	0.988154	0.205929	1	8	71384049	71385681	+	1633	ENSMUSG00000074252	Gm10654
ENSMUST00000210415	37.1255	52.7233	21.5277	0.408315	-1.29225	0.205936	1	7	139542597	139548110	+	642	ENSMUSG00000086742	Gm16201
ENSMUST00000245783	210.526	141.13	279.922	1.98344	0.988003	0.205953	1	5	24055535	24057993	+	960	ENSMUSG00000097180	2700038G22Rik
MSTRG.9602.1	969.691	1262.49	676.896	0.536161	-0.899261	0.206002	1	16	90613520	90671197	+	3278	MSTRG.9602	MSTRG.9602
ENSMUST00000244773	2.80285	0	5.6057	Inf	Inf	0.206061	1	1	135614682	135619685	+	1188	ENSMUSG00000120094	ENSMUSG00000120094
ENSMUST00000242460	3.28161	0	6.56323	Inf	Inf	0.206144	1	10	91919328	92001081	-	1823	ENSMUSG00000112117	Rmst
MSTRG.23677.1	1443.6	1025.38	1861.81	1.81572	0.860545	0.206202	1	8	122707012	122713430	+	6329	MSTRG.23677	MSTRG.23677
ENSMUST00000245580	31.562	18.1323	44.9916	2.4813	1.3111	0.206865	1	5	115107950	115136105	+	1081	ENSMUSG00000086054	Hnf1aos1
MSTRG.24571.43	5.28565	10.5713	0	0	-Inf	0.207002	1	9	68818786	68835197	+	16160	MSTRG.24571	MSTRG.24571
ENSMUST00000139335	5.28565	10.5713	0	0	-Inf	0.207002	1	13	26105016	26150299	-	583	ENSMUSG00000086531	Gm11351
ENSMUST00000153825	5.28565	10.5713	0	0	-Inf	0.207002	1	11	118367296	118370284	-	1498	ENSMUSG00000087036	Gm11748
ENSMUST00000218256	412.133	571.787	252.48	0.441564	-1.17931	0.207024	1	12	76987249	76988567	-	1319	ENSMUSG00000112008	Gm47218
ENSMUST00000220644	260.041	180.092	339.99	1.88787	0.916758	0.207122	1	12	19338563	19341178	+	2616	ENSMUSG00000113570	Gm5953
ENSMUST00000236668	36.572	51.8238	21.3202	0.411398	-1.28139	0.20715	1	19	47186680	47190471	-	1600	ENSMUSG00000118127	Gm36693
ENSMUST00000245127	24.4295	12.5954	36.2635	2.87911	1.52562	0.207447	1	9	41511431	41524344	+	678	ENSMUSG00000074415	Mir100hg
ENSMUST00000243099	25.2444	8.46466	42.0242	4.96466	2.3117	0.207589	1	X	104082412	104113691	-	2043	ENSMUSG00000087174	5530601H04Rik
ENSMUST00000214389	2.68825	0	5.37651	Inf	Inf	0.207782	1	9	37166794	37167445	+	652	ENSMUSG00000111797	Gm48081
ENSMUST00000203894	2.68825	0	5.37651	Inf	Inf	0.207782	1	6	115912649	115913487	-	839	ENSMUSG00000107548	Gm43866
ENSMUST00000210177	7.27693	12.8052	1.74864	0.136557	-2.87243	0.20784	1	7	45483290	45483779	+	359	ENSMUSG00000110020	Gm45441
ENSMUST00000242178	39.0313	20.3875	57.6751	2.82895	1.50026	0.207978	1	14	61862493	61886248	-	847	ENSMUSG00000097589	Dleu2
ENSMUST00000221667	2.80595	5.6119	0	0	-Inf	0.208036	1	13	95821653	95823317	+	1665	ENSMUSG00000113631	Gm48745
ENSMUST00000245718	10.6522	0.293019	21.0115	71.7069	6.16404	0.208154	1	5	123271786	123279151	-	1689	ENSMUSG00000090086	AI480526
ENSMUST00000244452	3.95575	7.91151	0	0	-Inf	0.208287	1	13	78350493	78379767	+	535	ENSMUSG00000087143	A830082K12Rik
MSTRG.10681.1	3834.61	2692.74	4976.48	1.84811	0.886052	0.208291	1	17	69465348	69486256	+	20837	MSTRG.10681	MSTRG.10681
ENSMUST00000214606	5.20163	9.52894	0.87432	0.0917541	-3.44608	0.208404	1	9	35099959	35105113	+	1118	ENSMUSG00000110774	Gm39318
ENSMUST00000183423	2.70198	5.40396	0	0	-Inf	0.20906	1	9	32725030	32745400	+	1017	ENSMUSG00000099148	Gm3331
MSTRG.14244.14	6390.45	4757.53	8023.38	1.68646	0.753999	0.209274	1	2	169649109	169661935	+	12700	MSTRG.14244	MSTRG.14244
ENSMUST00000168978	895.338	1132.98	657.692	0.580495	-0.784645	0.209387	1	17	34245008	34250554	-	3711	ENSMUSG00000092595	Gm20427
ENSMUST00000207816	3.78872	0	7.57744	Inf	Inf	0.209627	1	7	58935800	58938914	-	3115	ENSMUSG00000108880	Gm44560
MSTRG.25696.1	3457.21	2415.01	4499.41	1.8631	0.897705	0.209759	1	X	99135834	99152862	+	16755	MSTRG.25696	MSTRG.25696
MSTRG.5465.10	3482.51	4505.65	2459.38	0.545843	-0.873442	0.209922	1	12	102301345	102314787	+	13317	MSTRG.5465	MSTRG.5465
MSTRG.10892.1	2340.92	1427.72	3254.12	2.27925	1.18856	0.210145	1	18	5687806	5699787	+	11930	MSTRG.10892	MSTRG.10892
ENSMUST00000240800	5.09687	10.1937	0	0	-Inf	0.21053	1	5	77283791	77288173	-	2737	ENSMUSG00000106783	Chaer1
ENSMUST00000223443	23.4528	11.9534	34.9523	2.92404	1.54796	0.210723	1	12	105479665	105481513	+	1539	ENSMUSG00000113535	AU015791
ENSMUST00000238724	49.9422	72.3545	27.5299	0.380487	-1.39408	0.211028	1	13	32984616	32987074	-	2459	ENSMUSG00000042874	D930007J09Rik
ENSMUST00000243923	2.76679	5.53358	0	0	-Inf	0.211323	1	10	24001721	24008385	-	831	ENSMUSG00000085451	Gm40614
ENSMUST00000241289	14.4541	22.3756	6.53266	0.291955	-1.77618	0.21141	1	17	95057474	95082579	+	1244	ENSMUSG00000121491	2700099C18Rik
ENSMUST00000209642	7.14897	12.5493	1.74864	0.139341	-2.8433	0.211504	1	19	5962850	5964621	+	647	ENSMUSG00000110156	Gm42067
ENSMUST00000215982	6.94889	1.8977	12.0001	6.32347	2.66072	0.21169	1	9	115509811	115511331	+	417	ENSMUSG00000110905	Gm48007
ENSMUST00000239319	22.0259	9.17223	34.8795	3.80273	1.92704	0.211699	1	2	128187021	128271246	-	1179	ENSMUSG00000074813	Morrbid
ENSMUST00000231944	121.644	161.852	81.4357	0.503148	-0.990944	0.211775	1	16	73858938	73862741	-	3804	ENSMUSG00000116902	Gm49660
ENSMUST00000181712	3.54443	7.08885	0	0	-Inf	0.21184	1	9	46237691	46240711	-	1581	ENSMUSG00000097463	4930448E22Rik
ENSMUST00000233244	3.80924	7.61849	0	0	-Inf	0.211898	1	17	13605448	13616587	-	927	ENSMUSG00000117092	Gm49934
ENSMUST00000172202	3.80924	7.61849	0	0	-Inf	0.211898	1	4	132079083	132080693	+	1527	ENSMUSG00000091021	Gm17300
ENSMUST00000070587	3.80924	7.61849	0	0	-Inf	0.211898	1	6	52154135	52157831	+	3697	ENSMUSG00000056468	5730596B20Rik
ENSMUST00000146982	3.80924	7.61849	0	0	-Inf	0.211898	1	4	117832233	117851169	+	502	ENSMUSG00000086554	9530034E10Rik
ENSMUST00000241956	3.80924	7.61849	0	0	-Inf	0.211898	1	17	44416753	44417274	+	425	ENSMUSG00000120221	ENSMUSG00000120221
ENSMUST00000178904	3.80924	7.61849	0	0	-Inf	0.211898	1	19	35812621	35901978	-	1777	ENSMUSG00000094707	A830019P07Rik
MSTRG.23559.3	355.863	486.638	225.087	0.462535	-1.11236	0.211919	1	8	112517841	112528454	-	10461	MSTRG.23559	MSTRG.23559
ENSMUST00000174754	175.781	227.81	123.752	0.543225	-0.880378	0.211987	1	19	5456768	5467615	+	845	ENSMUSG00000086938	4930481A15Rik
ENSMUST00000245233	4.62964	0	9.25929	Inf	Inf	0.212146	1	8	73022455	73022931	+	477	ENSMUSG00000120692	ENSMUSG00000120692
ENSMUST00000246045	2.66515	5.33029	0	0	-Inf	0.212323	1	6	92917563	93215976	+	1528	ENSMUSG00000097462	9530026P05Rik
MSTRG.17419.1	383.581	263.314	503.848	1.91349	0.936206	0.212574	1	5	16285589	16287672	+	2055	MSTRG.17419	MSTRG.17419
ENSMUST00000225064	4.11169	8.22338	0	0	-Inf	0.212672	1	14	63555194	63574406	+	1801	ENSMUSG00000114898	Gm49390
ENSMUST00000223791	4.11169	8.22338	0	0	-Inf	0.212672	1	13	120159896	120166085	-	1899	ENSMUSG00000114934	Gm48342
ENSMUST00000189966	4.11169	8.22338	0	0	-Inf	0.212672	1	7	70014907	70060890	+	2032	ENSMUSG00000100005	B130024G19Rik
ENSMUST00000243431	4.11169	8.22338	0	0	-Inf	0.212672	1	2	119424808	119427069	+	596	ENSMUSG00000085438	Oip5os1
ENSMUST00000246232	4.11169	8.22338	0	0	-Inf	0.212672	1	17	87582351	87590204	-	1284	ENSMUSG00000085287	4833418N02Rik
ENSMUST00000225999	4196.28	5764.36	2628.21	0.455941	-1.13308	0.21276	1	8	57757296	57761739	-	4444	ENSMUSG00000100510	Hand2os1
ENSMUST00000235942	88.5327	119.834	57.2317	0.477593	-1.06615	0.212808	1	19	46292020	46294075	-	1799	ENSMUSG00000118087	4833438C02Rik
ENSMUST00000241036	2.65971	5.31943	0	0	-Inf	0.21281	1	11	112934717	113063884	-	1497	ENSMUSG00000087259	2610035D17Rik
ENSMUST00000131416	16.0616	7.27453	24.8488	3.41586	1.77225	0.21299	1	14	122341788	122344386	-	2257	ENSMUSG00000085615	A330035P11Rik
ENSMUST00000243547	2.71964	0	5.43928	Inf	Inf	0.21305	1	15	92242212	92264811	+	1686	ENSMUSG00000097068	Gm26760
ENSMUST00000243528	20.2705	8.13131	32.4096	3.98578	1.99486	0.213072	1	14	122337385	122344395	-	2856	ENSMUSG00000085615	A330035P11Rik
ENSMUST00000128159	2.74469	5.48938	0	0	-Inf	0.213212	1	16	45765975	45777655	+	2063	ENSMUSG00000085826	Gm15638
ENSMUST00000173605	3.643	0	7.286	Inf	Inf	0.213387	1	16	35787121	35803616	-	420	ENSMUSG00000086324	Gm15564
ENSMUST00000142076	17.4513	29.8514	5.05116	0.16921	-2.56311	0.213595	1	14	21791611	21796405	+	526	ENSMUSG00000084940	Gm15935
ENSMUST00000189306	9.07183	14.9443	3.19936	0.214086	-2.22374	0.213601	1	19	11447462	11461994	-	1384	ENSMUSG00000099757	BE692007
ENSMUST00000224051	31.8917	45.8875	17.896	0.389997	-1.35846	0.213746	1	14	10599148	10602179	-	3032	ENSMUSG00000114431	Gm48601
MSTRG.3211.10	137.258	236.537	37.9791	0.160563	-2.63879	0.213808	1	11	44656878	44667808	+	10875	MSTRG.3211	MSTRG.3211
ENSMUST00000181697	50.3754	20.1418	80.609	4.00209	2.00075	0.213853	1	14	51107821	51114781	+	971	ENSMUSG00000097431	Gm26782
ENSMUST00000224717	19.4811	30.0238	8.93847	0.297713	-1.74801	0.214035	1	8	57757299	57773091	-	1298	ENSMUSG00000100510	Hand2os1
ENSMUST00000126480	12.3779	19.3134	5.44241	0.281794	-1.82729	0.214176	1	11	94568391	94578490	+	1511	ENSMUSG00000085051	Gm11542
ENSMUST00000156271	7.8002	13.5603	2.04008	0.150445	-2.73269	0.214203	1	4	129920679	129922297	-	388	ENSMUSG00000085517	Gm12963
ENSMUST00000093501	4.9081	9.8162	0	0	-Inf	0.214248	1	1	85084355	85091756	+	1515	ENSMUSG00000072109	A530040E14Rik
ENSMUST00000245657	89.8915	58.3085	121.475	2.08331	1.05888	0.214266	1	15	61911066	61979521	+	756	ENSMUSG00000097039	Pvt1
ENSMUST00000245016	3.70535	7.06226	0.348433	0.0493372	-4.34118	0.214327	1	8	84924039	84924734	+	696	ENSMUSG00000120667	ENSMUSG00000120667
ENSMUST00000244163	17.8659	26.1165	9.61541	0.368174	-1.44154	0.214497	1	17	8512164	8518566	-	1303	ENSMUSG00000087478	4930506C21Rik
MSTRG.873.15	36377.1	25958.6	46795.6	1.8027	0.850159	0.214513	1	1	118851055	118981875	-	78637	MSTRG.873	MSTRG.873
ENSMUST00000140000	131.1	89.2916	172.908	1.93644	0.953409	0.214734	1	16	5072650	5107485	+	4814	ENSMUSG00000087168	Gm15983
ENSMUST00000197883	2.72452	5.44905	0	0	-Inf	0.214957	1	5	44263191	44264881	+	1691	ENSMUSG00000105048	Gm42966
MSTRG.15414.8	604.112	412.219	796.005	1.93103	0.949368	0.215008	1	3	108811577	108817945	-	5438	MSTRG.15414	MSTRG.15414
ENSMUST00000131441	5.4051	9.76491	1.0453	0.107046	-3.22369	0.215089	1	11	79672872	79763220	-	867	ENSMUSG00000086474	9130204K15Rik
ENSMUST00000189514	18.8789	28.5843	9.17344	0.320926	-1.63969	0.215315	1	1	73657247	73903625	-	2094	ENSMUSG00000100301	6030407O03Rik
ENSMUST00000246121	64.2562	39.1445	89.368	2.28303	1.19095	0.215425	1	17	25789867	25793997	+	3951	ENSMUSG00000091475	Cerox1
ENSMUST00000204364	25.2015	11.3862	39.0167	3.42666	1.77681	0.215452	1	6	116237395	116241056	-	3662	ENSMUSG00000107577	Gm44103
ENSMUST00000243641	3.66273	7.32547	0	0	-Inf	0.215709	1	12	105479675	105481508	+	1004	ENSMUSG00000113535	AU015791
ENSMUST00000240856	3.66273	7.32547	0	0	-Inf	0.215709	1	14	61840281	61919777	-	1334	ENSMUSG00000097589	Dleu2
ENSMUST00000241602	3.66273	7.32547	0	0	-Inf	0.215709	1	8	116557256	116568699	+	664	ENSMUSG00000120146	ENSMUSG00000120146
ENSMUST00000216586	2.68886	0	5.37773	Inf	Inf	0.215723	1	9	42093534	42120527	-	3539	ENSMUSG00000111767	4930546K05Rik
ENSMUST00000202680	4.35541	0	8.71081	Inf	Inf	0.215751	1	5	92437911	92450619	+	528	ENSMUSG00000106698	Gm43599
ENSMUST00000180853	7.00182	11.8669	2.13676	0.180061	-2.47345	0.215847	1	10	7655949	7657053	+	1105	ENSMUSG00000085211	B430219N15Rik
ENSMUST00000230334	2.6873	0	5.37459	Inf	Inf	0.21586	1	15	100628349	100630630	-	1010	ENSMUSG00000116504	I730030J21Rik
ENSMUST00000135451	2.71406	5.42812	0	0	-Inf	0.215871	1	5	35879899	35881829	+	770	ENSMUSG00000087703	Gm15650
ENSMUST00000222681	2.71406	5.42812	0	0	-Inf	0.215871	1	13	15956249	15977215	-	1123	ENSMUSG00000113960	4933412O06Rik
ENSMUST00000238403	70.9297	45.2209	96.6385	2.13703	1.09561	0.215974	1	12	109583699	109605443	+	1525	ENSMUSG00000097451	Rian
ENSMUST00000239212	4.45158	0	8.90316	Inf	Inf	0.216012	1	9	88403105	88404941	-	1372	ENSMUSG00000097195	Snhg5
ENSMUST00000235976	229.428	157.455	301.401	1.91421	0.936745	0.2162	1	18	35689192	35690449	+	613	ENSMUSG00000117869	Snhg4
ENSMUST00000219664	2.59122	0	5.18245	Inf	Inf	0.216476	1	10	107036677	107041435	-	4083	ENSMUSG00000112466	Gm29674
ENSMUST00000242932	3.95355	7.90709	0	0	-Inf	0.216522	1	4	55969020	56000806	-	2073	ENSMUSG00000085643	Gm12519
ENSMUST00000129373	3.95355	7.90709	0	0	-Inf	0.216522	1	7	140939091	140945023	-	2935	ENSMUSG00000086844	B230206H07Rik
ENSMUST00000180617	3.95355	7.90709	0	0	-Inf	0.216522	1	12	100908001	100916134	+	3405	ENSMUSG00000097160	A630072L19Rik
ENSMUST00000242899	19.6098	29.0271	10.1925	0.351138	-1.50989	0.217087	1	16	49673788	49675964	-	2177	ENSMUSG00000120198	ENSMUSG00000120198
ENSMUST00000129950	12.0812	19.9812	4.18119	0.209256	-2.25666	0.217121	1	10	81030517	81045257	+	1379	ENSMUSG00000085779	Atcayos
MSTRG.231.1	1879.99	1335.35	2424.64	1.81574	0.860557	0.217241	1	1	38601677	38611768	-	9976	MSTRG.231	MSTRG.231
MSTRG.1202.2	204.207	14.944	393.469	26.3297	4.71862	0.217243	1	1	156388273	156405759	+	15873	MSTRG.1202	MSTRG.1202
ENSMUST00000193015	3.49728	0	6.99456	Inf	Inf	0.217364	1	18	37566465	37570600	-	4136	ENSMUSG00000103985	Gm37446
ENSMUST00000139119	3.49728	0	6.99456	Inf	Inf	0.217364	1	4	43505654	43508763	-	997	ENSMUSG00000087142	Gm12454
ENSMUST00000245522	15.9298	26.6138	5.24592	0.197113	-2.34291	0.217593	1	6	92917559	93216045	+	1516	ENSMUSG00000097462	9530026P05Rik
ENSMUST00000225188	14.9067	23.1572	6.65625	0.287438	-1.79868	0.217811	1	14	25257947	25458222	-	1223	ENSMUSG00000087535	Zmiz1os1
MSTRG.25526.1	16.8179	1.17208	32.4638	27.6977	4.7917	0.217913	1	X	64750893	64790689	+	378	MSTRG.25526	MSTRG.25526
ENSMUST00000241786	3.64835	6.94827	0.348433	0.0501466	-4.3177	0.217935	1	13	3528243	3542907	+	1192	ENSMUSG00000097709	2810429I04Rik
ENSMUST00000180534	36.986	50.327	23.645	0.469829	-1.08979	0.217941	1	14	58236747	58242569	+	2306	ENSMUSG00000097303	3110083C13Rik
ENSMUST00000222254	4.71933	9.43866	0	0	-Inf	0.218177	1	13	74753064	74765429	-	1703	ENSMUSG00000113204	Gm46430
MSTRG.24539.2	4.71933	9.43866	0	0	-Inf	0.218177	1	9	65713030	65714958	-	1537	MSTRG.24539	MSTRG.24539
ENSMUST00000162163	50.4117	31.9322	68.8911	2.15742	1.10931	0.21831	1	1	160862734	160866109	+	1634	ENSMUSG00000053332	Gas5
ENSMUST00000241423	12.4705	19.6695	5.27143	0.268	-1.89969	0.218525	1	8	57759910	57773878	-	898	ENSMUSG00000100510	Hand2os1
ENSMUST00000131129	109.602	72.7545	146.449	2.01292	1.00929	0.218547	1	7	142587021	142607414	-	1682	ENSMUSG00000059277	R74862
ENSMUST00000200918	2.68343	5.36685	0	0	-Inf	0.218578	1	5	119332549	119338083	-	1348	ENSMUSG00000107334	Gm7538
MSTRG.17866.3	14099.6	10006.6	18192.6	1.81806	0.862397	0.219045	1	5	57891517	57935857	+	44295	MSTRG.17866	MSTRG.17866
ENSMUST00000192973	47.3548	28.6876	66.022	2.30141	1.20252	0.219209	1	1	3582674	3584730	-	2057	ENSMUSG00000103201	Gm37329
MSTRG.19172.1	495.21	644.349	346.07	0.537085	-0.896776	0.219438	1	6	12627535	12727803	-	3243	MSTRG.19172	MSTRG.19172
ENSMUST00000204633	12.2494	5.05201	19.4467	3.84931	1.9446	0.219502	1	6	53796959	53799135	+	2177	ENSMUSG00000108255	Gm16499
ENSMUST00000241170	27.5169	39.042	15.9918	0.409604	-1.2877	0.21958	1	4	155845678	155846770	+	1093	ENSMUSG00000054514	Atad3aos
ENSMUST00000211692	2.77033	5.54067	0	0	-Inf	0.219678	1	7	141497441	141503276	-	732	ENSMUSG00000092536	Gm20501
ENSMUST00000244994	3.51623	7.03245	0	0	-Inf	0.21974	1	X	107878262	107930503	+	925	ENSMUSG00000086629	2810403D21Rik
ENSMUST00000245448	3.51623	7.03245	0	0	-Inf	0.21974	1	1	153982802	153991913	-	561	ENSMUSG00000100627	A830008E24Rik
ENSMUST00000140509	4.18119	0	8.36238	Inf	Inf	0.219832	1	8	106862067	106865355	+	1343	ENSMUSG00000086390	1810019D21Rik
ENSMUST00000194140	10.6155	17.4422	3.78872	0.217215	-2.2028	0.219852	1	9	108014054	108015766	+	1341	ENSMUSG00000102224	4930447F24Rik
ENSMUST00000136201	57.2291	77.7394	36.7187	0.472331	-1.08213	0.219987	1	11	88609354	88619986	+	1759	ENSMUSG00000087574	C030037D09Rik
ENSMUST00000207273	8.02268	13.6492	2.39621	0.175557	-2.50999	0.219992	1	11	119368624	119382064	-	629	ENSMUSG00000109408	A930037H05Rik
ENSMUST00000139530	4.27352	0	8.54704	Inf	Inf	0.220104	1	11	59616743	59623598	-	679	ENSMUSG00000086330	1700007J10Rik
MSTRG.4433.37	4.27352	0	8.54704	Inf	Inf	0.220104	1	11	113055354	113057298	-	1897	MSTRG.4433	MSTRG.4433
ENSMUST00000099385	11.3026	18.3374	4.26774	0.232735	-2.10324	0.220335	1	2	128808513	128809645	-	1133	ENSMUSG00000074807	Gm10762
ENSMUST00000242245	12.728	5.06585	20.3901	4.02501	2.00899	0.220518	1	15	61909883	62121376	+	1610	ENSMUSG00000097039	Pvt1
ENSMUST00000134493	13.4541	24.8682	2.04008	0.0820356	-3.60761	0.22059	1	5	119749328	119765447	-	1008	ENSMUSG00000087516	Tbx3os1
MSTRG.24259.3	9629.07	12856.7	6401.48	0.497911	-1.00604	0.220702	1	9	45936755	46016536	+	78947	MSTRG.24259	MSTRG.24259
ENSMUST00000246307	17.7542	27.0638	8.44458	0.312025	-1.68027	0.220755	1	2	173437896	173501332	-	1588	ENSMUSG00000121504	Ppp4r1l-ps
ENSMUST00000153748	322.95	233.857	412.042	1.76194	0.817168	0.220783	1	8	20143848	20172994	+	4659	ENSMUSG00000121492	6820431F20Rik
[truncated: 14,126 more rows]

## Sheet: Model vs ACU
id	baseMean	baseMean_M	baseMean_T	foldChange(T/M)	log2FoldChange	pval	padj	Chromosome	Start Site	End Site	Direction	Length	Gene ID	Name
MSTRG.14886.1	836.417	5.61231	1667.22	297.065	8.21463	1.21192e-22	3.44101e-19	3	85015364	85029373	-	7786	MSTRG.14886	MSTRG.14886
MSTRG.9639.1	742.09	9.38937	1474.79	157.07	7.29527	3.16715e-19	5.52396e-16	16	92380318	92393050	-	2011	MSTRG.9639	MSTRG.9639
MSTRG.14886.2	1145.1	25.981	2264.22	87.1492	6.44542	2.85029e-17	4.2962e-14	3	85015457	85029373	-	9672	MSTRG.14886	MSTRG.14886
MSTRG.6925.2	1576.09	36.9665	3115.21	84.2713	6.39697	3.69792e-17	5.15277e-14	13	113935212	113952690	+	15323	MSTRG.6925	MSTRG.6925
ENSMUST00000129082	130.827	261.654	0	0	-Inf	4.11252e-17	5.64155e-14	2	147786660	147818105	-	1245	ENSMUSG00000086141	9030622O22Rik
MSTRG.7740.1	95.7897	191.579	0	0	-Inf	7.28166e-15	7.28703e-12	14	66549754	66550719	+	927	MSTRG.7740	MSTRG.7740
MSTRG.12900.4	2236.31	147.111	4325.51	29.403	4.87789	1.29905e-12	9.67077e-10	2	31392416	31447633	+	7583	MSTRG.12900	MSTRG.12900
ENSMUST00000246765	150.493	297.053	3.9325	0.0132384	-6.23913	1.82137e-12	1.32364e-09	2	147864948	147882123	-	1497	ENSMUSG00000086141	9030622O22Rik
MSTRG.10828.1	2484.52	4969.03	0	0	-Inf	3.89216e-12	2.68471e-09	17	86520850	86540329	+	19119	MSTRG.10828	MSTRG.10828
MSTRG.6278.2	1329.45	0	2658.91	Inf	Inf	6.99627e-12	4.56778e-09	13	45821669	45841931	-	20235	MSTRG.6278	MSTRG.6278
MSTRG.22186.1	111.645	0	223.29	Inf	Inf	1.44383e-11	9.08648e-09	7	127062779	127065438	-	2564	MSTRG.22186	MSTRG.22186
MSTRG.9763.17	619.359	1238.72	0	0	-Inf	1.72647e-11	1.07543e-08	17	9058513	9068816	+	10150	MSTRG.9763	MSTRG.9763
MSTRG.11419.1	711.567	1369.29	53.8449	0.0393233	-4.66847	2.54356e-11	1.55272e-08	18	68254671	68264295	+	9599	MSTRG.11419	MSTRG.11419
ENSMUST00000195845	157.283	308.042	6.52436	0.0211801	-5.56115	4.87545e-11	2.8622e-08	13	63714912	63715868	-	957	ENSMUSG00000102282	A930032L01Rik
MSTRG.20031.2	1411.58	2683.98	139.168	0.0518511	-4.26948	1.35952e-10	7.34443e-08	6	98206340	98237113	+	7805	MSTRG.20031	MSTRG.20031
MSTRG.8786.1	137.881	267.535	8.22655	0.0307495	-5.02329	1.12156e-09	5.32805e-07	15	100207534	100209788	-	2201	MSTRG.8786	MSTRG.8786
ENSMUST00000211295	46.597	0	93.194	Inf	Inf	1.68995e-09	7.75661e-07	8	93578578	93582962	-	3129	ENSMUSG00000109669	Gm45472
MSTRG.8787.1	549.962	1036.28	63.6425	0.0614143	-4.02528	3.55583e-09	1.53947e-06	15	100215495	100223064	-	4956	MSTRG.8787	MSTRG.8787
MSTRG.3183.1	10285	20570	0	0	-Inf	4.91903e-09	2.04971e-06	11	35244315	35282131	+	34383	MSTRG.3183	MSTRG.3183
ENSMUST00000228734	49.3575	0.381735	98.3332	257.596	8.00896	5.56181e-09	2.27104e-06	14	47353753	47357896	+	4144	ENSMUSG00000115207	Gm49132
ENSMUST00000154223	47.3541	0	94.7082	Inf	Inf	6.51976e-09	2.5947e-06	2	9357331	9416443	+	1843	ENSMUSG00000079604	Gm13219
MSTRG.8031.6	3687.89	490.324	6885.45	14.0427	3.81174	6.55287e-09	2.5947e-06	15	10202439	10244584	+	29983	MSTRG.8031	MSTRG.8031
ENSMUST00000231549	216.891	413.031	20.7523	0.050244	-4.3149	1.02517e-08	3.93593e-06	16	32369029	32372573	+	1254	ENSMUSG00000116957	Gm34680
ENSMUST00000208790	249.187	28.289	470.086	16.6173	4.05461	1.58669e-08	5.85253e-06	7	48548555	48562788	+	4007	ENSMUSG00000085995	Gm2788
MSTRG.24414.1	143.874	13.271	274.477	20.6824	4.37033	3.8727e-08	1.31338e-05	9	58720254	58723624	-	3118	MSTRG.24414	MSTRG.24414
MSTRG.16413.1	185.143	350.239	20.0479	0.0572406	-4.12682	5.55591e-08	1.79926e-05	4	104200654	104203039	+	1198	MSTRG.16413	MSTRG.16413
ENSMUST00000221773	60.2223	1.87965	118.565	63.0782	5.97907	6.30293e-08	2.01975e-05	12	110191949	110202796	-	1152	ENSMUSG00000113193	Gm40576
MSTRG.20202.50	2324.56	0	4649.12	Inf	Inf	8.01291e-08	2.49565e-05	6	118926644	118944340	-	17593	MSTRG.20202	MSTRG.20202
ENSMUST00000244278	34.292	0	68.584	Inf	Inf	8.4388e-08	2.62161e-05	2	27515210	27516724	+	1515	ENSMUSG00000120577	ENSMUSG00000120577
ENSMUST00000246735	351.47	48.625	654.315	13.4564	3.75022	8.67048e-08	2.67995e-05	6	126613426	126615640	-	2215	ENSMUSG00000120976	ENSMUSG00000120976
ENSMUST00000231264	132.16	12.8755	251.444	19.5289	4.28754	1.05705e-07	3.19443e-05	17	8262684	8265700	-	2926	ENSMUSG00000116760	Gm1604a
MSTRG.1839.1	79.8333	5.31396	154.353	29.0466	4.8603	1.09093e-07	3.28059e-05	10	22481125	22483913	+	705	MSTRG.1839	MSTRG.1839
ENSMUST00000182447	154.766	309.533	0	0	-Inf	1.2489e-07	3.68306e-05	X	102537376	102546843	+	712	ENSMUSG00000097571	Jpx
MSTRG.16444.1	6779.16	1210.17	12348.2	10.2037	3.35102	1.32595e-07	3.88213e-05	4	107327505	107362342	+	34663	MSTRG.16444	MSTRG.16444
ENSMUST00000099292	82.8605	5.7503	159.971	27.8196	4.79803	1.51891e-07	4.35315e-05	2	144015070	144031210	-	1743	ENSMUSG00000074758	Gm5535
ENSMUST00000198860	88.3083	6.8576	169.759	24.7549	4.62964	2.12281e-07	5.82413e-05	3	80940261	80941081	+	554	ENSMUSG00000106293	Gm42476
ENSMUST00000209595	444.522	69.3304	819.713	11.8233	3.56356	2.2472e-07	6.11049e-05	16	38649268	38786432	+	1094	ENSMUSG00000086175	Gm15802
ENSMUST00000218180	1617.41	298.514	2936.3	9.83641	3.29813	2.44427e-07	6.60224e-05	10	60644439	60650102	-	5664	ENSMUSG00000112592	Gm19972
ENSMUST00000147870	31.2414	0	62.4827	Inf	Inf	2.77001e-07	7.40023e-05	X	7278326	7279064	-	587	ENSMUSG00000063018	2010204K13Rik
MSTRG.14247.10	3709.76	0	7419.51	Inf	Inf	3.16027e-07	8.31546e-05	2	169525366	169574599	+	49210	MSTRG.14247	MSTRG.14247
MSTRG.10892.4	1033.37	2066.75	0	0	-Inf	3.23409e-07	8.49141e-05	18	5689421	5699787	+	10203	MSTRG.10892	MSTRG.10892
MSTRG.8091.32	1526.43	3052.85	0	0	-Inf	3.35496e-07	8.71505e-05	15	27969699	28024410	-	53955	MSTRG.8091	MSTRG.8091
MSTRG.5603.1	372.523	61.6809	683.365	11.079	3.46976	3.57024e-07	9.21543e-05	12	110241818	110245343	-	1370	MSTRG.5603	MSTRG.5603
MSTRG.4412.4	512.8	81.9493	943.652	11.5151	3.52545	3.86195e-07	9.86374e-05	11	108959543	108968718	-	8240	MSTRG.4412	MSTRG.4412
MSTRG.23845.3	348.326	0	696.653	Inf	Inf	3.89183e-07	9.89904e-05	9	13442997	13452855	+	9751	MSTRG.23845	MSTRG.23845
MSTRG.16443.7	5843.61	1152.45	10534.8	9.1412	3.19238	3.92201e-07	9.95507e-05	4	107297439	107327452	+	29844	MSTRG.16443	MSTRG.16443
MSTRG.13918.11	818.015	1481.35	154.684	0.104421	-3.25952	4.67779e-07	0.000116316	2	147819729	147882176	-	6335	MSTRG.13918	MSTRG.13918
ENSMUST00000233120	195.736	362.933	28.5379	0.0786312	-3.66875	5.33878e-07	0.000131414	17	43460248	43469087	-	4428	ENSMUSG00000117011	E130008D07Rik
ENSMUST00000246394	31.4058	62.5092	0.3025	0.00483928	-7.69099	5.75346e-07	0.00013965	8	106862124	106865355	+	2831	ENSMUSG00000086390	1810019D21Rik
ENSMUST00000195110	27.3411	54.6823	0	0	-Inf	5.78781e-07	0.000140205	1	129210844	129213330	+	2487	ENSMUSG00000103742	Gm38240
MSTRG.3210.1	1580.56	0	3161.12	Inf	Inf	6.12437e-07	0.000146326	11	44562538	44591257	+	28696	MSTRG.3210	MSTRG.3210
ENSMUST00000240762	1915.37	382.566	3448.17	9.01328	3.17205	6.65694e-07	0.000157509	12	110241822	110244558	-	2380	ENSMUSG00000113581	Dio3os
MSTRG.5534.9	597.631	1195.26	0	0	-Inf	9.89632e-07	0.00022129	12	108805064	108817133	+	12050	MSTRG.5534	MSTRG.5534
MSTRG.1202.3	1324.69	2649.38	0	0	-Inf	1.21399e-06	0.000266097	1	156389259	156405759	+	16328	MSTRG.1202	MSTRG.1202
ENSMUST00000217222	48.6174	2.19293	95.0419	43.3402	5.43763	1.64554e-06	0.000349138	9	124206625	124207398	-	774	ENSMUSG00000111523	Gm47183
ENSMUST00000161823	31.2276	0	62.4553	Inf	Inf	1.7291e-06	0.000364604	9	35028256	35038193	+	2167	ENSMUSG00000070315	4930581F22Rik
ENSMUST00000153785	65.6845	5.65021	125.719	22.2503	4.47575	1.77637e-06	0.000373926	3	37389481	37403889	-	1441	ENSMUSG00000054779	Fgf2os
MSTRG.17387.2	333.422	62.2691	604.576	9.70908	3.27933	2.02241e-06	0.000417793	5	14997268	15040423	+	3641	MSTRG.17387	MSTRG.17387
MSTRG.8784.1	55.3839	106.835	3.9325	0.036809	-4.7638	2.50901e-06	0.000505487	15	100204227	100205230	-	889	MSTRG.8784	MSTRG.8784
MSTRG.5144.10	1506.04	0	3012.07	Inf	Inf	3.04933e-06	0.000605355	12	75620751	75639942	-	17855	MSTRG.5144	MSTRG.5144
ENSMUST00000181517	23.3794	46.7588	0	0	-Inf	3.57624e-06	0.000691955	6	129189699	129210989	-	4033	ENSMUSG00000097354	2310001H17Rik
ENSMUST00000193915	1076.25	1963.11	189.394	0.0964763	-3.37368	3.83965e-06	0.000736004	3	52189662	52191730	+	2069	ENSMUSG00000102844	Gm38034
MSTRG.25236.1	57.6875	4.26279	111.112	26.0656	4.70407	3.84452e-06	0.000736004	9	124203002	124240331	-	1453	MSTRG.25236	MSTRG.25236
MSTRG.8495.8	4011.15	0	8022.31	Inf	Inf	4.02429e-06	0.000764232	15	80684237	80742829	+	58553	MSTRG.8495	MSTRG.8495
ENSMUST00000246574	323.282	578.151	68.4124	0.11833	-3.07912	4.45614e-06	0.000837	2	147851956	147882125	-	1451	ENSMUSG00000086141	9030622O22Rik
ENSMUST00000148699	23.8714	0	47.7428	Inf	Inf	4.70164e-06	0.000875035	7	26948688	26957357	-	2130	ENSMUSG00000084974	Gm15567
ENSMUST00000222534	185.348	32.1033	338.593	10.547	3.39876	4.79132e-06	0.000887667	12	110243563	110244402	-	716	ENSMUSG00000113581	Dio3os
ENSMUST00000202859	22.2971	44.5942	0	0	-Inf	4.88434e-06	0.00090353	5	90951120	90954251	+	3132	ENSMUSG00000106957	Gm43085
MSTRG.9637.1	681.113	154.962	1207.26	7.79071	2.96175	5.12564e-06	0.000945302	16	92359117	92363261	-	3585	MSTRG.9637	MSTRG.9637
MSTRG.2131.2	23.5104	0	47.0209	Inf	Inf	5.42193e-06	0.000993939	10	61331444	61335033	-	1627	MSTRG.2131	MSTRG.2131
ENSMUST00000243226	260.899	467.064	54.7337	0.117187	-3.09312	5.57506e-06	0.00101591	2	147880043	147882154	-	2112	ENSMUSG00000086141	9030622O22Rik
ENSMUST00000219259	23.0436	0	46.0872	Inf	Inf	6.7273e-06	0.00119034	10	17194584	17197359	-	1812	ENSMUSG00000112478	Gm47761
MSTRG.13918.14	501.782	884.494	119.071	0.13462	-2.89303	7.97712e-06	0.00138342	2	147847777	147882176	-	3356	MSTRG.13918	MSTRG.13918
ENSMUST00000131886	22.2843	0	44.5686	Inf	Inf	9.28702e-06	0.00157699	2	24332847	24355401	+	3089	ENSMUSG00000085057	Gm13415
ENSMUST00000211025	22.0599	0	44.1198	Inf	Inf	9.6948e-06	0.00163486	2	144015605	144033166	-	1262	ENSMUSG00000074758	Gm5535
MSTRG.20033.36	284.866	0	569.732	Inf	Inf	1.11574e-05	0.00184081	6	99040369	99048822	-	8434	MSTRG.20033	MSTRG.20033
MSTRG.1263.2	413.68	810.157	17.2025	0.0212335	-5.55751	1.14665e-05	0.00187912	1	161310629	161326570	-	15860	MSTRG.1263	MSTRG.1263
MSTRG.2197.9	993.004	1986.01	0	0	-Inf	1.24351e-05	0.00201087	10	69369673	69513751	+	14193	MSTRG.2197	MSTRG.2197
MSTRG.17582.7	534.603	118.234	950.972	8.04313	3.00776	1.26058e-05	0.00203039	5	30824301	30839061	+	9195	MSTRG.17582	MSTRG.17582
MSTRG.13918.1	201.42	360.172	42.6679	0.118465	-3.07746	1.45147e-05	0.00229046	2	147785932	147882176	-	1869	MSTRG.13918	MSTRG.13918
MSTRG.14125.17	138.322	276.645	0	0	-Inf	1.57275e-05	0.00244296	2	160878466	160965565	-	10341	MSTRG.14125	MSTRG.14125
ENSMUST00000221299	39.8436	0	79.6873	Inf	Inf	1.77726e-05	0.00271572	13	33181045	33185733	+	3561	ENSMUSG00000114185	Gm47662
ENSMUST00000245315	19.3345	38.6691	0	0	-Inf	1.84591e-05	0.0027996	16	77196875	77199135	+	1763	ENSMUSG00000096870	Gm21816
MSTRG.12323.2	371.635	653.74	89.5299	0.13695	-2.86828	1.87412e-05	0.00283534	19	56449800	56456480	+	6557	MSTRG.12323	MSTRG.12323
ENSMUST00000135385	27.2724	0.62655	53.9182	86.0557	6.4272	1.99572e-05	0.00298966	5	119823160	119829303	-	1365	ENSMUSG00000086847	Tbx3os2
ENSMUST00000226445	111.045	18.9873	203.102	10.6967	3.41909	2.01623e-05	0.00301628	14	44781512	44874658	-	93147	ENSMUSG00000115801	Gm55330
MSTRG.17390.1	155.605	31.8364	279.373	8.77528	3.13345	2.062e-05	0.00307012	5	15040590	15097135	+	813	MSTRG.17390	MSTRG.17390
ENSMUST00000245411	24.9314	49.2047	0.658124	0.0133752	-6.22429	2.08881e-05	0.00309914	17	43467944	43469188	-	1245	ENSMUSG00000117011	E130008D07Rik
MSTRG.17295.9	238.218	0	476.436	Inf	Inf	2.44256e-05	0.00350837	5	3554194	3581969	+	13626	MSTRG.17295	MSTRG.17295
MSTRG.1268.2	4554.28	7844.44	1264.12	0.161149	-2.63353	2.55136e-05	0.00365177	1	161427315	161469173	-	35347	MSTRG.1268	MSTRG.1268
ENSMUST00000155292	320.608	640.229	0.987186	0.00154193	-9.34105	2.57878e-05	0.00368238	13	28689700	28700923	-	391	ENSMUSG00000085936	2610307P16Rik
MSTRG.9516.3	151.348	0	302.696	Inf	Inf	2.61209e-05	0.0037169	16	74067942	74074942	-	6957	MSTRG.9516	MSTRG.9516
MSTRG.14378.11	875.613	0	1751.23	Inf	Inf	2.64515e-05	0.00375055	2	179586965	179617205	-	28676	MSTRG.14378	MSTRG.14378
ENSMUST00000244946	18.5857	37.1714	0	0	-Inf	2.70087e-05	0.00380773	11	5712134	5732623	+	715	ENSMUSG00000121496	Ube2d-ps
ENSMUST00000241551	19.5577	0	39.1154	Inf	Inf	2.81086e-05	0.00394004	15	101119072	101123055	-	1360	ENSMUSG00000097915	A330009N23Rik
MSTRG.9278.3	392.58	0	785.16	Inf	Inf	2.8782e-05	0.0040206	16	34356330	34382686	-	26330	MSTRG.9278	MSTRG.9278
ENSMUST00000180419	82.0136	13.7424	150.285	10.9358	3.45099	2.95317e-05	0.00410472	9	21982328	21997418	+	1415	ENSMUSG00000096981	Gm16845
ENSMUST00000241917	368.008	91.6292	644.387	7.03255	2.81405	2.97332e-05	0.00412515	7	48527714	48549535	+	1226	ENSMUSG00000085995	Gm2788
MSTRG.8281.2	369.618	0	739.237	Inf	Inf	3.0614e-05	0.00422335	15	63905070	63930830	-	25618	MSTRG.8281	MSTRG.8281
MSTRG.16445.1	988.112	194.273	1781.95	9.17239	3.1973	3.29657e-05	0.00448694	4	107362395	107378016	+	9673	MSTRG.16445	MSTRG.16445
MSTRG.10885.23	1444.19	0	2888.39	Inf	Inf	3.42963e-05	0.00463189	18	4941882	4980981	+	39006	MSTRG.10885	MSTRG.10885
ENSMUST00000127429	19.1823	0	38.3646	Inf	Inf	3.59736e-05	0.0048211	14	47335136	47353618	-	1411	ENSMUSG00000072589	Gm10371
MSTRG.10680.8	3199.57	5448.92	950.208	0.174385	-2.51966	3.61518e-05	0.00483475	17	69407567	69430550	+	22944	MSTRG.10680	MSTRG.10680
ENSMUST00000246710	235.68	471.361	0	0	-Inf	3.66599e-05	0.00488092	6	18842933	18848507	-	3852	ENSMUSG00000106874	Gm20186
ENSMUST00000242611	56.056	0	112.112	Inf	Inf	4.11754e-05	0.00538234	7	48527709	48549094	+	579	ENSMUSG00000085995	Gm2788
MSTRG.865.2	981.583	1963.17	0	0	-Inf	4.39718e-05	0.00568097	1	118354393	118387066	+	29308	MSTRG.865	MSTRG.865
MSTRG.22345.1	155.685	311.37	0	0	-Inf	4.55407e-05	0.00585886	7	139527421	139532815	+	1379	MSTRG.22345	MSTRG.22345
MSTRG.19739.1	859.45	245.343	1473.56	6.0061	2.58643	4.60201e-05	0.00589569	6	72140968	72193931	-	5183	MSTRG.19739	MSTRG.19739
ENSMUST00000153937	18.547	0	37.094	Inf	Inf	4.78232e-05	0.00605972	8	78385877	78495599	+	2603	ENSMUSG00000086451	4933431K23Rik
MSTRG.21987.1	134.448	16.2138	252.682	15.5844	3.96203	4.85795e-05	0.00613982	7	114170160	114233616	+	1515	MSTRG.21987	MSTRG.21987
ENSMUST00000242178	30.9373	61.8745	0	0	-Inf	4.96961e-05	0.00626797	14	61862493	61886248	-	847	ENSMUSG00000097589	Dleu2
ENSMUST00000242233	18.2723	0	36.5447	Inf	Inf	5.57365e-05	0.00690149	13	3528232	3549460	+	1807	ENSMUSG00000097709	2810429I04Rik
ENSMUST00000246836	17.936	0	35.8719	Inf	Inf	6.051e-05	0.00740505	2	173437891	173501338	-	1124	ENSMUSG00000121504	Ppp4r1l-ps
ENSMUST00000101425	17.7742	0	35.5485	Inf	Inf	6.97132e-05	0.00832807	6	48837358	48841378	+	371	ENSMUSG00000108084	Gm7932
ENSMUST00000145914	40.656	76.8645	4.44749	0.0578614	-4.11125	7.85883e-05	0.00915539	5	67799744	67804119	+	2172	ENSMUSG00000085363	Gm15478
ENSMUST00000233163	16.0971	32.1943	0	0	-Inf	8.45766e-05	0.00978764	17	43456932	43469157	-	1513	ENSMUSG00000117011	E130008D07Rik
ENSMUST00000137236	31.8232	63.6465	0	0	-Inf	8.54902e-05	0.00987464	4	126929474	126943191	+	1970	ENSMUSG00000085334	Gm12940
ENSMUST00000189815	16.8725	0	33.745	Inf	Inf	9.71591e-05	0.010918	9	96647615	96655652	+	665	ENSMUSG00000101581	C430002N11Rik
MSTRG.19999.1	757.896	193.962	1321.83	6.8149	2.76869	9.85213e-05	0.0110556	6	93512804	93578683	-	5668	MSTRG.19999	MSTRG.19999
ENSMUST00000222401	162.107	39.1504	285.065	7.28126	2.86419	0.000100951	0.0112771	12	110241818	110244609	-	1387	ENSMUSG00000113581	Dio3os
ENSMUST00000193753	21.0268	0	42.0537	Inf	Inf	0.000107706	0.0118254	1	68750196	68752564	-	2369	ENSMUSG00000103642	Gm37769
ENSMUST00000180622	36.0715	0	72.143	Inf	Inf	0.000111239	0.0121695	9	41492251	41526485	+	3078	ENSMUSG00000074415	Mir100hg
MSTRG.5253.14	15.9392	0	31.8783	Inf	Inf	0.000150891	0.0156919	12	82252879	82257933	+	4963	MSTRG.5253	MSTRG.5253
ENSMUST00000245109	52.7813	105.563	0	0	-Inf	0.000155018	0.0160101	13	28614561	29068689	-	2945	ENSMUSG00000085936	2610307P16Rik
MSTRG.15508.2	3125.7	5198.76	1052.65	0.20248	-2.30415	0.000157324	0.0161953	3	123019826	123023928	-	4079	MSTRG.15508	MSTRG.15508
ENSMUST00000223217	15.8856	0	31.7712	Inf	Inf	0.000160776	0.0164674	12	110118088	110124511	-	1625	ENSMUSG00000113331	3110009F21Rik
ENSMUST00000221597	15.849	0	31.698	Inf	Inf	0.000166539	0.016944	12	111538750	111540879	-	1532	ENSMUSG00000096995	2810029C07Rik
MSTRG.21998.6	317.735	92.3607	543.11	5.88032	2.55589	0.000168783	0.0171294	7	115896722	115902950	-	3808	MSTRG.21998	MSTRG.21998
MSTRG.876.1	1102.62	368.208	1837.02	4.98909	2.31878	0.000171401	0.0173171	1	119073506	119080435	-	6876	MSTRG.876	MSTRG.876
ENSMUST00000244298	40.4211	80.8422	0	0	-Inf	0.000184842	0.0184978	X	102537190	102569447	+	1256	ENSMUSG00000097571	Jpx
ENSMUST00000091324	40.0015	0	80.0029	Inf	Inf	0.000209336	0.0204954	5	128656192	128677751	-	2403	ENSMUSG00000072591	Fzd10os
ENSMUST00000242746	47.9765	95.953	0	0	-Inf	0.00021106	0.0206147	X	19068635	19104089	-	1626	ENSMUSG00000097497	Gm26652
ENSMUST00000244406	18.1048	0	36.2096	Inf	Inf	0.000211738	0.0206479	5	119749320	119809573	-	1064	ENSMUSG00000087516	Tbx3os1
ENSMUST00000220758	70.3875	126.198	14.5764	0.115504	-3.11398	0.000217476	0.0211062	13	12629946	12665284	-	1949	ENSMUSG00000121485	ENSMUSG00000121485
ENSMUST00000243829	44.7322	87.2022	2.26208	0.0259406	-5.26864	0.000218196	0.0211593	2	147786533	147882176	-	1381	ENSMUSG00000086141	9030622O22Rik
MSTRG.8261.2	1193.59	0	2387.18	Inf	Inf	0.000223527	0.0216247	15	58869429	58888891	-	19366	MSTRG.8261	MSTRG.8261
ENSMUST00000226763	14.2539	28.5078	0	0	-Inf	0.000229365	0.0221194	15	38713727	38728760	-	2766	ENSMUSG00000115620	Gm45924
MSTRG.21998.7	510.692	165.606	855.778	5.16754	2.36948	0.000236204	0.0227072	7	115902951	115906854	-	3849	MSTRG.21998	MSTRG.21998
ENSMUST00000187034	15.1772	0	30.3543	Inf	Inf	0.000239354	0.0229378	2	24332861	24335276	+	2416	ENSMUSG00000085057	Gm13415
MSTRG.16414.1	1358.06	2239.21	476.915	0.212984	-2.23118	0.000242981	0.0232008	4	104351370	104361951	+	10555	MSTRG.16414	MSTRG.16414
ENSMUST00000151998	57.6549	9.97495	105.335	10.5599	3.40053	0.000265332	0.0249572	11	120549983	120552641	+	2659	ENSMUSG00000053613	Notumos
ENSMUST00000221778	20.2675	0.748308	39.7867	53.1689	5.73251	0.000267815	0.0251713	13	15981828	16002122	+	1538	ENSMUSG00000113338	A530046M15Rik
ENSMUST00000136359	1642.96	605.932	2680	4.42293	2.145	0.000268217	0.0251897	7	142129262	142131886	-	2296	ENSMUSG00000000031	H19
ENSMUST00000197889	414.089	691.68	136.499	0.197344	-2.34122	0.000307224	0.0283984	3	135566109	135568359	+	2251	ENSMUSG00000106290	Gm43429
MSTRG.8502.16	367.275	3.68954	730.861	198.09	7.63001	0.000312561	0.028757	15	80972090	80983967	-	11780	MSTRG.8502	MSTRG.8502
MSTRG.20034.2	544.269	1088.54	0	0	-Inf	0.000341441	0.0309018	6	99091966	99104447	-	12296	MSTRG.20034	MSTRG.20034
MSTRG.10410.1	5.07005e+06	94672	1.00454e+07	106.108	6.72938	0.000341697	0.0309021	17	40153887	40159727	+	3741	MSTRG.10410	MSTRG.10410
ENSMUST00000202923	14.2525	0	28.505	Inf	Inf	0.000350502	0.0315814	5	33877387	33881013	-	3627	ENSMUSG00000106896	G630022F23Rik
ENSMUST00000143732	21.5718	42.236	0.907499	0.0214864	-5.54043	0.000376113	0.0333234	18	77880959	77884443	-	2891	ENSMUSG00000073529	F830208F22Rik
ENSMUST00000218314	99.2295	171.95	26.5093	0.154169	-2.69741	0.000391195	0.0344347	10	91998010	92001032	-	2698	ENSMUSG00000112117	Rmst
MSTRG.24513.1	1997.6	729.846	3265.35	4.47403	2.16157	0.000401607	0.0350544	9	65059886	65074088	+	14167	MSTRG.24513	MSTRG.24513
ENSMUST00000244170	61.4465	109.815	13.0776	0.119087	-3.06991	0.000401967	0.0350544	2	147816688	147882128	-	673	ENSMUSG00000086141	9030622O22Rik
ENSMUST00000222059	24.7462	1.87077	47.6216	25.4556	4.66991	0.000407204	0.0354342	13	15991901	15995264	+	3364	ENSMUSG00000113290	A530058O07Rik
MSTRG.18299.9	248.423	418.859	77.9877	0.186191	-2.42515	0.00041195	0.0357385	5	110542811	110560190	-	16624	MSTRG.18299	MSTRG.18299
ENSMUST00000145613	30.8051	0	61.6102	Inf	Inf	0.000421799	0.036317	13	78346136	78383852	+	1474	ENSMUSG00000087143	A830082K12Rik
ENSMUST00000236940	22.8824	0.763469	45.0013	58.9431	5.88125	0.000423205	0.0364123	18	34884801	34891747	+	1298	ENSMUSG00000097755	2010110K18Rik
MSTRG.17387.3	181.537	54.0308	309.044	5.71976	2.51596	0.00044742	0.0381996	5	14997891	15029554	+	1914	MSTRG.17387	MSTRG.17387
ENSMUST00000247407	226.731	394.124	59.3381	0.150557	-2.73162	0.000453695	0.0384931	11	100912248	100914068	+	1821	ENSMUSG00000121184	ENSMUSG00000121184
MSTRG.20980.24	301.934	600.54	3.3275	0.00554084	-7.49568	0.000464634	0.0392033	7	29199691	29204714	-	4973	MSTRG.20980	MSTRG.20980
MSTRG.19763.8	117.836	235.671	0	0	-Inf	0.000484931	0.0405237	6	72714792	72733311	-	18376	MSTRG.19763	MSTRG.19763
ENSMUST00000246772	12.7513	25.5026	0	0	-Inf	0.000494439	0.0410483	3	70697557	70714624	-	1336	ENSMUSG00000119972	ENSMUSG00000119972
ENSMUST00000245255	71.2491	16.4647	126.033	7.65478	2.93636	0.000497607	0.0411883	8	57757296	57773730	-	1042	ENSMUSG00000100510	Hand2os1
ENSMUST00000245943	62.0635	0	124.127	Inf	Inf	0.000502719	0.0415271	8	57785480	57799020	+	1430	ENSMUSG00000097910	Hdnr
ENSMUST00000181587	24.6828	0	49.3656	Inf	Inf	0.00050658	0.0417894	10	86521465	86530670	+	1661	ENSMUSG00000121489	1810014B01Rik
ENSMUST00000211055	84.142	18.1776	150.106	8.25779	3.04576	0.000521236	0.0427385	7	48536978	48558347	+	1078	ENSMUSG00000085995	Gm2788
MSTRG.17227.7	35.3588	70.7177	0	0	-Inf	0.000540927	0.0439692	4	155048891	155053586	+	4411	MSTRG.17227	MSTRG.17227
ENSMUST00000149942	22.1837	1.2531	43.1143	34.4061	5.10459	0.000555408	0.0449343	4	131214508	131232838	+	4517	ENSMUSG00000078531	Gm831
ENSMUST00000160661	13.3899	0	26.7798	Inf	Inf	0.000556768	0.0449406	14	26077729	26104404	+	739	ENSMUSG00000021874	4933413J09Rik
ENSMUST00000202739	88.2773	22.9479	153.607	6.69372	2.74281	0.000571134	0.0458146	13	53554306	53556970	+	2665	ENSMUSG00000107008	Gm2762
ENSMUST00000220800	97.8772	26.3779	169.376	6.42115	2.68283	0.000617425	0.0486018	12	110241818	110244507	-	565	ENSMUSG00000113581	Dio3os
ENSMUST00000151426	13.2024	0	26.4049	Inf	Inf	0.000623619	0.0489317	X	55362968	55366024	+	547	ENSMUSG00000085114	1600025M17Rik
ENSMUST00000187746	26.8956	51.0688	2.7225	0.0533104	-4.22944	0.000627754	0.0491797	9	101736477	101739688	-	3123	ENSMUSG00000100807	Gm29521
ENSMUST00000227349	32.2097	60.7949	3.62463	0.0596207	-4.06804	0.000638754	0.049757	14	80135907	80144670	+	3446	ENSMUSG00000115190	Gm49542
MSTRG.25435.2	38.9057	77.8114	0	0	-Inf	0.000639028	0.049757	X	36355337	36359174	-	1595	MSTRG.25435	MSTRG.25435
ENSMUST00000124061	13.1836	0	26.3673	Inf	Inf	0.000643298	0.049962	2	143901058	143910726	-	771	ENSMUSG00000086384	Banf2os
ENSMUST00000133270	25.1541	0	50.3083	Inf	Inf	0.000657745	0.0507611	10	127499708	127501353	+	1232	ENSMUSG00000085731	Gm16229
ENSMUST00000143673	29.1285	0	58.257	Inf	Inf	0.000692272	0.0525619	11	83114402	83117430	+	1428	ENSMUSG00000087107	AI662270
MSTRG.2229.3	121.274	242.549	0	0	-Inf	0.000704223	0.0533366	10	72126322	72133177	-	204	MSTRG.2229	MSTRG.2229
ENSMUST00000180427	23.7688	45.5583	1.97932	0.0434458	-4.52464	0.000705299	0.053385	14	80074152	80196166	+	2658	ENSMUSG00000097927	Gm6999
ENSMUST00000193995	12.8676	0	25.7353	Inf	Inf	0.000735654	0.0551696	1	68678583	68679988	-	1406	ENSMUSG00000104508	Gm37735
MSTRG.13438.2	445.124	731.937	158.312	0.216292	-2.20895	0.000756205	0.0560905	2	93132427	93136603	-	4149	MSTRG.13438	MSTRG.13438
MSTRG.20494.37	60.6846	121.369	0	0	-Inf	0.000759422	0.0562608	6	144337840	144349089	-	10973	MSTRG.20494	MSTRG.20494
MSTRG.24039.1	18.8401	0	37.6802	Inf	Inf	0.000828802	0.0600882	9	32189107	32198526	+	203	MSTRG.24039	MSTRG.24039
ENSMUST00000131216	21.7579	0	43.5158	Inf	Inf	0.000837642	0.0605493	4	109509681	109515050	-	1875	ENSMUSG00000059027	9630013D21Rik
ENSMUST00000195066	12.7046	0	25.4092	Inf	Inf	0.000838813	0.060598	1	68797644	68800886	-	3243	ENSMUSG00000103809	Gm37061
MSTRG.10410.13	752443	0.313275	1.50488e+06	4.80372e+06	22.1957	0.000903311	0.0643276	17	40153887	40157243	+	3263	MSTRG.10410	MSTRG.10410
ENSMUST00000247723	243.337	437.016	49.6576	0.113629	-3.1376	0.000903611	0.0643276	1	160862734	160866109	+	2641	ENSMUSG00000053332	Gas5
ENSMUST00000202448	140.108	236.215	44.0007	0.186274	-2.4245	0.000925434	0.0654613	6	127850526	127854209	-	3008	ENSMUSG00000107060	Gm38901
ENSMUST00000210335	40.3785	6.87429	73.8828	10.7477	3.42596	0.000958882	0.0673774	6	126526832	126533132	-	1704	ENSMUSG00000110390	Gm45869
MSTRG.10795.5	5611.83	9557.61	1666.04	0.174316	-2.52023	0.000959188	0.0673774	17	81799475	81817297	-	17783	MSTRG.10795	MSTRG.10795
ENSMUST00000216052	12.3249	0	24.6498	Inf	Inf	0.000982092	0.0686733	9	123473259	123476052	-	2794	ENSMUSG00000111340	Gm47171
ENSMUST00000130657	68.1935	16.5592	119.828	7.23633	2.85526	0.00103095	0.0715165	6	67013583	67057638	+	1764	ENSMUSG00000087231	E230016M11Rik
MSTRG.2861.14	73.6438	1.13004	146.158	129.338	7.015	0.00105195	0.0726841	10	128657616	128667409	+	6826	MSTRG.2861	MSTRG.2861
ENSMUST00000194169	20.223	38.9336	1.5125	0.0388482	-4.68601	0.00106554	0.0733142	1	129760885	129764725	+	3841	ENSMUSG00000102800	Gm37479
MSTRG.10410.20	212728	0	425457	Inf	Inf	0.00109032	0.0746719	17	40153887	40157243	+	2938	MSTRG.10410	MSTRG.10410
MSTRG.10410.19	147799	295599	0	0	-Inf	0.0010971	0.0749552	17	40153887	40177469	+	2936	MSTRG.10410	MSTRG.10410
ENSMUST00000243561	39.0718	6.81318	71.3304	10.4695	3.38812	0.00114306	0.0774211	1	191660729	191662345	+	728	ENSMUSG00000120472	ENSMUSG00000120472
MSTRG.20000.27	185.667	0	371.333	Inf	Inf	0.00115395	0.0779885	6	93875397	93889717	-	14299	MSTRG.20000	MSTRG.20000
ENSMUST00000200108	363.12	589.036	137.203	0.232928	-2.10204	0.00117334	0.0790312	3	135577874	135581718	+	3845	ENSMUSG00000105681	Gm43428
ENSMUST00000193092	69.3013	120.165	18.4378	0.153438	-2.70427	0.00120244	0.0804407	14	50298817	50301847	+	3031	ENSMUSG00000102189	Gm37194
ENSMUST00000245912	20.4936	0	40.9871	Inf	Inf	0.00123666	0.0819671	7	48527709	48528823	+	1115	ENSMUSG00000085995	Gm2788
ENSMUST00000148089	99.7532	30.798	168.708	5.4779	2.45362	0.00125717	0.0829665	2	12305757	12316111	+	2754	ENSMUSG00000086843	E030013I19Rik
MSTRG.5616.3	54.7654	109.531	0	0	-Inf	0.00132024	0.0864283	12	110725319	110729250	+	3839	MSTRG.5616	MSTRG.5616
ENSMUST00000240761	12.5232	0	25.0464	Inf	Inf	0.0013682	0.0889003	12	110241818	110244523	-	1102	ENSMUSG00000113581	Dio3os
ENSMUST00000210415	11.5645	23.1291	0	0	-Inf	0.00141545	0.0912421	7	139542597	139548110	+	642	ENSMUSG00000086742	Gm16201
ENSMUST00000246988	58.2777	0	116.555	Inf	Inf	0.00143457	0.0920856	2	158197703	158203463	-	2834	ENSMUSG00000085385	Snhg17
ENSMUST00000197043	157.502	55.1463	259.857	4.71214	2.23638	0.00147806	0.0943808	5	132015388	132022223	-	6836	ENSMUSG00000106320	Gm42992
MSTRG.10410.9	80683.6	161367	0	0	-Inf	0.00148316	0.0945392	17	40153887	40159727	+	1475	MSTRG.10410	MSTRG.10410
ENSMUST00000203983	16.6363	0	33.2726	Inf	Inf	0.00153312	0.09688	6	133740962	133744367	-	2613	ENSMUSG00000121488	Gm5886
MSTRG.10410.15	108545	0	217089	Inf	Inf	0.00157724	0.0991072	17	40153887	40157243	+	2951	MSTRG.10410	MSTRG.10410
MSTRG.4984.1	101.071	170.07	32.0722	0.188582	-2.40674	0.00158799	0.099526	12	51536998	51538370	+	1053	MSTRG.4984	MSTRG.4984
ENSMUST00000179324	11.2711	0	22.5422	Inf	Inf	0.00162101	0.101196	13	97619209	97633515	+	2764	ENSMUSG00000078952	Lncenc1
ENSMUST00000223208	340.876	544.773	136.98	0.251443	-1.99169	0.00174267	0.107065	13	8332284	8336139	+	3856	ENSMUSG00000113073	Gm48261
ENSMUST00000244067	10.4477	20.8954	0	0	-Inf	0.00188	0.113798	11	5712119	5734725	+	1219	ENSMUSG00000121496	Ube2d-ps
ENSMUST00000244648	19.4022	38.8045	0	0	-Inf	0.00188252	0.113824	13	28644785	28941618	-	1258	ENSMUSG00000085936	2610307P16Rik
MSTRG.17215.1	279.855	109.556	450.154	4.10888	2.03875	0.00196777	0.117193	4	154107598	154122361	+	2267	MSTRG.17215	MSTRG.17215
ENSMUST00000177248	385.265	613.835	156.695	0.255272	-1.96989	0.00201022	0.119082	11	83182554	83183117	+	431	ENSMUSG00000093483	AA465934
ENSMUST00000245676	268.699	440.983	96.4151	0.218637	-2.19339	0.00203486	0.119901	15	61909828	62131935	+	2341	ENSMUSG00000097039	Pvt1
ENSMUST00000210067	11.0168	0	22.0336	Inf	Inf	0.00215473	0.125034	2	144010403	144032967	-	679	ENSMUSG00000074758	Gm5535
ENSMUST00000238553	23.3897	46.7794	0	0	-Inf	0.00231201	0.131473	12	109584345	109605045	+	1468	ENSMUSG00000097451	Rian
ENSMUST00000140116	19.4277	1.7033	37.152	21.8119	4.44704	0.00232622	0.132097	1	69131072	69145899	-	480	ENSMUSG00000087514	Gm16076
MSTRG.23100.12	247.757	495.514	0	0	-Inf	0.00238801	0.134916	8	79313153	79329406	+	15989	MSTRG.23100	MSTRG.23100
ENSMUST00000182043	618.587	966.646	270.528	0.279862	-1.83721	0.00244049	0.137245	1	10012244	10014347	-	1886	ENSMUSG00000098234	Snhg6
ENSMUST00000174412	37.6727	8.39816	66.9473	7.97166	2.99488	0.00246425	0.138227	19	5456828	5467711	+	872	ENSMUSG00000086938	4930481A15Rik
MSTRG.7931.2	2356.94	4713.88	0	0	-Inf	0.00248096	0.138881	14	117240555	117294738	+	54006	MSTRG.7931	MSTRG.7931
ENSMUST00000247421	10.4291	0	20.8583	Inf	Inf	0.00262894	0.144515	2	104389516	104399293	+	1733	ENSMUSG00000086454	Platr14
ENSMUST00000202495	30.8071	5.6957	55.9185	9.81766	3.29538	0.00263269	0.144656	5	149322955	149324592	+	1638	ENSMUSG00000107152	Gm43152
ENSMUST00000188976	137.311	221.669	52.9534	0.238884	-2.06562	0.00266138	0.145708	7	59619325	59624179	-	2193	ENSMUSG00000100826	Snhg14
ENSMUST00000150239	21.3975	2.64182	40.1531	15.199	3.92591	0.00268649	0.146756	4	109261006	109263352	-	796	ENSMUSG00000085873	Ttc39aos1
ENSMUST00000241480	53.16	12.919	93.4009	7.22972	2.85394	0.00268655	0.146756	7	48527733	48544745	+	2021	ENSMUSG00000085995	Gm2788
ENSMUST00000243428	10.1461	20.2922	0	0	-Inf	0.00273505	0.148476	2	65068183	65071191	+	1586	ENSMUSG00000086881	Gm13594
MSTRG.20698.9	102.3	0	204.6	Inf	Inf	0.00274787	0.148907	7	15740445	15755450	-	12444	MSTRG.20698	MSTRG.20698
ENSMUST00000202212	888.839	390.551	1387.13	3.55172	1.82852	0.00282446	0.151778	2	35170402	35172022	+	1621	ENSMUSG00000106961	Gm43128
ENSMUST00000232402	19.5506	36.9898	2.1114	0.0570806	-4.13086	0.00285979	0.152853	17	6407088	6462109	-	1690	ENSMUSG00000116719	Gm29719
MSTRG.21684.2	2886.64	5637.83	135.442	0.0240238	-5.37939	0.00288418	0.153768	7	92390875	92426790	+	35833	MSTRG.21684	MSTRG.21684
MSTRG.4438.3	531.768	230.051	833.484	3.62303	1.8572	0.00291068	0.154911	11	113560773	113575004	-	7622	MSTRG.4438	MSTRG.4438
ENSMUST00000226075	15.6371	30.9914	0.28276	0.00912381	-6.77615	0.00291963	0.155223	8	57734152	57773263	-	572	ENSMUSG00000100510	Hand2os1
ENSMUST00000245129	64.4082	110.466	18.3502	0.166116	-2.58974	0.00294051	0.156002	7	70015140	70060894	+	1443	ENSMUSG00000100005	B130024G19Rik
MSTRG.17529.19	1314.52	0	2629.05	Inf	Inf	0.00297107	0.15703	5	25281203	25304652	-	23413	MSTRG.17529	MSTRG.17529
ENSMUST00000247519	106.653	38.4427	174.863	4.54867	2.18545	0.0032633	0.169323	7	142129268	142131882	-	1939	ENSMUSG00000000031	H19
ENSMUST00000246245	131.288	210.914	51.6627	0.244947	-2.02946	0.00331211	0.1712	15	61909858	62131937	+	2616	ENSMUSG00000097039	Pvt1
MSTRG.15339.7	3807.47	7409.18	205.753	0.02777	-5.17033	0.00332056	0.171339	3	105433463	105454666	+	21159	MSTRG.15339	MSTRG.15339
ENSMUST00000245896	11.1055	0	22.2109	Inf	Inf	0.00332557	0.171339	1	155395918	155402953	-	1748	ENSMUSG00000073535	Gm5532
ENSMUST00000210897	9.2543	18.5086	0	0	-Inf	0.00332602	0.171339	13	97696405	97713926	+	1265	ENSMUSG00000110235	Gm5086
ENSMUST00000243148	25.1812	46.3032	4.05921	0.0876659	-3.51184	0.00349023	0.177917	15	38710935	38711585	+	516	ENSMUSG00000120411	ENSMUSG00000120411
ENSMUST00000190974	36.9854	0	73.9708	Inf	Inf	0.00349045	0.177917	19	55830104	55834329	+	3525	ENSMUSG00000099746	Ppnr
ENSMUST00000193851	9.2193	18.4386	0	0	-Inf	0.00349989	0.178116	1	129788552	129790782	+	2231	ENSMUSG00000103803	Gm37064
ENSMUST00000240905	17.2514	34.5029	0	0	-Inf	0.00357685	0.181202	13	54456614	54466823	+	819	ENSMUSG00000112941	Gm48623
ENSMUST00000205574	9.79322	0	19.5864	Inf	Inf	0.00359447	0.181869	7	37164545	37166847	-	2303	ENSMUSG00000108790	Gm44806
ENSMUST00000203662	10.4143	20.8286	0	0	-Inf	0.00376994	0.187956	5	148895480	148906692	-	546	ENSMUSG00000108207	1810059H22Rik
ENSMUST00000214393	9.21397	18.4279	0	0	-Inf	0.00379336	0.188342	9	83560134	83569578	-	1734	ENSMUSG00000111820	Gm36120
ENSMUST00000242123	29.6474	5.0124	54.2825	10.8296	3.43691	0.00379907	0.188462	8	11527926	11530242	+	1898	ENSMUSG00000096957	E230013L22Rik
ENSMUST00000244704	9.76584	0	19.5317	Inf	Inf	0.00382237	0.189473	8	8486611	8534687	-	2054	ENSMUSG00000109127	Gm31135
ENSMUST00000240806	8.99355	17.9871	0	0	-Inf	0.00409996	0.200066	3	95892803	95896187	+	2634	ENSMUSG00000119955	ENSMUSG00000119955
ENSMUST00000225933	1103.26	496.57	1709.95	3.44351	1.78388	0.00415876	0.202127	8	57771816	57773752	-	1689	ENSMUSG00000100510	Hand2os1
ENSMUST00000224305	9.17844	18.3569	0	0	-Inf	0.00416482	0.20218	13	47133384	47162200	+	1437	ENSMUSG00000051606	2010001K21Rik
ENSMUST00000205093	34.8107	63.1179	6.50348	0.103037	-3.27877	0.00422801	0.204613	6	92917559	93088447	+	873	ENSMUSG00000097462	9530026P05Rik
ENSMUST00000198488	175.016	278.198	71.8336	0.258211	-1.95338	0.00423907	0.204969	3	53019587	53020410	+	824	ENSMUSG00000105971	Gm43805
ENSMUST00000196562	9.48571	0	18.9714	Inf	Inf	0.00424664	0.205254	5	122634222	122638911	+	4690	ENSMUSG00000106375	Gm43361
ENSMUST00000223775	36.0532	7.81412	64.2923	8.22772	3.04049	0.00433912	0.208926	13	56510713	56516670	+	1480	ENSMUSG00000074885	Gm10782
ENSMUST00000067743	40.081	10.0118	70.1502	7.00676	2.80875	0.00436306	0.209554	18	62313197	62317477	+	963	ENSMUSG00000054589	Gm9949
ENSMUST00000224095	112.525	40.0802	184.971	4.61502	2.20634	0.00445941	0.212593	14	40775610	40783571	+	2713	ENSMUSG00000114196	Gm47547
ENSMUST00000202022	113.627	42.8355	184.418	4.30527	2.1061	0.00446257	0.21266	5	149291101	149317061	+	4113	ENSMUSG00000107271	BC028471
ENSMUST00000246452	10.866	21.7321	0	0	-Inf	0.0045047	0.214083	11	119826539	119833544	-	1185	ENSMUSG00000085207	Gm11767
ENSMUST00000189763	27.361	4.812	49.91	10.372	3.37462	0.00454497	0.215152	1	89857983	89861012	+	3030	ENSMUSG00000092627	D130058E05Rik
ENSMUST00000132485	10.0281	0	20.0562	Inf	Inf	0.00455039	0.215249	3	53360040	53365218	+	1966	ENSMUSG00000085174	Gm16206
ENSMUST00000247004	10.7581	0	21.5163	Inf	Inf	0.00456092	0.215552	16	93589034	93591781	-	1606	ENSMUSG00000097768	2310043M15Rik
ENSMUST00000150038	9.26225	0	18.5245	Inf	Inf	0.0046253	0.21778	19	10175732	10179748	+	3332	ENSMUSG00000064032	Gm10143
ENSMUST00000188819	47.2186	7.59962	86.8375	11.4266	3.51432	0.00468049	0.21987	9	96647628	96656447	+	1660	ENSMUSG00000101581	C430002N11Rik
MSTRG.24571.15	4287.46	7167.3	1407.62	0.196394	-2.34818	0.00468622	0.220054	9	68624199	68645037	+	20773	MSTRG.24571	MSTRG.24571
ENSMUST00000189381	9.2129	0	18.4258	Inf	Inf	0.0047142	0.221198	11	120854670	120855590	+	778	ENSMUSG00000100629	Gm28192
MSTRG.6925.1	5284.56	8053.49	2515.64	0.312366	-1.67869	0.00491751	0.22889	13	113935171	113952690	+	15980	MSTRG.6925	MSTRG.6925
ENSMUST00000149815	131.39	253.7	9.08092	0.0357939	-4.80414	0.00494623	0.229527	6	147908078	147948837	-	980	ENSMUSG00000086777	Far2os2
MSTRG.26031.11	1756.66	3397.82	115.501	0.0339926	-4.87864	0.00497646	0.23074	X	167657803	167678451	+	20623	MSTRG.26031	MSTRG.26031
MSTRG.10410.2	36168.2	0.69501	72335.7	104079	16.6673	0.00507692	0.234803	17	40153887	40159727	+	3612	MSTRG.10410	MSTRG.10410
ENSMUST00000225999	6058.92	2822.53	9295.31	3.29326	1.71951	0.0051525	0.237384	8	57757296	57761739	-	4444	ENSMUSG00000100510	Hand2os1
ENSMUST00000152750	46.7279	13.6363	79.8194	5.85344	2.54929	0.00518826	0.238582	17	59303270	59331976	+	849	ENSMUSG00000086594	Nudt12os
ENSMUST00000136759	8.8798	17.7596	0	0	-Inf	0.00523076	0.239797	2	181224034	181226963	+	312	ENSMUSG00000010492	Uckl1os
ENSMUST00000202678	1231.18	1878.49	583.859	0.310813	-1.68588	0.00525823	0.240802	6	21258920	21265619	+	6700	ENSMUSG00000106826	Gm42583
ENSMUST00000242330	268.384	431.797	104.971	0.243102	-2.04036	0.00528516	0.241582	15	61909844	62131937	+	2531	ENSMUSG00000097039	Pvt1
ENSMUST00000231314	57.4761	18.4572	96.4949	5.22803	2.38627	0.0054014	0.245334	16	20619042	20622135	-	1064	ENSMUSG00000116922	4833419O12Rik
ENSMUST00000204844	8.97949	0	17.959	Inf	Inf	0.00542155	0.2457	6	81961302	81968774	+	688	ENSMUSG00000107412	Gm20383
ENSMUST00000127450	53.1587	90.3326	15.9849	0.176956	-2.49854	0.00555912	0.249986	11	119711638	119725340	-	1323	ENSMUSG00000085081	Rptoros
ENSMUST00000188640	8.96126	0	17.9225	Inf	Inf	0.00574334	0.255809	1	90208180	90211634	+	1001	ENSMUSG00000101028	Gm28723
ENSMUST00000244472	10.0284	0	20.0567	Inf	Inf	0.00584964	0.258481	11	5712176	5734711	+	1333	ENSMUSG00000121496	Ube2d-ps
MSTRG.14247.14	6781.15	0	13562.3	Inf	Inf	0.00585268	0.258522	2	169525417	169574599	+	49161	MSTRG.14247	MSTRG.14247
ENSMUST00000156205	9.01967	0	18.0393	Inf	Inf	0.00592171	0.260628	11	101155588	101157129	-	818	ENSMUSG00000085083	Gm11615
ENSMUST00000194880	42.3801	73.3291	11.4311	0.155888	-2.68142	0.00596512	0.261783	6	40075656	40078106	+	2451	ENSMUSG00000102623	Gm37673
ENSMUST00000208362	27.0488	49.008	5.08968	0.103854	-3.26737	0.00596926	0.261871	7	89678367	89689491	+	2444	ENSMUSG00000097585	E230029C05Rik
MSTRG.12317.22	8.77889	0	17.5578	Inf	Inf	0.00600876	0.263131	19	55811699	55826422	+	14397	MSTRG.12317	MSTRG.12317
ENSMUST00000205047	397.825	181.755	613.896	3.3776	1.756	0.0060236	0.263429	6	48837263	48843049	+	2226	ENSMUSG00000108084	Gm7932
ENSMUST00000201831	173.043	275.41	70.6751	0.256618	-1.96231	0.0060242	0.263429	6	3333194	3346071	-	2993	ENSMUSG00000106734	Gm20559
ENSMUST00000233366	12.0525	24.1051	0	0	-Inf	0.00606407	0.264888	9	41386151	41440416	+	1544	ENSMUSG00000074415	Mir100hg
ENSMUST00000186007	8.72954	0	17.4591	Inf	Inf	0.00612582	0.266631	17	52456293	52471013	+	1548	ENSMUSG00000100150	Gm19585
ENSMUST00000217986	200.915	332.933	68.8973	0.20694	-2.27271	0.00615149	0.267218	12	78308067	78313149	+	5083	ENSMUSG00000112637	Gm48225
ENSMUST00000242753	290.508	51.5342	529.482	10.2744	3.36098	0.00617418	0.267913	8	57785480	57799020	+	1821	ENSMUSG00000097910	Hdnr
ENSMUST00000196563	38.1516	9.5603	66.743	6.98127	2.80349	0.00622732	0.269561	3	122789060	122792651	+	3592	ENSMUSG00000105478	Gm43285
MSTRG.438.1	741.756	1421.65	61.8636	0.0435154	-4.52233	0.0062898	0.271255	1	61809869	61817658	+	7692	MSTRG.438	MSTRG.438
MSTRG.20029.6	6528	3397.02	9658.99	2.84337	1.5076	0.0063741	0.273473	6	97784042	97955137	+	55175	MSTRG.20029	MSTRG.20029
ENSMUST00000125308	8.79571	0	17.5914	Inf	Inf	0.00644518	0.275637	12	73973255	73996573	-	1465	ENSMUSG00000087700	Gm15283
ENSMUST00000240736	8.77634	0	17.5527	Inf	Inf	0.006493	0.277275	4	89270915	89349837	+	1887	ENSMUSG00000086035	Gm12610
ENSMUST00000245983	352.292	673.72	30.8641	0.0458115	-4.44815	0.00654905	0.278888	11	103022147	103023712	-	1566	ENSMUSG00000120826	ENSMUSG00000120826
ENSMUST00000162826	18.1327	0.374154	35.8913	95.9265	6.58386	0.00673784	0.284941	17	12960217	13049223	+	607	ENSMUSG00000078247	Airn
ENSMUST00000246491	12.7086	25.4171	0	0	-Inf	0.00690331	0.288342	15	61911106	62121376	+	899	ENSMUSG00000097039	Pvt1
ENSMUST00000243816	8.61428	0	17.2286	Inf	Inf	0.00690996	0.288521	2	75078821	75145708	+	2401	ENSMUSG00000100303	2600014E21Rik
ENSMUST00000207515	9.40186	0	18.8037	Inf	Inf	0.00692921	0.289029	7	44619853	44623727	+	773	ENSMUSG00000109111	6530437J22Rik
ENSMUST00000226812	102.546	165.099	39.9936	0.24224	-2.04549	0.00698883	0.29082	15	37893239	37899960	-	2265	ENSMUSG00000115326	Gm35019
ENSMUST00000159897	16.4309	0	32.8618	Inf	Inf	0.00708326	0.293948	12	111692826	111693561	+	574	ENSMUSG00000090193	Gm15995
ENSMUST00000242783	23.9678	43.0461	4.88963	0.113591	-3.13808	0.00710971	0.294651	17	43448751	43469182	-	1610	ENSMUSG00000117011	E130008D07Rik
ENSMUST00000231840	8.6777	0	17.3554	Inf	Inf	0.00710986	0.294651	17	8201354	8320073	-	571	ENSMUSG00000116760	Gm1604a
ENSMUST00000220313	8.65077	0	17.3015	Inf	Inf	0.00718278	0.296666	10	61330696	61332069	-	392	ENSMUSG00000112080	Gm47595
ENSMUST00000227341	7.93641	15.8728	0	0	-Inf	0.00731415	0.300245	14	77099011	77112615	+	603	ENSMUSG00000115596	Gm48969
ENSMUST00000231559	18.3852	2.61908	34.1514	13.0395	3.70481	0.00747069	0.304376	17	8257342	8320035	-	756	ENSMUSG00000116760	Gm1604a
ENSMUST00000193842	429.652	673.061	186.244	0.276711	-1.85355	0.00749585	0.305158	9	107696127	107697211	-	1085	ENSMUSG00000102670	Gm37436
MSTRG.9717.3	724.227	1087.86	360.598	0.331475	-1.59303	0.0075739	0.307306	17	5602366	5632648	+	9481	MSTRG.9717	MSTRG.9717
MSTRG.8817.3	280.394	430.37	130.418	0.303036	-1.72244	0.00761686	0.308541	15	101191110	101200978	+	7685	MSTRG.8817	MSTRG.8817
ENSMUST00000081331	17.1551	1.87965	32.4305	17.2535	4.10881	0.00764628	0.309299	14	14678122	14724981	+	1296	ENSMUSG00000121456	ENSMUSG00000121456
MSTRG.19216.1	6773.91	10139.1	3408.77	0.336203	-1.5726	0.00774134	0.311928	6	21401164	21445206	+	43960	MSTRG.19216	MSTRG.19216
ENSMUST00000246078	113.208	0	226.416	Inf	Inf	0.00778041	0.313088	8	57785480	57799129	+	1177	ENSMUSG00000097910	Hdnr
ENSMUST00000240860	8.27579	0	16.5516	Inf	Inf	0.00788818	0.316486	11	5712096	5731876	+	1816	ENSMUSG00000121496	Ube2d-ps
ENSMUST00000199400	13.5283	1.13004	25.9266	22.943	4.51998	0.00793492	0.317453	3	59177207	59178729	+	1523	ENSMUSG00000104550	Gm43589
ENSMUST00000129764	23.276	4.55807	41.9939	9.21308	3.20368	0.00798902	0.319064	X	52143205	52146071	-	1674	ENSMUSG00000087365	C430049B03Rik
MSTRG.14247.7	3383.51	6767.01	0	0	-Inf	0.0080568	0.321141	2	169525252	169598758	+	73304	MSTRG.14247	MSTRG.14247
ENSMUST00000245522	28.6015	5.63895	51.564	9.14425	3.19286	0.00806546	0.321381	6	92917559	93216045	+	1516	ENSMUSG00000097462	9530026P05Rik
ENSMUST00000207697	35.7719	8.72185	62.8219	7.20282	2.84856	0.0081824	0.324663	7	98554294	98557262	+	2760	ENSMUSG00000109130	Gm45187
MSTRG.23627.4	421.739	642.912	200.566	0.311965	-1.68054	0.00825936	0.326867	8	120616489	120623779	-	512	MSTRG.23627	MSTRG.23627
ENSMUST00000223900	13.6639	26.1177	1.21	0.0463287	-4.43195	0.00836196	0.329858	13	105975055	106156291	+	1328	ENSMUSG00000114564	Gm10739
ENSMUST00000234350	15.7388	0	31.4777	Inf	Inf	0.00838869	0.330379	17	88132501	88146425	+	2452	ENSMUSG00000117466	Gm50039
ENSMUST00000245071	8.17389	0	16.3478	Inf	Inf	0.00841992	0.331206	11	5712123	5734990	+	1820	ENSMUSG00000121496	Ube2d-ps
MSTRG.10410.18	2417.23	4834.46	0	0	-Inf	0.00850945	0.333843	17	40153887	40157243	+	1012	MSTRG.10410	MSTRG.10410
ENSMUST00000182686	87.7132	142.909	32.5174	0.227539	-2.13581	0.0085764	0.335284	7	30437078	30447862	+	519	ENSMUSG00000098146	Gm26935
MSTRG.3210.7	336.469	672.938	0	0	-Inf	0.0087696	0.340171	11	44573943	44603188	+	28968	MSTRG.3210	MSTRG.3210
ENSMUST00000245826	34.8282	8.52689	61.1295	7.16903	2.84178	0.00890781	0.344272	5	119749323	119809450	-	1158	ENSMUSG00000087516	Tbx3os1
ENSMUST00000229239	72.2958	118.274	26.3175	0.222513	-2.16804	0.00905672	0.348593	15	101119076	101122658	-	1314	ENSMUSG00000097915	A330009N23Rik
MSTRG.14672.8	2131.05	4262.11	0	0	-Inf	0.00906031	0.348621	3	52197764	52235988	+	38021	MSTRG.14672	MSTRG.14672
ENSMUST00000194137	176.089	79.1355	273.042	3.45031	1.78673	0.00909617	0.349096	4	42714926	42719893	+	4968	ENSMUSG00000102504	Gm21955
ENSMUST00000245599	65.1856	121.464	8.90676	0.0733281	-3.76949	0.00932331	0.355048	3	123301201	123301987	-	631	ENSMUSG00000104960	Snhg8
MSTRG.9671.8	8572.15	12753.4	4390.93	0.344295	-1.53828	0.00934407	0.355672	16	96268914	96295015	+	26066	MSTRG.9671	MSTRG.9671
MSTRG.25025.1	7.70557	15.4111	0	0	-Inf	0.00934553	0.355672	9	108951900	108952732	-	624	MSTRG.25025	MSTRG.25025
ENSMUST00000065878	8.0103	0	16.0206	Inf	Inf	0.00944754	0.358326	6	66871638	66873505	-	984	ENSMUSG00000053442	4930597O21Rik
MSTRG.19215.1	16107.6	23894.1	8321.18	0.348252	-1.5218	0.00976542	0.365837	6	21300899	21393426	+	92496	MSTRG.19215	MSTRG.19215
ENSMUST00000217967	11564.7	17179.4	5950	0.346346	-1.52971	0.00977673	0.365965	12	8341024	8343694	-	2671	ENSMUSG00000112441	Gm48898
MSTRG.10893.17	2169.56	3190.79	1148.33	0.359889	-1.47438	0.00981429	0.366482	18	6090378	6106906	-	16481	MSTRG.10893	MSTRG.10893
ENSMUST00000236036	7.65518	15.3104	0	0	-Inf	0.00992101	0.3689	19	5610288	5611705	+	712	ENSMUSG00000117861	1810058N15Rik
MSTRG.20193.1	826.57	339.243	1313.9	3.87303	1.95346	0.0099642	0.369667	6	117903542	117909627	+	5945	MSTRG.20193	MSTRG.20193
ENSMUST00000245672	16.2398	0	32.4796	Inf	Inf	0.0101074	0.373348	11	120078786	120080796	-	1854	ENSMUSG00000075389	2810410L24Rik
MSTRG.8495.5	2114.81	4229.62	0	0	-Inf	0.0101806	0.374833	15	80682843	80742829	+	59502	MSTRG.8495	MSTRG.8495
ENSMUST00000245158	19.3332	3.16177	35.5045	11.2293	3.4892	0.0102412	0.376385	4	129334842	129340761	-	745	ENSMUSG00000120090	ENSMUSG00000120090
ENSMUST00000203251	340.689	515.594	165.785	0.321541	-1.63692	0.0102467	0.376419	6	146170130	146172478	-	2349	ENSMUSG00000107801	Gm44086
ENSMUST00000141172	7.56019	15.1204	0	0	-Inf	0.0102663	0.376513	16	13547700	13557335	+	331	ENSMUSG00000086550	Pla2g10os
MSTRG.13280.5	57.6934	0	115.387	Inf	Inf	0.0103314	0.377652	2	75382515	75388088	-	5394	MSTRG.13280	MSTRG.13280
MSTRG.7932.1	6833.88	2773.85	10893.9	3.92736	1.97356	0.0103642	0.378193	14	117296142	117324683	+	24321	MSTRG.7932	MSTRG.7932
ENSMUST00000244632	20.4636	37.0317	3.89562	0.105197	-3.24883	0.0104026	0.379345	2	147814452	147882176	-	771	ENSMUSG00000086141	9030622O22Rik
MSTRG.8091.26	4767.66	0.381735	9534.95	24977.9	14.6084	0.010422	0.379683	15	27943430	28024410	-	79626	MSTRG.8091	MSTRG.8091
ENSMUST00000213342	12.8061	1.12246	24.4897	21.8178	4.44744	0.0104242	0.379683	10	43469393	43585664	+	2141	ENSMUSG00000075184	F930017D23Rik
ENSMUST00000191084	25.2096	44.5375	5.88176	0.132063	-2.9207	0.0105156	0.381985	7	70014842	70060894	+	1924	ENSMUSG00000100005	B130024G19Rik
ENSMUST00000152575	8.8603	0	17.7206	Inf	Inf	0.0105254	0.382228	5	148927892	148932025	-	2541	ENSMUSG00000106951	5930430L01Rik
ENSMUST00000149848	166.911	259.576	74.2465	0.28603	-1.80576	0.010558	0.382841	4	9282706	9287391	-	1980	ENSMUSG00000086233	Gm11816
ENSMUST00000210243	60.9328	107.399	14.4667	0.134701	-2.89217	0.0106728	0.386086	7	141604902	141606812	-	1911	ENSMUSG00000109638	Gm45630
MSTRG.5077.1	57.6535	115.307	0	0	-Inf	0.0106945	0.386301	12	69791899	69793207	-	1285	MSTRG.5077	MSTRG.5077
ENSMUST00000217414	9.11264	0	18.2253	Inf	Inf	0.0107824	0.388443	9	40253604	40254234	-	573	ENSMUSG00000111271	Gm48127
MSTRG.23709.3	1557.99	0	3115.98	Inf	Inf	0.0108024	0.38872	8	123727916	123760014	-	31766	MSTRG.23709	MSTRG.23709
MSTRG.20202.48	1877.18	3754.36	0	0	-Inf	0.0108029	0.38872	6	118918065	118944340	-	26256	MSTRG.20202	MSTRG.20202
MSTRG.1044.3	623.74	1003.67	243.815	0.242924	-2.04142	0.0109048	0.390346	1	135253064	135287128	+	12779	MSTRG.1044	MSTRG.1044
ENSMUST00000205073	7.36997	14.7399	0	0	-Inf	0.0110034	0.392692	6	135635911	135660389	+	871	ENSMUSG00000107396	4930425L21Rik
ENSMUST00000204271	66.0969	24.2041	107.99	4.46164	2.15757	0.0110509	0.393697	6	140901335	140989860	+	2300	ENSMUSG00000107638	Gm30524
MSTRG.14244.11	1878.37	0	3756.75	Inf	Inf	0.0110585	0.393738	2	169486647	169510417	+	23741	MSTRG.14244	MSTRG.14244
MSTRG.13896.8	1706.14	3412.28	0	0	-Inf	0.0112016	0.397096	2	145105294	145174905	+	69509	MSTRG.13896	MSTRG.13896
ENSMUST00000070587	7.74517	0	15.4903	Inf	Inf	0.0113349	0.399964	6	52154135	52157831	+	3697	ENSMUSG00000056468	5730596B20Rik
MSTRG.25693.1	1942.99	2864.55	1021.43	0.356574	-1.48773	0.0116096	0.40637	X	99057735	99070963	+	13146	MSTRG.25693	MSTRG.25693
ENSMUST00000225291	132.937	59.9897	205.884	3.43199	1.77905	0.0117006	0.408149	8	57759051	57773513	-	1455	ENSMUSG00000100510	Hand2os1
ENSMUST00000230987	9.71684	0.381735	19.052	49.9089	5.64122	0.0117157	0.408442	2	75078817	75144859	+	1972	ENSMUSG00000100303	2600014E21Rik
ENSMUST00000196875	7.77361	0	15.5472	Inf	Inf	0.0118304	0.411396	3	143356071	143357848	+	1778	ENSMUSG00000106109	Gm42704
ENSMUST00000247238	260.087	116.87	403.303	3.45088	1.78697	0.0119162	0.413193	4	129276540	129288661	+	991	ENSMUSG00000120913	ENSMUSG00000120913
MSTRG.17892.1	240.073	480.147	0	0	-Inf	0.0119412	0.413706	5	64313648	64387535	+	43683	MSTRG.17892	MSTRG.17892
MSTRG.17529.22	1487.08	2974.15	0	0	-Inf	0.0119945	0.4152	5	25282273	25304652	-	22070	MSTRG.17529	MSTRG.17529
ENSMUST00000243069	49.6605	82.19	17.131	0.208432	-2.26235	0.0119993	0.415223	13	54065761	54069790	-	2231	ENSMUSG00000114069	E130119H09Rik
ENSMUST00000162163	43.07	73.9859	12.1541	0.164276	-2.6058	0.0121887	0.419026	1	160862734	160866109	+	1634	ENSMUSG00000053332	Gas5
ENSMUST00000100700	7.62462	0	15.2492	Inf	Inf	0.012203	0.419026	5	125466386	125467618	+	1233	ENSMUSG00000072612	Gm10382
MSTRG.23709.8	1171.34	2342.67	0	0	-Inf	0.012204	0.419026	8	123732755	123760014	-	27127	MSTRG.23709	MSTRG.23709
MSTRG.25741.2	342.371	516.232	168.51	0.326422	-1.61519	0.0122046	0.419026	X	102067697	102070872	-	1953	MSTRG.25741	MSTRG.25741
ENSMUST00000241646	59.1279	117.973	0.28276	0.00239682	-8.70466	0.0123091	0.420926	17	43460248	43469149	-	3376	ENSMUSG00000117011	E130008D07Rik
MSTRG.10793.15	1706.52	0	3413.03	Inf	Inf	0.0123598	0.42165	17	81879593	81906072	-	24757	MSTRG.10793	MSTRG.10793
ENSMUST00000241438	49.754	13.8437	85.6644	6.18797	2.62947	0.0124392	0.423275	8	85391750	85395854	+	1150	ENSMUSG00000120095	ENSMUSG00000120095
ENSMUST00000138303	17.3906	32.0511	2.73005	0.0851779	-3.55338	0.0125019	0.424458	2	135011493	135057536	-	2502	ENSMUSG00000085247	4930545L23Rik
ENSMUST00000166813	50.2546	12.5741	87.9352	6.99334	2.80598	0.0126476	0.426759	14	14678198	14713412	+	1471	ENSMUSG00000121456	ENSMUSG00000121456
MSTRG.10793.21	1365.47	2730.93	0	0	-Inf	0.0126572	0.426759	17	81883137	81904145	-	20839	MSTRG.10793	MSTRG.10793
MSTRG.6873.5	1428.08	0	2856.16	Inf	Inf	0.0126669	0.426759	13	107968001	107995133	-	27055	MSTRG.6873	MSTRG.6873
MSTRG.4708.1	873.403	444.945	1301.86	2.92589	1.54887	0.0126935	0.4274	12	5228592	5239967	-	11248	MSTRG.4708	MSTRG.4708
MSTRG.23709.7	1070.3	2140.61	0	0	-Inf	0.0127642	0.428244	8	123732755	123760014	-	27149	MSTRG.23709	MSTRG.23709
ENSMUST00000222254	7.57585	0	15.1517	Inf	Inf	0.0127753	0.428381	13	74753064	74765429	-	1703	ENSMUSG00000113204	Gm46430
ENSMUST00000234063	58.4266	21.0561	95.7971	4.54961	2.18574	0.012854	0.429661	17	83341023	83385654	-	1541	ENSMUSG00000117399	Gm19689
ENSMUST00000192828	14.6708	1.90867	27.433	14.3728	3.84527	0.0128592	0.429661	9	73764390	73767460	-	3071	ENSMUSG00000103202	Gm37326
MSTRG.14247.13	1266.32	2532.65	0	0	-Inf	0.0129931	0.433187	2	169525395	169574599	+	49171	MSTRG.14247	MSTRG.14247
ENSMUST00000236957	7.57874	0	15.1575	Inf	Inf	0.0131129	0.436102	18	82920203	82923801	+	1045	ENSMUSG00000117762	Gm30889
ENSMUST00000247206	7.42845	0	14.8569	Inf	Inf	0.0131905	0.437463	15	88955399	88960109	-	1223	ENSMUSG00000087331	1810021B22Rik
MSTRG.873.16	1494.76	0	2989.53	Inf	Inf	0.0131984	0.437463	1	118851162	118896479	-	45192	MSTRG.873	MSTRG.873
ENSMUST00000180858	36.0719	10.6232	61.5206	5.79117	2.53385	0.0132306	0.437995	8	12604272	12623320	-	500	ENSMUSG00000097421	D630011A20Rik
MSTRG.25697.1	541.358	799.9	282.816	0.353565	-1.49995	0.0132479	0.43833	X	99171698	99175780	+	4063	MSTRG.25697	MSTRG.25697
ENSMUST00000234040	228.793	108.36	349.226	3.22282	1.68833	0.0132926	0.439213	17	29680169	29710899	-	3417	ENSMUSG00000097125	Gm26885
MSTRG.10410.10	140416	25.6886	280807	10931.2	13.4162	0.0134944	0.443681	17	40153887	40157243	+	2470	MSTRG.10410	MSTRG.10410
ENSMUST00000144738	7.42939	0	14.8588	Inf	Inf	0.013534	0.443828	X	168762043	168768228	-	509	ENSMUSG00000087263	Gm15726
MSTRG.25692.1	925.783	1360.4	491.162	0.361041	-1.46976	0.013777	0.449141	X	99050192	99057636	+	7237	MSTRG.25692	MSTRG.25692
ENSMUST00000203106	53.8167	19.3528	88.2806	4.56163	2.18955	0.013854	0.450089	6	93432056	93432538	-	483	ENSMUSG00000107848	Gm44181
ENSMUST00000244209	7.36749	0	14.735	Inf	Inf	0.013871	0.450283	11	16885154	16901117	-	1670	ENSMUSG00000087060	Eldr
ENSMUST00000242102	45.4506	79.9062	10.9951	0.1376	-2.86145	0.0139702	0.452659	2	173437787	173501339	-	1518	ENSMUSG00000121504	Ppp4r1l-ps
ENSMUST00000180921	7.16578	14.3316	0	0	-Inf	0.014023	0.454008	13	48197707	48416099	-	2816	ENSMUSG00000097622	A330033J07Rik
ENSMUST00000201444	7.45405	0	14.9081	Inf	Inf	0.0141487	0.456989	5	149292728	149315951	+	649	ENSMUSG00000107271	BC028471
MSTRG.18074.11	1052.31	2104.62	0	0	-Inf	0.0142469	0.458704	5	89103885	89134692	+	30590	MSTRG.18074	MSTRG.18074
ENSMUST00000194886	107.147	45.5787	168.715	3.70163	1.88816	0.014389	0.461495	1	7568192	7588373	+	2596	ENSMUSG00000103067	Gm30414
MSTRG.23709.6	2826.34	0.381735	5652.3	14806.9	13.854	0.0143912	0.461495	8	123731684	123760014	-	28308	MSTRG.23709	MSTRG.23709
MSTRG.4282.9	1253.4	0	2506.79	Inf	Inf	0.0144016	0.461495	11	102400039	102447218	-	29417	MSTRG.4282	MSTRG.4282
MSTRG.19214.1	4477.27	6539.69	2414.85	0.369261	-1.43729	0.0144086	0.461597	6	21269763	21298065	+	27465	MSTRG.19214	MSTRG.19214
ENSMUST00000195723	14.1561	26.4176	1.89468	0.0717206	-3.80147	0.0144283	0.461837	1	25794424	25798114	-	3691	ENSMUSG00000102659	Gm37077
MSTRG.9717.2	835.192	1670.38	0	0	-Inf	0.0144405	0.461837	17	5587121	5614384	+	27155	MSTRG.9717	MSTRG.9717
MSTRG.24259.2	5916.46	8712.43	3120.5	0.358166	-1.4813	0.0146495	0.465663	9	45931979	45979635	+	46822	MSTRG.24259	MSTRG.24259
ENSMUST00000195253	446.387	233.366	659.407	2.82563	1.49857	0.0146499	0.465663	2	14712476	14715149	+	2674	ENSMUSG00000103885	Gm37006
ENSMUST00000219324	7.32879	0	14.6576	Inf	Inf	0.0148577	0.469459	10	61332429	61335380	-	649	ENSMUSG00000112058	Gm47593
MSTRG.20980.21	1172.24	1865.87	478.619	0.256512	-1.9629	0.0149031	0.470287	7	29168908	29188469	-	16867	MSTRG.20980	MSTRG.20980
ENSMUST00000134069	7.25194	0	14.5039	Inf	Inf	0.0149109	0.470287	11	118005681	118009105	+	2158	ENSMUSG00000085511	Gm11738
MSTRG.20494.40	213.612	96.1576	331.067	3.44296	1.78365	0.0149423	0.470668	6	144339330	144349089	-	9712	MSTRG.20494	MSTRG.20494
ENSMUST00000186411	937.888	476.458	1399.32	2.93691	1.5543	0.0151703	0.475119	2	74969199	75148164	+	4805	ENSMUSG00000100303	2600014E21Rik
ENSMUST00000240988	15.1339	0	30.2678	Inf	Inf	0.0151832	0.475189	1	181039588	181062292	+	586	ENSMUSG00000120002	ENSMUSG00000120002
ENSMUST00000246286	7.20296	0	14.4059	Inf	Inf	0.0152054	0.475642	1	186319715	186346706	+	2210	ENSMUSG00000119954	Gm35546
ENSMUST00000246842	149.73	70.7422	228.719	3.23313	1.69293	0.0153073	0.477052	11	62493703	62495635	+	1534	ENSMUSG00000086841	2410006H16Rik
ENSMUST00000242412	8.99569	17.9914	0	0	-Inf	0.0153285	0.477169	5	22755399	22906498	+	1041	ENSMUSG00000097207	6030443J06Rik
MSTRG.10793.18	732.437	1464.87	0	0	-Inf	0.0154149	0.478333	17	81883121	81906072	-	21227	MSTRG.10793	MSTRG.10793
ENSMUST00000180386	98.9713	155.157	42.7856	0.275757	-1.85853	0.0154465	0.478768	9	117702212	117710270	+	3909	ENSMUSG00000097240	Gm26614
ENSMUST00000186444	7.22312	0	14.4462	Inf	Inf	0.0159165	0.486196	1	151624697	151630772	-	1387	ENSMUSG00000100594	2810414N06Rik
MSTRG.17405.1	382.703	196.739	568.668	2.89047	1.53131	0.0159211	0.486196	5	15801900	15843864	-	3327	MSTRG.17405	MSTRG.17405
ENSMUST00000237954	14.9375	2.29041	27.5845	12.0435	3.59018	0.0159717	0.487067	18	54744816	54772942	+	1840	ENSMUSG00000118154	9330117O12Rik
MSTRG.23782.3	889.563	0	1779.13	Inf	Inf	0.0160139	0.487645	8	128219875	128239685	+	19767	MSTRG.23782	MSTRG.23782
MSTRG.14247.9	1011.54	0	2023.07	Inf	Inf	0.0160152	0.487645	2	169525309	169574599	+	49270	MSTRG.14247	MSTRG.14247
MSTRG.20460.14	1517.14	2814.8	219.484	0.077975	-3.68084	0.0160245	0.487645	6	140435369	140446474	+	11080	MSTRG.20460	MSTRG.20460
ENSMUST00000221062	71.6998	113.615	29.7851	0.262159	-1.93149	0.0160693	0.488409	12	17984692	17989629	+	1403	ENSMUSG00000121309	ENSMUSG00000121309
MSTRG.23709.9	832.373	1664.75	0	0	-Inf	0.0161917	0.490531	8	123738833	123760014	-	20948	MSTRG.23709	MSTRG.23709
ENSMUST00000187561	359.926	183.105	536.746	2.93135	1.55157	0.0164037	0.494013	1	137826327	137827467	+	1141	ENSMUSG00000098243	Gm4258
MSTRG.23777.24	807.942	1615.88	0	0	-Inf	0.0164334	0.494662	8	127935061	127949510	+	14227	MSTRG.23777	MSTRG.23777
ENSMUST00000246341	37.6416	11.378	63.9051	5.61655	2.48969	0.0164607	0.494934	11	112934941	113063873	-	1906	ENSMUSG00000087259	2610035D17Rik
ENSMUST00000180680	6.82272	13.6454	0	0	-Inf	0.0165706	0.496955	10	21020993	21030273	+	2184	ENSMUSG00000097923	Gm26577
ENSMUST00000224134	6.69012	13.3802	0	0	-Inf	0.0166817	0.498573	13	60631511	60633781	-	1584	ENSMUSG00000114452	A530001N23Rik
MSTRG.25698.1	1356.08	1973.23	738.916	0.37447	-1.41708	0.0167093	0.499125	X	99182366	99189487	+	7102	MSTRG.25698	MSTRG.25698
MSTRG.25105.20	808.269	0	1616.54	Inf	Inf	0.0167922	0.500527	9	116706394	116756570	-	38369	MSTRG.25105	MSTRG.25105
ENSMUST00000211191	4992.94	2710.54	7275.35	2.68409	1.42444	0.0169765	0.504051	8	57768206	57771859	-	3654	ENSMUSG00000100510	Hand2os1
ENSMUST00000181259	13.4396	26.8792	0	0	-Inf	0.0170314	0.505286	17	24628450	24633487	-	1261	ENSMUSG00000073437	D330041H03Rik
ENSMUST00000194198	6.73886	13.4777	0	0	-Inf	0.0170861	0.505432	3	52696425	52705206	-	3000	ENSMUSG00000104109	Gm30292
MSTRG.9514.1	3062.11	1671.44	4452.78	2.66403	1.41361	0.0170892	0.505432	16	74026545	74040200	-	13604	MSTRG.9514	MSTRG.9514
ENSMUST00000125653	6.60259	13.2052	0	0	-Inf	0.0172374	0.508427	11	115297412	115299140	-	1052	ENSMUSG00000085072	Ict1os
MSTRG.10765.1	40.4707	67.2737	13.6678	0.203167	-2.29926	0.0173382	0.509778	17	79886247	79918189	+	510	MSTRG.10765	MSTRG.10765
ENSMUST00000243160	2099.94	3013.91	1185.96	0.393496	-1.34558	0.0173939	0.510241	17	12960256	13013992	+	980	ENSMUSG00000078247	Airn
MSTRG.3211.6	717.089	1434.18	0	0	-Inf	0.0174379	0.510427	11	44646928	44677630	+	30664	MSTRG.3211	MSTRG.3211
ENSMUST00000241139	10.3595	0	20.719	Inf	Inf	0.0174622	0.51077	X	20827910	20853588	+	1772	ENSMUSG00000086877	A230072C01Rik
MSTRG.9705.15	18.2652	36.5304	0	0	-Inf	0.0175413	0.512349	17	5120311	5136777	+	16232	MSTRG.9705	MSTRG.9705
ENSMUST00000225007	7.03348	0	14.067	Inf	Inf	0.0176272	0.513629	14	7155465	7162143	+	1809	ENSMUSG00000114789	Gm31577
ENSMUST00000193764	42.4941	70.4844	14.5039	0.205774	-2.28087	0.0179446	0.518301	1	91843982	91847273	+	3292	ENSMUSG00000102745	Gm37600
MSTRG.25696.1	3338.48	4830.33	1846.63	0.382299	-1.38722	0.0180347	0.520166	X	99135834	99152862	+	16755	MSTRG.25696	MSTRG.25696
MSTRG.16379.1	5334.86	2896.82	7772.91	2.68326	1.42399	0.0180741	0.520597	4	100041254	100051753	+	10374	MSTRG.16379	MSTRG.16379
ENSMUST00000153748	298.908	442.292	155.525	0.351633	-1.50786	0.0181168	0.520911	8	20143848	20172994	+	4659	ENSMUSG00000121492	6820431F20Rik
ENSMUST00000210926	10.7571	20.5271	0.987186	0.0480919	-4.37806	0.0181298	0.520931	8	29578101	29581931	-	3831	ENSMUSG00000110263	Gm45652
MSTRG.10793.14	784.813	0	1569.63	Inf	Inf	0.0181598	0.521311	17	81879544	81904145	-	22873	MSTRG.10793	MSTRG.10793
ENSMUST00000227212	174.472	84.7153	264.228	3.11902	1.64109	0.0181826	0.521473	14	44042153	44049840	-	2385	ENSMUSG00000115354	Gm49083
ENSMUST00000245857	122.414	188.007	56.8205	0.302226	-1.7263	0.0182391	0.52225	17	95067370	95142228	-	1983	ENSMUSG00000066057	Gm1976
MSTRG.727.4	636.062	1272.12	0	0	-Inf	0.018301	0.523394	1	89409060	89423539	+	14414	MSTRG.727	MSTRG.727
ENSMUST00000221956	6.9371	0	13.8742	Inf	Inf	0.0183132	0.523621	13	44775658	44778693	+	440	ENSMUSG00000113730	Gm47805
ENSMUST00000225697	6.93369	0	13.8674	Inf	Inf	0.0183381	0.524008	14	26036166	26046109	-	5711	ENSMUSG00000114753	Gm34059
MSTRG.8091.30	714.05	0	1428.1	Inf	Inf	0.0183646	0.524331	15	27946891	27969354	-	21112	MSTRG.8091	MSTRG.8091
MSTRG.14530.2	644.177	1288.35	0	0	-Inf	0.018393	0.524331	3	30410512	30513100	-	40863	MSTRG.14530	MSTRG.14530
ENSMUST00000243758	22.839	40.0926	5.58536	0.139311	-2.84362	0.0184943	0.526333	18	77913091	77917220	+	688	ENSMUSG00000120499	ENSMUSG00000120499
ENSMUST00000242979	6.51442	13.0288	0	0	-Inf	0.018568	0.527324	1	136602432	136603538	+	890	ENSMUSG00000097113	Gm19705
MSTRG.2940.6	35.5688	0	71.1376	Inf	Inf	0.0187742	0.529762	11	5086257	5088094	+	1501	MSTRG.2940	MSTRG.2940
ENSMUST00000218691	62.4143	97.5164	27.3121	0.280077	-1.8361	0.0187753	0.529762	10	86521389	86529990	+	323	ENSMUSG00000121489	1810014B01Rik
MSTRG.16378.1	4336.74	2356.74	6316.74	2.68028	1.42239	0.0188344	0.530611	4	100034598	100041099	+	6273	MSTRG.16378	MSTRG.16378
ENSMUST00000187902	50.9824	18.408	83.5568	4.53915	2.18242	0.0189614	0.532576	1	91410746	91412496	+	1669	ENSMUSG00000100151	Gm28382
ENSMUST00000132553	6.77983	0	13.5597	Inf	Inf	0.019	0.532899	4	33303569	33310137	-	1536	ENSMUSG00000086127	Gm11934
ENSMUST00000241295	14.3584	28.7168	0	0	-Inf	0.0191158	0.535027	11	5712119	5734990	+	1563	ENSMUSG00000121496	Ube2d-ps
MSTRG.20202.41	612.481	0	1224.96	Inf	Inf	0.0192072	0.536615	6	118787202	118814697	-	27436	MSTRG.20202	MSTRG.20202
ENSMUST00000207644	34.9744	58.6558	11.293	0.192529	-2.37685	0.0192794	0.537829	8	9653823	9655882	-	2060	ENSMUSG00000109529	Gm44801
ENSMUST00000204570	6.79442	0	13.5888	Inf	Inf	0.0193894	0.539959	5	148895402	148896514	-	696	ENSMUSG00000108207	1810059H22Rik
ENSMUST00000221790	6.79137	0	13.5827	Inf	Inf	0.0194132	0.540299	12	84928598	84936050	+	1263	ENSMUSG00000113079	Gm48709
ENSMUST00000126260	6.49872	12.9974	0	0	-Inf	0.0194774	0.541187	11	14022103	14129041	-	1603	ENSMUSG00000085452	4930554G24Rik
ENSMUST00000246121	59.2563	95.911	22.6016	0.235652	-2.08527	0.019582	0.542657	17	25789867	25793997	+	3951	ENSMUSG00000091475	Cerox1
MSTRG.18745.2	567.067	1134.13	0	0	-Inf	0.0195967	0.542851	5	132354978	132393206	-	37948	MSTRG.18745	MSTRG.18745
MSTRG.20494.19	671.286	0	1342.57	Inf	Inf	0.0196204	0.54331	6	144200715	144229068	-	28327	MSTRG.20494	MSTRG.20494
MSTRG.25695.1	3266.34	4708.49	1824.19	0.387426	-1.36801	0.0196623	0.543698	X	99106853	99126879	+	19787	MSTRG.25695	MSTRG.25695
MSTRG.20507.4	443.754	887.509	0	0	-Inf	0.0197757	0.545629	6	144696580	144711836	-	15150	MSTRG.20507	MSTRG.20507
ENSMUST00000129723	6.44921	12.8984	0	0	-Inf	0.0198387	0.54638	2	25181232	25188937	+	2891	ENSMUSG00000085830	Grin1os
MSTRG.9345.1	536.911	1073.82	0	0	-Inf	0.0199098	0.547227	16	38524119	38532377	-	8195	MSTRG.9345	MSTRG.9345
MSTRG.22469.1	7114.1	3952.8	10275.4	2.59952	1.37825	0.020022	0.549322	7	144257007	144332068	-	16529	MSTRG.22469	MSTRG.22469
MSTRG.10892.3	598.344	0	1196.69	Inf	Inf	0.0200442	0.549596	18	5687827	5699787	+	11813	MSTRG.10892	MSTRG.10892
MSTRG.23627.1	965.793	1396.27	535.316	0.38339	-1.38311	0.02005	0.549596	8	120616127	120623779	-	874	MSTRG.23627	MSTRG.23627
MSTRG.11275.2	3909.4	6021.29	1797.5	0.298525	-1.74408	0.0201643	0.551316	18	55050823	55072895	-	21984	MSTRG.11275	MSTRG.11275
ENSMUST00000182737	20.581	41.162	0	0	-Inf	0.0202102	0.552006	12	109617102	109627702	+	1474	ENSMUSG00000097451	Rian
MSTRG.10793.28	531.375	1062.75	0	0	-Inf	0.0202404	0.552546	17	81910786	81947264	-	36372	MSTRG.10793	MSTRG.10793
MSTRG.8091.29	528.703	1057.41	0	0	-Inf	0.0202912	0.553344	15	27946818	27969354	-	21184	MSTRG.8091	MSTRG.8091
MSTRG.10254.10	515.584	1031.17	0	0	-Inf	0.020315	0.553752	17	34341842	34353546	+	11522	MSTRG.10254	MSTRG.10254
ENSMUST00000247230	6.73613	0	13.4723	Inf	Inf	0.0203872	0.554729	11	69575322	69590214	+	423	ENSMUSG00000085890	Tnfsf13os
ENSMUST00000235582	102.38	45.9841	158.775	3.45283	1.78778	0.0204565	0.556058	17	34193608	34197811	-	1602	ENSMUSG00000121503	H2-K2
MSTRG.21513.3	338.941	523.738	154.144	0.294314	-1.76457	0.0205048	0.556077	7	78545678	78551977	+	3890	MSTRG.21513	MSTRG.21513
MSTRG.24571.20	614.03	0	1228.06	Inf	Inf	0.0205057	0.556077	9	68661752	68709127	+	47255	MSTRG.24571	MSTRG.24571
ENSMUST00000239358	54.8848	2.81818	106.951	37.9506	5.24605	0.0206816	0.559127	2	128158217	128173225	-	1602	ENSMUSG00000074813	Morrbid
ENSMUST00000204822	251.739	130.775	372.703	2.84996	1.51094	0.0208485	0.561884	6	112270192	112272714	+	2523	ENSMUSG00000107559	Gm44193
ENSMUST00000244841	23.3986	6.21565	40.5816	6.52894	2.70685	0.020904	0.562141	12	24731929	24733114	+	1186	ENSMUSG00000120079	ENSMUSG00000120079
ENSMUST00000245971	100.059	151.096	49.022	0.324442	-1.62397	0.0211295	0.564858	2	173428761	173501325	-	2272	ENSMUSG00000121504	Ppp4r1l-ps
MSTRG.6873.2	381.256	762.512	0	0	-Inf	0.0213248	0.567979	13	107967844	107995133	-	27090	MSTRG.6873	MSTRG.6873
MSTRG.18949.3	18812.6	26989.1	10636.1	0.394089	-1.34341	0.0214167	0.56931	5	141328226	141438637	+	90481	MSTRG.18949	MSTRG.18949
ENSMUST00000215430	277.87	408.415	147.326	0.360726	-1.47102	0.0215328	0.57017	9	43905337	43907145	+	1809	ENSMUSG00000111283	E230034D01Rik
ENSMUST00000206216	7.54763	15.0953	0	0	-Inf	0.0215527	0.5703	7	127601071	127604332	-	3262	ENSMUSG00000087530	Gm15533
MSTRG.25105.19	7465.95	13425.5	1506.45	0.112208	-3.15575	0.021603	0.571014	9	116704188	116758428	-	54064	MSTRG.25105	MSTRG.25105
ENSMUST00000225995	347.675	184.845	510.505	2.76181	1.46561	0.0216275	0.571264	8	57757299	57768869	-	1946	ENSMUSG00000100510	Hand2os1
ENSMUST00000209288	58.036	19.9515	96.1206	4.81773	2.26835	0.0216312	0.571264	7	48527773	48536337	+	1966	ENSMUSG00000085995	Gm2788
ENSMUST00000247473	43.4488	70.8694	16.0282	0.226165	-2.14456	0.0219617	0.577122	1	160862734	160866110	+	2195	ENSMUSG00000053332	Gas5
MSTRG.4708.3	197.656	390.833	4.47828	0.0114583	-6.44747	0.0221257	0.579747	12	5228603	5251178	-	18962	MSTRG.4708	MSTRG.4708
MSTRG.19355.21	352.435	704.869	0	0	-Inf	0.0221739	0.579987	6	38205825	38230802	-	24841	MSTRG.19355	MSTRG.19355
ENSMUST00000227016	165.532	84.7588	246.305	2.90596	1.53901	0.0221804	0.579997	14	47115455	47118159	-	2705	ENSMUSG00000115100	Gm34934
ENSMUST00000194817	121.503	182.957	60.0495	0.328216	-1.60728	0.0222938	0.58209	9	71803995	71806735	-	2741	ENSMUSG00000102939	Gm38111
ENSMUST00000217795	6.53517	0	13.0703	Inf	Inf	0.0227071	0.589352	10	99052306	99058928	-	1240	ENSMUSG00000112805	Gm34574
ENSMUST00000181231	94.1846	146.077	42.2917	0.289515	-1.78829	0.0228267	0.590241	8	121785542	121787152	-	1092	ENSMUSG00000097336	Fendrr
MSTRG.8406.34	456.018	0	912.037	Inf	Inf	0.0229278	0.591141	15	77150042	77190563	-	40414	MSTRG.8406	MSTRG.8406
MSTRG.3211.4	6803.23	11108	2498.48	0.224927	-2.15247	0.0229315	0.591141	11	44612538	44646927	+	34357	MSTRG.3211	MSTRG.3211
ENSMUST00000247046	41.8983	70.4652	13.3315	0.189193	-2.40207	0.0230257	0.592153	1	160862736	160866109	+	1816	ENSMUSG00000053332	Gas5
ENSMUST00000247157	23.7788	47.5576	0	0	-Inf	0.0230915	0.593149	9	35028228	35038193	+	2101	ENSMUSG00000070315	4930581F22Rik
ENSMUST00000241641	34.3022	12.2155	56.3889	4.61617	2.2067	0.0231901	0.594557	11	5712150	5732623	+	1023	ENSMUSG00000121496	Ube2d-ps
ENSMUST00000194958	64.6534	101.996	27.3113	0.267769	-1.90094	0.0232283	0.594845	6	40003828	40005541	+	1714	ENSMUSG00000103331	Gm37995
ENSMUST00000241156	7.8864	0	15.7728	Inf	Inf	0.0232446	0.594907	2	158195620	158203470	-	3006	ENSMUSG00000085385	Snhg17
ENSMUST00000184288	14.2745	26.0228	2.52625	0.0970781	-3.36471	0.0232936	0.595319	8	15065089	15068907	-	1107	ENSMUSG00000098322	5830468F06Rik
MSTRG.17135.1	545.191	787.068	303.314	0.385372	-1.37567	0.0234209	0.596236	4	148896375	148899326	+	2893	MSTRG.17135	MSTRG.17135
MSTRG.3974.5	315.311	630.623	0	0	-Inf	0.023434	0.596303	11	86838937	86866092	-	27007	MSTRG.3974	MSTRG.3974
MSTRG.6278.4	384.069	768.138	0	0	-Inf	0.0235164	0.597526	13	45828151	45841931	-	13725	MSTRG.6278	MSTRG.6278
MSTRG.11946.6	521.343	754.195	288.492	0.382516	-1.38641	0.0235406	0.598018	19	24529906	24533128	-	2847	MSTRG.11946	MSTRG.11946
MSTRG.10795.6	310.299	620.598	0	0	-Inf	0.0236212	0.59884	17	81799516	81817297	-	17744	MSTRG.10795	MSTRG.10795
MSTRG.19550.2	457.561	0	915.121	Inf	Inf	0.0237185	0.600164	6	52922637	52939576	-	16883	MSTRG.19550	MSTRG.19550
ENSMUST00000216269	6.49358	0	12.9872	Inf	Inf	0.0237255	0.600171	9	120698226	120702926	+	3079	ENSMUSG00000111094	Gm34425
ENSMUST00000246784	539.513	773.505	305.521	0.394982	-1.34014	0.023885	0.603126	2	156672633	156681732	-	3639	ENSMUSG00000087179	5730471H19Rik
ENSMUST00000194486	550.656	892.888	208.424	0.233427	-2.09896	0.0240245	0.604981	7	36432442	36433983	+	1542	ENSMUSG00000104454	Gm37827
ENSMUST00000194360	42.3778	15.3132	69.4424	4.53481	2.18104	0.0240351	0.604981	3	51580222	51581322	+	1101	ENSMUSG00000103527	Gm37261
MSTRG.23639.14	299.021	598.042	0	0	-Inf	0.0240594	0.605153	8	121161963	121174065	+	11962	MSTRG.23639	MSTRG.23639
MSTRG.25105.18	441.601	0	883.202	Inf	Inf	0.0241387	0.605746	9	116703612	116739166	-	35535	MSTRG.25105	MSTRG.25105
MSTRG.6353.14	408.375	0	816.749	Inf	Inf	0.0242141	0.606846	13	53331918	53368582	-	29337	MSTRG.6353	MSTRG.6353
MSTRG.24571.38	290.093	580.186	0	0	-Inf	0.0244242	0.609577	9	68754065	68811723	+	46285	MSTRG.24571	MSTRG.24571
ENSMUST00000197563	678.372	982.07	374.674	0.381514	-1.39019	0.024434	0.609577	3	55424990	55427007	+	2018	ENSMUSG00000106651	Gm42608
ENSMUST00000193969	37.9561	14.088	61.8242	4.38842	2.1337	0.0245016	0.61074	1	40127671	40130741	+	3071	ENSMUSG00000102975	Gm37347
MSTRG.4433.33	361.121	722.242	0	0	-Inf	0.0245232	0.611153	11	113038784	113055346	-	16450	MSTRG.4433	MSTRG.4433
MSTRG.12625.6	356.54	713.08	0	0	-Inf	0.0246792	0.613288	2	14634090	14648594	+	14465	MSTRG.12625	MSTRG.12625
ENSMUST00000224451	14.6489	29.2977	0	0	-Inf	0.0248197	0.614652	13	47133384	47164667	+	3192	ENSMUSG00000051606	2010001K21Rik
ENSMUST00000241250	27.7776	50.7483	4.80692	0.0947208	-3.40017	0.0248347	0.614774	12	105479675	105481513	+	1356	ENSMUSG00000113535	AU015791
MSTRG.5534.8	278.815	557.63	0	0	-Inf	0.0249097	0.615882	12	108805062	108814032	+	8800	MSTRG.5534	MSTRG.5534
MSTRG.21065.16	372.68	0	745.359	Inf	Inf	0.0253345	0.622729	7	33985928	34001321	-	14621	MSTRG.21065	MSTRG.21065
MSTRG.18314.9	663.028	256.296	1069.76	4.17393	2.06141	0.0253686	0.62344	5	111263087	111269969	+	6344	MSTRG.18314	MSTRG.18314
MSTRG.2188.14	350.057	0	700.113	Inf	Inf	0.0254059	0.623927	10	68048437	68067262	-	18417	MSTRG.2188	MSTRG.2188
ENSMUST00000197227	6.01418	12.0284	0	0	-Inf	0.025407	0.623927	6	70696058	70717538	+	3078	ENSMUSG00000105646	Gm30211
ENSMUST00000219353	6.01027	12.0205	0	0	-Inf	0.0254445	0.624426	12	76593746	76594643	-	484	ENSMUSG00000112388	AI463170
MSTRG.244.20	334.781	669.563	0	0	-Inf	0.0254632	0.624635	1	39948115	39967232	+	7180	MSTRG.244	MSTRG.244
ENSMUST00000207512	6.3046	0	12.6092	Inf	Inf	0.0256108	0.626115	7	83987303	83997077	+	1222	ENSMUSG00000109341	Gm30873
MSTRG.12317.26	328.292	656.584	0	0	-Inf	0.025712	0.627027	19	55811758	55826422	+	14622	MSTRG.12317	MSTRG.12317
MSTRG.23598.3	320.837	641.674	0	0	-Inf	0.0257143	0.627027	8	118036009	118049087	+	13035	MSTRG.23598	MSTRG.23598
ENSMUST00000243620	6.36098	0	12.722	Inf	Inf	0.02572	0.627027	13	12629946	12665282	-	1897	ENSMUSG00000121485	ENSMUSG00000121485
ENSMUST00000128165	26.9267	46.2189	7.63452	0.165182	-2.59787	0.0257996	0.627827	2	72055032	72062646	-	2116	ENSMUSG00000085001	Rapgef4os2
ENSMUST00000246942	200.775	108.8	292.749	2.69072	1.42799	0.025816	0.627827	11	62493703	62495633	+	1218	ENSMUSG00000086841	2410006H16Rik
MSTRG.236.7	313.584	627.167	0	0	-Inf	0.0258321	0.627827	1	39235911	39263562	+	27502	MSTRG.236	MSTRG.236
MSTRG.20469.2	338.039	0	676.079	Inf	Inf	0.0258484	0.627902	6	141231737	141234381	+	2469	MSTRG.20469	MSTRG.20469
MSTRG.10004.14	256.102	512.205	0	0	-Inf	0.0259826	0.629658	17	26117707	26134954	-	16712	MSTRG.10004	MSTRG.10004
ENSMUST00000226980	6.32905	0	12.6581	Inf	Inf	0.0260525	0.630725	14	32025619	32039942	-	1833	ENSMUSG00000115691	Gm48914
ENSMUST00000181742	17.8766	3.44603	32.3071	9.37517	3.22884	0.0261338	0.631251	13	99237162	99244289	+	1976	ENSMUSG00000097848	Gm807
MSTRG.1202.2	211.471	422.942	0	0	-Inf	0.0261513	0.631423	1	156388273	156405759	+	15873	MSTRG.1202	MSTRG.1202
MSTRG.16497.3	317.222	634.443	0	0	-Inf	0.0261537	0.631423	4	114295181	114351975	+	37712	MSTRG.16497	MSTRG.16497
MSTRG.22989.8	316.076	632.153	0	0	-Inf	0.0262007	0.631933	8	70993263	71020239	+	23988	MSTRG.22989	MSTRG.22989
MSTRG.3842.7	307.555	615.109	0	0	-Inf	0.0262598	0.63258	11	79623957	79632477	+	8485	MSTRG.3842	MSTRG.3842
MSTRG.22861.69	7462.39	4277.32	10647.5	2.48929	1.31573	0.0266155	0.636188	8	57757318	57774021	-	3256	MSTRG.22861	MSTRG.22861
ENSMUST00000145435	24.4024	7.11651	41.6883	5.85798	2.5504	0.0266488	0.636379	11	69575318	69581967	+	574	ENSMUSG00000085890	Tnfsf13os
MSTRG.23627.3	484.98	700.039	269.92	0.385579	-1.3749	0.0267487	0.636924	8	120616452	120623779	-	549	MSTRG.23627	MSTRG.23627
MSTRG.6968.19	303.097	606.195	0	0	-Inf	0.0267519	0.636924	14	3631978	3651109	+	18966	MSTRG.6968	MSTRG.6968
MSTRG.3210.2	240.125	480.251	0	0	-Inf	0.0268265	0.637455	11	44562549	44573907	+	11329	MSTRG.3210	MSTRG.3210
MSTRG.24571.26	310.894	0	621.789	Inf	Inf	0.0269404	0.63892	9	68709269	68891319	+	94178	MSTRG.24571	MSTRG.24571
ENSMUST00000222845	18.4804	4.1016	32.8591	8.01129	3.00204	0.0269679	0.639111	12	111909122	111910845	-	779	ENSMUSG00000113769	5033406O09Rik
MSTRG.5243.1	236.523	473.046	0	0	-Inf	0.0270284	0.639751	12	81538194	81544495	-	6272	MSTRG.5243	MSTRG.5243
MSTRG.18727.14	326.851	0	653.702	Inf	Inf	0.0270326	0.639751	5	131743780	131768358	-	24532	MSTRG.18727	MSTRG.18727
ENSMUST00000242890	71.7629	31.1494	112.376	3.60766	1.85106	0.0271507	0.641046	8	57759910	57773496	-	874	ENSMUSG00000100510	Hand2os1
MSTRG.22757.9	233.233	466.467	0	0	-Inf	0.0272168	0.641718	8	37191044	37199741	-	8628	MSTRG.22757	MSTRG.22757
MSTRG.24571.23	320.952	0	641.904	Inf	Inf	0.0272771	0.641863	9	68669219	68709127	+	39875	MSTRG.24571	MSTRG.24571
MSTRG.22817.9	204.169	408.338	0	0	-Inf	0.0273113	0.642293	8	47207263	47211628	+	4254	MSTRG.22817	MSTRG.22817
ENSMUST00000240927	6.28028	0	12.5606	Inf	Inf	0.0273142	0.642293	X	49626209	49651483	+	429	ENSMUSG00000119984	ENSMUSG00000119984
ENSMUST00000132210	6.04332	12.0866	0	0	-Inf	0.0274016	0.643504	5	110317464	110324370	-	686	ENSMUSG00000086247	Gm15787
ENSMUST00000223133	12.5591	1.90867	23.2094	12.16	3.60407	0.027541	0.644949	12	54559207	54563865	-	3334	ENSMUSG00000113947	Gm10465
MSTRG.22775.1	1368.52	1950.22	786.81	0.403446	-1.30955	0.0275433	0.644949	8	41558982	41567003	-	6400	MSTRG.22775	MSTRG.22775
ENSMUST00000152074	6.25335	0	12.5067	Inf	Inf	0.0276105	0.645754	4	57172071	57176554	+	1759	ENSMUSG00000085967	Gm12530
MSTRG.5100.10	277.809	555.619	0	0	-Inf	0.02762	0.645754	12	70893148	70908248	+	15046	MSTRG.5100	MSTRG.5100
MSTRG.6836.7	818.954	458.905	1179	2.56916	1.3613	0.0276621	0.64612	13	100861095	100867447	-	5252	MSTRG.6836	MSTRG.6836
MSTRG.10367.12	300.836	0	601.672	Inf	Inf	0.0281638	0.65192	17	36312831	36317966	+	4966	MSTRG.10367	MSTRG.10367
MSTRG.12411.1	1915.3	2894.66	935.934	0.323332	-1.62891	0.0283061	0.653327	2	4306144	4321204	+	14983	MSTRG.12411	MSTRG.12411
MSTRG.10831.5	214.594	429.187	0	0	-Inf	0.0283648	0.653535	17	86675722	86694222	+	18456	MSTRG.10831	MSTRG.10831
MSTRG.20698.8	4885.22	2159.69	7610.74	3.524	1.81721	0.0284526	0.65423	7	15735708	15781820	-	46060	MSTRG.20698	MSTRG.20698
ENSMUST00000180634	17.1371	30.6442	3.63	0.118456	-3.07757	0.0284541	0.65423	5	97540306	97735984	+	2530	ENSMUSG00000097516	4930467D21Rik
MSTRG.22915.8	266.069	532.138	0	0	-Inf	0.0285395	0.654859	8	65253817	65261991	-	7981	MSTRG.22915	MSTRG.22915
MSTRG.24571.19	313.925	0	627.85	Inf	Inf	0.028576	0.655264	9	68645045	68660143	+	14986	MSTRG.24571	MSTRG.24571
ENSMUST00000193728	14.1964	2.64182	25.751	9.74743	3.28502	0.0286568	0.655802	1	165675724	165676613	-	890	ENSMUSG00000102154	Gm37469
ENSMUST00000123462	17.9486	0	35.8971	Inf	Inf	0.0286729	0.655802	X	20827907	20853588	+	1786	ENSMUSG00000086877	A230072C01Rik
MSTRG.7124.20	261.297	522.595	0	0	-Inf	0.028797	0.657875	14	21593185	21614768	+	15786	MSTRG.7124	MSTRG.7124
ENSMUST00000224644	5.9064	11.8128	0	0	-Inf	0.0288214	0.65809	13	38818947	38821092	+	2146	ENSMUSG00000114830	Gm47400
MSTRG.20698.12	254.238	508.475	0	0	-Inf	0.0288626	0.658537	7	15755484	15781820	-	23802	MSTRG.20698	MSTRG.20698
MSTRG.26031.10	690.892	0.381735	1381.4	3618.75	11.8213	0.0288844	0.65878	X	167657790	167679016	+	21148	MSTRG.26031	MSTRG.26031
MSTRG.7958.3	306.028	0	612.055	Inf	Inf	0.0289382	0.659276	14	121290870	121304236	+	13287	MSTRG.7958	MSTRG.7958
ENSMUST00000182158	343.773	185.887	501.658	2.69873	1.43228	0.0291863	0.661535	1	137894269	137897656	+	3388	ENSMUSG00000098206	Mir181a-1hg
ENSMUST00000146560	19.2112	0	38.4225	Inf	Inf	0.0294295	0.664804	17	87582310	87590242	-	1534	ENSMUSG00000085287	4833418N02Rik
MSTRG.12317.25	295.498	0	590.995	Inf	Inf	0.0294433	0.664953	19	55811725	55826422	+	14640	MSTRG.12317	MSTRG.12317
ENSMUST00000243514	13.5989	0	27.1978	Inf	Inf	0.029525	0.665695	11	5712150	5734990	+	1620	ENSMUSG00000121496	Ube2d-ps
MSTRG.5866.12	257.877	0	515.754	Inf	Inf	0.029548	0.665961	13	9362652	9377278	+	14585	MSTRG.5866	MSTRG.5866
ENSMUST00000224190	10.4175	19.704	1.13104	0.0574014	-4.12277	0.0296271	0.667253	13	59338792	59352141	+	9762	ENSMUSG00000114854	Gm34354
MSTRG.9763.14	522.441	966.557	78.3245	0.0810345	-3.62532	0.0298959	0.670215	17	9045348	9058512	+	13048	MSTRG.9763	MSTRG.9763
MSTRG.3211.8	236.465	472.931	0	0	-Inf	0.0299193	0.67042	11	44647000	44667808	+	20767	MSTRG.3211	MSTRG.3211
MSTRG.5616.1	266.048	0	532.097	Inf	Inf	0.029927	0.67042	12	110719565	110729250	+	7194	MSTRG.5616	MSTRG.5616
ENSMUST00000193079	12.8016	23.3795	2.22375	0.0951153	-3.39418	0.0299644	0.670831	1	25364947	25367479	-	2533	ENSMUSG00000102407	Gm37862
ENSMUST00000156081	223.102	328.882	117.322	0.356731	-1.48709	0.0300358	0.671256	4	117557385	117558120	+	627	ENSMUSG00000086320	Gm12840
MSTRG.10072.11	190.158	380.316	0	0	-Inf	0.030117	0.672332	17	28138590	28158440	+	16263	MSTRG.10072	MSTRG.10072
ENSMUST00000122926	6.10137	0	12.2027	Inf	Inf	0.0301801	0.672679	13	21624641	21630104	+	2447	ENSMUSG00000085788	4930470G03Rik
MSTRG.12317.32	231.788	463.577	0	0	-Inf	0.0302173	0.672726	19	55841820	55865903	+	24062	MSTRG.12317	MSTRG.12317
ENSMUST00000185635	999.605	571.667	1427.54	2.49716	1.32029	0.0303842	0.675122	8	57767323	57773783	-	644	ENSMUSG00000100510	Hand2os1
ENSMUST00000181020	369.996	530.976	209.016	0.393645	-1.34503	0.0304013	0.675198	X	102537158	102550031	+	3808	ENSMUSG00000097571	Jpx
ENSMUST00000247633	207.708	111.355	304.061	2.73055	1.44919	0.0304186	0.675238	2	173422228	173501325	-	3383	ENSMUSG00000121504	Ppp4r1l-ps
MSTRG.19763.3	230.377	460.754	0	0	-Inf	0.030654	0.67849	6	72674011	72703846	-	29813	MSTRG.19763	MSTRG.19763
ENSMUST00000207510	20.7197	35.8156	5.62369	0.157018	-2.671	0.0307633	0.679922	8	9648799	9650653	-	1855	ENSMUSG00000109418	Gm44800
MSTRG.10793.25	250.923	0	501.847	Inf	Inf	0.0308049	0.680473	17	81910784	81947264	-	36460	MSTRG.10793	MSTRG.10793
ENSMUST00000247632	60.5814	102.846	18.3168	0.178099	-2.48925	0.0308281	0.680738	1	160862734	160866109	+	1823	ENSMUSG00000053332	Gas5
MSTRG.1791.16	1143.2	2189.97	96.4151	0.0440257	-4.50551	0.0309387	0.682153	10	13961765	13981608	+	19820	MSTRG.1791	MSTRG.1791
MSTRG.10254.5	234.549	0	469.099	Inf	Inf	0.0309646	0.682153	17	34341796	34353546	+	11707	MSTRG.10254	MSTRG.10254
ENSMUST00000136302	36.2191	12.7108	59.7273	4.69894	2.23233	0.031207	0.685139	2	74513790	74524538	+	623	ENSMUSG00000099521	Gm28309
MSTRG.25725.15	3569.41	5667.43	1471.39	0.259622	-1.94552	0.0313739	0.686583	X	101059740	101086429	+	26626	MSTRG.25725	MSTRG.25725
ENSMUST00000213377	13.88	25.2152	2.54484	0.100925	-3.30865	0.0316416	0.688821	9	61166509	61201091	-	2678	ENSMUSG00000111658	B930092H01Rik
ENSMUST00000211992	46.2979	17.9429	74.6528	4.16057	2.05678	0.0316887	0.689516	8	94897376	94900040	-	2665	ENSMUSG00000110588	Gm45774
MSTRG.19174.1	623.26	352.593	893.926	2.53529	1.34215	0.031853	0.691556	6	12717813	12720581	-	1179	MSTRG.19174	MSTRG.19174
MSTRG.3183.2	25398.6	15466.9	35330.3	2.28425	1.19172	0.0318792	0.691556	11	35244322	35282131	+	37785	MSTRG.3183	MSTRG.3183
MSTRG.14530.7	251.568	0	503.136	Inf	Inf	0.0318804	0.691556	3	30475694	30496957	-	21227	MSTRG.14530	MSTRG.14530
MSTRG.8275.144	207.843	415.685	0	0	-Inf	0.0318967	0.691556	15	61992661	62004498	+	11814	MSTRG.8275	MSTRG.8275
ENSMUST00000220074	5.95942	0	11.9188	Inf	Inf	0.0319668	0.692483	10	118864195	118886404	-	2765	ENSMUSG00000112778	Gm33677
ENSMUST00000181355	12.0319	1.87077	22.1931	11.8631	3.56841	0.0321422	0.694802	6	88693404	88702842	-	2538	ENSMUSG00000097730	Gm26588
MSTRG.20000.35	208.618	417.236	0	0	-Inf	0.0322003	0.695437	6	94012121	94027621	-	15479	MSTRG.20000	MSTRG.20000
ENSMUST00000160551	40.7251	66.639	14.8113	0.222262	-2.16966	0.0322562	0.695543	1	160862736	160866109	+	2005	ENSMUSG00000053332	Gas5
ENSMUST00000227597	5.93322	0	11.8664	Inf	Inf	0.0323107	0.696226	14	44217170	44224923	-	2947	ENSMUSG00000115724	Gm49087
MSTRG.5144.11	201.669	403.338	0	0	-Inf	0.0323772	0.69643	12	75620757	75639942	-	17858	MSTRG.5144	MSTRG.5144
MSTRG.19000.13	201.669	403.338	0	0	-Inf	0.0323772	0.69643	5	143638658	143666299	+	27587	MSTRG.19000	MSTRG.19000
ENSMUST00000136555	5.59075	11.1815	0	0	-Inf	0.0324696	0.697802	2	147786386	147882123	-	1121	ENSMUSG00000086141	9030622O22Rik
ENSMUST00000232204	5.98655	0	11.9731	Inf	Inf	0.0325076	0.698127	16	22994030	23023126	+	1079	ENSMUSG00000068463	B630019A10Rik
ENSMUST00000245553	9.77485	0.939826	18.6099	19.8014	4.30753	0.0325987	0.698841	5	119736450	119809573	-	906	ENSMUSG00000087516	Tbx3os1
MSTRG.7017.4	210.797	0	421.595	Inf	Inf	0.0326407	0.699387	14	10883704	10896650	-	12925	MSTRG.7017	MSTRG.7017
MSTRG.1262.2	196.244	392.488	0	0	-Inf	0.032818	0.70142	1	161262354	161283533	-	21160	MSTRG.1262	MSTRG.1262
ENSMUST00000243354	17.7362	32.5108	2.96156	0.0910946	-3.45649	0.0328275	0.70142	14	119336932	119345844	+	1740	ENSMUSG00000087479	Gm16835
ENSMUST00000193014	10.9451	20.4764	1.4138	0.0690454	-3.85631	0.0328986	0.702539	5	24654606	24656707	-	2102	ENSMUSG00000104190	Gm10472
ENSMUST00000227609	82.086	123.686	40.4859	0.327328	-1.61119	0.032913	0.702549	14	94034577	94038609	-	4033	ENSMUSG00000115471	C230086J09Rik
MSTRG.1003.10	197.357	394.714	0	0	-Inf	0.0330987	0.704194	1	133327288	133345300	-	17271	MSTRG.1003	MSTRG.1003
ENSMUST00000222571	15.561	3.12387	27.9982	8.96266	3.16393	0.0332282	0.70532	12	110144390	110154495	-	4582	ENSMUSG00000113733	Gm34785
MSTRG.17387.1	129.387	66.8309	191.943	2.87207	1.52209	0.0333624	0.706664	5	14971475	15026698	+	1705	MSTRG.17387	MSTRG.17387
ENSMUST00000232710	10.8576	20.2028	1.5125	0.0748659	-3.73955	0.033412	0.707348	9	41386151	41470402	+	1064	ENSMUSG00000074415	Mir100hg
MSTRG.13897.2	193.539	387.079	0	0	-Inf	0.0334208	0.70741	2	145216135	145221524	+	3927	MSTRG.13897	MSTRG.13897
MSTRG.22436.4	212.506	0	425.012	Inf	Inf	0.0334395	0.707561	7	142831717	142850301	-	18154	MSTRG.22436	MSTRG.22436
ENSMUST00000243596	5.6241	11.2482	0	0	-Inf	0.0334555	0.707777	3	130899831	130900342	+	512	ENSMUSG00000120479	ENSMUSG00000120479
ENSMUST00000192691	28.0812	51.02	5.14249	0.100794	-3.31052	0.0335661	0.708527	8	106292983	106304741	+	766	ENSMUSG00000104168	Gm38250
MSTRG.20698.10	191.822	383.643	0	0	-Inf	0.0335688	0.708527	7	15740516	15755450	-	12374	MSTRG.20698	MSTRG.20698
ENSMUST00000245339	100.148	50.2063	150.089	2.98944	1.57988	0.0335735	0.708527	8	57759907	57773506	-	891	ENSMUSG00000100510	Hand2os1
ENSMUST00000207061	175.493	254.263	96.7235	0.380407	-1.39438	0.0336504	0.70883	7	61566148	61578438	-	3717	ENSMUSG00000109394	A230057D06Rik
ENSMUST00000224051	47.4005	19.2159	75.5851	3.93346	1.9758	0.0338106	0.710489	14	10599148	10602179	-	3032	ENSMUSG00000114431	Gm48601
MSTRG.21710.3	184.271	368.542	0	0	-Inf	0.0338583	0.710855	7	96805932	96816631	+	10669	MSTRG.21710	MSTRG.21710
ENSMUST00000141082	14.6844	2.69642	26.6724	9.89177	3.30623	0.0339455	0.711119	11	83472910	83492897	+	861	ENSMUSG00000051832	E230016K23Rik
ENSMUST00000240918	22.1394	38.5682	5.71062	0.148066	-2.75569	0.0340682	0.712299	3	29945197	29978348	+	1624	ENSMUSG00000102590	Mannr
ENSMUST00000209849	8.93286	17.8657	0	0	-Inf	0.0340704	0.712299	7	48527714	48559905	+	933	ENSMUSG00000085995	Gm2788
ENSMUST00000183782	5.69191	11.3838	0	0	-Inf	0.0340899	0.712299	7	63546218	63549973	+	1279	ENSMUSG00000098708	Gm27252
ENSMUST00000136117	5.45739	10.9148	0	0	-Inf	0.034187	0.713607	11	85686612	85723126	-	959	ENSMUSG00000087013	2610027K06Rik
MSTRG.12600.23	180.342	360.684	0	0	-Inf	0.034222	0.71409	2	12415117	12423969	-	8822	MSTRG.12600	MSTRG.12600
MSTRG.14524.2	14.3742	28.7484	0	0	-Inf	0.034265	0.714224	3	30238251	30244435	-	6132	MSTRG.14524	MSTRG.14524
MSTRG.18727.19	183.996	367.992	0	0	-Inf	0.0342692	0.714224	5	131749401	131768358	-	18922	MSTRG.18727	MSTRG.18727
ENSMUST00000210463	299.548	68.7491	530.347	7.71424	2.94752	0.0343229	0.714901	7	48527714	48559904	+	1338	ENSMUSG00000085995	Gm2788
ENSMUST00000198749	33.6707	55.4169	11.9245	0.215178	-2.21639	0.0343251	0.714901	3	156706054	156709231	+	3178	ENSMUSG00000106018	Gm43527
ENSMUST00000197593	446.401	633.052	259.749	0.410313	-1.2852	0.0343392	0.715073	5	16312127	16314778	+	2652	ENSMUSG00000105526	Gm43490
ENSMUST00000168625	52.7646	22.2507	83.2785	3.74273	1.90409	0.0344331	0.71654	13	69758617	69763020	-	2877	ENSMUSG00000091133	Gm17108
ENSMUST00000197810	5.65779	11.3156	0	0	-Inf	0.0345219	0.717164	3	150999756	151002463	+	2125	ENSMUSG00000106157	4930555A03Rik
ENSMUST00000192600	53.5962	22.5261	84.6663	3.75859	1.91019	0.0345893	0.717799	1	191552482	191554105	-	1624	ENSMUSG00000102840	Gm38037
MSTRG.10822.11	212.739	0	425.477	Inf	Inf	0.0346322	0.718394	17	85302852	85310693	+	7476	MSTRG.10822	MSTRG.10822
MSTRG.5521.14	179.797	359.594	0	0	-Inf	0.0346636	0.71842	12	108389572	108405762	+	16056	MSTRG.5521	MSTRG.5521
MSTRG.20193.3	142.697	285.394	0	0	-Inf	0.0347206	0.71842	6	117903610	117912426	+	8789	MSTRG.20193	MSTRG.20193
ENSMUST00000198559	5.52532	11.0506	0	0	-Inf	0.0347312	0.71842	5	97290885	97297707	+	2694	ENSMUSG00000104736	Gm33609
ENSMUST00000243623	8.7495	0.748308	16.7507	22.3848	4.48445	0.0349951	0.721446	2	173437891	173501338	-	1087	ENSMUSG00000121504	Ppp4r1l-ps
MSTRG.23136.8	174.834	349.669	0	0	-Inf	0.0351478	0.723197	8	83593987	83630636	+	36624	MSTRG.23136	MSTRG.23136
ENSMUST00000197239	86.183	23.6373	148.729	6.29211	2.65354	0.0351863	0.723747	5	14077908	14079779	+	1872	ENSMUSG00000105528	Gm43519
ENSMUST00000244510	25.5427	2.19293	48.8924	22.2955	4.47868	0.0352341	0.723953	6	92917589	93215976	+	1685	ENSMUSG00000097462	9530026P05Rik
MSTRG.7161.1	169.679	339.358	0	0	-Inf	0.0352714	0.724393	14	24261784	24266669	-	4799	MSTRG.7161	MSTRG.7161
MSTRG.1486.1	1587.54	2231.32	943.76	0.422959	-1.24141	0.0353716	0.725311	1	178365743	178376589	+	10779	MSTRG.1486	MSTRG.1486
ENSMUST00000220419	74.6586	33.3222	115.995	3.48101	1.79951	0.0354073	0.725803	10	86521387	86525827	+	1762	ENSMUSG00000121489	1810014B01Rik
ENSMUST00000208123	91.9777	138.381	45.5749	0.329344	-1.60233	0.0354513	0.726583	8	9668153	9670562	-	2410	ENSMUSG00000109139	Gm44798
ENSMUST00000231418	16.9707	30.0341	3.90739	0.130099	-2.94232	0.0354676	0.726672	7	61355596	61575168	-	1991	ENSMUSG00000109394	A230057D06Rik
MSTRG.12323.7	136.588	273.176	0	0	-Inf	0.0354808	0.726717	19	56450330	56456480	+	5469	MSTRG.12323	MSTRG.12323
ENSMUST00000242036	23.5552	39.5419	7.56842	0.191403	-2.38532	0.0355179	0.727041	15	61909851	62121372	+	1298	ENSMUSG00000097039	Pvt1
ENSMUST00000134818	20.8757	39.0281	2.72322	0.069776	-3.84113	0.0355614	0.727251	11	116562697	116566624	+	1080	ENSMUSG00000020812	Snhg16
MSTRG.10390.3	186.34	0	372.68	Inf	Inf	0.0356799	0.728169	17	36583959	36598687	+	14379	MSTRG.10390	MSTRG.10390
ENSMUST00000189251	9.24288	17.5783	0.907499	0.0516262	-4.27575	0.0357318	0.728418	4	114529894	114530537	-	644	ENSMUSG00000100998	Gm28864
MSTRG.24178.8	134.552	269.103	0	0	-Inf	0.0357456	0.728556	9	44012887	44018363	-	5179	MSTRG.24178	MSTRG.24178
MSTRG.22606.49	132.829	265.657	0	0	-Inf	0.0359743	0.731012	8	20148227	20154774	+	6506	MSTRG.22606	MSTRG.22606
ENSMUST00000241025	22.4163	38.6119	6.22072	0.161109	-2.63389	0.0360452	0.731509	13	28644019	29069296	-	2402	ENSMUSG00000085936	2610307P16Rik
MSTRG.25713.2	195.627	0	391.255	Inf	Inf	0.0360958	0.732049	X	100255565	100257092	-	1468	MSTRG.25713	MSTRG.25713
MSTRG.21448.15	181.197	0	362.395	Inf	Inf	0.036176	0.733067	7	69975588	69987621	-	10356	MSTRG.21448	MSTRG.21448
MSTRG.20494.16	170.787	0	341.574	Inf	Inf	0.036213	0.733452	6	144194366	144229068	-	34663	MSTRG.20494	MSTRG.20494
MSTRG.18743.2	3223.89	1546.41	4901.37	3.16952	1.66426	0.0363552	0.734778	5	132154641	132174296	-	19628	MSTRG.18743	MSTRG.18743
ENSMUST00000247239	114.249	58.3857	170.112	2.91359	1.5428	0.0363853	0.734991	4	109259476	109263430	-	2480	ENSMUSG00000085873	Ttc39aos1
MSTRG.21309.41	192.172	0	384.344	Inf	Inf	0.0364146	0.735233	7	48910926	48933576	+	22596	MSTRG.21309	MSTRG.21309
ENSMUST00000207694	187.258	269.149	105.367	0.391483	-1.35298	0.0364543	0.735473	7	61593649	61632051	-	1836	ENSMUSG00000109321	A330076H08Rik
ENSMUST00000142076	20.4553	5.42316	35.4874	6.54367	2.7101	0.0365072	0.73587	14	21791611	21796405	+	526	ENSMUSG00000084940	Gm15935
MSTRG.13796.1	61.5105	28.6848	94.3362	3.28872	1.71753	0.036561	0.736503	2	130856456	130867047	-	852	MSTRG.13796	MSTRG.13796
MSTRG.21448.13	186.578	0	373.156	Inf	Inf	0.0369494	0.740103	7	69971648	69987621	-	14292	MSTRG.21448	MSTRG.21448
MSTRG.873.19	163.011	0	326.022	Inf	Inf	0.0370549	0.741201	1	118898300	118921037	-	22610	MSTRG.873	MSTRG.873
ENSMUST00000192728	305.996	442.789	169.203	0.38213	-1.38786	0.037057	0.741201	15	68210144	68213065	-	2922	ENSMUSG00000104116	Gm37296
MSTRG.17921.16	184.768	0	369.537	Inf	Inf	0.0371275	0.742047	5	65730872	65747338	+	16285	MSTRG.17921	MSTRG.17921
MSTRG.25417.2	23.229	0	46.4581	Inf	Inf	0.0371951	0.742868	X	33282896	33283597	-	664	MSTRG.25417	MSTRG.25417
ENSMUST00000197498	5.69371	0	11.3874	Inf	Inf	0.0376442	0.747556	3	135610105	135634762	+	632	ENSMUSG00000104710	Gm31243
ENSMUST00000241780	5.6271	0	11.2542	Inf	Inf	0.0376597	0.747725	19	23038822	23041839	+	3018	ENSMUSG00000118155	Gm50136
ENSMUST00000223733	5.41795	10.8359	0	0	-Inf	0.0377665	0.748425	13	99073271	99082424	-	1660	ENSMUSG00000114569	Gm35215
MSTRG.15842.3	147.417	294.833	0	0	-Inf	0.0378165	0.749029	4	12235023	12238024	+	2954	MSTRG.15842	MSTRG.15842
ENSMUST00000208280	135.764	71.1058	200.423	2.81866	1.49501	0.0378283	0.749142	7	19494831	19496179	-	1349	ENSMUSG00000109136	Gm45114
MSTRG.24571.40	177.035	0	354.071	Inf	Inf	0.037919	0.750199	9	68796068	68803912	+	7812	MSTRG.24571	MSTRG.24571
MSTRG.21065.15	1260.73	2.63424	2518.82	956.184	9.90114	0.0380183	0.750474	7	33985831	34012976	-	25123	MSTRG.21065	MSTRG.21065
ENSMUST00000153722	5.60358	0	11.2072	Inf	Inf	0.0380308	0.750474	10	39432067	39434058	-	1313	ENSMUSG00000087014	Gm16364
MSTRG.7218.4	148.877	297.753	0	0	-Inf	0.0380609	0.750583	14	30037945	30044178	-	6208	MSTRG.7218	MSTRG.7218
MSTRG.16188.13	145.359	290.718	0	0	-Inf	0.0380807	0.75073	4	58539376	58551262	-	11595	MSTRG.16188	MSTRG.16188
MSTRG.6836.8	795.942	1141.38	450.503	0.3947	-1.34117	0.0380872	0.750738	13	100861254	100867447	-	5098	MSTRG.6836	MSTRG.6836
MSTRG.8564.15	153.397	0	306.794	Inf	Inf	0.0381823	0.75164	15	83313306	83324445	-	10898	MSTRG.8564	MSTRG.8564
ENSMUST00000247406	5.38763	10.7753	0	0	-Inf	0.0382042	0.75183	7	73502146	73519409	+	1126	ENSMUSG00000121183	ENSMUSG00000121183
MSTRG.18727.20	174.074	0	348.148	Inf	Inf	0.0382359	0.751848	5	131749479	131768358	-	18850	MSTRG.18727	MSTRG.18727
MSTRG.18727.28	173.909	0	347.818	Inf	Inf	0.0382538	0.752078	5	131921246	131930321	-	9011	MSTRG.18727	MSTRG.18727
MSTRG.14468.2	448.205	634.922	261.488	0.411844	-1.27983	0.0385371	0.75558	3	18295011	18297502	-	2401	MSTRG.14468	MSTRG.14468
ENSMUST00000188743	18.573	32.0138	5.13218	0.160311	-2.64105	0.0385444	0.755601	1	105309985	105496864	-	2710	ENSMUSG00000101214	Gm28403
ENSMUST00000245910	5.62463	0	11.2493	Inf	Inf	0.0387267	0.75708	19	8896972	8899244	-	463	ENSMUSG00000120807	ENSMUSG00000120807
MSTRG.22863.3	114.032	228.064	0	0	-Inf	0.0387947	0.757588	8	57784361	57806492	+	8689	MSTRG.22863	MSTRG.22863
MSTRG.24853.14	156.695	0	313.39	Inf	Inf	0.0388634	0.758446	9	101125727	101128860	-	2864	MSTRG.24853	MSTRG.24853
ENSMUST00000101255	5.60147	0	11.2029	Inf	Inf	0.039098	0.760394	11	50975914	50982660	+	1148	ENSMUSG00000072982	9230009I02Rik
ENSMUST00000244833	25.4367	7.5186	43.3549	5.76635	2.52766	0.039152	0.760579	8	57785441	57798853	+	1403	ENSMUSG00000097910	Hdnr
MSTRG.18734.4	140.288	280.575	0	0	-Inf	0.0391975	0.760847	5	131690687	131707895	-	17156	MSTRG.18734	MSTRG.18734
ENSMUST00000224393	46.6683	72.943	20.3936	0.279583	-1.83865	0.0392065	0.760884	13	112493459	112504379	-	2849	ENSMUSG00000114536	Gm48837
MSTRG.3840.2	140.097	280.193	0	0	-Inf	0.0392239	0.761102	11	79588128	79595251	-	6920	MSTRG.3840	MSTRG.3840
ENSMUST00000134705	34.1263	54.5014	13.7512	0.25231	-1.98673	0.0393154	0.761424	13	78350672	78383779	+	1501	ENSMUSG00000087143	A830082K12Rik
ENSMUST00000234934	5.65176	0	11.3035	Inf	Inf	0.0393793	0.761779	17	88132501	88146425	+	2598	ENSMUSG00000117466	Gm50039
ENSMUST00000223529	5.19806	10.3961	0	0	-Inf	0.0394276	0.762387	12	69837129	69840278	+	3150	ENSMUSG00000020992	4930512B01Rik
ENSMUST00000247735	36.7944	58.7313	14.8576	0.252977	-1.98292	0.0394572	0.76263	1	160862734	160866109	+	2005	ENSMUSG00000053332	Gas5
MSTRG.13074.37	138.379	276.758	0	0	-Inf	0.0394643	0.76263	2	44997095	45000027	-	2909	MSTRG.13074	MSTRG.13074
ENSMUST00000191809	11.3569	1.87077	20.843	11.1414	3.47786	0.0396041	0.763504	1	189075628	189077094	+	1467	ENSMUSG00000104507	A430027H14Rik
MSTRG.9513.1	287.157	162.811	411.504	2.5275	1.33771	0.0396955	0.764467	16	74001311	74003269	-	1747	MSTRG.9513	MSTRG.9513
ENSMUST00000228816	5.50075	0	11.0015	Inf	Inf	0.039708	0.764467	2	50186917	50323738	+	410	ENSMUSG00000085862	Gm13483
MSTRG.8281.3	160.089	0	320.177	Inf	Inf	0.0398485	0.765555	15	63916988	63930830	-	13763	MSTRG.8281	MSTRG.8281
MSTRG.12023.4	107.297	214.594	0	0	-Inf	0.0399801	0.767172	19	31462899	31480132	-	17120	MSTRG.12023	MSTRG.12023
ENSMUST00000208026	43.1156	68.0058	18.2253	0.267997	-1.89971	0.0399914	0.767172	8	9759171	9761086	-	1916	ENSMUSG00000108918	Gm44802
ENSMUST00000147504	31.1362	11.5996	50.6728	4.36849	2.12713	0.0399946	0.767172	16	43166250	43184029	-	2990	ENSMUSG00000055370	Gm9968
ENSMUST00000181460	5.53434	0	11.0687	Inf	Inf	0.0402002	0.768683	1	149973932	149975714	-	1783	ENSMUSG00000097028	Ptgs2os
MSTRG.8502.14	133.035	266.069	0	0	-Inf	0.0402413	0.769107	15	80955188	80972089	-	16839	MSTRG.8502	MSTRG.8502
ENSMUST00000232356	25.2131	42.1314	8.29494	0.196883	-2.34459	0.0404114	0.770954	16	29763198	29765572	-	2375	ENSMUSG00000097313	Gm26569
ENSMUST00000130085	41.659	66.0754	17.2425	0.260951	-1.93815	0.040518	0.772211	4	24962330	24967083	-	2999	ENSMUSG00000046219	C230012O17Rik
MSTRG.9661.16	143.082	0	286.165	Inf	Inf	0.0406441	0.77226	16	94430867	94454271	+	23165	MSTRG.9661	MSTRG.9661
MSTRG.14351.5	1415.39	2006.52	824.248	0.410784	-1.28355	0.0407726	0.773571	2	176888465	176898252	-	8282	MSTRG.14351	MSTRG.14351
MSTRG.19337.2	966.983	1518.42	415.542	0.273667	-1.86951	0.0408263	0.773854	6	35070140	35081810	-	11557	MSTRG.19337	MSTRG.19337
ENSMUST00000132792	23.6693	39.7105	7.62811	0.192093	-2.38012	0.0408319	0.773854	2	72075309	72079319	-	3485	ENSMUSG00000086231	Rapgef4os3
MSTRG.1044.2	1526.28	795.519	2257.04	2.83719	1.50446	0.0408383	0.773854	1	135253059	135278792	+	25694	MSTRG.1044	MSTRG.1044
MSTRG.9661.7	133.745	0	267.491	Inf	Inf	0.040851	0.773976	16	94371530	94401982	+	12162	MSTRG.9661	MSTRG.9661
ENSMUST00000221514	5.3184	10.6368	0	0	-Inf	0.0409631	0.775256	12	110440945	110452638	-	1084	ENSMUSG00000113585	Gm19605
MSTRG.22240.16	123.658	247.316	0	0	-Inf	0.0412537	0.778073	7	130048299	130064564	-	16068	MSTRG.22240	MSTRG.22240
ENSMUST00000192642	5.18616	10.3723	0	0	-Inf	0.0412839	0.778073	3	72973684	73502163	+	1357	ENSMUSG00000103428	Gm20754
MSTRG.8121.1	805.89	1135.6	476.18	0.419319	-1.25388	0.0413122	0.778485	15	34333872	34354130	+	5631	MSTRG.8121	MSTRG.8121
ENSMUST00000155101	39.7209	16.0769	63.3648	3.94136	1.97869	0.0413567	0.779067	7	96440640	96450756	-	1935	ENSMUSG00000053049	Gm15413
ENSMUST00000072123	5.45807	0	10.9161	Inf	Inf	0.0414997	0.78069	7	43870441	43876845	-	1078	ENSMUSG00000121308	ENSMUSG00000121308
MSTRG.16354.18	99.4649	198.93	0	0	-Inf	0.0415059	0.78069	4	97846242	97865910	+	19622	MSTRG.16354	MSTRG.16354
ENSMUST00000242803	5.4482	0	10.8964	Inf	Inf	0.0416716	0.782721	2	166289428	166300947	+	2351	ENSMUSG00000085129	5031425F14Rik
MSTRG.23559.3	120.852	241.703	0	0	-Inf	0.0417248	0.782824	8	112517841	112528454	-	10461	MSTRG.23559	MSTRG.23559
MSTRG.10828.4	144.294	0	288.587	Inf	Inf	0.0419424	0.785202	17	86525606	86536995	+	11096	MSTRG.10828	MSTRG.10828
ENSMUST00000219444	5.04219	10.0844	0	0	-Inf	0.0419499	0.785202	10	91917608	92001032	-	2679	ENSMUSG00000112117	Rmst
MSTRG.4009.2	119.542	239.084	0	0	-Inf	0.0419503	0.785202	11	88447654	88454713	-	6989	MSTRG.4009	MSTRG.4009
MSTRG.6073.18	1534.56	2153.63	915.498	0.425096	-1.23414	0.041982	0.785514	13	24842297	24853271	+	8945	MSTRG.6073	MSTRG.6073
MSTRG.14719.1	1300.92	1791.21	810.632	0.452562	-1.14381	0.0422695	0.788252	3	56061978	56068674	-	6603	MSTRG.14719	MSTRG.14719
MSTRG.22981.9	120.056	240.111	0	0	-Inf	0.0423383	0.78845	8	70880338	70892032	-	11376	MSTRG.22981	MSTRG.22981
MSTRG.10793.23	329.735	1.1452	658.325	574.854	9.16705	0.042355	0.788522	17	81886979	81904145	-	15624	MSTRG.10793	MSTRG.10793
ENSMUST00000218256	462.798	271.092	654.505	2.41432	1.27162	0.0423811	0.788886	12	76987249	76988567	-	1319	ENSMUSG00000112008	Gm47218
ENSMUST00000242080	9.16656	18.0504	0.28276	0.0156651	-5.99631	0.042406	0.78911	2	30603159	30610046	-	529	ENSMUSG00000075416	Gm14488
ENSMUST00000198215	6.9847	0	13.9694	Inf	Inf	0.0425406	0.79065	3	36326476	36328809	-	670	ENSMUSG00000106140	Gm42208
ENSMUST00000214553	100.651	148.986	52.3151	0.35114	-1.50988	0.0427153	0.791613	10	30644795	30645571	-	777	ENSMUSG00000111442	Gm48334
MSTRG.23087.13	114.678	229.356	0	0	-Inf	0.0428212	0.792728	8	78179537	78188911	-	9343	MSTRG.23087	MSTRG.23087
ENSMUST00000210497	52.485	80.0151	24.9549	0.311878	-1.68095	0.0430767	0.795168	8	59115463	59116526	-	1064	ENSMUSG00000109791	Gm45636
ENSMUST00000192836	4485.14	2718.11	6252.17	2.30019	1.20175	0.0432282	0.796418	1	91947314	91949819	-	2506	ENSMUSG00000102565	Gm37036
ENSMUST00000243170	5.29122	10.5824	0	0	-Inf	0.0432643	0.796641	12	51891179	51898585	-	940	ENSMUSG00000120257	ENSMUSG00000120257
MSTRG.17171.2	91.3197	182.639	0	0	-Inf	0.0432949	0.79686	4	150599434	150617461	+	17836	MSTRG.17171	MSTRG.17171
ENSMUST00000231944	159.974	87.4321	232.516	2.65939	1.41109	0.0433033	0.79686	16	73858938	73862741	-	3804	ENSMUSG00000116902	Gm49660
MSTRG.13074.38	91.1631	182.326	0	0	-Inf	0.0433316	0.79686	2	44997130	45000027	-	2867	MSTRG.13074	MSTRG.13074
ENSMUST00000181103	18.9217	5.48274	32.3607	5.90228	2.56127	0.0436765	0.801395	13	81105784	81111849	-	2220	ENSMUSG00000097146	Gm4211
MSTRG.14652.4	130.967	0	261.933	Inf	Inf	0.0439939	0.803872	3	51982319	51996376	-	14029	MSTRG.14652	MSTRG.14652
MSTRG.17169.12	121.756	0	243.512	Inf	Inf	0.0440076	0.803872	4	150386539	150405080	+	18408	MSTRG.17169	MSTRG.17169
MSTRG.23106.2	107.569	215.139	0	0	-Inf	0.0441979	0.806114	8	79867241	79886606	+	19334	MSTRG.23106	MSTRG.23106
ENSMUST00000193344	5.43447	0	10.8689	Inf	Inf	0.0442556	0.806406	1	68154354	68155706	-	1353	ENSMUSG00000102449	Gm37100
MSTRG.2188.11	108.794	217.589	0	0	-Inf	0.0444517	0.807726	10	68048181	68061120	-	12833	MSTRG.2188	MSTRG.2188
ENSMUST00000246584	12.8693	2.61908	23.1196	8.82738	3.14199	0.0444693	0.807926	7	65452783	65457460	+	2264	ENSMUSG00000100094	1810008I18Rik
MSTRG.23639.12	117.37	0	234.74	Inf	Inf	0.0448099	0.810599	8	121161930	121173754	+	11744	MSTRG.23639	MSTRG.23639
MSTRG.11420.2	117.219	0	234.437	Inf	Inf	0.0448383	0.810599	18	68297999	68309784	+	11402	MSTRG.11420	MSTRG.11420
MSTRG.16959.14	16.3969	0	32.7937	Inf	Inf	0.0449831	0.811104	4	137720795	137798483	+	13555	MSTRG.16959	MSTRG.16959
MSTRG.7152.2	507.851	1014.39	1.31625	0.00129758	-9.58996	0.0450571	0.811494	14	23802659	23815349	-	12656	MSTRG.7152	MSTRG.7152
ENSMUST00000232826	5.06363	10.1273	0	0	-Inf	0.0451595	0.812364	14	80210410	80215538	+	730	ENSMUSG00000097927	Gm6999
MSTRG.23779.3	102.892	205.785	0	0	-Inf	0.0451799	0.812492	8	127956666	127965459	+	8739	MSTRG.23779	MSTRG.23779
ENSMUST00000199958	1450.6	2019.23	881.974	0.436787	-1.195	0.0452547	0.813479	14	54529900	54534800	-	4901	ENSMUSG00000105703	Gm43305
ENSMUST00000243778	38.6718	60.777	16.5666	0.272581	-1.87524	0.0453324	0.813777	14	63202082	63203713	-	1632	ENSMUSG00000120500	ENSMUSG00000120500
MSTRG.10976.11	101.957	203.914	0	0	-Inf	0.0453842	0.813932	18	15170139	15186628	-	16438	MSTRG.10976	MSTRG.10976
MSTRG.14247.4	2166.01	4325.7	6.31562	0.00146002	-9.4198	0.0453893	0.813932	2	169525249	169634145	+	108800	MSTRG.14247	MSTRG.14247
ENSMUST00000160076	5.15809	10.3162	0	0	-Inf	0.0454797	0.814285	3	152625877	152627036	+	639	ENSMUSG00000090017	Gm16213
ENSMUST00000205107	106.931	157.167	56.695	0.360732	-1.471	0.045645	0.815332	6	72871945	72872902	-	958	ENSMUSG00000107610	D530018E20Rik
MSTRG.8406.33	99.525	199.05	0	0	-Inf	0.045929	0.818647	15	77150005	77190563	-	40453	MSTRG.8406	MSTRG.8406
ENSMUST00000243362	34.4512	13.0013	55.9011	4.29964	2.10421	0.0461077	0.820203	16	50530732	50553136	-	1900	ENSMUSG00000022639	Dubr
ENSMUST00000220083	14.4441	3.00211	25.8861	8.62261	3.10812	0.0461259	0.820203	10	123032600	123035323	+	625	ENSMUSG00000112294	Gm4129
ENSMUST00000241129	4.90451	9.80901	0	0	-Inf	0.0461451	0.820304	18	55123334	55125484	+	1329	ENSMUSG00000096948	Gm4221
MSTRG.18655.2	98.0284	196.057	0	0	-Inf	0.0462741	0.821761	5	125135858	125140465	-	4563	MSTRG.18655	MSTRG.18655
MSTRG.4993.1	103.631	0	207.263	Inf	Inf	0.046317	0.822284	12	54659264	54703066	-	7120	MSTRG.4993	MSTRG.4993
ENSMUST00000203858	274.676	156.026	393.325	2.5209	1.33394	0.0463552	0.822603	6	115652929	115654741	+	1813	ENSMUSG00000107994	D830050J10Rik
ENSMUST00000203260	5.31871	0	10.6374	Inf	Inf	0.046417	0.822969	6	43444913	43451252	+	3758	ENSMUSG00000107709	9430018G01Rik
MSTRG.24571.22	79.102	158.204	0	0	-Inf	0.046475	0.823173	9	68661909	68690835	+	28860	MSTRG.24571	MSTRG.24571
ENSMUST00000207411	76.6974	115.177	38.2175	0.331814	-1.59155	0.0466068	0.824432	8	9735829	9740276	-	4448	ENSMUSG00000109162	2900027M19Rik
MSTRG.22884.1	617.31	854.015	380.605	0.445665	-1.16597	0.0466437	0.824964	8	59254780	59259230	-	2960	MSTRG.22884	MSTRG.22884
ENSMUST00000207222	5.30434	0	10.6087	Inf	Inf	0.0466945	0.825446	7	131963104	131967592	-	569	ENSMUSG00000109137	Gm34908
MSTRG.25107.3	95.4093	190.819	0	0	-Inf	0.0468974	0.828012	9	116601619	116606149	-	4401	MSTRG.25107	MSTRG.25107
ENSMUST00000244602	37.4939	5.34429	69.6434	13.0314	3.70392	0.0470995	0.830319	2	173437891	173501356	-	1962	ENSMUSG00000121504	Ppp4r1l-ps
MSTRG.22981.10	99.5315	0	199.063	Inf	Inf	0.0472458	0.831115	8	70880380	70892032	-	11589	MSTRG.22981	MSTRG.22981
MSTRG.7935.1	2320.48	1418.81	3222.16	2.27104	1.18335	0.047272	0.831115	14	117530171	117535930	+	5652	MSTRG.7935	MSTRG.7935
ENSMUST00000227351	79.1906	0	158.381	Inf	Inf	0.0472781	0.831115	14	51107781	51122266	+	2414	ENSMUSG00000097431	Gm26782
ENSMUST00000127006	353.905	494.366	213.443	0.431752	-1.21173	0.0474151	0.83274	2	167395234	167449765	+	2019	ENSMUSG00000085596	Gm11476
MSTRG.3211.11	93.1644	186.329	0	0	-Inf	0.0474523	0.83323	11	44677631	44693453	+	15803	MSTRG.3211	MSTRG.3211
ENSMUST00000244221	29.1551	51.7289	6.58124	0.127226	-2.97454	0.0475199	0.833818	14	119336925	119344713	+	1585	ENSMUSG00000087479	Gm16835
ENSMUST00000146049	5.31515	0	10.6303	Inf	Inf	0.0478002	0.836213	2	131403534	131405099	+	380	ENSMUSG00000087524	Gm14285
ENSMUST00000243788	74.5595	149.119	0	0	-Inf	0.0478503	0.83633	2	147863758	147882128	-	2094	ENSMUSG00000086141	9030622O22Rik
ENSMUST00000246435	94.4541	159.047	29.8617	0.187755	-2.41308	0.0479244	0.836707	X	102067627	102070872	-	2064	ENSMUSG00000120909	Gm39529
ENSMUST00000182486	52.6046	90.6961	14.5131	0.160018	-2.64369	0.0479404	0.836866	X	102537163	102546848	+	867	ENSMUSG00000097571	Jpx
MSTRG.21444.3	96.5625	0	193.125	Inf	Inf	0.0479546	0.836994	7	67689415	67726558	+	9133	MSTRG.21444	MSTRG.21444
MSTRG.18727.21	101.64	0	203.28	Inf	Inf	0.0480979	0.83775	5	131757599	131768358	-	10723	MSTRG.18727	MSTRG.18727
MSTRG.20000.33	90.3582	180.716	0	0	-Inf	0.0481745	0.838555	6	93984718	94007598	-	22597	MSTRG.20000	MSTRG.20000
ENSMUST00000192692	147.778	212.292	83.2635	0.392212	-1.35029	0.0482073	0.839007	1	3717532	3729127	-	3259	ENSMUSG00000102331	Gm19938
MSTRG.23360.3	100.127	0	200.255	Inf	Inf	0.0484539	0.84102	8	96523904	96533338	-	8719	MSTRG.23360	MSTRG.23360
MSTRG.18734.2	4972.99	7017.68	2928.31	0.417275	-1.26093	0.0486063	0.842111	5	131685582	131715076	-	29414	MSTRG.18734	MSTRG.18734
ENSMUST00000246047	397.408	563.042	231.773	0.411644	-1.28053	0.0487642	0.843491	12	109506882	109511233	+	1575	ENSMUSG00000021268	Meg3
MSTRG.10885.26	88.5625	177.125	0	0	-Inf	0.0492087	0.847375	18	4981128	5046915	+	13194	MSTRG.10885	MSTRG.10885
MSTRG.20494.32	1800.06	2651.67	948.452	0.357681	-1.48326	0.0493751	0.849282	6	144300566	144315939	-	15127	MSTRG.20494	MSTRG.20494
MSTRG.13502.2	87.799	175.598	0	0	-Inf	0.0494195	0.849375	2	104938080	104949168	-	11037	MSTRG.13502	MSTRG.13502
ENSMUST00000232969	102.832	0	205.664	Inf	Inf	0.0495567	0.850391	19	5875343	5878040	-	711	ENSMUSG00000092274	Neat1
ENSMUST00000230113	31.0484	0	62.0968	Inf	Inf	0.0497765	0.851746	15	98711209	98712297	+	411	ENSMUSG00000097414	B130046B21Rik
MSTRG.14529.2	84.1847	168.369	0	0	-Inf	0.0498874	0.852809	3	30396763	30410262	-	13291	MSTRG.14529	MSTRG.14529
ENSMUST00000220604	19.0082	32.36	5.65635	0.174794	-2.51627	0.0499235	0.853066	13	8603056	8607671	+	4616	ENSMUSG00000113742	Gm48262
MSTRG.13841.3	3707.2	5176	2238.4	0.432457	-1.20937	0.0501765	0.854318	2	134865191	134886792	+	20610	MSTRG.13841	MSTRG.13841
MSTRG.12670.4	85.1268	170.254	0	0	-Inf	0.0501794	0.854318	2	18381461	18387633	-	6093	MSTRG.12670	MSTRG.12670
MSTRG.20494.44	67.6674	135.335	0	0	-Inf	0.050193	0.854318	6	144361810	144377747	-	15579	MSTRG.20494	MSTRG.20494
MSTRG.22606.32	1625.08	2231.02	1019.14	0.456804	-1.13035	0.050513	0.856784	8	20034904	20047341	+	7923	MSTRG.22606	MSTRG.22606
MSTRG.21065.18	194.443	0.374154	388.512	1038.37	10.0201	0.0505639	0.857163	7	33988394	34004812	-	15740	MSTRG.21065	MSTRG.21065
ENSMUST00000203420	5.17733	0	10.3547	Inf	Inf	0.0505943	0.857329	6	133740962	133744377	-	652	ENSMUSG00000121488	Gm5886
ENSMUST00000245508	4.77452	9.54904	0	0	-Inf	0.0506187	0.857504	15	61909878	62121358	+	1359	ENSMUSG00000097039	Pvt1
ENSMUST00000222966	43.9	68.4748	19.3252	0.282223	-1.82509	0.0507496	0.858294	13	20684058	20685397	+	1340	ENSMUSG00000113183	Gm47664
MSTRG.12023.2	156.132	269.178	43.0856	0.160063	-2.64328	0.0508178	0.85909	19	31453602	31462898	-	9066	MSTRG.12023	MSTRG.12023
MSTRG.11749.27	80.8173	161.635	0	0	-Inf	0.0509027	0.859459	19	7274648	7281896	-	5101	MSTRG.11749	MSTRG.11749
MSTRG.6099.2	85.2521	0	170.504	Inf	Inf	0.0509823	0.859927	13	28842234	28846488	-	4235	MSTRG.6099	MSTRG.6099
ENSMUST00000130827	9.94185	0.763469	19.1202	25.0439	4.64639	0.0513547	0.863265	2	45002272	45004099	+	1223	ENSMUSG00000052248	Zeb2os
MSTRG.11495.1	80.9278	161.856	0	0	-Inf	0.051448	0.864476	18	79026042	79038654	-	12518	MSTRG.11495	MSTRG.11495
ENSMUST00000233277	94.505	139.271	49.7393	0.357141	-1.48543	0.0515676	0.864816	9	41238554	41305760	+	1389	ENSMUSG00000074415	Mir100hg
ENSMUST00000243512	5.19046	0	10.3809	Inf	Inf	0.051755	0.866514	14	63555131	63558288	+	2572	ENSMUSG00000114898	Gm49390
ENSMUST00000148743	5.13068	10.2614	0	0	-Inf	0.0518596	0.867292	13	23711167	23715113	-	1094	ENSMUSG00000085016	Gm11335
ENSMUST00000236646	5.18132	0	10.3626	Inf	Inf	0.051949	0.867292	18	47610571	47627478	+	1838	ENSMUSG00000118180	Gm50223
ENSMUST00000245628	12.6665	22.3714	2.96156	0.132381	-2.91723	0.0519891	0.867292	2	147829324	147882128	-	403	ENSMUSG00000086141	9030622O22Rik
ENSMUST00000244824	29.4581	48.079	10.8372	0.225404	-2.14942	0.0520134	0.867292	13	47139934	47164667	+	2846	ENSMUSG00000051606	2010001K21Rik
ENSMUST00000173900	4.91393	9.82785	0	0	-Inf	0.0521492	0.867927	17	36305345	36349335	+	1119	ENSMUSG00000092368	A930015D03Rik
ENSMUST00000241115	18.4339	5.71086	31.1569	5.45573	2.44777	0.0522698	0.869076	1	133987389	133988720	-	993	ENSMUSG00000120043	ENSMUSG00000120043
ENSMUST00000241782	22.4002	37.1629	7.63754	0.205515	-2.28268	0.0524995	0.870997	10	91919315	92001091	-	1778	ENSMUSG00000112117	Rmst
ENSMUST00000222963	5.15439	0	10.3088	Inf	Inf	0.0525259	0.871079	13	33746469	33753300	-	2163	ENSMUSG00000112963	Gm6093
MSTRG.20645.9	75.7662	151.532	0	0	-Inf	0.0525495	0.871352	7	5023562	5030338	+	5911	MSTRG.20645	MSTRG.20645
MSTRG.5896.4	61.4019	122.804	0	0	-Inf	0.0526527	0.871929	13	12991439	13155204	+	5461	MSTRG.5896	MSTRG.5896
ENSMUST00000203716	4.88739	9.77479	0	0	-Inf	0.0526812	0.872234	6	66428933	66442683	-	1787	ENSMUSG00000107479	2610300M13Rik
MSTRG.19763.7	77.1104	154.221	0	0	-Inf	0.0526892	0.872247	6	72713786	72734935	-	20982	MSTRG.19763	MSTRG.19763
MSTRG.24092.17	84.2462	0	168.492	Inf	Inf	0.0527466	0.872607	9	36998830	37020917	-	22060	MSTRG.24092	MSTRG.24092
ENSMUST00000222936	5.12856	0	10.2571	Inf	Inf	0.0530869	0.875529	13	64438891	64445853	+	1481	ENSMUSG00000113816	Gm47003
ENSMUST00000232399	90.8941	47.1434	134.645	2.85607	1.51403	0.053245	0.876693	16	34772396	34779248	-	3493	ENSMUSG00000116665	E130310I04Rik
ENSMUST00000199649	42.0933	19.1739	65.0128	3.39069	1.76158	0.0533851	0.87758	5	101930944	101933537	+	2594	ENSMUSG00000104966	Gm43273
ENSMUST00000133221	75.262	38.8487	111.675	2.87462	1.52337	0.0534276	0.877925	17	29276404	29298153	-	3218	ENSMUSG00000085912	Trp53cor1
MSTRG.23969.1	59.5223	119.045	0	0	-Inf	0.0534644	0.878056	9	22077732	22156967	+	5012	MSTRG.23969	MSTRG.23969
ENSMUST00000151112	27.3196	44.6044	10.0348	0.224973	-2.15218	0.0534984	0.878378	X	12628783	12684458	+	1584	ENSMUSG00000085891	Gm14634
MSTRG.9516.1	2142.26	1338.45	2946.07	2.20111	1.13823	0.0536128	0.879192	16	74061678	74074942	-	9208	MSTRG.9516	MSTRG.9516
MSTRG.2468.6	59.0524	118.105	0	0	-Inf	0.0536733	0.879475	10	82847698	82857397	+	9618	MSTRG.2468	MSTRG.2468
ENSMUST00000124246	78.6557	115.986	41.325	0.356292	-1.48887	0.0537238	0.879831	6	113047354	113054185	-	1200	ENSMUSG00000086429	Gt(ROSA)26Sor
ENSMUST00000161150	26.3328	43.0224	9.64311	0.224142	-2.15752	0.053835	0.881062	1	85089533	85091746	+	1262	ENSMUSG00000072109	A530040E14Rik
ENSMUST00000241956	5.02406	0	10.0481	Inf	Inf	0.0539471	0.881719	17	44416753	44417274	+	425	ENSMUSG00000120221	ENSMUSG00000120221
MSTRG.22981.8	73.2931	146.586	0	0	-Inf	0.0540252	0.88216	8	70880331	70892032	-	11586	MSTRG.22981	MSTRG.22981
ENSMUST00000181286	9.79089	18.168	1.4138	0.0778182	-3.68375	0.0541892	0.8834	3	7677765	7755061	+	1592	ENSMUSG00000097804	Gm16685
ENSMUST00000222616	4.81112	9.62224	0	0	-Inf	0.0542507	0.883738	12	99609334	99613482	+	1348	ENSMUSG00000113136	Gm19951
MSTRG.21953.2	79.5574	0	159.115	Inf	Inf	0.0542511	0.883738	7	111314053	111327339	-	13128	MSTRG.21953	MSTRG.21953
ENSMUST00000243215	4.80756	9.61513	0	0	-Inf	0.0543253	0.884344	19	36620031	36666761	-	1731	ENSMUSG00000087579	Hectd2os
ENSMUST00000230166	37.9751	17.2111	58.739	3.41286	1.77098	0.0544263	0.884689	16	11021240	11041912	+	1269	ENSMUSG00000097537	2610020C07Rik
ENSMUST00000195543	4.69392	9.38784	0	0	-Inf	0.0544571	0.885073	1	25647331	25650265	-	2935	ENSMUSG00000103889	Gm37011
ENSMUST00000243462	15.7316	27.2731	4.19015	0.153637	-2.70241	0.0545663	0.885739	13	28644765	29069394	-	1744	ENSMUSG00000085936	2610307P16Rik
MSTRG.2197.29	71.7661	143.532	0	0	-Inf	0.0545889	0.885918	10	69497458	69513751	+	13979	MSTRG.2197	MSTRG.2197
ENSMUST00000242265	40.3025	62.95	17.6549	0.280458	-1.83414	0.0546108	0.886155	15	77240662	77241395	+	734	ENSMUSG00000120280	ENSMUSG00000120280
ENSMUST00000153253	47.7457	23.6676	71.8238	3.0347	1.60155	0.0546306	0.886359	15	101027797	101029473	-	448	ENSMUSG00000087690	Gm16031
MSTRG.17419.1	389.348	540.964	237.731	0.439458	-1.1862	0.0548115	0.887712	5	16285589	16287672	+	2055	MSTRG.17419	MSTRG.17419
ENSMUST00000198178	1084.25	1497.35	671.157	0.448231	-1.15769	0.0548157	0.887712	3	53006421	53010596	+	4176	ENSMUSG00000104735	C130075A20Rik
MSTRG.25105.25	1697.7	2784.34	611.068	0.219466	-2.18793	0.0548285	0.887712	9	116862296	116873692	-	11333	MSTRG.25105	MSTRG.25105
ENSMUST00000242219	25.4766	50.9532	0	0	-Inf	0.0551017	0.889746	14	61840813	61919777	-	1171	ENSMUSG00000097589	Dleu2
ENSMUST00000189410	5.03595	0	10.0719	Inf	Inf	0.0551612	0.890179	1	51548664	51635877	-	1470	ENSMUSG00000099413	Gm17767
MSTRG.13137.2	68.6573	137.315	0	0	-Inf	0.055165	0.890179	2	59868290	59900659	-	12191	MSTRG.13137	MSTRG.13137
ENSMUST00000029642	5.02877	0	10.0575	Inf	Inf	0.0553264	0.89184	3	116854171	116871414	-	1962	ENSMUSG00000028009	1700061I17Rik
ENSMUST00000180730	1238.77	774.382	1703.17	2.19939	1.1371	0.0555009	0.893248	15	60694120	60700499	+	3074	ENSMUSG00000097493	9930014A18Rik
ENSMUST00000242809	4.74669	9.49337	0	0	-Inf	0.0556243	0.893421	18	25887441	25912670	+	1244	ENSMUSG00000120137	ENSMUSG00000120137
ENSMUST00000243180	30.6932	49.279	12.1074	0.245691	-2.02508	0.0556845	0.893643	13	28644761	29068221	-	1574	ENSMUSG00000085936	2610307P16Rik
ENSMUST00000198984	5.00562	0	10.0112	Inf	Inf	0.0558628	0.894832	5	23905226	23917660	-	345	ENSMUSG00000105987	AI506816
ENSMUST00000244336	7.8008	15.6016	0	0	-Inf	0.0559399	0.895171	8	106862178	106865355	+	1422	ENSMUSG00000086390	1810019D21Rik
ENSMUST00000142871	256.279	152.622	359.935	2.35834	1.23777	0.0560001	0.895756	5	100988663	100995033	-	3055	ENSMUSG00000087611	4930458D05Rik
MSTRG.24571.11	68.1396	136.279	0	0	-Inf	0.0560022	0.895756	9	68617153	68623914	+	6691	MSTRG.24571	MSTRG.24571
MSTRG.3208.2	79.9621	0	159.924	Inf	Inf	0.056079	0.89628	11	44546051	44562321	+	16138	MSTRG.3208	MSTRG.3208
MSTRG.25700.1	193.093	273.504	112.682	0.411994	-1.2793	0.0562969	0.898868	X	99221107	99222397	+	1083	MSTRG.25700	MSTRG.25700
ENSMUST00000134140	692.222	424.159	960.285	2.26397	1.17886	0.0563374	0.89894	14	115280311	115284159	+	3536	ENSMUSG00000089726	Mir17hg
ENSMUST00000232537	192.8	111.262	274.338	2.46569	1.30199	0.0563674	0.899125	16	73985719	73989387	-	3669	ENSMUSG00000116832	Gm49658
ENSMUST00000222964	13.6938	3.36739	24.0203	7.13321	2.83455	0.0565433	0.900457	13	70798263	70804098	+	1871	ENSMUSG00000113334	D030007L05Rik
ENSMUST00000146587	4.97296	0	9.94592	Inf	Inf	0.0566308	0.900829	4	127438894	127464295	+	3568	ENSMUSG00000087470	A630031M04Rik
MSTRG.13272.15	3014.58	1900.29	4128.87	2.17275	1.11952	0.0568512	0.902508	2	75078817	75142005	+	11274	MSTRG.13272	MSTRG.13272
ENSMUST00000147538	14.0486	3.13275	24.9645	7.96889	2.99438	0.0569018	0.902779	8	85573817	85575044	+	479	ENSMUSG00000087685	1700122E12Rik
ENSMUST00000246704	17.714	29.9136	5.51437	0.184343	-2.43954	0.0569304	0.902779	1	153982805	153993551	-	970	ENSMUSG00000100627	A830008E24Rik
ENSMUST00000209330	5.07978	0	10.1596	Inf	Inf	0.0569392	0.902779	7	101174583	101187537	-	1317	ENSMUSG00000110301	Gm35363
ENSMUST00000205212	83.0085	134.846	31.1714	0.231164	-2.11301	0.0571747	0.904087	6	86953511	86954159	+	649	ENSMUSG00000107688	Gm44091
ENSMUST00000200221	745.73	1031.51	459.947	0.445895	-1.16522	0.0571929	0.904258	3	55391209	55394601	+	3393	ENSMUSG00000106354	Gm42607
ENSMUST00000247670	52.5554	79.9862	25.1246	0.314112	-1.67065	0.057259	0.905185	1	160862736	160866109	+	1581	ENSMUSG00000053332	Gas5
MSTRG.10419.6	552.721	754.697	350.745	0.46475	-1.10547	0.0575313	0.907099	17	43201620	43202204	+	547	MSTRG.10419	MSTRG.10419
MSTRG.10976.12	66.3072	0	132.614	Inf	Inf	0.0576739	0.907651	18	15173937	15185266	-	11296	MSTRG.10976	MSTRG.10976
MSTRG.26073.18	75.1907	0	150.381	Inf	Inf	0.0577989	0.908779	Y	90810160	90823941	+	5525	MSTRG.26073	MSTRG.26073
MSTRG.15734.15	50.5939	101.188	0	0	-Inf	0.0579113	0.909829	3	153416148	153424959	-	8780	MSTRG.15734	MSTRG.15734
ENSMUST00000182756	73.7561	38.6493	108.863	2.81668	1.494	0.0580304	0.910659	14	61869748	61886298	-	3757	ENSMUSG00000097589	Dleu2
MSTRG.25031.2	61.7354	123.471	0	0	-Inf	0.0581297	0.911311	9	109752139	109770113	+	6703	MSTRG.25031	MSTRG.25031
ENSMUST00000152599	6.70194	0	13.4039	Inf	Inf	0.0582269	0.911347	2	9357242	9415082	+	685	ENSMUSG00000079604	Gm13219
ENSMUST00000245214	30.9342	0.313275	61.5552	196.489	7.61831	0.0582899	0.911803	17	36305384	36318891	+	669	ENSMUSG00000092368	A930015D03Rik
ENSMUST00000100713	4.62102	9.24204	0	0	-Inf	0.0584365	0.91327	15	36870744	36880121	-	2108	ENSMUSG00000072618	Gm10384
MSTRG.2326.6	49.4975	98.995	0	0	-Inf	0.0585378	0.913991	10	79632211	79639683	+	7398	MSTRG.2326	MSTRG.2326
ENSMUST00000204640	74.0171	38.0209	110.013	2.8935	1.53281	0.0585935	0.913991	6	88761312	88764433	-	3122	ENSMUSG00000107719	Gm43937
ENSMUST00000242049	25.4768	5.61231	45.3413	8.07891	3.01416	0.0586184	0.914129	3	107798787	107803128	-	2572	ENSMUSG00000086968	4933431E20Rik
ENSMUST00000129245	248.357	350.097	146.618	0.418794	-1.25569	0.0586539	0.914561	12	109506882	109511233	+	1531	ENSMUSG00000021268	Meg3
ENSMUST00000220833	4.88645	0	9.7729	Inf	Inf	0.0587304	0.915058	13	70799124	70803906	-	757	ENSMUSG00000113909	Gm36377
ENSMUST00000247076	4.60586	9.21172	0	0	-Inf	0.0587882	0.915211	2	11330251	11337393	-	424	ENSMUSG00000120676	ENSMUSG00000120676
ENSMUST00000238872	98.859	145.466	52.2519	0.359203	-1.47713	0.0587968	0.915211	12	109661391	109680989	+	1823	ENSMUSG00000098202	B830012L14Rik
MSTRG.19358.2	438.058	643.815	232.302	0.360821	-1.47064	0.0588247	0.915211	6	38188250	38195175	-	6856	MSTRG.19358	MSTRG.19358
ENSMUST00000162268	4.94624	0	9.89249	Inf	Inf	0.0588775	0.915478	11	79687019	79695998	-	376	ENSMUSG00000086474	9130204K15Rik
ENSMUST00000148568	24.2132	7.83188	40.5945	5.18323	2.37385	0.0589504	0.91576	5	77242379	77250150	+	1661	ENSMUSG00000087541	Hopxos
MSTRG.2032.1	592.597	367.919	817.275	2.22135	1.15144	0.0589992	0.916043	10	47328292	47332337	+	4008	MSTRG.2032	MSTRG.2032
MSTRG.21310.1	19.6072	6.39071	32.8236	5.13615	2.36069	0.0590498	0.916331	7	48531624	48532980	-	448	MSTRG.21310	MSTRG.21310
MSTRG.16957.6	1319.13	816.828	1821.43	2.22988	1.15697	0.0591779	0.917648	4	137621326	137630477	+	8951	MSTRG.16957	MSTRG.16957
ENSMUST00000124575	4.93369	0	9.86738	Inf	Inf	0.0591848	0.917648	6	148561476	148579498	-	1723	ENSMUSG00000084909	4930528G23Rik
MSTRG.5429.7	59.4905	118.981	0	0	-Inf	0.0591994	0.917648	12	100308864	100314142	-	5069	MSTRG.5429	MSTRG.5429
MSTRG.20494.28	62.6313	0	125.263	Inf	Inf	0.0593086	0.918101	6	144290301	144300037	-	9638	MSTRG.20494	MSTRG.20494
MSTRG.18727.16	62.6313	0	125.263	Inf	Inf	0.0593086	0.918101	5	131743783	131768358	-	23879	MSTRG.18727	MSTRG.18727
MSTRG.26035.2	62.6313	0	125.263	Inf	Inf	0.0593086	0.918101	X	167852476	167862630	+	10105	MSTRG.26035	MSTRG.26035
ENSMUST00000197034	746.951	1026.46	467.442	0.455392	-1.13482	0.0593367	0.918293	3	52990640	52993306	+	2667	ENSMUSG00000104687	Gm42899
MSTRG.24487.6	47.1479	94.2958	0	0	-Inf	0.0599523	0.922326	9	63904441	63914812	-	9959	MSTRG.24487	MSTRG.24487
MSTRG.10390.4	69.5966	0	139.193	Inf	Inf	0.0600337	0.922747	17	36584001	36598687	+	14340	MSTRG.10390	MSTRG.10390
ENSMUST00000243667	13.7225	24.1809	3.26406	0.134985	-2.88913	0.0602017	0.92337	10	22134441	22178427	-	1920	ENSMUSG00000097705	Gm26740
ENSMUST00000187777	22.7533	37.4691	8.03759	0.214513	-2.22086	0.0604519	0.925116	1	51187468	51189740	+	2273	ENSMUSG00000099924	Gm28320
MSTRG.726.2	63.5249	0	127.05	Inf	Inf	0.0605835	0.925778	1	89395921	89408819	+	12859	MSTRG.726	MSTRG.726
MSTRG.8796.12	854.056	528.893	1179.22	2.2296	1.15678	0.0606546	0.925778	15	100429893	100469904	-	14917	MSTRG.8796	MSTRG.8796
MSTRG.14530.6	9020.05	12261	5779.06	0.471335	-1.08517	0.0608259	0.925887	3	30473823	30562624	-	26183	MSTRG.14530	MSTRG.14530
ENSMUST00000181535	369.245	511.019	227.47	0.445131	-1.1677	0.0608637	0.925887	5	112361096	112376814	-	8758	ENSMUSG00000097767	Miat
ENSMUST00000179637	4.74136	9.48272	0	0	-Inf	0.06089	0.925887	12	3456210	3476714	-	1082	ENSMUSG00000071456	1110002L01Rik
ENSMUST00000239306	4.62416	9.24832	0	0	-Inf	0.0609079	0.925887	11	65050785	65062050	+	814	ENSMUSG00000118601	Gm53042
MSTRG.13842.4	58.9554	0	117.911	Inf	Inf	0.0610919	0.927009	2	134901613	134917722	+	16050	MSTRG.13842	MSTRG.13842
MSTRG.4502.1	1762.83	1122.07	2403.59	2.1421	1.09903	0.0612676	0.927703	11	116280231	116285477	+	2167	MSTRG.4502	MSTRG.4502
MSTRG.13130.7	1039.01	1426.81	651.206	0.456407	-1.13161	0.0612751	0.927703	2	58991357	59138901	+	3883	MSTRG.13130	MSTRG.13130
MSTRG.8406.32	62.0124	0	124.025	Inf	Inf	0.0613031	0.927703	15	77150005	77190563	-	40505	MSTRG.8406	MSTRG.8406
ENSMUST00000223092	4.72241	9.44482	0	0	-Inf	0.0613257	0.927703	12	35584420	35640445	+	817	ENSMUSG00000113741	Gm48236
MSTRG.25741.3	182.6	259.163	106.037	0.40915	-1.2893	0.0613817	0.928141	X	102068942	102070872	-	705	MSTRG.25741	MSTRG.25741
ENSMUST00000238333	80.2568	119.054	41.4599	0.348246	-1.52182	0.0615009	0.928469	12	109611310	109628150	+	2746	ENSMUSG00000097451	Rian
MSTRG.20033.59	1926.27	2617.93	1234.61	0.471597	-1.08437	0.0615076	0.928469	6	99489499	99497693	-	8043	MSTRG.20033	MSTRG.20033
MSTRG.12661.15	44.6417	89.2834	0	0	-Inf	0.0615808	0.929087	2	18082025	18088109	+	5773	MSTRG.12661	MSTRG.12661
ENSMUST00000196442	39.1956	17.884	60.5072	3.38332	1.75844	0.0616748	0.929833	3	101599105	101606948	+	3462	ENSMUSG00000106070	Gm43135
ENSMUST00000202376	9.42507	1.49662	17.3535	11.5952	3.53545	0.0617045	0.929833	5	66846225	66848736	+	2512	ENSMUSG00000107300	Gm43279
MSTRG.12013.10	55.7333	111.467	0	0	-Inf	0.0618275	0.930651	19	31238547	31260869	-	22279	MSTRG.12013	MSTRG.12013
ENSMUST00000126240	24.917	40.7857	9.04832	0.22185	-2.17234	0.0619946	0.931789	2	69078651	69102835	+	1444	ENSMUSG00000086819	Gm13613
ENSMUST00000238714	260.593	158.399	362.787	2.29034	1.19556	0.0620845	0.932567	3	96321753	96322149	-	397	ENSMUSG00000118406	Terc
MSTRG.869.1	7.58571	14.3231	0.84828	0.0592244	-4.07766	0.0621861	0.933456	1	118445720	118447272	-	538	MSTRG.869	MSTRG.869
ENSMUST00000217053	54.0095	81.3709	26.6481	0.32749	-1.61048	0.0622183	0.933772	9	122764877	122771884	+	6329	ENSMUSG00000121452	ENSMUSG00000121452
MSTRG.17866.4	53.6911	107.382	0	0	-Inf	0.0622632	0.933913	5	57904019	57908374	+	4333	MSTRG.17866	MSTRG.17866
MSTRG.9706.2	2123.46	3626.64	620.282	0.171035	-2.54764	0.0622662	0.933913	17	5056048	5083407	+	27254	MSTRG.9706	MSTRG.9706
MSTRG.6109.9	64.0025	0	128.005	Inf	Inf	0.0625519	0.93651	13	30116615	30127439	-	10769	MSTRG.6109	MSTRG.6109
ENSMUST00000238751	44.6019	71.5569	17.6468	0.246613	-2.01968	0.062703	0.936899	12	109570259	109612719	+	1674	ENSMUSG00000097451	Rian
ENSMUST00000192079	29.5087	47.0003	12.0171	0.255682	-1.96758	0.0628255	0.937468	9	103418502	103420733	-	2232	ENSMUSG00000102257	Gm37649
ENSMUST00000145794	60.5297	106.252	14.8078	0.139365	-2.84306	0.0628828	0.93812	10	105410393	105419735	+	3227	ENSMUSG00000085282	Gm15663
ENSMUST00000181085	51.9385	25.2949	78.582	3.10664	1.63535	0.0630059	0.938975	12	111393308	111397380	-	3364	ENSMUSG00000097081	Gm10425
MSTRG.11493.6	55.1382	0	110.276	Inf	Inf	0.0631268	0.939885	18	79058135	79071428	-	12874	MSTRG.11493	MSTRG.11493
MSTRG.4433.31	52.1945	104.389	0	0	-Inf	0.0631346	0.939885	11	113032439	113055346	-	6664	MSTRG.4433	MSTRG.4433
MSTRG.13116.3	450.49	625.765	275.215	0.439806	-1.18506	0.0633452	0.941655	2	57106650	57113386	-	1461	MSTRG.13116	MSTRG.13116
ENSMUST00000182259	20.7229	3.7593	37.6866	10.0249	3.32551	0.0634125	0.942123	14	61840483	61919777	-	1451	ENSMUSG00000097589	Dleu2
MSTRG.14250.2	52.6794	105.359	0	0	-Inf	0.0635648	0.94274	2	169749667	169753386	+	3680	MSTRG.14250	MSTRG.14250
MSTRG.21052.14	38.9534	18.3417	59.5651	3.24752	1.69934	0.0636505	0.943093	7	30751133	30755133	-	546	MSTRG.21052	MSTRG.21052
ENSMUST00000241581	18.1128	30.8532	5.37244	0.174129	-2.52177	0.0638069	0.944265	13	28644765	29069363	-	1928	ENSMUSG00000085936	2610307P16Rik
ENSMUST00000180852	35.2175	53.7856	16.6493	0.309551	-1.69175	0.0638267	0.944385	15	96032700	96181489	-	2449	ENSMUSG00000097536	2610037D02Rik
MSTRG.1792.3	53.8658	0	107.732	Inf	Inf	0.0638521	0.944385	10	13866357	13876761	+	10361	MSTRG.1792	MSTRG.1792
ENSMUST00000240727	17.0782	31.6116	2.54484	0.0805035	-3.63481	0.0641342	0.946585	4	89213131	89351725	+	1202	ENSMUSG00000086035	Gm12610
ENSMUST00000186011	51.5342	103.068	0	0	-Inf	0.0642554	0.946689	7	39201949	39214634	+	430	ENSMUSG00000108621	Gm33989
ENSMUST00000187327	191.553	75.4602	307.645	4.07692	2.02748	0.0642656	0.946689	2	156696036	156698036	-	2001	ENSMUSG00000085741	5430405H02Rik
ENSMUST00000181527	142.978	203.712	82.2428	0.40372	-1.30857	0.0642736	0.946689	12	109586809	109612713	+	1392	ENSMUSG00000097451	Rian
MSTRG.19550.1	4819.28	8163.77	1474.79	0.18065	-2.46873	0.0647296	0.949632	6	52922376	52953586	-	31029	MSTRG.19550	MSTRG.19550
MSTRG.432.9	59.5602	0	119.12	Inf	Inf	0.0647962	0.950216	1	61889137	61907447	+	17147	MSTRG.432	MSTRG.432
MSTRG.20206.3	54.4499	0	108.9	Inf	Inf	0.0653339	0.953633	6	118833296	118895598	-	12872	MSTRG.20206	MSTRG.20206
ENSMUST00000225514	136.221	80.324	192.117	2.39178	1.25809	0.0654181	0.954001	8	57769887	57773789	-	1767	ENSMUSG00000100510	Hand2os1
MSTRG.17866.5	2176.94	1084.83	3269.06	3.01343	1.5914	0.0655887	0.955635	5	57904062	57935857	+	29477	MSTRG.17866	MSTRG.17866
MSTRG.8275.135	1436.33	2512.42	360.236	0.143382	-2.80206	0.0656661	0.956018	15	61937679	61966126	+	24549	MSTRG.8275	MSTRG.8275
ENSMUST00000147173	170.571	99.7447	241.397	2.42015	1.2751	0.0663917	0.960968	7	48531047	48537643	+	2678	ENSMUSG00000085995	Gm2788
ENSMUST00000242933	31.5042	54.1237	8.88467	0.164155	-2.60687	0.0664283	0.96127	14	61840816	61919774	-	1146	ENSMUSG00000097589	Dleu2
ENSMUST00000182891	28.0571	44.2989	11.8152	0.266715	-1.90663	0.0666064	0.962445	8	81660163	81665296	-	4627	ENSMUSG00000098001	Gm27048
ENSMUST00000182264	239.781	331.331	148.232	0.447383	-1.16042	0.0667369	0.963338	8	121785858	121809849	-	2410	ENSMUSG00000097336	Fendrr
ENSMUST00000143587	62.8566	32.823	92.8902	2.83004	1.50082	0.0668131	0.963867	2	166905139	166907782	+	659	ENSMUSG00000074578	Zfas1
ENSMUST00000194845	4.76705	0	9.5341	Inf	Inf	0.0671349	0.965786	1	10519470	10522214	-	2745	ENSMUSG00000103810	Gm38005
ENSMUST00000197326	93.9253	135.737	52.114	0.383935	-1.38107	0.0671866	0.966226	3	102041931	102044812	+	2882	ENSMUSG00000106296	4632404M16Rik
MSTRG.7934.1	6048.26	3840.74	8255.77	2.14952	1.10402	0.0672768	0.966396	14	117478768	117496490	+	17511	MSTRG.7934	MSTRG.7934
ENSMUST00000241511	11.2987	0	22.5975	Inf	Inf	0.0674846	0.96708	X	20827907	20853588	+	2299	ENSMUSG00000086877	A230072C01Rik
ENSMUST00000067450	201.919	280.081	123.757	0.44186	-1.17834	0.0675515	0.967546	18	62884745	62889386	-	2101	ENSMUSG00000041789	2700046A07Rik
ENSMUST00000207763	17.2205	5.39912	29.0419	5.379	2.42734	0.0676902	0.968448	8	24186021	24187651	+	1631	ENSMUSG00000109413	Gm45165
ENSMUST00000210866	55.6448	29.4872	81.8024	2.77416	1.47205	0.0678968	0.969776	7	45218510	45224597	-	2434	ENSMUSG00000109644	0610005C13Rik
ENSMUST00000156235	13.0771	2.81948	23.3347	8.27625	3.04898	0.0679315	0.970144	5	119764007	119772529	+	1701	ENSMUSG00000085708	Gm16063
MSTRG.9278.1	47.2209	0	94.4418	Inf	Inf	0.0680968	0.971336	16	34355369	34384184	-	10649	MSTRG.9278	MSTRG.9278
ENSMUST00000242069	4.65986	0	9.31973	Inf	Inf	0.0682379	0.97245	8	35272083	35273470	+	1388	ENSMUSG00000120243	ENSMUSG00000120243
ENSMUST00000189405	4.65645	0	9.3129	Inf	Inf	0.0683362	0.972973	1	83637271	83889292	-	1434	ENSMUSG00000100580	4933436I20Rik
MSTRG.19215.2	44.1502	88.3003	0	0	-Inf	0.068544	0.974219	6	21367139	21393426	+	26256	MSTRG.19215	MSTRG.19215
MSTRG.14247.15	1484.34	2367.01	601.672	0.254191	-1.97602	0.0685833	0.974663	2	169574625	169634145	+	59406	MSTRG.14247	MSTRG.14247
ENSMUST00000201318	62.5321	92.639	32.4253	0.350018	-1.5145	0.068664	0.975356	6	21681300	21685382	+	4083	ENSMUSG00000106855	5330437M03Rik
MSTRG.14704.1	12231.6	16584.6	7878.68	0.475061	-1.07382	0.068805	0.975895	3	55165379	55197431	+	32022	MSTRG.14704	MSTRG.14704
ENSMUST00000246486	4.70442	0	9.40884	Inf	Inf	0.0688898	0.976065	13	73492786	73495064	-	2279	ENSMUSG00000113346	Eprn
ENSMUST00000244750	46.5626	22.4401	70.6851	3.14995	1.65533	0.0689457	0.976154	6	35110785	35129206	+	1879	ENSMUSG00000120052	ENSMUSG00000120052
ENSMUST00000232339	4.41434	8.82868	0	0	-Inf	0.0690239	0.976718	16	51800739	51807650	-	1632	ENSMUSG00000116725	Gm29686
ENSMUST00000070942	30.4866	47.8103	13.1629	0.275316	-1.86084	0.069133	0.977859	13	69691165	69692142	-	847	ENSMUSG00000051805	A530095I07Rik
ENSMUST00000232103	10.0355	20.0711	0	0	-Inf	0.0691848	0.977993	16	32370560	32372500	+	1135	ENSMUSG00000116957	Gm34680
ENSMUST00000191453	4.62343	0	9.24686	Inf	Inf	0.0692968	0.979044	6	52160090	52166905	+	2015	ENSMUSG00000101451	Gm29430
MSTRG.19550.6	181.037	0.763469	361.31	473.248	8.88645	0.0693367	0.979102	6	52926357	52953586	-	27183	MSTRG.19550	MSTRG.19550
ENSMUST00000218453	4.39516	8.79031	0	0	-Inf	0.0695445	0.979771	12	76593747	76594664	-	708	ENSMUSG00000112388	AI463170
MSTRG.14196.1	4.61429	0	9.22858	Inf	Inf	0.0695658	0.979844	2	165945712	165947355	+	427	MSTRG.14196	MSTRG.14196
ENSMUST00000220478	197.368	276.47	118.267	0.427775	-1.22508	0.0696438	0.980038	13	74753064	74765821	-	3829	ENSMUSG00000113204	Gm46430
ENSMUST00000206549	8.34736	15.4582	1.23656	0.0799941	-3.64396	0.069744	0.980657	7	125016166	125017286	-	494	ENSMUSG00000108814	Gm30717
ENSMUST00000101281	51.0046	0	102.009	Inf	Inf	0.0699061	0.982258	12	76491334	76498110	+	1598	ENSMUSG00000073000	Gm10451
ENSMUST00000239226	38.2844	60.3995	16.1694	0.267707	-1.90127	0.0699987	0.982767	11	116562489	116566624	+	1269	ENSMUSG00000020812	Snhg16
MSTRG.8564.14	1790.02	2426.36	1153.69	0.475482	-1.07254	0.0705685	0.985566	15	83313277	83324445	-	11071	MSTRG.8564	MSTRG.8564
ENSMUST00000245972	23.7528	38.1753	9.3303	0.244407	-2.03265	0.0706609	0.98608	12	109506882	109525625	+	2029	ENSMUSG00000021268	Meg3
ENSMUST00000204031	483.543	661.369	305.716	0.462247	-1.11326	0.0710011	0.989131	6	97556388	97558053	-	1666	ENSMUSG00000108093	Gm44102
ENSMUST00000210487	9.00986	1.49662	16.5231	11.0403	3.46471	0.0710073	0.989131	8	92436861	92441041	-	2885	ENSMUSG00000110216	Gm36325
MSTRG.4397.3	33.3638	66.7276	0	0	-Inf	0.0710169	0.989131	11	107447887	107453086	+	3546	MSTRG.4397	MSTRG.4397
ENSMUST00000246147	9.87636	19.7527	0	0	-Inf	0.0711404	0.989607	17	43450543	43468823	-	1207	ENSMUSG00000117011	E130008D07Rik
ENSMUST00000189067	9.91727	0	19.8345	Inf	Inf	0.0711859	0.989607	9	96647628	96664530	+	1029	ENSMUSG00000101581	C430002N11Rik
ENSMUST00000193239	9.89122	1.7033	18.0791	10.6142	3.40793	0.0712263	0.989607	1	161914204	161916037	-	1834	ENSMUSG00000102994	Gm37767
ENSMUST00000243734	192.817	324.757	60.8765	0.187452	-2.41541	0.0712508	0.989704	15	61909883	62131937	+	2488	ENSMUSG00000097039	Pvt1
MSTRG.10793.16	42.8381	0	85.6762	Inf	Inf	0.0714134	0.990497	17	81879593	81906072	-	24750	MSTRG.10793	MSTRG.10793
ENSMUST00000247597	249.769	342.916	156.622	0.456735	-1.13057	0.0714627	0.991013	1	160862736	160866105	+	2730	ENSMUSG00000053332	Gas5
ENSMUST00000195290	915.487	1234.87	596.107	0.482729	-1.05071	0.0716218	0.992768	3	30555868	30557962	-	2095	ENSMUSG00000103738	Gm37652
MSTRG.11749.28	40.2216	80.4431	0	0	-Inf	0.0717494	0.993522	19	7276105	7281896	-	5634	MSTRG.11749	MSTRG.11749
ENSMUST00000194444	8.95523	1.2531	16.6574	13.2929	3.73259	0.0718437	0.994489	1	188942558	188943210	-	653	ENSMUSG00000103669	2900042K21Rik
ENSMUST00000124298	17.6944	0.313275	35.0756	111.964	6.80689	0.0718889	0.994665	5	138262305	138264923	+	743	ENSMUSG00000085227	6330418K02Rik
ENSMUST00000247461	179.947	255.87	104.024	0.406551	-1.29849	0.0720649	0.995335	17	36305396	36318884	+	975	ENSMUSG00000092368	A930015D03Rik
MSTRG.7219.1	1764.2	2411.55	1116.86	0.463131	-1.11051	0.0723504	0.99675	14	30044204	30052017	-	7774	MSTRG.7219	MSTRG.7219
MSTRG.10681.1	3973.41	5342.82	2604.01	0.487386	-1.03686	0.0726663	0.999315	17	69465348	69486256	+	20837	MSTRG.10681	MSTRG.10681
MSTRG.9853.1	970.96	1316.19	625.729	0.475409	-1.07276	0.0726848	0.999315	17	16033990	16079278	-	2349	MSTRG.9853	MSTRG.9853
MSTRG.6242.2	40.0821	80.1643	0	0	-Inf	0.0726916	0.999315	13	42212752	42221272	+	8087	MSTRG.6242	MSTRG.6242
ENSMUST00000206930	31.7974	63.5949	0	0	-Inf	0.0727047	0.999383	7	115933490	115934371	+	571	ENSMUSG00000108738	Gm44777
ENSMUST00000131787	301.116	162.42	439.812	2.70786	1.43715	0.0727733	0.999988	11	62493650	62495725	+	607	ENSMUSG00000086841	2410006H16Rik
ENSMUST00000049922	15.476	26.8866	4.06531	0.151202	-2.72545	0.072783	1	12	104214143	104219504	+	1542	ENSMUSG00000121484	Serpina3h
MSTRG.3210.8	43.2575	0	86.5149	Inf	Inf	0.0731105	1	11	44591258	44603188	+	11766	MSTRG.3210	MSTRG.3210
ENSMUST00000197148	219.72	136.937	302.503	2.20906	1.14343	0.0732084	1	3	145357824	145383764	+	1264	ENSMUSG00000097183	Gm17501
MSTRG.9771.1	1217.83	1641.36	794.314	0.483938	-1.04711	0.0732138	1	17	8996844	9004866	+	7831	MSTRG.9771	MSTRG.9771
ENSMUST00000238253	78.7375	127.285	30.1897	0.237181	-2.07594	0.0732361	1	12	109599625	109628150	+	4184	ENSMUSG00000097451	Rian
ENSMUST00000197208	18.8001	31.4709	6.12926	0.19476	-2.36023	0.0733739	1	5	122705587	122706167	-	581	ENSMUSG00000105815	Gm43541
ENSMUST00000242428	4.59874	0	9.19749	Inf	Inf	0.0740781	1	4	36952897	36954208	+	1312	ENSMUSG00000084898	Gm12371
MSTRG.24571.28	45.0815	0	90.163	Inf	Inf	0.0742538	1	9	68721976	68734263	+	12262	MSTRG.24571	MSTRG.24571
ENSMUST00000194586	518.633	702.88	334.386	0.475737	-1.07176	0.0743314	1	1	194359310	194362873	+	3564	ENSMUSG00000102841	Gm38036
ENSMUST00000244404	10.5097	18.8086	2.21083	0.117543	-3.08873	0.0744197	1	10	82014157	82037322	+	722	ENSMUSG00000112110	Gm15608
MSTRG.3948.2	413.367	758.368	68.3649	0.0901474	-3.47157	0.0747109	1	11	85519887	85527129	+	7181	MSTRG.3948	MSTRG.3948
ENSMUST00000228730	57.9586	29.0947	86.8225	2.98414	1.57731	0.0748215	1	14	70442773	70455108	+	1637	ENSMUSG00000115186	Gm49417
ENSMUST00000240835	4.56304	0	9.12608	Inf	Inf	0.0751786	1	19	29496702	29499588	-	1773	ENSMUSG00000097855	A930007I19Rik
ENSMUST00000243757	4.3033	8.60661	0	0	-Inf	0.0752914	1	6	31371663	31375692	-	380	ENSMUSG00000086212	Mkln1os
ENSMUST00000226662	4.97752	9.95505	0	0	-Inf	0.0753273	1	14	103224848	103271239	-	1061	ENSMUSG00000114980	4933432I03Rik
ENSMUST00000131710	19.5234	31.8074	7.23936	0.2276	-2.13543	0.0754882	1	15	79050241	79101141	+	1030	ENSMUSG00000075555	Gm10863
ENSMUST00000198036	4.81676	0	9.63353	Inf	Inf	0.0756778	1	5	48956352	48958621	-	2270	ENSMUSG00000105958	Gm43319
ENSMUST00000181638	5.90311	0.313275	11.493	36.6864	5.19717	0.0759412	1	8	57785153	57793717	+	2040	ENSMUSG00000097910	Hdnr
ENSMUST00000245406	10.348	2.26767	18.4284	8.1266	3.02265	0.0761495	1	8	57757296	57773445	-	638	ENSMUSG00000100510	Hand2os1
MSTRG.17405.2	223.023	136.007	310.039	2.27958	1.18877	0.0761575	1	5	15818775	15843864	-	1525	MSTRG.17405	MSTRG.17405
ENSMUST00000194416	1476.47	1984.11	968.845	0.488303	-1.03415	0.0761627	1	7	36409599	36410758	+	1160	ENSMUSG00000103882	Gm37452
MSTRG.18215.7	37.4657	0	74.9314	Inf	Inf	0.0762342	1	5	104722290	104728353	+	6006	MSTRG.18215	MSTRG.18215
ENSMUST00000245523	28.8213	57.6426	0	0	-Inf	0.0762756	1	8	84929686	84930119	-	434	ENSMUSG00000120746	ENSMUSG00000120746
MSTRG.16959.27	42.6135	0	85.227	Inf	Inf	0.0763233	1	4	137774638	137781661	+	6879	MSTRG.16959	MSTRG.16959
ENSMUST00000241163	4.44867	0	8.89733	Inf	Inf	0.0766952	1	11	96835040	96844652	+	1632	ENSMUSG00000078700	D030028A08Rik
ENSMUST00000231849	24.9062	10.6128	39.1997	3.69364	1.88504	0.0767456	1	16	33200221	33201138	-	761	ENSMUSG00000097318	1700007L15Rik
MSTRG.5832.1	17.9899	6.36062	29.6192	4.65665	2.21929	0.0767549	1	13	3695453	3697898	-	769	MSTRG.5832	MSTRG.5832
ENSMUST00000195039	3867.95	5174.71	2561.19	0.494944	-1.01466	0.0770163	1	7	36421271	36425278	+	4008	ENSMUSG00000102516	Gm38340
ENSMUST00000244086	26.7432	10.8223	42.6642	3.94226	1.97902	0.0771593	1	8	57757296	57773445	-	998	ENSMUSG00000100510	Hand2os1
ENSMUST00000210482	5.8558	0	11.7116	Inf	Inf	0.0773852	1	2	143940738	144033162	-	1403	ENSMUSG00000074758	Gm5535
MSTRG.21513.5	34.4222	68.8443	0	0	-Inf	0.0774337	1	7	78545688	78551977	+	4138	MSTRG.21513	MSTRG.21513
ENSMUST00000181453	30.3392	13.3564	47.3219	3.543	1.82497	0.0776323	1	18	34884862	34889713	+	2398	ENSMUSG00000097755	2010110K18Rik
MSTRG.19990.30	41.1327	0	82.2655	Inf	Inf	0.077652	1	6	92957994	92977857	+	17947	MSTRG.19990	MSTRG.19990
ENSMUST00000172972	8.83291	1.52694	16.1389	10.5694	3.40183	0.0776606	1	17	49734966	49736268	-	799	ENSMUSG00000092268	Gm20540
ENSMUST00000185189	55.156	82.6014	27.7105	0.335472	-1.57574	0.0776639	1	3	88712587	88739884	-	3463	ENSMUSG00000098912	1500004A13Rik
ENSMUST00000188582	10.1937	18.2228	2.16453	0.118781	-3.07362	0.0776955	1	14	119986637	119988976	+	441	ENSMUSG00000100274	1700006F04Rik
MSTRG.13422.3	27.7249	55.4497	0	0	-Inf	0.0777313	1	2	92112721	92123055	+	10261	MSTRG.13422	MSTRG.13422
MSTRG.231.3	120.311	217.259	23.3634	0.107537	-3.2171	0.0777739	1	1	38605572	38611768	-	6149	MSTRG.231	MSTRG.231
ENSMUST00000197351	40.1428	61.685	18.6007	0.301543	-1.72956	0.0781256	1	5	52700248	52702686	-	2439	ENSMUSG00000104974	Gm43686
ENSMUST00000125626	75.0098	41.7554	108.264	2.59282	1.37452	0.0781558	1	11	83472882	83514519	+	2139	ENSMUSG00000051832	E230016K23Rik
MSTRG.1268.3	1337.55	2301.65	373.457	0.162256	-2.62366	0.0783683	1	1	161446110	161459170	-	12937	MSTRG.1268	MSTRG.1268
ENSMUST00000196407	284.215	164.85	403.579	2.44816	1.2917	0.0785796	1	3	127091971	127093322	-	1352	ENSMUSG00000106446	Gm42970
ENSMUST00000200349	575.15	196.447	953.852	4.85551	2.27962	0.0785964	1	3	130930434	130932691	+	2258	ENSMUSG00000104612	Gm42449
MSTRG.13842.3	39.981	0	79.9621	Inf	Inf	0.0787353	1	2	134901512	134917722	+	16165	MSTRG.13842	MSTRG.13842
MSTRG.5253.15	39.8165	0	79.633	Inf	Inf	0.0788938	1	12	82252917	82266703	+	13693	MSTRG.5253	MSTRG.5253
ENSMUST00000181501	91.7664	50.4433	133.089	2.6384	1.39966	0.0789279	1	7	16605272	16608811	-	2242	ENSMUSG00000097842	9330104G04Rik
ENSMUST00000243807	16.7679	30.7083	2.8276	0.0920794	-3.44098	0.0791501	1	10	66678563	66747172	-	693	ENSMUSG00000120434	ENSMUSG00000120434
ENSMUST00000236935	5.69418	0.313275	11.0751	35.3526	5.14374	0.0791827	1	18	66637249	66644816	+	4900	ENSMUSG00000118376	Gm9926
ENSMUST00000243338	34.6381	0	69.2762	Inf	Inf	0.0792026	1	7	39098907	39127142	+	2317	ENSMUSG00000121502	ENSMUSG00000121502
MSTRG.5154.11	36.6025	0	73.2049	Inf	Inf	0.0793145	1	12	76397012	76415618	-	8244	MSTRG.5154	MSTRG.5154
ENSMUST00000218737	4.36971	0	8.73941	Inf	Inf	0.0793313	1	10	53285978	53300368	+	1855	ENSMUSG00000112132	Gm36229
ENSMUST00000161291	4.17006	8.34012	0	0	-Inf	0.079334	1	10	120225428	120228698	+	2250	ENSMUSG00000090191	9230105E05Rik
MSTRG.24571.45	26.4718	52.9435	0	0	-Inf	0.0795021	1	9	68907694	68923471	+	15714	MSTRG.24571	MSTRG.24571
MSTRG.19287.22	34.2139	0	68.4279	Inf	Inf	0.0796787	1	6	31108484	31197423	-	10033	MSTRG.19287	MSTRG.19287
ENSMUST00000193965	64.2818	93.307	35.2566	0.377856	-1.40409	0.0797308	1	3	73071419	73073543	+	2125	ENSMUSG00000102916	Gm37725
ENSMUST00000224606	10.3487	2.29041	18.4071	8.03658	3.00658	0.0799918	1	14	7147889	7155139	+	1205	ENSMUSG00000114789	Gm31577
ENSMUST00000201032	26.2308	41.2947	11.167	0.270421	-1.88672	0.0802187	1	6	3341336	3346097	-	1286	ENSMUSG00000106734	Gm20559
MSTRG.11657.1	35.3925	0	70.7849	Inf	Inf	0.0806234	1	19	5501650	5503130	-	1169	MSTRG.11657	MSTRG.11657
ENSMUST00000199171	4.7914	9.5828	0	0	-Inf	0.0806847	1	3	34692401	34735000	+	3486	ENSMUSG00000105265	Sox2ot
ENSMUST00000224307	4.12458	8.24915	0	0	-Inf	0.0807798	1	13	112560756	112562874	-	1841	ENSMUSG00000114869	Gm48876
ENSMUST00000185960	4.12458	8.24915	0	0	-Inf	0.0807798	1	9	85702355	85726376	-	2557	ENSMUSG00000056031	9330154J02Rik
ENSMUST00000206304	25.2213	39.855	10.5875	0.26565	-1.9124	0.0808158	1	7	18727159	18735120	-	441	ENSMUSG00000086533	Mypopos
ENSMUST00000243515	32.2566	64.5132	0	0	-Inf	0.0808458	1	10	105410449	105419731	+	3554	ENSMUSG00000085282	Gm15663
ENSMUST00000243381	4.38356	0	8.76712	Inf	Inf	0.0810403	1	13	74728762	74739510	-	869	ENSMUSG00000113204	Gm46430
MSTRG.14159.8	37.5131	0	75.0261	Inf	Inf	0.0812194	1	2	164587962	164593725	+	5424	MSTRG.14159	MSTRG.14159
MSTRG.1531.5	172.436	3.44603	341.425	99.0779	6.63049	0.0812306	1	1	181039700	181049117	+	2884	MSTRG.1531	MSTRG.1531
ENSMUST00000220435	34.4775	15.8854	53.0697	3.34079	1.74019	0.081288	1	10	9205595	9212362	-	871	ENSMUSG00000112019	Gm48748
ENSMUST00000246122	4.2188	8.4376	0	0	-Inf	0.0813268	1	5	150445752	150446058	-	307	ENSMUSG00000120852	ENSMUSG00000120852
ENSMUST00000243289	38.583	57.6489	19.5172	0.338552	-1.56255	0.0813569	1	10	66667911	66747154	-	1319	ENSMUSG00000120434	ENSMUSG00000120434
ENSMUST00000241199	8.73181	1.49662	15.967	10.6687	3.41532	0.081447	1	3	41415560	41447628	-	1261	ENSMUSG00000097639	Platr4
ENSMUST00000225480	4.36723	0	8.73447	Inf	Inf	0.0816023	1	14	9699213	9700355	+	1143	ENSMUSG00000114626	Gm48266
ENSMUST00000197819	74.038	41.849	106.227	2.53834	1.34389	0.0818057	1	3	103985751	103986818	-	1068	ENSMUSG00000106371	9530097N15Rik
ENSMUST00000244162	14.4873	25.6472	3.3275	0.129741	-2.94629	0.0820279	1	10	66672139	66747159	-	988	ENSMUSG00000120434	ENSMUSG00000120434
ENSMUST00000245343	10.8787	20.6263	1.13104	0.0548348	-4.18876	0.082132	1	9	108444684	108446373	+	1080	ENSMUSG00000103103	4833445I07Rik
ENSMUST00000246763	638.634	422.408	854.86	2.02378	1.01705	0.0821869	1	4	129276486	129289058	+	1553	ENSMUSG00000120913	ENSMUSG00000120913
ENSMUST00000220094	4.41788	0	8.83577	Inf	Inf	0.0821904	1	10	61332379	61333876	-	723	ENSMUSG00000112058	Gm47593
MSTRG.24640.10	36.5259	0	73.0518	Inf	Inf	0.0822816	1	9	74863838	74866316	+	2041	MSTRG.24640	MSTRG.24640
ENSMUST00000183822	31.6691	0	63.3382	Inf	Inf	0.0827297	1	14	55292402	55334982	+	670	ENSMUSG00000100162	Gm20687
ENSMUST00000091270	201.354	275.824	126.885	0.46002	-1.12023	0.0828241	1	3	30321974	30324096	-	2123	ENSMUSG00000069074	Gm10258
MSTRG.25107.2	36.0323	0	72.0646	Inf	Inf	0.0828287	1	9	116601607	116606149	-	4409	MSTRG.25107	MSTRG.25107
ENSMUST00000186737	10.876	2.61908	19.1328	7.30518	2.86892	0.0828464	1	4	53262455	53265492	-	1024	ENSMUSG00000086712	Mexis
ENSMUST00000242095	4.16953	8.33905	0	0	-Inf	0.0828915	1	17	95057519	95082565	+	1206	ENSMUSG00000121491	2700099C18Rik
ENSMUST00000232893	46.5724	68.2347	24.9102	0.365066	-1.45377	0.0829621	1	17	69151020	69153522	+	2503	ENSMUSG00000117093	Gm49949
MSTRG.25246.7	79.8201	0.374154	159.266	425.67	8.73359	0.0831547	1	JH584304.1	52691	61936	-	5203	MSTRG.25246	MSTRG.25246
ENSMUST00000242186	10.5584	18.4843	2.6325	0.142418	-2.8118	0.0832024	1	12	7997997	8000135	-	2139	ENSMUSG00000112006	Gm48633
ENSMUST00000210732	4.38486	0	8.76973	Inf	Inf	0.0833252	1	8	27304621	27370610	-	601	ENSMUSG00000100335	2310008N11Rik
ENSMUST00000243370	89.1411	1.06916	177.213	165.749	7.37286	0.0833462	1	8	89768321	89795969	+	367	ENSMUSG00000120400	ENSMUSG00000120400
MSTRG.20494.30	29.5582	59.1163	0	0	-Inf	0.0834178	1	6	144294349	144300037	-	5617	MSTRG.20494	MSTRG.20494
ENSMUST00000220221	9.94204	17.7195	2.16453	0.122155	-3.03322	0.083456	1	10	51402436	51407257	+	1242	ENSMUSG00000112843	Gm46224
ENSMUST00000208780	32.9297	50.3998	15.4596	0.306738	-1.70492	0.0835206	1	8	9645109	9646945	-	1837	ENSMUSG00000109359	Gm44797
ENSMUST00000244740	156.13	93.6882	218.572	2.33297	1.22217	0.0836776	1	17	32332820	32334166	+	1347	ENSMUSG00000097305	Gm17276
MSTRG.438.2	584.86	162.108	1007.61	6.21569	2.63592	0.0839472	1	1	61809871	61817658	+	7692	MSTRG.438	MSTRG.438
ENSMUST00000150147	4.02556	8.05112	0	0	-Inf	0.0840506	1	7	41317438	41376617	+	2952	ENSMUSG00000121286	Vmn2r-ps54
MSTRG.20494.24	23.4956	46.9913	0	0	-Inf	0.0842499	1	6	144269872	144275372	-	5354	MSTRG.20494	MSTRG.20494
ENSMUST00000235456	125.033	174.496	75.5705	0.433079	-1.2073	0.0843816	1	19	21139846	21225815	-	1130	ENSMUSG00000118086	Gm52981
ENSMUST00000151841	4.35221	0	8.70441	Inf	Inf	0.0844674	1	11	71407362	71464009	+	2051	ENSMUSG00000072753	9230020A06Rik
ENSMUST00000185727	34.387	0	68.7739	Inf	Inf	0.0847352	1	1	75148375	75161790	-	5231	ENSMUSG00000099519	Gm29253
ENSMUST00000243959	7.72663	1.1452	14.3081	12.4939	3.64315	0.084862	1	19	5464916	5467615	+	612	ENSMUSG00000086938	4930481A15Rik
MSTRG.24571.33	13.9876	0	27.9752	Inf	Inf	0.0849114	1	9	68736426	68744415	+	7781	MSTRG.24571	MSTRG.24571
ENSMUST00000180491	63.4414	35.8355	91.0472	2.5407	1.34522	0.0850088	1	13	99533432	99549129	-	2488	ENSMUSG00000097828	6430562O15Rik
MSTRG.19172.1	578.637	371.518	785.756	2.11499	1.08065	0.0852063	1	6	12627535	12727803	-	3243	MSTRG.19172	MSTRG.19172
ENSMUST00000209955	134.355	80.6017	188.109	2.33381	1.22269	0.0857446	1	7	102107452	102108467	+	1016	ENSMUSG00000109940	Gm45399
ENSMUST00000232496	4.08188	8.16376	0	0	-Inf	0.0857758	1	16	76179995	76195014	+	1281	ENSMUSG00000116968	Gm49587
ENSMUST00000209090	45.2764	12.3471	78.2057	6.33395	2.6631	0.0859678	1	7	98553475	98557109	+	2531	ENSMUSG00000109130	Gm45187
MSTRG.6099.1	1927.27	2568.22	1286.32	0.500861	-0.997517	0.0860805	1	13	28838163	28846488	-	7791	MSTRG.6099	MSTRG.6099
ENSMUST00000203022	4.3059	0	8.61181	Inf	Inf	0.0861217	1	6	129499525	129502547	+	3023	ENSMUSG00000108290	Gm44120
ENSMUST00000192025	416.777	563.687	269.866	0.478751	-1.06265	0.0862185	1	1	194332627	194334482	+	1856	ENSMUSG00000102523	Gm37783
ENSMUST00000211208	4.3014	0	8.6028	Inf	Inf	0.0862848	1	4	43046007	43053254	+	586	ENSMUSG00000096974	Gm26881
ENSMUST00000154346	68.5756	38.1341	99.0171	2.59655	1.37659	0.0864662	1	X	7278056	7287393	-	943	ENSMUSG00000063018	2010204K13Rik
ENSMUST00000244717	4.05914	8.11828	0	0	-Inf	0.0865461	1	13	41640574	41664069	+	810	ENSMUSG00000114585	Gm32401
ENSMUST00000193993	48.989	73.1039	24.8741	0.340257	-1.5553	0.0866211	1	3	25749359	25754467	-	931	ENSMUSG00000102397	Gm37573
ENSMUST00000193572	94.1832	54.6193	133.747	2.44872	1.29203	0.0866264	1	9	86566103	86567261	-	1159	ENSMUSG00000102259	Gm38230
ENSMUST00000230853	90.701	128.221	53.1804	0.414754	-1.26967	0.0868556	1	15	40861356	40862600	+	1245	ENSMUSG00000115898	Gm49524
ENSMUST00000246444	21.6918	34.6849	8.69874	0.250793	-1.99543	0.0868691	1	12	109506880	109526524	+	2886	ENSMUSG00000021268	Meg3
MSTRG.7028.11	32.5771	0	65.1543	Inf	Inf	0.0869939	1	14	14361223	14369221	-	7883	MSTRG.7028	MSTRG.7028
ENSMUST00000224151	4.04398	8.08796	0	0	-Inf	0.0870647	1	13	37841798	37851260	-	1463	ENSMUSG00000114828	AI463229
ENSMUST00000231533	85.6609	43.1006	128.221	2.97493	1.57286	0.0871231	1	16	73973681	73975722	-	2042	ENSMUSG00000116740	Gm49659
MSTRG.16354.12	32.4126	0	64.8252	Inf	Inf	0.0872084	1	4	97679346	97700097	+	20724	MSTRG.16354	MSTRG.16354
MSTRG.9788.3	67.0395	0.374154	133.705	357.352	8.4812	0.0872848	1	17	12960226	13040648	+	5927	MSTRG.9788	MSTRG.9788
MSTRG.17387.4	92.8246	33.9753	151.674	4.46424	2.15841	0.0873319	1	5	14997891	15040423	+	3012	MSTRG.17387	MSTRG.17387
MSTRG.207.2	29.9475	0	59.8949	Inf	Inf	0.087445	1	1	37350654	37358443	+	7763	MSTRG.207	MSTRG.207
MSTRG.8502.11	10529	14122.4	6935.68	0.491113	-1.02587	0.0874897	1	15	80910863	80999233	-	48330	MSTRG.8502	MSTRG.8502
ENSMUST00000242441	88.1571	125.365	50.9491	0.406406	-1.29901	0.08755	1	12	111538750	111540882	-	2133	ENSMUSG00000096995	2810029C07Rik
MSTRG.1267.3	27.294	54.5881	0	0	-Inf	0.0877151	1	1	161391612	161395905	-	4191	MSTRG.1267	MSTRG.1267
ENSMUST00000244395	24.524	38.5544	10.4936	0.272175	-1.87739	0.087977	1	13	28644757	29069355	-	1826	ENSMUSG00000085936	2610307P16Rik
ENSMUST00000242341	12.9239	22.2696	3.57833	0.160682	-2.63772	0.0880113	1	12	7920539	8000064	-	1834	ENSMUSG00000112006	Gm48633
ENSMUST00000216712	9.94848	1.87965	18.0173	9.58546	3.26085	0.0880283	1	9	103366525	103370448	+	1359	ENSMUSG00000085168	Gm16252
ENSMUST00000156095	21.3852	34.1976	8.57275	0.250683	-1.99607	0.0880594	1	2	115898449	115916391	+	3398	ENSMUSG00000086308	G630016G05Rik
MSTRG.7124.19	29.3425	0	58.6849	Inf	Inf	0.0883157	1	14	21593177	21614768	+	7522	MSTRG.7124	MSTRG.7124
ENSMUST00000232964	467.25	637.071	297.429	0.46687	-1.09891	0.0884562	1	9	41313478	41453440	+	1409	ENSMUSG00000074415	Mir100hg
ENSMUST00000134289	12.8336	21.8512	3.81593	0.174632	-2.51761	0.0887609	1	11	97410438	97412721	-	1326	ENSMUSG00000087042	Gm11611
MSTRG.1584.5	3911.29	2665.38	5157.2	1.93488	0.952246	0.0887957	1	1	186364964	186423809	-	23714	MSTRG.1584	MSTRG.1584
ENSMUST00000243409	46.2486	23.2196	69.2776	2.98358	1.57705	0.0888353	1	11	112934701	113092710	-	1880	ENSMUSG00000087259	2610035D17Rik
MSTRG.23054.18	26.5306	53.0611	0	0	-Inf	0.0889365	1	8	73156616	73159717	-	3077	MSTRG.23054	MSTRG.23054
MSTRG.6194.17	26.5306	53.0611	0	0	-Inf	0.0889365	1	13	38048989	38055873	+	6792	MSTRG.6194	MSTRG.6194
ENSMUST00000192972	8.42595	15.3591	1.49276	0.0971902	-3.36305	0.0890101	1	9	108820282	108820638	-	357	ENSMUSG00000103811	Gm38004
MSTRG.17385.1	40.7148	20.1237	61.3058	3.04646	1.60713	0.0891398	1	5	14967564	14991419	+	280	MSTRG.17385	MSTRG.17385
ENSMUST00000161921	22.6046	36.1195	9.08967	0.251655	-1.99048	0.0892439	1	18	5491503	5592393	-	1463	ENSMUSG00000063087	Gm10125
ENSMUST00000246429	15.1245	4.56849	25.6804	5.62121	2.49088	0.0897388	1	8	126412335	126423134	+	1418	ENSMUSG00000120908	ENSMUSG00000120908
ENSMUST00000139095	5.78421	0	11.5684	Inf	Inf	0.0898513	1	11	99308069	99313924	+	3413	ENSMUSG00000084890	A830036E02Rik
MSTRG.9763.16	28.2837	0	56.5674	Inf	Inf	0.0899049	1	17	9045423	9058512	+	13048	MSTRG.9763	MSTRG.9763
MSTRG.25701.1	88.3308	125.411	51.2507	0.408662	-1.29102	0.0899193	1	X	99239747	99240553	+	725	MSTRG.25701	MSTRG.25701
MSTRG.16429.13	9432.86	6312.86	12552.9	1.98846	0.99165	0.0899283	1	4	106790025	106798894	+	8737	MSTRG.16429	MSTRG.16429
ENSMUST00000196040	370.897	241.754	500.041	2.06839	1.04851	0.0899589	1	3	98194304	98197372	+	3069	ENSMUSG00000105909	Gm43189
ENSMUST00000221531	7.60391	14.0768	1.13104	0.0803478	-3.6376	0.0900481	1	11	82273622	82278166	-	4545	ENSMUSG00000113710	Gm38577
ENSMUST00000245793	33.3472	51.1992	15.4953	0.302647	-1.72429	0.0901382	1	17	71141584	71143182	+	1599	ENSMUSG00000093622	Gm20703
ENSMUST00000240924	27.9812	0	55.9624	Inf	Inf	0.090375	1	11	120117214	120122411	-	876	ENSMUSG00000043993	2900052L18Rik
ENSMUST00000225219	8.33317	15.2525	1.4138	0.0926927	-3.4314	0.0903874	1	13	47305833	47308484	-	2652	ENSMUSG00000114882	Gm48581
ENSMUST00000241501	12.8247	3.81735	21.8321	5.71918	2.51581	0.0904207	1	19	11453408	11461949	-	876	ENSMUSG00000099757	BE692007
ENSMUST00000196551	59.3001	90.9523	27.6479	0.303982	-1.71794	0.0904957	1	5	44908506	44911099	-	2594	ENSMUSG00000106603	Gm43509
MSTRG.10712.3	24.8812	49.7625	0	0	-Inf	0.0907241	1	17	73246831	73248942	+	2085	MSTRG.10712	MSTRG.10712
MSTRG.14520.1	675.656	902.251	449.061	0.497712	-1.00662	0.0908196	1	3	30154567	30159494	-	4833	MSTRG.14520	MSTRG.14520
ENSMUST00000224935	55.8672	30.1511	81.5834	2.70582	1.43607	0.0908622	1	13	41060808	41071371	-	887	ENSMUSG00000114662	Gm31683
ENSMUST00000197392	54.3696	80.4183	28.3209	0.35217	-1.50566	0.0909051	1	3	151542142	151545592	+	3451	ENSMUSG00000105403	Gm43618
MSTRG.16429.10	6834.45	4573.95	9094.95	1.98843	0.991626	0.0909328	1	4	106773555	106888288	+	7226	MSTRG.16429	MSTRG.16429
ENSMUST00000123087	72.9762	40.7539	105.198	2.58131	1.3681	0.0909736	1	2	72809768	72819596	+	1158	ENSMUSG00000063714	Sp3os
ENSMUST00000241553	20.0496	40.0992	0	0	-Inf	0.0909878	1	X	102537179	102570256	+	2005	ENSMUSG00000097571	Jpx
MSTRG.20028.1	14098.9	18685.6	9512.25	0.509069	-0.974066	0.0910018	1	6	97558077	97590768	-	32668	MSTRG.20028	MSTRG.20028
ENSMUST00000201641	152.924	93.0865	212.762	2.28563	1.19259	0.0910166	1	5	149291941	149354147	+	2996	ENSMUSG00000107314	Gm20488
ENSMUST00000145164	96.5573	141.594	51.521	0.363865	-1.45852	0.0910425	1	11	3074026	3081948	+	3071	ENSMUSG00000121500	ENSMUSG00000121500
ENSMUST00000238810	27.5275	0	55.0549	Inf	Inf	0.0910945	1	12	109644522	109660275	+	5167	ENSMUSG00000098202	B830012L14Rik
ENSMUST00000247092	30.9385	47.2527	14.6242	0.309489	-1.69204	0.0911524	1	1	194300525	194303207	-	2683	ENSMUSG00000121086	ENSMUSG00000121086
MSTRG.20025.1	2750.92	3645.57	1856.27	0.509184	-0.97374	0.0914229	1	6	97524959	97535279	-	10138	MSTRG.20025	MSTRG.20025
ENSMUST00000246514	25.5898	0	51.1795	Inf	Inf	0.0917402	1	19	8700851	8703807	+	632	ENSMUSG00000108414	Snhg1
ENSMUST00000228024	59.5623	23.1024	96.0222	4.15637	2.05532	0.0918471	1	14	47117792	47120214	-	1855	ENSMUSG00000115100	Gm34934
ENSMUST00000199486	16.3793	5.0124	27.7461	5.53549	2.46871	0.0918578	1	5	107196702	107203908	+	1231	ENSMUSG00000106554	Gm33474
MSTRG.358.4	26.9225	0	53.8449	Inf	Inf	0.0920813	1	1	55520663	55537409	+	16535	MSTRG.358	MSTRG.358
ENSMUST00000210342	93.2306	129.344	57.1172	0.441592	-1.17921	0.0921921	1	7	134502399	134506018	+	3620	ENSMUSG00000110167	Gm45532
MSTRG.15838.1	60.9871	29.5858	92.3885	3.12273	1.64281	0.0923084	1	4	12133064	12138131	-	4073	MSTRG.15838	MSTRG.15838
MSTRG.15576.1	3183.39	4215.83	2150.94	0.510206	-0.970849	0.0925487	1	3	131176926	131180581	-	3484	MSTRG.15576	MSTRG.15576
ENSMUST00000229850	419.387	566.855	271.919	0.479697	-1.0598	0.0926642	1	15	40823153	40827097	+	3945	ENSMUSG00000115975	Gm49526
MSTRG.9516.2	24.324	0	48.648	Inf	Inf	0.092712	1	16	74067868	74074942	-	7025	MSTRG.9516	MSTRG.9516
MSTRG.1791.12	1207.36	1604.28	810.444	0.505177	-0.985139	0.0928674	1	10	13884990	13888390	+	3273	MSTRG.1791	MSTRG.1791
MSTRG.24062.4	308.961	415.52	202.403	0.487106	-1.03769	0.0931086	1	9	34993048	35000959	-	4138	MSTRG.24062	MSTRG.24062
ENSMUST00000065709	72.3248	102.743	41.9067	0.407879	-1.29379	0.0931196	1	1	160862736	160866109	+	1316	ENSMUSG00000053332	Gas5
ENSMUST00000247592	543.606	730.643	356.569	0.488021	-1.03499	0.0931711	1	11	62493702	62495635	+	1723	ENSMUSG00000086841	2410006H16Rik
MSTRG.8267.2	1423.18	1876.21	970.156	0.517081	-0.951537	0.0932133	1	15	59355183	59362028	+	6826	MSTRG.8267	MSTRG.8267
ENSMUST00000191894	1046.48	1395.08	697.873	0.50024	-0.999309	0.0932136	1	2	14020897	14024860	-	3964	ENSMUSG00000102553	D930036K23Rik
ENSMUST00000181887	37.1676	56.1793	18.1559	0.323178	-1.6296	0.0932369	1	18	37308649	37311559	-	1923	ENSMUSG00000097430	Gm10544
MSTRG.2522.1	11587.4	15344.5	7830.19	0.510292	-0.970606	0.0935377	1	10	87716210	87734368	+	18110	MSTRG.2522	MSTRG.2522
MSTRG.5465.16	27.9703	0	55.9405	Inf	Inf	0.0936823	1	12	102343954	102348340	+	4319	MSTRG.5465	MSTRG.5465
MSTRG.11493.3	13099.3	17371.5	8827.02	0.508132	-0.976726	0.0936958	1	18	79039118	79129765	-	37388	MSTRG.11493	MSTRG.11493
ENSMUST00000162186	11.3681	3.05388	19.6824	6.44504	2.68819	0.0938192	1	15	79623775	79625999	+	1615	ENSMUSG00000089796	Gm16575
MSTRG.14652.7	25.8637	0	51.7274	Inf	Inf	0.0938889	1	3	51990351	51996376	-	5988	MSTRG.14652	MSTRG.14652
ENSMUST00000243149	98.6465	139.266	58.0273	0.416666	-1.26304	0.094025	1	7	68629192	68657933	+	434	ENSMUSG00000109524	Gm44691
MSTRG.16282.2	454.173	793.546	114.801	0.144668	-2.78919	0.0941256	1	4	83455655	83460130	-	4438	MSTRG.16282	MSTRG.16282
MSTRG.14531.1	12733.5	16805.6	8661.53	0.515396	-0.956246	0.0941915	1	3	30525314	30596444	-	30444	MSTRG.14531	MSTRG.14531
ENSMUST00000246984	23.0105	46.0209	0	0	-Inf	0.0942401	1	16	50539659	50553117	-	2924	ENSMUSG00000022639	Dubr
ENSMUST00000210796	42.8251	23.0508	62.5993	2.71571	1.44133	0.0945731	1	7	109876989	109880734	-	2141	ENSMUSG00000109799	Gm45515
MSTRG.3210.6	14657.4	19702.5	9612.35	0.487875	-1.03542	0.094646	1	11	44573913	44612374	+	38434	MSTRG.3210	MSTRG.3210
ENSMUST00000206564	16.8997	5.77457	28.0248	4.85314	2.27892	0.0946489	1	7	25559565	25569308	+	605	ENSMUSG00000108415	Gm30146
MSTRG.8406.29	43.7858	12.2177	75.3539	6.16758	2.62471	0.0946542	1	15	77076057	77088512	-	11946	MSTRG.8406	MSTRG.8406
ENSMUST00000247445	7.26211	1.12246	13.4018	11.9396	3.57768	0.0948174	1	6	17198106	17205695	+	1789	ENSMUSG00000085171	D830026I12Rik
ENSMUST00000135394	4.1639	8.32779	0	0	-Inf	0.094844	1	11	5712134	5734720	+	1276	ENSMUSG00000121496	Ube2d-ps
ENSMUST00000223062	25.2132	10.8894	39.537	3.63077	1.86027	0.0948915	1	13	3812282	3816169	-	635	ENSMUSG00000113259	Gm35190
MSTRG.22606.73	105.51	46.1899	164.831	3.56855	1.83534	0.0948917	1	8	20729369	20731038	+	1650	MSTRG.22606	MSTRG.22606
ENSMUST00000195727	3.82711	7.65422	0	0	-Inf	0.0949614	1	3	10087371	10090599	-	1789	ENSMUSG00000104000	Gm38335
ENSMUST00000188704	38.7529	57.6296	19.8763	0.344897	-1.53576	0.0949687	1	1	153903109	153910047	-	586	ENSMUSG00000100502	Gm28286
ENSMUST00000200473	333.505	450.176	216.835	0.481667	-1.05389	0.095044	1	5	44295322	44300613	+	5292	ENSMUSG00000105263	Gm42427
ENSMUST00000129661	25.0487	10.8756	39.2218	3.60641	1.85056	0.0952665	1	2	94079154	94095374	-	2054	ENSMUSG00000075020	Mir670hg
ENSMUST00000245759	7.76656	15.5331	0	0	-Inf	0.095354	1	8	106862124	106865355	+	1552	ENSMUSG00000086390	1810019D21Rik
MSTRG.21448.16	22.4492	44.8985	0	0	-Inf	0.0953778	1	7	69984244	69987621	-	3290	MSTRG.21448	MSTRG.21448
MSTRG.17724.10	2107.17	2794.98	1419.37	0.507827	-0.97759	0.0955236	1	5	38233901	38278643	+	14731	MSTRG.17724	MSTRG.17724
ENSMUST00000124241	24.9562	0	49.9124	Inf	Inf	0.095527	1	10	39438376	39489667	-	369	ENSMUSG00000086915	Gm16364
ENSMUST00000218957	456.793	294.322	619.263	2.10403	1.07316	0.0955341	1	10	9358673	9362946	-	4274	ENSMUSG00000112307	Gm48751
ENSMUST00000200872	73.8322	103.928	43.7366	0.420837	-1.24867	0.0957395	1	5	121319800	121323059	-	3260	ENSMUSG00000106940	Gm42930
ENSMUST00000210717	20.3601	8.03312	32.6871	4.06904	2.02469	0.0957952	1	8	36331239	36350111	-	2553	ENSMUSG00000109761	5430403N17Rik
MSTRG.17417.1	240.065	326.558	153.571	0.470272	-1.08843	0.095834	1	5	16276942	16278461	+	1096	MSTRG.17417	MSTRG.17417
ENSMUST00000176742	1044.32	687.498	1401.15	2.03805	1.02719	0.0959431	1	3	96150866	96153696	-	2831	ENSMUSG00000093553	Gm20633
ENSMUST00000132070	7.16196	0.748308	13.5756	18.1417	4.18124	0.095991	1	2	147814750	147880190	-	559	ENSMUSG00000086141	9030622O22Rik
MSTRG.22606.4	1630.21	2138.3	1122.12	0.524771	-0.930239	0.0962852	1	8	19751786	20067099	+	16517	MSTRG.22606	MSTRG.22606
ENSMUST00000210310	8.16534	14.8706	1.4601	0.0981873	-3.34832	0.0965499	1	8	61477165	61478305	+	1141	ENSMUSG00000110046	Gm45484
MSTRG.24571.27	21.888	43.776	0	0	-Inf	0.0965582	1	9	68721968	68736412	+	14425	MSTRG.24571	MSTRG.24571
ENSMUST00000194616	3.89113	7.78226	0	0	-Inf	0.0965967	1	1	74993411	74995000	+	1590	ENSMUSG00000103145	Gm37744
ENSMUST00000207837	18.9518	30.7518	7.15171	0.232562	-2.10431	0.0966283	1	8	9392220	9395126	-	2907	ENSMUSG00000109286	Gm44541
MSTRG.24571.42	17.7	35.4001	0	0	-Inf	0.0966422	1	9	68816774	68835197	+	18376	MSTRG.24571	MSTRG.24571
ENSMUST00000195716	3.88734	7.77468	0	0	-Inf	0.0967412	1	2	11320183	11324685	-	478	ENSMUSG00000102196	Gm38171
MSTRG.22721.5	589.014	784.224	393.804	0.502157	-0.993789	0.0967794	1	8	33883510	33903790	+	20105	MSTRG.22721	MSTRG.22721
ENSMUST00000224471	106.743	63.5055	149.98	2.36168	1.23982	0.0969348	1	13	38711379	38716896	+	3470	ENSMUSG00000114638	Gm31834
ENSMUST00000146154	33.1484	10.2629	56.0339	5.45986	2.44886	0.097269	1	4	11966574	11993999	+	770	ENSMUSG00000085614	1700123M08Rik
[truncated: 14,886 more rows]

## Sheet: Sheet3
Control vs Model down	Control vs Model up	Model vs ACU down	Model vs ACU up
[truncated: 420 more rows]
