# Supplementary material for: Whole-transcriptome sequencing reveals the effects of acupuncture on early embryos post-IVF-ET in poor ovarian response
Source: J Ovarian Res. 2025 Apr 30;18:91. doi: 10.1186/s13048-025-01682-7 (PMC12044900; doi:10.1186/s13048-025-01682-7)
Supplement: Supplementary file 5 — Supplementary Material 5 [file 13048_2025_1682_MOESM5_ESM.xlsx]

## Sheet: Control vs Model
Gene ID	baseMean	N	M	foldChange(M/N)	log2FoldChange	pval	padj	SourceGene	circBase_ID	SourceGeneName	SourceGeneDescription
mmucirc_027405	19.4446	38.8891	0	0	-Inf	0.00198818	1	ENSMUSG00000095134;ENSMUSG00000096768	-	-;-	-;;;-
mmucirc_021804	18.0101	28.4381	7.58212	0.266618	-1.90715	0.00354573	1	ENSMUSG00000005973	-	Rcn1	reticulocalbin 1 [Source:MGI Symbol;Acc:MGI:104559]
mmucirc_013403	35.4114	22.5034	48.3195	2.14721	1.10246	0.00434929	1	ENSMUSG00000121301;ENSMUSG00000041596	-	-;-	-;;;-
mmucirc_000987	8.91668	15.8655	1.96781	0.12403	-3.01124	0.00772786	1	ENSMUSG00000026313	mm9_circ_008885	Hdac4	histone deacetylase 4 [Source:MGI Symbol;Acc:MGI:3036234]
mmucirc_007511	42.0982	52.8892	31.3072	0.59194	-0.756478	0.0258905	1	ENSMUSG00000030876;ENSMUSG00000108954	mm9_circ_009705	Mettl9;-	methyltransferase like 9 [Source:MGI Symbol;Acc:MGI:1914862];;;-
mmucirc_015590	3.35178	5.94419	0.75936	0.127748	-2.96863	0.0437145	1	ENSMUSG00000118665	mm9_circ_005936	Lin54	lin-54 DREAM MuvB core complex component [Source:MGI Symbol;Acc:MGI:2140902]
mmucirc_020801	4.4369	1.43865	7.43514	5.16814	2.36965	0.0443627	1	ENSMUSG00000018076	mm9_circ_005281	Med13l	mediator complex subunit 13-like [Source:MGI Symbol;Acc:MGI:2670178]
mmucirc_018569	1.87832	3.75665	0	0	-Inf	0.0443776	1	ENSMUSG00000007817;ENSMUSG00000093081	mm9_circ_014961	Zmiz1;-	zinc finger, MIZ-type containing 1 [Source:MGI Symbol;Acc:MGI:3040693];;;-
mmucirc_030386	1.66328	0	3.32655	Inf	Inf	0.0617051	1	ENSMUSG00000039852	mm9_circ_014984	Rere	arginine glutamic acid dipeptide (RE) repeats [Source:MGI Symbol;Acc:MGI:2683486]
mmucirc_014067	2.42306	4.544	0.302112	0.0664859	-3.91081	0.0642758	1	ENSMUSG00000029695	-	Aass	aminoadipate-semialdehyde synthase [Source:MGI Symbol;Acc:MGI:1353573]
mmucirc_001653	2.01322	4.02644	0	0	-Inf	0.0703619	1	ENSMUSG00000095134;ENSMUSG00000096768	-	-;-	-;;;-
mmucirc_023900	3.59663	1.1217	6.07156	5.41281	2.43638	0.0720464	1	ENSMUSG00000058486	-	Wdr91	WD repeat domain 91 [Source:MGI Symbol;Acc:MGI:2141558]
mmucirc_004994	3.50329	5.8236	1.18298	0.203136	-2.29948	0.0769922	1	ENSMUSG00000039087	mm9_circ_011756	Rreb1	ras responsive element binding protein 1 [Source:MGI Symbol;Acc:MGI:2443664]
mmucirc_013758	5.77684	8.79289	2.76079	0.31398	-1.67125	0.0940565	1	ENSMUSG00000051331	-	Cacna1c	calcium channel, voltage-dependent, L type, alpha 1C subunit [Source:MGI Symbol;Acc:MGI:103013]
mmucirc_023793	1.36358	0	2.72717	Inf	Inf	0.0959949	1	ENSMUSG00000059119	mm9_circ_000459	Nap1l4	nucleosome assembly protein 1-like 4 [Source:MGI Symbol;Acc:MGI:1316687]
mmucirc_024234	1.443	2.886	0	0	-Inf	0.0998108	1	ENSMUSG00000020099	-	Unc5b	unc-5 netrin receptor B [Source:MGI Symbol;Acc:MGI:894703]
mmucirc_024373	1.43092	2.86184	0	0	-Inf	0.116309	1	ENSMUSG00000095134;ENSMUSG00000096768	-	-;-	-;;;-
mmucirc_022371	1.36627	2.73254	0	0	-Inf	0.122943	1	ENSMUSG00000049470	mm9_circ_010522	Aff4	AF4/FMR2 family, member 4 [Source:MGI Symbol;Acc:MGI:2136171]
mmucirc_015129	1.34762	2.69525	0	0	-Inf	0.124979	1	ENSMUSG00000030275	-	Etnk1	ethanolamine kinase 1 [Source:MGI Symbol;Acc:MGI:1922570]
mmucirc_026660	1.27328	0	2.54656	Inf	Inf	0.127038	1	ENSMUSG00000040488	-	Ltbp4	latent transforming growth factor beta binding protein 4 [Source:MGI Symbol;Acc:MGI:1321395]
mmucirc_022278	51.4226	63.6503	39.195	0.615786	-0.699498	0.127844	1	ENSMUSG00000054640	mm9_circ_014302	Slc8a1	solute carrier family 8 (sodium/calcium exchanger), member 1 [Source:MGI Symbol;Acc:MGI:107956]
mmucirc_007417	1.30597	2.61195	0	0	-Inf	0.129737	1	ENSMUSG00000047022	-	Mipol1	mirror-image polydactyly 1 [Source:MGI Symbol;Acc:MGI:1920740]
mmucirc_001292	2.05711	3.77849	0.335739	0.0888554	-3.4924	0.134034	1	NA	-	-	-
mmucirc_001031	5.58362	8.16343	3.00381	0.367959	-1.44238	0.136066	1	ENSMUSG00000019854	mm9_circ_017446	Reps1	RalBP1 associated Eps domain containing protein [Source:MGI Symbol;Acc:MGI:1196373]
mmucirc_024475	6.59226	9.33346	3.85105	0.412607	-1.27716	0.136328	1	ENSMUSG00000038872	mm9_circ_004962	Zfhx3	zinc finger homeobox 3 [Source:MGI Symbol;Acc:MGI:99948]
mmucirc_022317	1.1789	0	2.3578	Inf	Inf	0.136557	1	ENSMUSG00000005886	mm9_circ_016598	Ncoa2	nuclear receptor coactivator 2 [Source:MGI Symbol;Acc:MGI:1276533]
mmucirc_013971	2.69672	0.953946	4.43949	4.65381	2.21841	0.144752	1	ENSMUSG00000059288	mm9_circ_003780	Cdyl	chromodomain protein, Y chromosome-like [Source:MGI Symbol;Acc:MGI:1339956]
mmucirc_019425	2.39687	4.068	0.725733	0.1784	-2.48681	0.155174	1	ENSMUSG00000029776	-	Hibadh	3-hydroxyisobutyrate dehydrogenase [Source:MGI Symbol;Acc:MGI:1889802]
mmucirc_014144	1.8016	0	3.6032	Inf	Inf	0.15932	1	ENSMUSG00000033423;ENSMUSG00002075360	-	Eri3;-	exoribonuclease 3 [Source:MGI Symbol;Acc:MGI:2153887];;;-
mmucirc_013848	2.92814	4.6733	1.18298	0.253136	-1.98201	0.160766	1	ENSMUSG00000021180	-	Rps6ka5	ribosomal protein S6 kinase, polypeptide 5 [Source:MGI Symbol;Acc:MGI:1920336]
mmucirc_010953	2.05452	0.651297	3.45774	5.30901	2.40844	0.160877	1	ENSMUSG00000030839	mm9_circ_003909	Sergef	secretion regulating guanine nucleotide exchange factor [Source:MGI Symbol;Acc:MGI:1351630]
mmucirc_003644	1.79489	0.325649	3.26414	10.0235	3.32531	0.164051	1	ENSMUSG00000031997	mm9_circ_013636	Trpc6	transient receptor potential cation channel, subfamily C, member 6 [Source:MGI Symbol;Acc:MGI:109523]
mmucirc_000404	1.78519	3.23465	0.335739	0.103795	-3.2682	0.169951	1	ENSMUSG00000042507	-	Mideas	mitotic deacetylase associated SANT domain protein [Source:MGI Symbol;Acc:MGI:2685106]
mmucirc_014403	1.15465	2.3093	0	0	-Inf	0.170766	1	ENSMUSG00000066894	-	Vsig10	V-set and immunoglobulin domain containing 10 [Source:MGI Symbol;Acc:MGI:2448533]
mmucirc_002450	1.11735	2.2347	0	0	-Inf	0.176699	1	ENSMUSG00000021318	-	Gli3	GLI-Kruppel family member GLI3 [Source:MGI Symbol;Acc:MGI:95729]
mmucirc_003465	1.0951	0	2.1902	Inf	Inf	0.179818	1	ENSMUSG00000048402	-	Gli2	GLI-Kruppel family member GLI2 [Source:MGI Symbol;Acc:MGI:95728]
mmucirc_012383	1.1733	2.3466	0	0	-Inf	0.181902	1	ENSMUSG00000037815	mm9_circ_007547	Ctnna1	catenin (cadherin associated protein), alpha 1 [Source:MGI Symbol;Acc:MGI:88274]
mmucirc_030149	1.1733	2.3466	0	0	-Inf	0.181902	1	ENSMUSG00000052056	-	Zfp217	zinc finger protein 217 [Source:MGI Symbol;Acc:MGI:2685408]
mmucirc_006753	2.51249	0.833351	4.19163	5.02985	2.33052	0.182253	1	ENSMUSG00000030199	mm9_circ_003371	Etv6	ets variant 6 [Source:MGI Symbol;Acc:MGI:109336]
mmucirc_002980	2.49751	0.870649	4.12438	4.73713	2.24401	0.183013	1	NA	-	-	-
mmucirc_006519	2.3068	3.85424	0.75936	0.197019	-2.34359	0.183845	1	ENSMUSG00000037490	-	Slc2a12	solute carrier family 2 (facilitated glucose transporter), member 12 [Source:MGI Symbol;Acc:MGI:3052471]
mmucirc_024966	40.4933	47.2246	33.762	0.714924	-0.484138	0.190111	1	ENSMUSG00000034377	mm9_circ_008009	Tulp4	tubby like protein 4 [Source:MGI Symbol;Acc:MGI:1916092]
mmucirc_006592	2.0965	0.530702	3.66229	6.90084	2.78677	0.190485	1	ENSMUSG00000037820	-	Tgm2	transglutaminase 2, C polypeptide [Source:MGI Symbol;Acc:MGI:98731]
mmucirc_027535	1.05116	0	2.10231	Inf	Inf	0.194437	1	ENSMUSG00000036192	-	Rorb	RAR-related orphan receptor beta [Source:MGI Symbol;Acc:MGI:1343464]
mmucirc_025438	1.61777	0.265351	2.97019	11.1934	3.48458	0.194761	1	ENSMUSG00000018412	mm9_circ_017714	Kansl1	KAT8 regulatory NSL complex subunit 1 [Source:MGI Symbol;Acc:MGI:1923969]
mmucirc_020338	1.73146	3.12719	0.335739	0.107361	-3.21946	0.200838	1	ENSMUSG00000071856	-	Mcc	mutated in colorectal cancers [Source:MGI Symbol;Acc:MGI:96930]
mmucirc_030336	1.72941	3.03519	0.423621	0.13957	-2.84094	0.201066	1	ENSMUSG00000030306	-	Tmtc1	transmembrane and tetratricopeptide repeat containing 1 [Source:MGI Symbol;Acc:MGI:3039590]
mmucirc_022703	2.64958	4.20405	1.0951	0.260486	-1.94072	0.201984	1	ENSMUSG00000039967	mm9_circ_009720	Zfp292	zinc finger protein 292 [Source:MGI Symbol;Acc:MGI:1353423]
mmucirc_023242	0.939963	0	1.87993	Inf	Inf	0.202714	1	ENSMUSG00000021156	-	Zmynd11	zinc finger, MYND domain containing 11 [Source:MGI Symbol;Acc:MGI:1913755]
mmucirc_017792	1.11677	2.23354	0	0	-Inf	0.203812	1	ENSMUSG00000048000	-	Gigyf2	GRB10 interacting GYF protein 2 [Source:MGI Symbol;Acc:MGI:2138584]
mmucirc_012926	4.32783	1.99235	6.66331	3.34445	1.74177	0.208432	1	ENSMUSG00000022180	mm9_circ_001412	Slc7a8	solute carrier family 7 (cationic amino acid transporter, y+ system), member 8 [Source:MGI Symbol;Acc:MGI:1355323]
mmucirc_020907	6.31073	3.79395	8.82751	2.32674	1.21831	0.208743	1	ENSMUSG00000028780	-	Sema3c	sema domain, immunoglobulin domain (Ig), short basic domain, secreted, (semaphorin) 3C [Source:MGI Symbol;Acc:MGI:107557]
mmucirc_034018	1.06797	2.13595	0	0	-Inf	0.212278	1	ENSMUSG00000057614	mm9_circ_013670	Gnai1	guanine nucleotide binding protein (G protein), alpha inhibiting 1 [Source:MGI Symbol;Acc:MGI:95771]
mmucirc_015388	1.04932	2.09865	0	0	-Inf	0.215695	1	ENSMUSG00000042439	mm9_circ_018857	Zfp532	zinc finger protein 532 [Source:MGI Symbol;Acc:MGI:3036282]
mmucirc_023654	1.02197	2.04395	0	0	-Inf	0.220902	1	ENSMUSG00000037791	mm9_circ_016682	Phf12	PHD finger protein 12 [Source:MGI Symbol;Acc:MGI:1924057]
mmucirc_016983	4.10051	5.99019	2.21083	0.369074	-1.43802	0.220996	1	ENSMUSG00000022185	-	Acin1	apoptotic chromatin condensation inducer 1 [Source:MGI Symbol;Acc:MGI:1891824]
mmucirc_031118	4.0623	6.15678	1.96781	0.319616	-1.64559	0.22301	1	ENSMUSG00000069833	-	Ahnak	AHNAK nucleoprotein (desmoyokin) [Source:MGI Symbol;Acc:MGI:1316648]
mmucirc_016039	1.00332	2.00665	0	0	-Inf	0.224592	1	ENSMUSG00000024713	-	Pcsk5	proprotein convertase subtilisin/kexin type 5 [Source:MGI Symbol;Acc:MGI:97515]
mmucirc_005032	3.95137	5.9013	2.00144	0.339152	-1.56	0.229052	1	ENSMUSG00000059474	mm9_circ_012849	Mbtd1	mbt domain containing 1 [Source:MGI Symbol;Acc:MGI:2143977]
mmucirc_020920	5.6351	7.75005	3.52015	0.45421	-1.13857	0.232565	1	ENSMUSG00000006418	-	Rnf114	ring finger protein 114 [Source:MGI Symbol;Acc:MGI:1933159]
mmucirc_025677	4.57427	2.74124	6.4073	2.33737	1.22489	0.24347	1	ENSMUSG00000037876	mm9_circ_018701	Jmjd1c	jumonji domain containing 1C [Source:MGI Symbol;Acc:MGI:1918614]
mmucirc_001035	0.97117	0	1.94234	Inf	Inf	0.245044	1	ENSMUSG00000037876	-	Jmjd1c	jumonji domain containing 1C [Source:MGI Symbol;Acc:MGI:1918614]
mmucirc_006240	0.97117	0	1.94234	Inf	Inf	0.245044	1	ENSMUSG00000024293	-	Esco1	establishment of sister chromatid cohesion N- acetyltransferase 1 [Source:MGI Symbol;Acc:MGI:1925055]
mmucirc_008215	1.88454	0.605298	3.16379	5.22682	2.38593	0.246099	1	ENSMUSG00000033721	-	Vav3	vav 3 oncogene [Source:MGI Symbol;Acc:MGI:1888518]
mmucirc_006813	0.958878	1.91776	0	0	-Inf	0.248366	1	ENSMUSG00000024073	-	Birc6	baculoviral IAP repeat-containing 6 [Source:MGI Symbol;Acc:MGI:1276108]
mmucirc_031701	0.958878	1.91776	0	0	-Inf	0.248366	1	ENSMUSG00000087385	-	Frg2f1	FSHD region gene 2 family member 1 [Source:MGI Symbol;Acc:MGI:3035485]
mmucirc_016018	9.26393	5.59865	12.9292	2.30935	1.20748	0.249257	1	ENSMUSG00000032413	mm9_circ_001729	Rasa2	RAS p21 protein activator 2 [Source:MGI Symbol;Acc:MGI:2149960]
mmucirc_020952	1.84075	0.530702	3.15079	5.93702	2.56974	0.249461	1	ENSMUSG00000014592	mm9_circ_010432	Camta1	calmodulin binding transcription activator 1 [Source:MGI Symbol;Acc:MGI:2140230]
mmucirc_003221	1.82379	0.605298	3.04228	5.02608	2.32943	0.250793	1	ENSMUSG00000048410	mm9_circ_001339	Zfp407	zinc finger protein 407 [Source:MGI Symbol;Acc:MGI:2685179]
mmucirc_006017	1.54564	2.75554	0.335739	0.121841	-3.03693	0.255187	1	ENSMUSG00000035378	-	Shq1	SHQ1 homolog (S. cerevisiae) [Source:MGI Symbol;Acc:MGI:1919421]
mmucirc_016928	1.54033	2.77854	0.302112	0.10873	-3.20117	0.255912	1	ENSMUSG00000062202;ENSMUSG00000118341	-	Btbd9;-	BTB (POZ) domain containing 9 [Source:MGI Symbol;Acc:MGI:1916625];;;-
mmucirc_013978	1.4499	0.265351	2.63445	9.92815	3.31153	0.256498	1	ENSMUSG00000037149	-	Ddx1	DEAD box helicase 1 [Source:MGI Symbol;Acc:MGI:2144727]
mmucirc_000276	1.44142	0.302649	2.58019	8.52535	3.09176	0.257379	1	ENSMUSG00000057230;ENSMUSG00000107576	-	Aak1;-	AP2 associated kinase 1 [Source:MGI Symbol;Acc:MGI:1098687];;;-
mmucirc_007147	1.42579	0.325649	2.52594	7.75663	2.95543	0.259023	1	ENSMUSG00000020368	-	Canx	calnexin [Source:MGI Symbol;Acc:MGI:88261]
mmucirc_013323	3.88179	5.76214	2.00144	0.347342	-1.52557	0.259426	1	ENSMUSG00000029505	mm9_circ_014796	Ep400	E1A binding protein p400 [Source:MGI Symbol;Acc:MGI:1276124]
mmucirc_009725	32.6377	37.2876	27.9877	0.75059	-0.413902	0.26018	1	ENSMUSG00000051331	mm9_circ_006741	Cacna1c	calcium channel, voltage-dependent, L type, alpha 1C subunit [Source:MGI Symbol;Acc:MGI:103013]
mmucirc_001207	0.876789	0	1.75358	Inf	Inf	0.261617	1	ENSMUSG00000020677	-	Ddx52	DExD box helicase 52 [Source:MGI Symbol;Acc:MGI:1925644]
mmucirc_006745	0.876789	0	1.75358	Inf	Inf	0.261617	1	ENSMUSG00000037646;ENSMUSG00000115314	-	Vps13b;-	vacuolar protein sorting 13B [Source:MGI Symbol;Acc:MGI:1916380];;;-
mmucirc_005970	0.866475	0	1.73295	Inf	Inf	0.263595	1	ENSMUSG00000038024	-	Dennd4c	DENN/MADD domain containing 4C [Source:MGI Symbol;Acc:MGI:1914769]
mmucirc_016554	0.849661	0	1.69932	Inf	Inf	0.266896	1	ENSMUSG00000021187	-	Tc2n	tandem C2 domains, nuclear [Source:MGI Symbol;Acc:MGI:1921663]
mmucirc_012154	0.849661	0	1.69932	Inf	Inf	0.266896	1	ENSMUSG00000017707	-	Serinc3	serine incorporator 3 [Source:MGI Symbol;Acc:MGI:1349457]
mmucirc_003589	1.45703	2.61195	0.302112	0.115665	-3.11197	0.267827	1	ENSMUSG00000006932;ENSMUSG00000106193	mm9_circ_018520	Ctnnb1;-	catenin (cadherin associated protein), beta 1 [Source:MGI Symbol;Acc:MGI:88276];;;-
mmucirc_012775	17.8818	21.3554	14.4082	0.674686	-0.567711	0.269895	1	ENSMUSG00000051331	-	Cacna1c	calcium channel, voltage-dependent, L type, alpha 1C subunit [Source:MGI Symbol;Acc:MGI:103013]
mmucirc_022595	1.07077	2.14154	0	0	-Inf	0.270448	1	ENSMUSG00000118665	-	Lin54	lin-54 DREAM MuvB core complex component [Source:MGI Symbol;Acc:MGI:2140902]
mmucirc_024962	1.01511	0	2.03022	Inf	Inf	0.270655	1	ENSMUSG00000033487	-	Fndc3a	fibronectin type III domain containing 3A [Source:MGI Symbol;Acc:MGI:1196463]
mmucirc_025596	0.822534	0	1.64507	Inf	Inf	0.272434	1	ENSMUSG00000042807;ENSMUSG00000087949	-	Hecw2;-	HECT, C2 and WW domain containing E3 ubiquitin protein ligase 2 [Source:MGI Symbol;Acc:MGI:2685817];;;-
mmucirc_018546	0.822534	0	1.64507	Inf	Inf	0.272434	1	ENSMUSG00000053641	-	Dennd4a	DENN/MADD domain containing 4A [Source:MGI Symbol;Acc:MGI:2142979]
mmucirc_033121	4.71544	6.67008	2.76079	0.413907	-1.27262	0.275517	1	ENSMUSG00000035948	-	Acss3	acyl-CoA synthetase short-chain family member 3 [Source:MGI Symbol;Acc:MGI:2685720]
mmucirc_011348	0.80572	0	1.61144	Inf	Inf	0.276005	1	ENSMUSG00000037646	-	Vps13b	vacuolar protein sorting 13B [Source:MGI Symbol;Acc:MGI:1916380]
mmucirc_006393	0.80572	0	1.61144	Inf	Inf	0.276005	1	ENSMUSG00000023791	-	Pigx	phosphatidylinositol glycan anchor biosynthesis, class X [Source:MGI Symbol;Acc:MGI:1919334]
mmucirc_010364	1.27066	0.325649	2.21567	6.80385	2.76635	0.276874	1	ENSMUSG00000038538	-	Ubn2	ubinuclein 2 [Source:MGI Symbol;Acc:MGI:2444236]
mmucirc_026151	1.93809	3.27195	0.604224	0.184668	-2.43699	0.278185	1	ENSMUSG00000028207	-	Asph	aspartate-beta-hydroxylase [Source:MGI Symbol;Acc:MGI:1914186]
mmucirc_011226	0.919447	1.83889	0	0	-Inf	0.278481	1	ENSMUSG00000084786	-	Ubl5	ubiquitin-like 5 [Source:MGI Symbol;Acc:MGI:1913427]
mmucirc_005229	0.916648	1.8333	0	0	-Inf	0.279129	1	ENSMUSG00000036158	-	Prickle1	prickle planar cell polarity protein 1 [Source:MGI Symbol;Acc:MGI:1916034]
mmucirc_021227	0.916648	1.8333	0	0	-Inf	0.279129	1	ENSMUSG00000050812	mm9_circ_009074	Ecpas	Ecm29 proteasome adaptor and scaffold [Source:MGI Symbol;Acc:MGI:2140220]
mmucirc_033734	0.916648	1.8333	0	0	-Inf	0.279129	1	ENSMUSG00000048644	-	Ctxn1	cortexin 1 [Source:MGI Symbol;Acc:MGI:88566]
mmucirc_019013	3.2219	4.83235	1.61144	0.333469	-1.58437	0.27938	1	ENSMUSG00000039286	mm9_circ_008396	Fndc3b	fibronectin type III domain containing 3B [Source:MGI Symbol;Acc:MGI:1919257]
mmucirc_015998	4.3213	6.04179	2.60082	0.430472	-1.21601	0.281691	1	ENSMUSG00000026554	-	Dcaf8	DDB1 and CUL4 associated factor 8 [Source:MGI Symbol;Acc:MGI:91860]
mmucirc_033945	0.905149	1.8103	0	0	-Inf	0.281825	1	ENSMUSG00000021767	mm9_circ_015449	Kat6b	K(lysine) acetyltransferase 6B [Source:MGI Symbol;Acc:MGI:1858746]
mmucirc_009218	4.51825	2.75554	6.28095	2.27939	1.18865	0.281833	1	ENSMUSG00000039218	-	Srrm2	serine/arginine repetitive matrix 2 [Source:MGI Symbol;Acc:MGI:1923206]
mmucirc_023042	1.29109	2.58219	0	0	-Inf	0.282121	1	ENSMUSG00000038014	mm9_circ_017352	Fam120a	family with sequence similarity 120, member A [Source:MGI Symbol;Acc:MGI:2446163]
mmucirc_011068	0.772094	0	1.54419	Inf	Inf	0.283489	1	ENSMUSG00000026837	-	Col5a1	collagen, type V, alpha 1 [Source:MGI Symbol;Acc:MGI:88457]
mmucirc_016037	0.772094	0	1.54419	Inf	Inf	0.283489	1	ENSMUSG00000032336	-	Nptn	neuroplastin [Source:MGI Symbol;Acc:MGI:108077]
mmucirc_005375	1.7358	0.325649	3.14595	9.66057	3.27211	0.283563	1	ENSMUSG00000004233	-	Wars2	tryptophanyl tRNA synthetase 2 (mitochondrial) [Source:MGI Symbol;Acc:MGI:1917810]
mmucirc_001612	0.893649	1.7873	0	0	-Inf	0.284577	1	ENSMUSG00000026721	-	Rabgap1l	RAB GTPase activating protein 1-like [Source:MGI Symbol;Acc:MGI:1352507]
mmucirc_028846	0.893649	1.7873	0	0	-Inf	0.284577	1	ENSMUSG00000028053	-	Ash1l	ASH1 like histone lysine methyltransferase [Source:MGI Symbol;Acc:MGI:2183158]
mmucirc_016472	0.882149	1.7643	0	0	-Inf	0.287385	1	ENSMUSG00000001506	-	Col1a1	collagen, type I, alpha 1 [Source:MGI Symbol;Acc:MGI:88467]
mmucirc_014081	0.882149	1.7643	0	0	-Inf	0.287385	1	ENSMUSG00000024483;ENSMUSG00000117942	-	Ankhd1;Maskbp3	ankyrin repeat and KH domain containing 1 [Source:MGI Symbol;Acc:MGI:1921733];;;multiple ankyrin repeats single KH domain binding protein 3 [Source:MGI Symbol;Acc:MGI:3845902]
mmucirc_002065	0.870649	1.7413	0	0	-Inf	0.290251	1	ENSMUSG00000021990	mm9_circ_001751	Spata13	spermatogenesis associated 13 [Source:MGI Symbol;Acc:MGI:104838]
mmucirc_024690	0.870649	1.7413	0	0	-Inf	0.290251	1	ENSMUSG00000022443	-	Myh9	myosin, heavy polypeptide 9, non-muscle [Source:MGI Symbol;Acc:MGI:107717]
mmucirc_010638	0.870649	1.7413	0	0	-Inf	0.290251	1	ENSMUSG00000061411	-	Nol4l	nucleolar protein 4-like [Source:MGI Symbol;Acc:MGI:1918765]
mmucirc_024149	0.870649	1.7413	0	0	-Inf	0.290251	1	ENSMUSG00000037621	-	Atoh8	atonal bHLH transcription factor 8 [Source:MGI Symbol;Acc:MGI:1918343]
mmucirc_011325	1.49384	0.265351	2.72233	10.2593	3.35887	0.291341	1	ENSMUSG00000044471;ENSMUSG00000120648;ENSMUSG00000104030;ENSMUSG00000086922;ENSMUSG00000103220	-	-;-;-;-;-	-;;;-;;;-;;;-;;;-
mmucirc_024138	0.8635	1.727	0	0	-Inf	0.292063	1	ENSMUSG00000029714	-	Gigyf1	GRB10 interacting GYF protein 1 [Source:MGI Symbol;Acc:MGI:1888677]
mmucirc_002754	1.04062	2.08125	0	0	-Inf	0.292377	1	ENSMUSG00000026313	-	Hdac4	histone deacetylase 4 [Source:MGI Symbol;Acc:MGI:3036234]
mmucirc_018373	0.856351	1.7127	0	0	-Inf	0.2939	1	ENSMUSG00000018209	-	Stk4	serine/threonine kinase 4 [Source:MGI Symbol;Acc:MGI:1929004]
mmucirc_011895	0.856351	1.7127	0	0	-Inf	0.2939	1	ENSMUSG00000030323	-	Ift122	intraflagellar transport 122 [Source:MGI Symbol;Acc:MGI:1932386]
mmucirc_002414	1.25082	0.265351	2.23629	8.42768	3.07514	0.294217	1	ENSMUSG00000002881	-	Nab1	Ngfi-A binding protein 1 [Source:MGI Symbol;Acc:MGI:107564]
mmucirc_019279	0.852	1.704	0	0	-Inf	0.295029	1	ENSMUSG00000034684	-	Sema3f	sema domain, immunoglobulin domain (Ig), short basic domain, secreted, (semaphorin) 3F [Source:MGI Symbol;Acc:MGI:1096347]
mmucirc_017107	6.90705	4.91449	8.89961	1.81089	0.856701	0.29597	1	ENSMUSG00000042439	mm9_circ_001096	Zfp532	zinc finger protein 532 [Source:MGI Symbol;Acc:MGI:3036282]
mmucirc_005190	3.68927	5.2556	2.12294	0.40394	-1.30779	0.301442	1	ENSMUSG00000028920	-	Fbxo42	F-box protein 42 [Source:MGI Symbol;Acc:MGI:1924992]
mmucirc_028770	2.13963	3.5199	0.75936	0.215734	-2.21268	0.301558	1	ENSMUSG00000043635	-	Adamts3	a disintegrin-like and metallopeptidase (reprolysin type) with thrombospondin type 1 motif, 3 [Source:MGI Symbol;Acc:MGI:3045353]
mmucirc_034788	0.826202	1.6524	0	0	-Inf	0.301914	1	ENSMUSG00000030849;ENSMUSG00000030850	-	Fgfr2;Ate1	fibroblast growth factor receptor 2 [Source:MGI Symbol;Acc:MGI:95523];;;arginyltransferase 1 [Source:MGI Symbol;Acc:MGI:1333870]
mmucirc_017235	1.10962	2.21924	0	0	-Inf	0.30235	1	ENSMUSG00000048000	mm9_circ_010385	Gigyf2	GRB10 interacting GYF protein 2 [Source:MGI Symbol;Acc:MGI:2138584]
mmucirc_025538	0.814702	1.6294	0	0	-Inf	0.305091	1	ENSMUSG00000048701	-	Ccdc6	coiled-coil domain containing 6 [Source:MGI Symbol;Acc:MGI:1923801]
mmucirc_022019	0.814702	1.6294	0	0	-Inf	0.305091	1	ENSMUSG00000001768	-	Rin2	Ras and Rab interactor 2 [Source:MGI Symbol;Acc:MGI:1921280]
mmucirc_028856	16.5449	19.6682	13.4216	0.682402	-0.551307	0.307654	1	ENSMUSG00000058881	mm9_circ_017856	Zfp516	zinc finger protein 516 [Source:MGI Symbol;Acc:MGI:2443957]
mmucirc_030719	0.946797	1.89359	0	0	-Inf	0.311256	1	ENSMUSG00000039967	-	Zfp292	zinc finger protein 292 [Source:MGI Symbol;Acc:MGI:1353423]
mmucirc_024233	3.21206	4.5154	1.90871	0.422711	-1.24225	0.312394	1	ENSMUSG00000028403	mm9_circ_001955	Zdhhc21	zinc finger, DHHC domain containing 21 [Source:MGI Symbol;Acc:MGI:1915518]
mmucirc_031576	4.11636	2.3466	5.88612	2.50836	1.32675	0.314863	1	ENSMUSG00000070733	-	Fryl	FRY like transcription coactivator [Source:MGI Symbol;Acc:MGI:1919563]
mmucirc_017955	2.37627	1.1733	3.57925	3.05059	1.60909	0.314995	1	ENSMUSG00000085936	mm9_circ_007005	-	-
mmucirc_030835	1.389	2.47589	0.302112	0.122022	-3.03479	0.317844	1	ENSMUSG00000040913	mm9_circ_000338	Fbxw4	F-box and WD-40 domain protein 4 [Source:MGI Symbol;Acc:MGI:1354698]
mmucirc_009748	12.2983	15.5212	9.07537	0.584709	-0.774208	0.324029	1	ENSMUSG00000021767	mm9_circ_008231	Kat6b	K(lysine) acetyltransferase 6B [Source:MGI Symbol;Acc:MGI:1858746]
mmucirc_034669	1.34066	2.2577	0.423621	0.187634	-2.41401	0.325777	1	ENSMUSG00000021662	-	Arhgef28	Rho guanine nucleotide exchange factor (GEF) 28 [Source:MGI Symbol;Acc:MGI:1346016]
mmucirc_007478	1.3402	2.3783	0.302112	0.127029	-2.97677	0.325854	1	ENSMUSG00000026499	-	Acbd3	acyl-Coenzyme A binding domain containing 3 [Source:MGI Symbol;Acc:MGI:2181074]
mmucirc_022950	1.82452	2.9233	0.725733	0.248258	-2.01009	0.330419	1	ENSMUSG00000069833	-	Ahnak	AHNAK nucleoprotein (desmoyokin) [Source:MGI Symbol;Acc:MGI:1316648]
mmucirc_021091	1.30571	2.3093	0.302112	0.130824	-2.9343	0.331788	1	ENSMUSG00000020456	mm9_circ_001335	Ogdh	oxoglutarate (alpha-ketoglutarate) dehydrogenase (lipoamide) [Source:MGI Symbol;Acc:MGI:1098267]
mmucirc_012784	2.72393	1.42435	4.0235	2.82479	1.49815	0.333703	1	ENSMUSG00000029913;ENSMUSG00000092394	mm9_circ_017142	Prdm5;-	PR domain containing 5 [Source:MGI Symbol;Acc:MGI:1918029];;;-
mmucirc_003269	1.28203	0.265351	2.29871	8.66289	3.11485	0.336313	1	ENSMUSG00000029913;ENSMUSG00000092394	-	Prdm5;-	PR domain containing 5 [Source:MGI Symbol;Acc:MGI:1918029];;;-
mmucirc_024364	1.22777	0.265351	2.1902	8.25396	3.04509	0.343035	1	NA	-	-	-
mmucirc_007038	4.78979	6.21941	3.36018	0.540273	-0.888238	0.343951	1	ENSMUSG00000033487	mm9_circ_005137	Fndc3a	fibronectin type III domain containing 3A [Source:MGI Symbol;Acc:MGI:1196463]
mmucirc_012918	0.803301	0	1.6066	Inf	Inf	0.344461	1	ENSMUSG00000034402	-	Kcnh5	potassium voltage-gated channel, subfamily H (eag- related), member 5 [Source:MGI Symbol;Acc:MGI:3584508]
mmucirc_007166	0.803301	0	1.6066	Inf	Inf	0.344461	1	ENSMUSG00000063410	-	Stk24	serine/threonine kinase 24 [Source:MGI Symbol;Acc:MGI:2385007]
mmucirc_027071	0.803301	0	1.6066	Inf	Inf	0.344461	1	ENSMUSG00000054640	-	Slc8a1	solute carrier family 8 (sodium/calcium exchanger), member 1 [Source:MGI Symbol;Acc:MGI:107956]
mmucirc_004863	1.19415	0.265351	2.12294	8.00051	3.00009	0.347402	1	ENSMUSG00000033596	-	Rfwd3	ring finger and WD repeat domain 3 [Source:MGI Symbol;Acc:MGI:2384584]
mmucirc_006277	0.786487	0	1.57297	Inf	Inf	0.348047	1	ENSMUSG00000075254	-	Heg1	heart development protein with EGF-like domains 1 [Source:MGI Symbol;Acc:MGI:1924696]
mmucirc_020065	0.786487	0	1.57297	Inf	Inf	0.348047	1	ENSMUSG00000044033	-	Ccdc141	coiled-coil domain containing 141 [Source:MGI Symbol;Acc:MGI:1919735]
mmucirc_002254	0.786487	0	1.57297	Inf	Inf	0.348047	1	ENSMUSG00000055932	mm9_circ_012974	Fto	fat mass and obesity associated [Source:MGI Symbol;Acc:MGI:1347093]
mmucirc_033376	1.18567	0.302649	2.06869	6.83527	2.773	0.348529	1	ENSMUSG00000042323	-	Pbrm1	polybromo 1 [Source:MGI Symbol;Acc:MGI:1923998]
mmucirc_017983	3.00338	1.8103	4.19647	2.31811	1.21295	0.351907	1	ENSMUSG00000020542	-	Myocd	myocardin [Source:MGI Symbol;Acc:MGI:2137495]
mmucirc_026013	1.16052	0.265351	2.05569	7.74706	2.95365	0.351933	1	ENSMUSG00000055024	-	Ep300	E1A binding protein p300 [Source:MGI Symbol;Acc:MGI:1276116]
mmucirc_000181	1.15021	0.265351	2.03506	7.66932	2.9391	0.353357	1	ENSMUSG00000027544	-	Nfatc2	nuclear factor of activated T cells, cytoplasmic, calcineurin dependent 2 [Source:MGI Symbol;Acc:MGI:102463]
mmucirc_018175	0.75936	0	1.51872	Inf	Inf	0.354066	1	ENSMUSG00000067150	-	Xpo5	exportin 5 [Source:MGI Symbol;Acc:MGI:1913789]
mmucirc_013318	0.75936	0	1.51872	Inf	Inf	0.354066	1	ENSMUSG00000032232	-	Cgnl1	cingulin-like 1 [Source:MGI Symbol;Acc:MGI:1915428]
mmucirc_029983	2.82036	3.94624	1.69448	0.429392	-1.21963	0.355657	1	ENSMUSG00000020646	mm9_circ_013240	Mboat2	membrane bound O-acyltransferase domain containing 2 [Source:MGI Symbol;Acc:MGI:1914466]
mmucirc_023792	0.791122	1.58224	0	0	-Inf	0.359102	1	ENSMUSG00000020368	-	Canx	calnexin [Source:MGI Symbol;Acc:MGI:88261]
mmucirc_004962	0.791122	1.58224	0	0	-Inf	0.359102	1	ENSMUSG00000030655	mm9_circ_014794	Smg1	SMG1 nonsense mediated mRNA decay associated PI3K related kinase [Source:MGI Symbol;Acc:MGI:1919742]
mmucirc_001865	0.783973	1.56795	0	0	-Inf	0.361123	1	ENSMUSG00000009647	mm9_circ_001863	Mcu	mitochondrial calcium uniporter [Source:MGI Symbol;Acc:MGI:3026965]
mmucirc_001067	0.725733	0	1.45147	Inf	Inf	0.361956	1	ENSMUSG00000026208	-	Des	desmin [Source:MGI Symbol;Acc:MGI:94885]
mmucirc_030027	0.725733	0	1.45147	Inf	Inf	0.361956	1	ENSMUSG00000035168	mm9_circ_001840	Tanc1	tetratricopeptide repeat, ankyrin repeat and coiled-coil containing 1 [Source:MGI Symbol;Acc:MGI:1914110]
mmucirc_027546	0.725733	0	1.45147	Inf	Inf	0.361956	1	ENSMUSG00000028830	-	AU040320	expressed sequence AU040320 [Source:MGI Symbol;Acc:MGI:2140475]
mmucirc_001700	0.725733	0	1.45147	Inf	Inf	0.361956	1	ENSMUSG00000039156	-	Stim2	stromal interaction molecule 2 [Source:MGI Symbol;Acc:MGI:2151156]
mmucirc_028559	0.779622	1.55924	0	0	-Inf	0.362366	1	ENSMUSG00000022020	-	Naa16	N(alpha)-acetyltransferase 16, NatA auxiliary subunit [Source:MGI Symbol;Acc:MGI:1914147]
mmucirc_027195	0.779622	1.55924	0	0	-Inf	0.362366	1	ENSMUSG00000024491	-	Rbm27	RNA binding motif protein 27 [Source:MGI Symbol;Acc:MGI:2147194]
mmucirc_027344	0.779622	1.55924	0	0	-Inf	0.362366	1	ENSMUSG00000038368;ENSMUSG00000070077;ENSMUSG00000082597	-	Focad;-;-	focadhesin [Source:MGI Symbol;Acc:MGI:2676921];;;-;;;-
mmucirc_018392	0.779622	1.55924	0	0	-Inf	0.362366	1	ENSMUSG00000025340;ENSMUSG00000080893	mm9_circ_012854	Rabgef1;-	RAB guanine nucleotide exchange factor (GEF) 1 [Source:MGI Symbol;Acc:MGI:1929459];;;-
mmucirc_003828	0.715419	0	1.43084	Inf	Inf	0.364478	1	ENSMUSG00000023022	-	Lima1	LIM domain and actin binding 1 [Source:MGI Symbol;Acc:MGI:1920992]
mmucirc_015587	0.715419	0	1.43084	Inf	Inf	0.364478	1	ENSMUSG00000033809	-	Alg3	asparagine-linked glycosylation 3 (alpha-1,3- mannosyltransferase) [Source:MGI Symbol;Acc:MGI:1098592]
mmucirc_033663	0.715419	0	1.43084	Inf	Inf	0.364478	1	ENSMUSG00000030760	mm9_circ_016550	Acer3	alkaline ceramidase 3 [Source:MGI Symbol;Acc:MGI:1913440]
mmucirc_017815	0.715419	0	1.43084	Inf	Inf	0.364478	1	ENSMUSG00000034755	-	Pcdh11x	protocadherin 11 X-linked [Source:MGI Symbol;Acc:MGI:2442849]
mmucirc_028266	0.768123	1.53625	0	0	-Inf	0.365701	1	ENSMUSG00000022800	-	Fyttd1	forty-two-three domain containing 1 [Source:MGI Symbol;Acc:MGI:1917955]
mmucirc_026185	2.47442	1.2193	3.72954	3.05877	1.61295	0.366504	1	ENSMUSG00000040785	mm9_circ_015661	Ttc3	tetratricopeptide repeat domain 3 [Source:MGI Symbol;Acc:MGI:1276539]
mmucirc_032791	0.760973	1.52195	0	0	-Inf	0.367811	1	ENSMUSG00000022255;ENSMUSG00000115276	-	Mtdh;-	metadherin [Source:MGI Symbol;Acc:MGI:1914404];;;-
mmucirc_020846	0.760973	1.52195	0	0	-Inf	0.367811	1	ENSMUSG00000004530	-	Coro1c	coronin, actin binding protein 1C [Source:MGI Symbol;Acc:MGI:1345964]
mmucirc_020372	0.906337	0	1.81267	Inf	Inf	0.368687	1	ENSMUSG00000052812	-	Atad2b	ATPase family, AAA domain containing 2B [Source:MGI Symbol;Acc:MGI:2444798]
mmucirc_023079	1.19408	2.38816	0	0	-Inf	0.368921	1	ENSMUSG00000021244	mm9_circ_017717	Ylpm1	YLP motif containing 1 [Source:MGI Symbol;Acc:MGI:1926195]
mmucirc_015419	2.06695	0.530702	3.6032	6.78949	2.7633	0.369584	1	ENSMUSG00000063760	mm9_circ_015992	Rnf217	ring finger protein 217 [Source:MGI Symbol;Acc:MGI:3610311]
mmucirc_008299	2.64203	3.76535	1.51872	0.403341	-1.30993	0.37082	1	ENSMUSG00000063455	-	D630045J12Rik	RIKEN cDNA D630045J12 gene [Source:MGI Symbol;Acc:MGI:2669829]
mmucirc_027966	0.749474	1.49895	0	0	-Inf	0.371266	1	ENSMUSG00000030421	-	Uri1	URI1, prefoldin-like chaperone [Source:MGI Symbol;Acc:MGI:1342294]
mmucirc_012929	0.681792	0	1.36358	Inf	Inf	0.373055	1	ENSMUSG00000021318;ENSMUSG00000113191	-	Gli3;-	GLI-Kruppel family member GLI3 [Source:MGI Symbol;Acc:MGI:95729];;;-
mmucirc_022751	0.742324	1.48465	0	0	-Inf	0.373452	1	ENSMUSG00000021714	-	Cenpk	centromere protein K [Source:MGI Symbol;Acc:MGI:1926210]
mmucirc_018894	0.742324	1.48465	0	0	-Inf	0.373452	1	ENSMUSG00000041765	mm9_circ_010355	Ubac2	ubiquitin associated domain containing 2 [Source:MGI Symbol;Acc:MGI:1916139]
mmucirc_011769	45.258	40.1473	50.3686	1.25459	0.327219	0.3737	1	ENSMUSG00000040351;ENSMUSG00000105950	mm9_circ_000903	Ankib1;-	ankyrin repeat and IBR domain containing 1 [Source:MGI Symbol;Acc:MGI:1918047];;;-
mmucirc_033458	0.737974	1.47595	0	0	-Inf	0.374797	1	ENSMUSG00000028630	-	Dyrk2	dual-specificity tyrosine-(Y)-phosphorylation regulated kinase 2 [Source:MGI Symbol;Acc:MGI:1330301]
mmucirc_002232	0.737974	1.47595	0	0	-Inf	0.374797	1	ENSMUSG00000022897	-	Dyrk1a	dual-specificity tyrosine-(Y)-phosphorylation regulated kinase 1a [Source:MGI Symbol;Acc:MGI:1330299]
mmucirc_023274	0.737974	1.47595	0	0	-Inf	0.374797	1	ENSMUSG00000026743	-	Mllt10	myeloid/lymphoid or mixed-lineage leukemia; translocated to, 10 [Source:MGI Symbol;Acc:MGI:1329038]
mmucirc_025215	1.00722	0	2.01443	Inf	Inf	0.376783	1	ENSMUSG00000085936	-	-	-
mmucirc_018151	1.00722	0	2.01443	Inf	Inf	0.376783	1	ENSMUSG00000022021	-	Diaph3	diaphanous related formin 3 [Source:MGI Symbol;Acc:MGI:1927222]
mmucirc_011117	0.730825	1.46165	0	0	-Inf	0.377033	1	ENSMUSG00000042446	mm9_circ_009854	Zmym4	zinc finger, MYM-type 4 [Source:MGI Symbol;Acc:MGI:1915035]
mmucirc_008006	0.730825	1.46165	0	0	-Inf	0.377033	1	ENSMUSG00000035919	-	Bbs9	Bardet-Biedl syndrome 9 (human) [Source:MGI Symbol;Acc:MGI:2442833]
mmucirc_002913	0.664979	0	1.32996	Inf	Inf	0.377561	1	ENSMUSG00000051331	-	Cacna1c	calcium channel, voltage-dependent, L type, alpha 1C subunit [Source:MGI Symbol;Acc:MGI:103013]
mmucirc_011198	0.723675	1.44735	0	0	-Inf	0.3793	1	ENSMUSG00000055065	mm9_circ_011064	Ddx17	DEAD box helicase 17 [Source:MGI Symbol;Acc:MGI:1914290]
mmucirc_006022	0.723675	1.44735	0	0	-Inf	0.3793	1	ENSMUSG00000055024	mm9_circ_005365	Ep300	E1A binding protein p300 [Source:MGI Symbol;Acc:MGI:1276116]
mmucirc_006134	0.723675	1.44735	0	0	-Inf	0.3793	1	ENSMUSG00000043241	-	Upf2	UPF2 regulator of nonsense transcripts homolog (yeast) [Source:MGI Symbol;Acc:MGI:2449307]
mmucirc_028932	0.654664	0	1.30933	Inf	Inf	0.3804	1	ENSMUSG00000026843	mm9_circ_002696	Fubp3	far upstream element (FUSE) binding protein 3 [Source:MGI Symbol;Acc:MGI:2443699]
mmucirc_020937	0.654664	0	1.30933	Inf	Inf	0.3804	1	ENSMUSG00000039852	mm9_circ_007580	Rere	arginine glutamic acid dipeptide (RE) repeats [Source:MGI Symbol;Acc:MGI:2683486]
mmucirc_002580	0.719325	1.43865	0	0	-Inf	0.380695	1	ENSMUSG00000031902	-	Nfatc3	nuclear factor of activated T cells, cytoplasmic, calcineurin dependent 3 [Source:MGI Symbol;Acc:MGI:103296]
mmucirc_014834	0.719325	1.43865	0	0	-Inf	0.380695	1	ENSMUSG00000064145	-	Arih2	ariadne RBR E3 ubiquitin protein ligase 2 [Source:MGI Symbol;Acc:MGI:1344361]
mmucirc_024676	1.30558	2.18754	0.423621	0.193651	-2.36847	0.381261	1	ENSMUSG00000033039	mm9_circ_011505	Micall1	microtubule associated monooxygenase, calponin and LIM domain containing -like 1 [Source:MGI Symbol;Acc:MGI:105870]
mmucirc_011204	0.712175	1.42435	0	0	-Inf	0.383014	1	ENSMUSG00000020361	-	Hspa4	heat shock protein 4 [Source:MGI Symbol;Acc:MGI:1342292]
mmucirc_016496	2.16282	3.14265	1.18298	0.376428	-1.40956	0.384457	1	ENSMUSG00000031681	-	Smad1	SMAD family member 1 [Source:MGI Symbol;Acc:MGI:109452]
mmucirc_019286	1.7618	2.76424	0.75936	0.274708	-1.86403	0.385153	1	ENSMUSG00000001300	-	Efnb2	ephrin B2 [Source:MGI Symbol;Acc:MGI:105097]
mmucirc_009035	0.637851	0	1.2757	Inf	Inf	0.385158	1	ENSMUSG00000005506	-	Celf1	CUGBP, Elav-like family member 1 [Source:MGI Symbol;Acc:MGI:1342295]
mmucirc_010265	0.637851	0	1.2757	Inf	Inf	0.385158	1	ENSMUSG00000029629	-	Phf14	PHD finger protein 14 [Source:MGI Symbol;Acc:MGI:1923539]
mmucirc_033890	0.700676	1.40135	0	0	-Inf	0.386813	1	ENSMUSG00000069833	-	Ahnak	AHNAK nucleoprotein (desmoyokin) [Source:MGI Symbol;Acc:MGI:1316648]
mmucirc_017268	0.700676	1.40135	0	0	-Inf	0.386813	1	ENSMUSG00000015243	-	Abca1	ATP-binding cassette, sub-family A (ABC1), member 1 [Source:MGI Symbol;Acc:MGI:99607]
mmucirc_006527	0.700676	1.40135	0	0	-Inf	0.386813	1	ENSMUSG00000059146	mm9_circ_004529	Ntrk3	neurotrophic tyrosine kinase, receptor, type 3 [Source:MGI Symbol;Acc:MGI:97385]
mmucirc_030248	0.693526	1.38705	0	0	-Inf	0.38922	1	ENSMUSG00000029427	-	Zcchc8	zinc finger, CCHC domain containing 8 [Source:MGI Symbol;Acc:MGI:1917900]
mmucirc_027267	0.693526	1.38705	0	0	-Inf	0.38922	1	ENSMUSG00000041308	-	Sntb2	syntrophin, basic 2 [Source:MGI Symbol;Acc:MGI:101771]
mmucirc_001212	1.25678	2.08995	0.423621	0.202695	-2.30262	0.38976	1	ENSMUSG00000022255;ENSMUSG00000115276	-	Mtdh;-	metadherin [Source:MGI Symbol;Acc:MGI:1914404];;;-
mmucirc_028279	0.621038	0	1.24208	Inf	Inf	0.390084	1	ENSMUSG00000041624	mm9_circ_009519	Gucy1a2	guanylate cyclase 1, soluble, alpha 2 [Source:MGI Symbol;Acc:MGI:2660877]
mmucirc_015468	1.54349	0.628298	2.45868	3.91324	1.96837	0.393145	1	ENSMUSG00000039577	-	Nphp4	nephronophthisis 4 (juvenile) homolog (human) [Source:MGI Symbol;Acc:MGI:2384210]
mmucirc_003488	0.682027	1.36405	0	0	-Inf	0.393164	1	ENSMUSG00000033308	-	Dpyd	dihydropyrimidine dehydrogenase [Source:MGI Symbol;Acc:MGI:2139667]
mmucirc_010719	0.682027	1.36405	0	0	-Inf	0.393164	1	ENSMUSG00000028032	-	Papss1	3'-phosphoadenosine 5'-phosphosulfate synthase 1 [Source:MGI Symbol;Acc:MGI:1330587]
mmucirc_021406	0.682027	1.36405	0	0	-Inf	0.393164	1	ENSMUSG00000032827	-	Ppp1r9a	protein phosphatase 1, regulatory subunit 9A [Source:MGI Symbol;Acc:MGI:2442401]
mmucirc_013293	1.66189	0.302649	3.02112	9.98226	3.31937	0.393781	1	ENSMUSG00000092341	-	-	-
mmucirc_020013	2.63179	1.38705	3.87652	2.79479	1.48274	0.394964	1	ENSMUSG00000028053	mm9_circ_009027	Ash1l	ASH1 like histone lysine methyltransferase [Source:MGI Symbol;Acc:MGI:2183158]
mmucirc_020767	1.51636	0.628298	2.40443	3.82689	1.93617	0.395658	1	NA	-	-	-
mmucirc_005883	1.22434	2.11295	0.335739	0.158896	-2.65384	0.395673	1	ENSMUSG00000058440	-	Nrf1	nuclear respiratory factor 1 [Source:MGI Symbol;Acc:MGI:1332235]
mmucirc_004493	2.60833	1.46165	3.75501	2.56903	1.36122	0.396014	1	ENSMUSG00000032290	-	Ptpn9	protein tyrosine phosphatase, non-receptor type 9 [Source:MGI Symbol;Acc:MGI:1928376]
mmucirc_023918	1.21514	2.00665	0.423621	0.211108	-2.24394	0.397392	1	ENSMUSG00000030357	-	Fkbp4	FK506 binding protein 4 [Source:MGI Symbol;Acc:MGI:95543]
mmucirc_020993	0.755281	0	1.51056	Inf	Inf	0.398674	1	ENSMUSG00000018654	-	Ikzf1	IKAROS family zinc finger 1 [Source:MGI Symbol;Acc:MGI:1342540]
mmucirc_021979	0.755281	0	1.51056	Inf	Inf	0.398674	1	ENSMUSG00000040725	-	Hnrnpul1	heterogeneous nuclear ribonucleoprotein U-like 1 [Source:MGI Symbol;Acc:MGI:2443517]
mmucirc_012687	2.53726	1.46165	3.61288	2.47178	1.30555	0.399256	1	ENSMUSG00000026470;ENSMUSG00000104181	mm9_circ_013647	Stx6;-	syntaxin 6 [Source:MGI Symbol;Acc:MGI:1926235];;;-
mmucirc_027131	1.47742	0.651297	2.30355	3.53686	1.82247	0.399362	1	ENSMUSG00000021597	-	Slf1	SMC5-SMC6 complex localization factor 1 [Source:MGI Symbol;Acc:MGI:2145448]
mmucirc_015657	1.20084	1.97805	0.423621	0.214161	-2.22324	0.400097	1	ENSMUSG00000037257	mm9_circ_005795	Aagab	alpha- and gamma-adaptin binding protein [Source:MGI Symbol;Acc:MGI:1914189]
mmucirc_016075	3.10455	4.091	2.1181	0.517747	-0.94968	0.400308	1	ENSMUSG00000034832	-	Tet3	tet methylcytosine dioxygenase 3 [Source:MGI Symbol;Acc:MGI:2446229]
mmucirc_009242	1.46711	0.651297	2.28292	3.50519	1.80949	0.400362	1	ENSMUSG00000026074	-	Map4k4	mitogen-activated protein kinase kinase kinase kinase 4 [Source:MGI Symbol;Acc:MGI:1349394]
mmucirc_003595	1.4629	0.568	2.3578	4.15106	2.05348	0.400772	1	ENSMUSG00000035919	mm9_circ_013356	Bbs9	Bardet-Biedl syndrome 9 (human) [Source:MGI Symbol;Acc:MGI:2442833]
mmucirc_005436	1.19649	1.96935	0.423621	0.215107	-2.21688	0.400929	1	ENSMUSG00000028763	-	Hspg2	perlecan (heparan sulfate proteoglycan 2) [Source:MGI Symbol;Acc:MGI:96257]
mmucirc_013920	10.2349	12.5725	7.89723	0.628133	-0.670858	0.401707	1	ENSMUSG00000044950	mm9_circ_012559	Pwwp2a	PWWP domain containing 2A [Source:MGI Symbol;Acc:MGI:1918052]
mmucirc_015622	3.79731	1.96935	5.62526	2.8564	1.5142	0.403583	1	ENSMUSG00000060044	mm9_circ_017222	Tmem26	transmembrane protein 26 [Source:MGI Symbol;Acc:MGI:2143537]
mmucirc_022813	1.18269	2.02965	0.335739	0.165417	-2.59582	0.403595	1	ENSMUSG00000063952	-	Brpf3	bromodomain and PHD finger containing, 3 [Source:MGI Symbol;Acc:MGI:2146836]
mmucirc_012963	1.17738	2.05265	0.302112	0.147182	-2.76433	0.404634	1	ENSMUSG00000040560	-	Wdr7	WD repeat domain 7 [Source:MGI Symbol;Acc:MGI:1860197]
mmucirc_007672	3.04491	1.8103	4.27951	2.36398	1.24122	0.407531	1	ENSMUSG00000020439	-	Smtn	smoothelin [Source:MGI Symbol;Acc:MGI:1354727]
mmucirc_028974	0.839347	0	1.67869	Inf	Inf	0.407958	1	ENSMUSG00000003123	-	Lipe	lipase, hormone sensitive [Source:MGI Symbol;Acc:MGI:96790]
mmucirc_030389	4.91567	3.4913	6.34004	1.81596	0.860729	0.40937	1	ENSMUSG00000092341	-	-	-
mmucirc_033635	0.928729	1.85746	0	0	-Inf	0.409776	1	ENSMUSG00000038368;ENSMUSG00000070077;ENSMUSG00000082597	-	Focad;-;-	focadhesin [Source:MGI Symbol;Acc:MGI:2676921];;;-;;;-
mmucirc_023222	1.37318	0.530702	2.21567	4.17497	2.06177	0.409869	1	ENSMUSG00000089945;ENSMUSG00000038729	-	Pakap;Pakap	paralemmin A kinase anchor protein [Source:MGI Symbol;Acc:MGI:5141924];;;paralemmin A kinase anchor protein [Source:MGI Symbol;Acc:MGI:5141924]
mmucirc_009306	1.36971	0.591	2.14841	3.63522	1.86204	0.410751	1	ENSMUSG00000036916	-	Zfp280c	zinc finger protein 280C [Source:MGI Symbol;Acc:MGI:2387585]
mmucirc_005977	1.05927	2.11854	0	0	-Inf	0.412783	1	ENSMUSG00000078671	-	Chd2	chromodomain helicase DNA binding protein 2 [Source:MGI Symbol;Acc:MGI:2448567]
mmucirc_033985	1.13573	1.96935	0.302112	0.153407	-2.70456	0.413006	1	ENSMUSG00000024135	-	Srbd1	S1 RNA binding domain 1 [Source:MGI Symbol;Acc:MGI:1925836]
mmucirc_030423	2.94236	3.976	1.90871	0.480059	-1.05872	0.413041	1	ENSMUSG00000031925;ENSMUSG00002075655	-	Maml2;-	mastermind like transcriptional coactivator 2 [Source:MGI Symbol;Acc:MGI:2389460];;;-
mmucirc_016500	12.4843	10.4211	14.5475	1.39597	0.481263	0.413918	1	ENSMUSG00000052942	mm9_circ_003071	Glis3	GLIS family zinc finger 3 [Source:MGI Symbol;Acc:MGI:2444289]
mmucirc_002176	1.11708	1.93205	0.302112	0.156368	-2.67698	0.416892	1	ENSMUSG00000022521;ENSMUSG00000103937	-	Crebbp;-	CREB binding protein [Source:MGI Symbol;Acc:MGI:1098280];;;-
mmucirc_026876	1.11525	1.89476	0.335739	0.177194	-2.4966	0.41728	1	ENSMUSG00000024135	mm9_circ_004411	Srbd1	S1 RNA binding domain 1 [Source:MGI Symbol;Acc:MGI:1925836]
mmucirc_003110	3.35076	2.05265	4.64888	2.26482	1.1794	0.421514	1	ENSMUSG00000026463	mm9_circ_013750	Atp2b4	ATPase, Ca++ transporting, plasma membrane 4 [Source:MGI Symbol;Acc:MGI:88111]
mmucirc_021969	1.9036	0.870649	2.93656	3.37284	1.75396	0.423567	1	ENSMUSG00000024563	-	Smad2	SMAD family member 2 [Source:MGI Symbol;Acc:MGI:108051]
mmucirc_026708	1.88495	0.833351	2.93656	3.52379	1.81713	0.424816	1	ENSMUSG00000039316	-	Rftn1	raftlin lipid raft linker 1 [Source:MGI Symbol;Acc:MGI:1923688]
mmucirc_028668	1.05905	0	2.1181	Inf	Inf	0.425202	1	ENSMUSG00000034377;ENSMUSG00002075503	-	Tulp4;-	tubby like protein 4 [Source:MGI Symbol;Acc:MGI:1916092];;;-
mmucirc_010709	1.05905	0	2.1181	Inf	Inf	0.425202	1	ENSMUSG00000047502	-	Mroh7	maestro heat-like repeat family member 7 [Source:MGI Symbol;Acc:MGI:2685873]
mmucirc_004052	1.86616	0.870649	2.86167	3.28683	1.7167	0.426089	1	ENSMUSG00000032263	-	Bckdhb	branched chain ketoacid dehydrogenase E1, beta polypeptide [Source:MGI Symbol;Acc:MGI:88137]
mmucirc_019747	1.82841	0.916648	2.74017	2.98933	1.57982	0.428691	1	ENSMUSG00000039456	mm9_circ_017370	Morc3	microrchidia 3 [Source:MGI Symbol;Acc:MGI:2136841]
mmucirc_011099	1.7448	0.796053	2.69354	3.38362	1.75857	0.43467	1	ENSMUSG00000032640	mm9_circ_011565	Chsy1	chondroitin sulfate synthase 1 [Source:MGI Symbol;Acc:MGI:2681120]
mmucirc_020883	1.44031	2.54489	0.335739	0.131927	-2.92219	0.434964	1	ENSMUSG00000033306	-	Lpp	LIM domain containing preferred translocation partner in lipoma [Source:MGI Symbol;Acc:MGI:2441849]
mmucirc_027028	4.45639	5.749	3.16379	0.550319	-0.861659	0.435884	1	ENSMUSG00000069833	-	Ahnak	AHNAK nucleoprotein (desmoyokin) [Source:MGI Symbol;Acc:MGI:1316648]
mmucirc_003881	0.796053	1.59211	0	0	-Inf	0.436853	1	ENSMUSG00000032625	-	Thsd7a	thrombospondin, type I, domain containing 7A [Source:MGI Symbol;Acc:MGI:2685683]
mmucirc_007840	1.12249	0.302649	1.94234	6.41779	2.68208	0.437706	1	ENSMUSG00000061950	-	Ppp4r1	protein phosphatase 4, regulatory subunit 1 [Source:MGI Symbol;Acc:MGI:1917601]
mmucirc_008190	0.604224	0	1.20845	Inf	Inf	0.438914	1	ENSMUSG00000055065	-	Ddx17	DEAD box helicase 17 [Source:MGI Symbol;Acc:MGI:1914290]
mmucirc_001886	0.604224	0	1.20845	Inf	Inf	0.438914	1	ENSMUSG00000023800	-	Tiam2	T cell lymphoma invasion and metastasis 2 [Source:MGI Symbol;Acc:MGI:1344338]
mmucirc_003981	0.604224	0	1.20845	Inf	Inf	0.438914	1	ENSMUSG00000069729	-	Arid1b	AT rich interactive domain 1B (SWI-like) [Source:MGI Symbol;Acc:MGI:1926129]
mmucirc_005789	0.604224	0	1.20845	Inf	Inf	0.438914	1	ENSMUSG00000014867	-	Surf4	surfeit gene 4 [Source:MGI Symbol;Acc:MGI:98445]
mmucirc_022509	0.604224	0	1.20845	Inf	Inf	0.438914	1	ENSMUSG00000030287	-	Itpr2	inositol 1,4,5-triphosphate receptor 2 [Source:MGI Symbol;Acc:MGI:99418]
mmucirc_030722	0.604224	0	1.20845	Inf	Inf	0.438914	1	ENSMUSG00000087231	-	-	-
mmucirc_031713	0.604224	0	1.20845	Inf	Inf	0.438914	1	ENSMUSG00000002222	-	Rmnd5a	required for meiotic nuclear division 5 homolog A [Source:MGI Symbol;Acc:MGI:1915727]
mmucirc_029056	0.604224	0	1.20845	Inf	Inf	0.438914	1	ENSMUSG00000038244	-	Mical2	microtubule associated monooxygenase, calponin and LIM domain containing 2 [Source:MGI Symbol;Acc:MGI:2444947]
mmucirc_027041	0.907947	1.81589	0	0	-Inf	0.440762	1	ENSMUSG00000024091	-	Vapa	vesicle-associated membrane protein, associated protein A [Source:MGI Symbol;Acc:MGI:1353561]
mmucirc_028194	0.907947	1.81589	0	0	-Inf	0.440762	1	ENSMUSG00000024302	-	Dtna	dystrobrevin alpha [Source:MGI Symbol;Acc:MGI:106039]
mmucirc_031058	1.08887	0.302649	1.87509	6.19558	2.63124	0.442197	1	ENSMUSG00000096370;ENSMUSG00000094936	mm9_circ_001009	Gm21992;Rbm4	predicted gene 21992 [Source:MGI Symbol;Acc:MGI:5439461];;;RNA binding motif protein 4 [Source:MGI Symbol;Acc:MGI:1100865]
mmucirc_031088	0.976946	1.95389	0	0	-Inf	0.442594	1	ENSMUSG00000036104	-	Rab3gap1	RAB3 GTPase activating protein subunit 1 [Source:MGI Symbol;Acc:MGI:2445001]
mmucirc_017428	0.976946	1.95389	0	0	-Inf	0.442594	1	ENSMUSG00000026991	-	Pkp4	plakophilin 4 [Source:MGI Symbol;Acc:MGI:109281]
mmucirc_026807	1.07022	0.265351	1.87509	7.06644	2.82098	0.444761	1	ENSMUSG00000071252	-	2210408I21Rik	RIKEN cDNA 2210408I21 gene [Source:MGI Symbol;Acc:MGI:1919621]
mmucirc_026694	1.07022	0.265351	1.87509	7.06644	2.82098	0.444761	1	ENSMUSG00000040606	mm9_circ_017175	Kazn	kazrin, periplakin interacting protein [Source:MGI Symbol;Acc:MGI:1918779]
mmucirc_009369	1.0599	0.265351	1.85446	6.9887	2.80502	0.446202	1	ENSMUSG00000030660	mm9_circ_003208	Pik3c2a	phosphatidylinositol-4-phosphate 3-kinase catalytic subunit type 2 alpha [Source:MGI Symbol;Acc:MGI:1203729]
mmucirc_016826	10.3083	8.30259	12.314	1.48316	0.568671	0.448094	1	ENSMUSG00000053965	-	Pde5a	phosphodiesterase 5A, cGMP-specific [Source:MGI Symbol;Acc:MGI:2651499]
mmucirc_017664	1.04493	0.302649	1.7872	5.9052	2.56199	0.448326	1	ENSMUSG00000032332	-	Col12a1	collagen, type XII, alpha 1 [Source:MGI Symbol;Acc:MGI:88448]
mmucirc_023599	0.671478	0	1.34296	Inf	Inf	0.44984	1	ENSMUSG00000028033;ENSMUSG00000082935	-	Kcnq5;-	potassium voltage-gated channel, subfamily Q, member 5 [Source:MGI Symbol;Acc:MGI:1924937];;;-
mmucirc_017921	0.671478	0	1.34296	Inf	Inf	0.44984	1	ENSMUSG00000021466	-	Ptch1	patched 1 [Source:MGI Symbol;Acc:MGI:105373]
mmucirc_033807	0.671478	0	1.34296	Inf	Inf	0.44984	1	ENSMUSG00000057842	-	Zfp595	zinc finger protein 595 [Source:MGI Symbol;Acc:MGI:3040707]
mmucirc_003016	0.671478	0	1.34296	Inf	Inf	0.44984	1	ENSMUSG00000042286	-	Stab1	stabilin 1 [Source:MGI Symbol;Acc:MGI:2178742]
mmucirc_010863	0.671478	0	1.34296	Inf	Inf	0.44984	1	ENSMUSG00000114942;ENSMUSG00000021959	-	Gm49361;Lats2	predicted gene, 49361 [Source:MGI Symbol;Acc:MGI:6121571];;;large tumor suppressor 2 [Source:MGI Symbol;Acc:MGI:1354386]
mmucirc_014002	0.671478	0	1.34296	Inf	Inf	0.44984	1	ENSMUSG00000034998	-	Foxn2	forkhead box N2 [Source:MGI Symbol;Acc:MGI:1347478]
mmucirc_006807	0.671478	0	1.34296	Inf	Inf	0.44984	1	ENSMUSG00000048410	-	Zfp407	zinc finger protein 407 [Source:MGI Symbol;Acc:MGI:2685179]
mmucirc_026343	0.671478	0	1.34296	Inf	Inf	0.44984	1	ENSMUSG00000069833	-	Ahnak	AHNAK nucleoprotein (desmoyokin) [Source:MGI Symbol;Acc:MGI:1316648]
mmucirc_009126	0.671478	0	1.34296	Inf	Inf	0.44984	1	ENSMUSG00000027544	-	Nfatc2	nuclear factor of activated T cells, cytoplasmic, calcineurin dependent 2 [Source:MGI Symbol;Acc:MGI:102463]
mmucirc_019780	0.671478	0	1.34296	Inf	Inf	0.44984	1	ENSMUSG00000027797	-	Dclk1	doublecortin-like kinase 1 [Source:MGI Symbol;Acc:MGI:1330861]
mmucirc_013682	0.671478	0	1.34296	Inf	Inf	0.44984	1	ENSMUSG00000028381	-	Ugcg	UDP-glucose ceramide glucosyltransferase [Source:MGI Symbol;Acc:MGI:1332243]
mmucirc_017604	0.671478	0	1.34296	Inf	Inf	0.44984	1	ENSMUSG00000040488	-	Ltbp4	latent transforming growth factor beta binding protein 4 [Source:MGI Symbol;Acc:MGI:1321395]
mmucirc_035069	0.671478	0	1.34296	Inf	Inf	0.44984	1	ENSMUSG00000031586	-	Rbpms	RNA binding protein gene with multiple splicing [Source:MGI Symbol;Acc:MGI:1334446]
mmucirc_007769	0.671478	0	1.34296	Inf	Inf	0.44984	1	ENSMUSG00000040661	-	Rad54l2	RAD54 like 2 (S. cerevisiae) [Source:MGI Symbol;Acc:MGI:1933196]
mmucirc_004876	0.671478	0	1.34296	Inf	Inf	0.44984	1	ENSMUSG00000036867	-	Smad6	SMAD family member 6 [Source:MGI Symbol;Acc:MGI:1336883]
mmucirc_001500	1.0293	0.325649	1.73295	5.32153	2.41184	0.450582	1	ENSMUSG00000058761	mm9_circ_015248	Rnf169	ring finger protein 169 [Source:MGI Symbol;Acc:MGI:1920257]
mmucirc_028751	3.23095	4.33895	2.12294	0.489276	-1.03128	0.451573	1	ENSMUSG00000035305	-	Ror1	receptor tyrosine kinase-like orphan receptor 1 [Source:MGI Symbol;Acc:MGI:1347520]
mmucirc_015347	1.0178	0.302649	1.73295	5.72594	2.51751	0.452268	1	ENSMUSG00000107539;ENSMUSG00000046679	-	Gm44790;C87436	predicted gene 44790 [Source:MGI Symbol;Acc:MGI:5753366];;;expressed sequence C87436 [Source:MGI Symbol;Acc:MGI:2141787]
mmucirc_032829	1.01249	0.325649	1.69932	5.21827	2.38357	0.453055	1	ENSMUSG00000008398	-	Elk3	ELK3, member of ETS oncogene family [Source:MGI Symbol;Acc:MGI:101762]
mmucirc_034150	2.12291	1.0614	3.18442	3.00019	1.58505	0.453402	1	ENSMUSG00000042807	mm9_circ_003698	Hecw2	HECT, C2 and WW domain containing E3 ubiquitin protein ligase 2 [Source:MGI Symbol;Acc:MGI:2685817]
mmucirc_008104	3.19085	4.25875	2.12294	0.498489	-1.00437	0.45461	1	ENSMUSG00000039033	mm9_circ_002123	Tasp1	taspase, threonine aspartase 1 [Source:MGI Symbol;Acc:MGI:1923062]
mmucirc_028043	2.09762	1.0987	3.09653	2.81836	1.49485	0.454778	1	ENSMUSG00000053965	mm9_circ_007474	Pde5a	phosphodiesterase 5A, cGMP-specific [Source:MGI Symbol;Acc:MGI:2651499]
mmucirc_007162	1.98753	2.8257	1.14935	0.40675	-1.29779	0.455097	1	ENSMUSG00000030619	-	Eed	embryonic ectoderm development [Source:MGI Symbol;Acc:MGI:95286]
mmucirc_029204	1.7978	0.976946	2.61866	2.68045	1.42248	0.456071	1	ENSMUSG00000027546	-	Atp9a	ATPase, class II, type 9A [Source:MGI Symbol;Acc:MGI:1330826]
mmucirc_033416	2.02143	1.2566	2.78626	2.21731	1.14881	0.459026	1	ENSMUSG00000032479	-	Map4	microtubule-associated protein 4 [Source:MGI Symbol;Acc:MGI:97178]
mmucirc_030048	0.957045	0.302649	1.61144	5.32445	2.41263	0.461568	1	ENSMUSG00000033423	mm9_circ_005791	Eri3	exoribonuclease 3 [Source:MGI Symbol;Acc:MGI:2153887]
mmucirc_011463	1.60842	2.3696	0.847242	0.357547	-1.4838	0.462345	1	NA	-	-	-
mmucirc_003997	1.60613	2.45289	0.75936	0.309577	-1.69163	0.462662	1	ENSMUSG00000025920	mm9_circ_006026	Stau2	staufen double-stranded RNA binding protein 2 [Source:MGI Symbol;Acc:MGI:1352508]
mmucirc_029032	1.60613	2.45289	0.75936	0.309577	-1.69163	0.462662	1	ENSMUSG00000096370;ENSMUSG00000094936	mm9_circ_015638	Gm21992;Rbm4	predicted gene 21992 [Source:MGI Symbol;Acc:MGI:5439461];;;RNA binding motif protein 4 [Source:MGI Symbol;Acc:MGI:1100865]
mmucirc_027416	0.938396	0.265351	1.61144	6.07286	2.60238	0.464562	1	ENSMUSG00000020121	mm9_circ_014642	Srgap1	SLIT-ROBO Rho GTPase activating protein 1 [Source:MGI Symbol;Acc:MGI:2152936]
mmucirc_014348	0.934918	0.325649	1.54419	4.74188	2.24546	0.465128	1	ENSMUSG00000039089	-	L3mbtl3	L3MBTL3 histone methyl-lysine binding protein [Source:MGI Symbol;Acc:MGI:2143628]
mmucirc_013921	1.90148	2.863	0.939963	0.328314	-1.60685	0.465401	1	ENSMUSG00000020166;ENSMUSG00002076243	mm9_circ_011356	Cnot2;-	CCR4-NOT transcription complex, subunit 2 [Source:MGI Symbol;Acc:MGI:1919318];;;-
mmucirc_023665	1.69264	2.71381	0.671478	0.24743	-2.01491	0.467345	1	ENSMUSG00000040084	mm9_circ_001283	Bub1b	BUB1B, mitotic checkpoint serine/threonine kinase [Source:MGI Symbol;Acc:MGI:1333889]
mmucirc_017391	1.56122	2.48459	0.637851	0.256722	-1.96172	0.468986	1	ENSMUSG00000031328	-	Flna	filamin, alpha [Source:MGI Symbol;Acc:MGI:95556]
mmucirc_024218	0.847242	0	1.69448	Inf	Inf	0.469984	1	ENSMUSG00000026484	mm9_circ_001489	Rnf2	ring finger protein 2 [Source:MGI Symbol;Acc:MGI:1101759]
mmucirc_016974	0.847242	0	1.69448	Inf	Inf	0.469984	1	ENSMUSG00000026207	-	Speg	SPEG complex locus [Source:MGI Symbol;Acc:MGI:109282]
mmucirc_015072	0.847242	0	1.69448	Inf	Inf	0.469984	1	ENSMUSG00000039879	-	Heca	hdc homolog, cell cycle regulator [Source:MGI Symbol;Acc:MGI:2685715]
mmucirc_013593	0.847242	0	1.69448	Inf	Inf	0.469984	1	ENSMUSG00000021945	-	Zmym2	zinc finger, MYM-type 2 [Source:MGI Symbol;Acc:MGI:1923257]
mmucirc_029473	0.847242	0	1.69448	Inf	Inf	0.469984	1	ENSMUSG00000028618	-	Tmem59	transmembrane protein 59 [Source:MGI Symbol;Acc:MGI:1929278]
mmucirc_009358	0.847242	0	1.69448	Inf	Inf	0.469984	1	ENSMUSG00000028995	-	Fam126a	family with sequence similarity 126, member A [Source:MGI Symbol;Acc:MGI:2149839]
mmucirc_017290	0.847242	0	1.69448	Inf	Inf	0.469984	1	ENSMUSG00000031714	-	Gab1	growth factor receptor bound protein 2-associated protein 1 [Source:MGI Symbol;Acc:MGI:108088]
mmucirc_021481	0.904769	0.265351	1.54419	5.81941	2.54087	0.470139	1	ENSMUSG00000033499	-	Larp4b	La ribonucleoprotein domain family, member 4B [Source:MGI Symbol;Acc:MGI:106330]
mmucirc_004643	0.639797	1.27959	0	0	-Inf	0.471013	1	ENSMUSG00000040021	-	Lats1	large tumor suppressor [Source:MGI Symbol;Acc:MGI:1333883]
mmucirc_007544	0.639797	1.27959	0	0	-Inf	0.471013	1	NA	-	-	-
mmucirc_011554	0.663378	1.32676	0	0	-Inf	0.471134	1	ENSMUSG00000043760	-	Pkhd1	polycystic kidney and hepatic disease 1 [Source:MGI Symbol;Acc:MGI:2155808]
mmucirc_001317	0.663378	1.32676	0	0	-Inf	0.471134	1	ENSMUSG00000069729	mm9_circ_018649	Arid1b	AT rich interactive domain 1B (SWI-like) [Source:MGI Symbol;Acc:MGI:1926129]
mmucirc_001527	0.663378	1.32676	0	0	-Inf	0.471134	1	ENSMUSG00000024085	-	Man2a1	mannosidase 2, alpha 1 [Source:MGI Symbol;Acc:MGI:104669]
mmucirc_026257	1.53337	2.341	0.725733	0.31001	-1.68961	0.473032	1	ENSMUSG00000069729;ENSMUSG00000121180	-	Arid1b;-	AT rich interactive domain 1B (SWI-like) [Source:MGI Symbol;Acc:MGI:1926129];;;-
mmucirc_030832	0.628298	1.2566	0	0	-Inf	0.475039	1	ENSMUSG00000059439	-	Bcas3	BCAS3 microtubule associated cell migration factor [Source:MGI Symbol;Acc:MGI:2385848]
mmucirc_021823	0.628298	1.2566	0	0	-Inf	0.475039	1	ENSMUSG00000000159;ENSMUSG00000117081	-	Igsf5;Gm49948	immunoglobulin superfamily, member 5 [Source:MGI Symbol;Acc:MGI:1919308];;;predicted gene, 49948 [Source:MGI Symbol;Acc:MGI:6270666]
mmucirc_018538	0.628298	1.2566	0	0	-Inf	0.475039	1	ENSMUSG00000118665	-	Lin54	lin-54 DREAM MuvB core complex component [Source:MGI Symbol;Acc:MGI:2140902]
mmucirc_004204	0.628298	1.2566	0	0	-Inf	0.475039	1	ENSMUSG00000062980	-	Cped1	cadherin-like and PC-esterase domain containing 1 [Source:MGI Symbol;Acc:MGI:2444814]
mmucirc_010048	1.30776	0.265351	2.35017	8.85684	3.14679	0.476051	1	ENSMUSG00000014867	-	Surf4	surfeit gene 4 [Source:MGI Symbol;Acc:MGI:98445]
mmucirc_005361	0.756623	1.51325	0	0	-Inf	0.476287	1	ENSMUSG00000001506	-	Col1a1	collagen, type I, alpha 1 [Source:MGI Symbol;Acc:MGI:88467]
mmucirc_017992	0.756623	1.51325	0	0	-Inf	0.476287	1	ENSMUSG00000033960	-	Jcad	junctional cadherin 5 associated [Source:MGI Symbol;Acc:MGI:2685174]
mmucirc_033330	0.756623	1.51325	0	0	-Inf	0.476287	1	ENSMUSG00000042605	mm9_circ_003133	Atxn2	ataxin 2 [Source:MGI Symbol;Acc:MGI:1277223]
mmucirc_013394	0.621148	1.2423	0	0	-Inf	0.477591	1	ENSMUSG00000071451	-	Psmg4	proteasome (prosome, macropain) assembly chaperone 4 [Source:MGI Symbol;Acc:MGI:1916916]
mmucirc_019794	49.67	53.8557	45.4843	0.844559	-0.24373	0.477857	1	ENSMUSG00000001911	mm9_circ_002886	Nfix	nuclear factor I/X [Source:MGI Symbol;Acc:MGI:97311]
mmucirc_004877	0.814121	1.62824	0	0	-Inf	0.478692	1	ENSMUSG00000048126	-	Col6a3	collagen, type VI, alpha 3 [Source:MGI Symbol;Acc:MGI:88461]
mmucirc_019289	0.814121	1.62824	0	0	-Inf	0.478692	1	ENSMUSG00000039683	-	Sdk1	sidekick cell adhesion molecule 1 [Source:MGI Symbol;Acc:MGI:2444413]
mmucirc_007444	0.616798	1.2336	0	0	-Inf	0.479162	1	ENSMUSG00000022019;ENSMUSG00000115184	-	Tdrd3;-	tudor domain containing 3 [Source:MGI Symbol;Acc:MGI:2444023];;;-
mmucirc_021026	0.616798	1.2336	0	0	-Inf	0.479162	1	ENSMUSG00000001870	-	Ltbp1	latent transforming growth factor beta binding protein 1 [Source:MGI Symbol;Acc:MGI:109151]
mmucirc_024075	0.616798	1.2336	0	0	-Inf	0.479162	1	ENSMUSG00000035437;ENSMUSG00000107491	-	Rabgap1;-	RAB GTPase activating protein 1 [Source:MGI Symbol;Acc:MGI:2385139];;;-
mmucirc_031772	0.616798	1.2336	0	0	-Inf	0.479162	1	ENSMUSG00000030102;ENSMUSG00002075102	-	Itpr1;-	inositol 1,4,5-trisphosphate receptor 1 [Source:MGI Symbol;Acc:MGI:96623];;;-
mmucirc_001641	0.609649	1.2193	0	0	-Inf	0.481776	1	ENSMUSG00000022231	-	Sema5a	sema domain, seven thrombospondin repeats (type 1 and type 1-like), transmembrane domain (TM) and short cytoplasmic domain, (semaphorin) 5A [Source:MGI Symbol;Acc:MGI:107556]
mmucirc_014667	0.609649	1.2193	0	0	-Inf	0.481776	1	ENSMUSG00000035437	-	Rabgap1	RAB GTPase activating protein 1 [Source:MGI Symbol;Acc:MGI:2385139]
mmucirc_031657	0.609649	1.2193	0	0	-Inf	0.481776	1	ENSMUSG00000006678	-	Pola1	polymerase (DNA directed), alpha 1 [Source:MGI Symbol;Acc:MGI:99660]
mmucirc_006403	2.69417	3.62176	1.76658	0.487768	-1.03573	0.482642	1	ENSMUSG00000052812	mm9_circ_015239	Atad2b	ATPase family, AAA domain containing 2B [Source:MGI Symbol;Acc:MGI:2444798]
mmucirc_034951	3.5713	4.6503	2.49231	0.535946	-0.89984	0.48274	1	ENSMUSG00000048249	mm9_circ_004122	Crebrf	CREB3 regulatory factor [Source:MGI Symbol;Acc:MGI:1924378]
mmucirc_017447	1.47848	0.591	2.36596	4.00332	2.0012	0.483056	1	ENSMUSG00000054640	-	Slc8a1	solute carrier family 8 (sodium/calcium exchanger), member 1 [Source:MGI Symbol;Acc:MGI:107956]
mmucirc_021295	1.082	1.86189	0.302112	0.162261	-2.62361	0.485182	1	ENSMUSG00000100037;ENSMUSG00000026436	-	-;Elk4	-;;;ELK4, member of ETS oncogene family [Source:MGI Symbol;Acc:MGI:102853]
mmucirc_005957	1.44485	0.591	2.29871	3.88952	1.95959	0.485946	1	ENSMUSG00000001999	-	Blvra	biliverdin reductase A [Source:MGI Symbol;Acc:MGI:88170]
mmucirc_034162	0.598149	1.1963	0	0	-Inf	0.486064	1	ENSMUSG00000020074	-	Ccar1	cell division cycle and apoptosis regulator 1 [Source:MGI Symbol;Acc:MGI:1914750]
mmucirc_034473	0.598149	1.1963	0	0	-Inf	0.486064	1	ENSMUSG00000039087	-	Rreb1	ras responsive element binding protein 1 [Source:MGI Symbol;Acc:MGI:2443664]
mmucirc_012953	1.44169	0.605298	2.27808	3.76356	1.9121	0.486222	1	ENSMUSG00000033216	mm9_circ_010484	Eefsec	eukaryotic elongation factor, selenocysteine-tRNA- specific [Source:MGI Symbol;Acc:MGI:2137092]
mmucirc_020185	13.8911	11.692	16.0902	1.37617	0.460658	0.486276	1	ENSMUSG00000040785	mm9_circ_010404	Ttc3	tetratricopeptide repeat domain 3 [Source:MGI Symbol;Acc:MGI:1276539]
mmucirc_028934	1.05766	0.302649	1.81267	5.98936	2.5824	0.487958	1	ENSMUSG00000035064	mm9_circ_003237	Eef2k	eukaryotic elongation factor-2 kinase [Source:MGI Symbol;Acc:MGI:1195261]
mmucirc_007949	0.591	1.182	0	0	-Inf	0.488783	1	ENSMUSG00000055013	-	Agap1	ArfGAP with GTPase domain, ankyrin repeat and PH domain 1 [Source:MGI Symbol;Acc:MGI:2653690]
mmucirc_004271	0.591	1.182	0	0	-Inf	0.488783	1	ENSMUSG00000033444	mm9_circ_003232	Specc1l	sperm antigen with calponin homology and coiled- coil domains 1-like [Source:MGI Symbol;Acc:MGI:1921642]
mmucirc_010169	0.591	1.182	0	0	-Inf	0.488783	1	ENSMUSG00000032740	-	Ccdc88a	coiled coil domain containing 88A [Source:MGI Symbol;Acc:MGI:1925177]
mmucirc_011886	0.591	1.182	0	0	-Inf	0.488783	1	ENSMUSG00000024053	-	Emilin2	elastin microfibril interfacer 2 [Source:MGI Symbol;Acc:MGI:2389136]
mmucirc_026149	0.591	1.182	0	0	-Inf	0.488783	1	ENSMUSG00000054843	mm9_circ_001854	Atrnl1	attractin like 1 [Source:MGI Symbol;Acc:MGI:2147749]
mmucirc_033849	0.591	1.182	0	0	-Inf	0.488783	1	ENSMUSG00000006418	-	Rnf114	ring finger protein 114 [Source:MGI Symbol;Acc:MGI:1933159]
mmucirc_020162	0.591	1.182	0	0	-Inf	0.488783	1	ENSMUSG00000025534	-	Gusb	glucuronidase, beta [Source:MGI Symbol;Acc:MGI:95872]
mmucirc_025038	1.06152	1.7873	0.335739	0.187847	-2.41237	0.489414	1	ENSMUSG00000029580	-	Actb	actin, beta [Source:MGI Symbol;Acc:MGI:87904]
mmucirc_007413	1.40439	0.530702	2.27808	4.29257	2.10184	0.489526	1	ENSMUSG00000039166;ENSMUSG00002076559	mm9_circ_010383	Akap7;-	A kinase (PRKA) anchor protein 7 [Source:MGI Symbol;Acc:MGI:1859150];;;-
mmucirc_010441	1.40275	0.628298	2.1772	3.46523	1.79295	0.489674	1	ENSMUSG00000020700	-	Map3k3	mitogen-activated protein kinase kinase kinase 3 [Source:MGI Symbol;Acc:MGI:1346874]
mmucirc_014409	0.586649	1.1733	0	0	-Inf	0.490458	1	ENSMUSG00000062202;ENSMUSG00000118341	mm9_circ_003671	Btbd9;-	BTB (POZ) domain containing 9 [Source:MGI Symbol;Acc:MGI:1916625];;;-
mmucirc_005347	0.586649	1.1733	0	0	-Inf	0.490458	1	NA	-	-	-
mmucirc_011016	0.586649	1.1733	0	0	-Inf	0.490458	1	ENSMUSG00000045071	-	E130308A19Rik	RIKEN cDNA E130308A19 gene [Source:MGI Symbol;Acc:MGI:2442164]
mmucirc_017348	1.09785	1.89359	0.302112	0.159544	-2.64797	0.490521	1	ENSMUSG00000066755	-	Tnfsf18	tumor necrosis factor (ligand) superfamily, member 18 [Source:MGI Symbol;Acc:MGI:2673064]
mmucirc_008883	1.41946	2.2347	0.604224	0.270382	-1.88693	0.490634	1	ENSMUSG00000051853	mm9_circ_009996	Arf3	ADP-ribosylation factor 3 [Source:MGI Symbol;Acc:MGI:99432]
mmucirc_017450	1.05185	1.8016	0.302112	0.167691	-2.57612	0.491447	1	ENSMUSG00000070565	mm9_circ_013084	Rasal2	RAS protein activator like 2 [Source:MGI Symbol;Acc:MGI:2443881]
mmucirc_013840	1.05002	1.7643	0.335739	0.190296	-2.39368	0.491836	1	ENSMUSG00000036613	-	Eipr1	EARP complex and GARP complex interacting protein 1 [Source:MGI Symbol;Acc:MGI:1289332]
mmucirc_022272	1.04516	1.6667	0.423621	0.254167	-1.97615	0.492869	1	ENSMUSG00000059288;ENSMUSG00000114555	-	Cdyl;-	chromodomain protein, Y chromosome-like [Source:MGI Symbol;Acc:MGI:1339956];;;-
mmucirc_023823	0.5795	1.159	0	0	-Inf	0.493245	1	ENSMUSG00000069833	-	Ahnak	AHNAK nucleoprotein (desmoyokin) [Source:MGI Symbol;Acc:MGI:1316648]
mmucirc_004269	0.5795	1.159	0	0	-Inf	0.493245	1	ENSMUSG00000040407	-	Akap9	A kinase (PRKA) anchor protein (yotiao) 9 [Source:MGI Symbol;Acc:MGI:2178217]
mmucirc_024597	1.34016	0.591	2.08932	3.53523	1.8218	0.495452	1	ENSMUSG00000026933	-	Camsap1	calmodulin regulated spectrin-associated protein 1 [Source:MGI Symbol;Acc:MGI:3036242]
mmucirc_014929	2.38036	3.30924	1.45147	0.43861	-1.18899	0.495633	1	ENSMUSG00000047368	-	Abhd17b	abhydrolase domain containing 17B [Source:MGI Symbol;Acc:MGI:1917816]
mmucirc_002902	12.3779	10.2565	14.4994	1.41368	0.499457	0.495843	1	ENSMUSG00000097039;ENSMUSG00002075060	mm9_circ_011235	-;-	-;;;-
mmucirc_029549	0.59149	0	1.18298	Inf	Inf	0.495949	1	ENSMUSG00000020705	-	Ddx42	DEAD box helicase 42 [Source:MGI Symbol;Acc:MGI:1919297]
mmucirc_017259	0.59149	0	1.18298	Inf	Inf	0.495949	1	ENSMUSG00000024548	mm9_circ_003022	Setbp1	SET binding protein 1 [Source:MGI Symbol;Acc:MGI:1933199]
mmucirc_016653	0.59149	0	1.18298	Inf	Inf	0.495949	1	ENSMUSG00000008999	-	Bmp7	bone morphogenetic protein 7 [Source:MGI Symbol;Acc:MGI:103302]
mmucirc_012321	0.59149	0	1.18298	Inf	Inf	0.495949	1	ENSMUSG00000039157	-	Fam102a	family with sequence similarity 102, member A [Source:MGI Symbol;Acc:MGI:2138935]
mmucirc_028278	0.59149	0	1.18298	Inf	Inf	0.495949	1	ENSMUSG00000028339	-	Col15a1	collagen, type XV, alpha 1 [Source:MGI Symbol;Acc:MGI:88449]
mmucirc_001357	1.32984	0.591	2.06869	3.50032	1.80749	0.496433	1	ENSMUSG00000075595	-	Zfp652	zinc finger protein 652 [Source:MGI Symbol;Acc:MGI:2442221]
mmucirc_021852	0.568	1.136	0	0	-Inf	0.49782	1	ENSMUSG00000026043;ENSMUSG00002074901	-	Col3a1;-	collagen, type III, alpha 1 [Source:MGI Symbol;Acc:MGI:88453];;;-
mmucirc_007825	0.568	1.136	0	0	-Inf	0.49782	1	ENSMUSG00000019820	mm9_circ_004868	Utrn	utrophin [Source:MGI Symbol;Acc:MGI:104631]
mmucirc_026502	0.568	1.136	0	0	-Inf	0.49782	1	ENSMUSG00000021065	-	Fut8	fucosyltransferase 8 [Source:MGI Symbol;Acc:MGI:1858901]
mmucirc_026121	0.568	1.136	0	0	-Inf	0.49782	1	ENSMUSG00000022500	-	Litaf	LPS-induced TN factor [Source:MGI Symbol;Acc:MGI:1929512]
mmucirc_025367	0.568	1.136	0	0	-Inf	0.49782	1	ENSMUSG00000022790	-	Igsf11	immunoglobulin superfamily, member 11 [Source:MGI Symbol;Acc:MGI:2388477]
mmucirc_025625	0.568	1.136	0	0	-Inf	0.49782	1	ENSMUSG00000007670	-	Khsrp	KH-type splicing regulatory protein [Source:MGI Symbol;Acc:MGI:1336214]
mmucirc_021130	0.568	1.136	0	0	-Inf	0.49782	1	ENSMUSG00000024400	-	Wdr33	WD repeat domain 33 [Source:MGI Symbol;Acc:MGI:1921570]
mmucirc_011638	0.568	1.136	0	0	-Inf	0.49782	1	ENSMUSG00000024598	mm9_circ_005781	Fbn2	fibrillin 2 [Source:MGI Symbol;Acc:MGI:95490]
mmucirc_035067	0.568	1.136	0	0	-Inf	0.49782	1	ENSMUSG00000040506	mm9_circ_007585	Ambra1	autophagy/beclin 1 regulator 1 [Source:MGI Symbol;Acc:MGI:2443564]
mmucirc_027928	0.568	1.136	0	0	-Inf	0.49782	1	ENSMUSG00000039047	mm9_circ_000380	Pigk	phosphatidylinositol glycan anchor biosynthesis, class K [Source:MGI Symbol;Acc:MGI:1913863]
mmucirc_013835	0.568	1.136	0	0	-Inf	0.49782	1	ENSMUSG00000029647	-	Pan3	PAN3 poly(A) specific ribonuclease subunit [Source:MGI Symbol;Acc:MGI:1919837]
mmucirc_006497	1.31001	0.530702	2.08932	3.93689	1.97706	0.498343	1	ENSMUSG00000035378;ENSMUSG00000108019	-	Shq1;-	SHQ1 homolog (S. cerevisiae) [Source:MGI Symbol;Acc:MGI:1919421];;;-
mmucirc_024108	1.17004	0.325649	2.01443	6.18591	2.62899	0.499122	1	ENSMUSG00000028911	-	Srsf4	serine and arginine-rich splicing factor 4 [Source:MGI Symbol;Acc:MGI:1890577]
mmucirc_015413	0.574677	0	1.14935	Inf	Inf	0.500712	1	NA	-	-	-
mmucirc_029102	0.574677	0	1.14935	Inf	Inf	0.500712	1	ENSMUSG00000037876	-	Jmjd1c	jumonji domain containing 1C [Source:MGI Symbol;Acc:MGI:1918614]
mmucirc_022558	0.574677	0	1.14935	Inf	Inf	0.500712	1	ENSMUSG00000041846	-	Ppp4r3a	protein phosphatase 4 regulatory subunit 3A [Source:MGI Symbol;Acc:MGI:1915984]
mmucirc_013883	0.574677	0	1.14935	Inf	Inf	0.500712	1	ENSMUSG00000042535	-	Gtpbp1	GTP binding protein 1 [Source:MGI Symbol;Acc:MGI:109443]
mmucirc_017762	0.574677	0	1.14935	Inf	Inf	0.500712	1	ENSMUSG00000024286	-	Ccny	cyclin Y [Source:MGI Symbol;Acc:MGI:1915224]
mmucirc_022346	0.574677	0	1.14935	Inf	Inf	0.500712	1	ENSMUSG00000026718	-	Stam	signal transducing adaptor molecule (SH3 domain and ITAM motif) 1 [Source:MGI Symbol;Acc:MGI:1329014]
mmucirc_018299	0.574677	0	1.14935	Inf	Inf	0.500712	1	ENSMUSG00000035325	-	Sec31a	Sec31 homolog A (S. cerevisiae) [Source:MGI Symbol;Acc:MGI:1916412]
mmucirc_033942	0.574677	0	1.14935	Inf	Inf	0.500712	1	ENSMUSG00000029192	-	Tbc1d14	TBC1 domain family, member 14 [Source:MGI Symbol;Acc:MGI:1098708]
mmucirc_023885	0.574677	0	1.14935	Inf	Inf	0.500712	1	ENSMUSG00000031835	-	Mbtps1	membrane-bound transcription factor peptidase, site 1 [Source:MGI Symbol;Acc:MGI:1927235]
mmucirc_012278	0.574677	0	1.14935	Inf	Inf	0.500712	1	ENSMUSG00000032290	-	Ptpn9	protein tyrosine phosphatase, non-receptor type 9 [Source:MGI Symbol;Acc:MGI:1928376]
mmucirc_025823	1.00122	1.6667	0.335739	0.201439	-2.31159	0.502505	1	ENSMUSG00000039117	-	Taf4	TATA-box binding protein associated factor 4 [Source:MGI Symbol;Acc:MGI:2152346]
mmucirc_034246	0.994071	1.6524	0.335739	0.203182	-2.29916	0.504123	1	ENSMUSG00000038538	-	Ubn2	ubinuclein 2 [Source:MGI Symbol;Acc:MGI:2444236]
mmucirc_023160	0.549351	1.0987	0	0	-Inf	0.50549	1	ENSMUSG00000035189	-	Ano4	anoctamin 4 [Source:MGI Symbol;Acc:MGI:2443344]
mmucirc_033395	0.549351	1.0987	0	0	-Inf	0.50549	1	ENSMUSG00000022371	-	Col14a1	collagen, type XIV, alpha 1 [Source:MGI Symbol;Acc:MGI:1341272]
mmucirc_026968	0.549351	1.0987	0	0	-Inf	0.50549	1	ENSMUSG00000025195	-	Dnmbp	dynamin binding protein [Source:MGI Symbol;Acc:MGI:1917352]
mmucirc_011913	0.549351	1.0987	0	0	-Inf	0.50549	1	ENSMUSG00000026842	mm9_circ_000673	Abl1	c-abl oncogene 1, non-receptor tyrosine kinase [Source:MGI Symbol;Acc:MGI:87859]
mmucirc_017029	0.549351	1.0987	0	0	-Inf	0.50549	1	ENSMUSG00000013076	-	Amotl1	angiomotin-like 1 [Source:MGI Symbol;Acc:MGI:1922973]
mmucirc_030374	3.14289	4.0077	2.27808	0.568425	-0.814958	0.508277	1	ENSMUSG00000038679	-	Trps1	transcriptional repressor GATA binding 1 [Source:MGI Symbol;Acc:MGI:1927616]
mmucirc_026381	0.547549	0	1.0951	Inf	Inf	0.508767	1	ENSMUSG00000016918	-	Sulf1	sulfatase 1 [Source:MGI Symbol;Acc:MGI:2138563]
mmucirc_019335	0.547549	0	1.0951	Inf	Inf	0.508767	1	ENSMUSG00000059439	-	Bcas3	BCAS3 microtubule associated cell migration factor [Source:MGI Symbol;Acc:MGI:2385848]
mmucirc_033242	1.74757	0.651297	2.84384	4.36642	2.12645	0.510842	1	ENSMUSG00000089911;ENSMUSG00000105103	-	Mfsd14a;Gm43191	major facilitator superfamily domain containing 14A [Source:MGI Symbol;Acc:MGI:1201609];;;predicted gene 43191 [Source:MGI Symbol;Acc:MGI:5663328]
mmucirc_010445	0.530736	0	1.06147	Inf	Inf	0.514004	1	ENSMUSG00000037486	mm9_circ_003099	Asxl2	ASXL transcriptional regulator 2 [Source:MGI Symbol;Acc:MGI:1922552]
mmucirc_011134	0.530736	0	1.06147	Inf	Inf	0.514004	1	ENSMUSG00000020585	-	Laptm4a	lysosomal-associated protein transmembrane 4A [Source:MGI Symbol;Acc:MGI:108017]
mmucirc_013349	0.530736	0	1.06147	Inf	Inf	0.514004	1	ENSMUSG00000001870;ENSMUSG00000084025	-	Ltbp1;-	latent transforming growth factor beta binding protein 1 [Source:MGI Symbol;Acc:MGI:109151];;;-
mmucirc_018991	0.530736	0	1.06147	Inf	Inf	0.514004	1	ENSMUSG00000042202	-	Slc35e2	solute carrier family 35, member E2 [Source:MGI Symbol;Acc:MGI:2444240]
mmucirc_011501	0.530736	0	1.06147	Inf	Inf	0.514004	1	ENSMUSG00000058006	-	Mdn1	midasin AAA ATPase 1 [Source:MGI Symbol;Acc:MGI:1926159]
mmucirc_028878	4.11804	3.02959	5.20648	1.71854	0.781184	0.515246	1	ENSMUSG00000024286	-	Ccny	cyclin Y [Source:MGI Symbol;Acc:MGI:1915224]
mmucirc_032462	0.530702	1.0614	0	0	-Inf	0.517006	1	NA	-	-	-
mmucirc_031314	0.530702	1.0614	0	0	-Inf	0.517006	1	ENSMUSG00000058571	-	Gpc6	glypican 6 [Source:MGI Symbol;Acc:MGI:1346322]
mmucirc_033218	0.530702	1.0614	0	0	-Inf	0.517006	1	ENSMUSG00000033632	-	AW554918	expressed sequence AW554918 [Source:MGI Symbol;Acc:MGI:2147376]
mmucirc_001607	0.530702	1.0614	0	0	-Inf	0.517006	1	ENSMUSG00000045730	-	Adrb2	adrenergic receptor, beta 2 [Source:MGI Symbol;Acc:MGI:87938]
mmucirc_022939	0.530702	1.0614	0	0	-Inf	0.517006	1	ENSMUSG00000026867	-	Gapvd1	GTPase activating protein and VPS9 domains 1 [Source:MGI Symbol;Acc:MGI:1913941]
mmucirc_017435	0.530702	1.0614	0	0	-Inf	0.517006	1	ENSMUSG00000019539	-	Rcn3	reticulocalbin 3, EF-hand calcium binding domain [Source:MGI Symbol;Acc:MGI:1277122]
mmucirc_034467	0.513923	0	1.02785	Inf	Inf	0.519441	1	ENSMUSG00000057098	-	Ebf1	early B cell factor 1 [Source:MGI Symbol;Acc:MGI:95275]
mmucirc_018107	0.513923	0	1.02785	Inf	Inf	0.519441	1	ENSMUSG00000021838	-	Samd4	sterile alpha motif domain containing 4 [Source:MGI Symbol;Acc:MGI:1921730]
mmucirc_031711	0.513923	0	1.02785	Inf	Inf	0.519441	1	ENSMUSG00000050931	-	Sgms2	sphingomyelin synthase 2 [Source:MGI Symbol;Acc:MGI:1921692]
mmucirc_024905	0.513923	0	1.02785	Inf	Inf	0.519441	1	ENSMUSG00000032263	-	Bckdhb	branched chain ketoacid dehydrogenase E1, beta polypeptide [Source:MGI Symbol;Acc:MGI:88137]
mmucirc_012472	0.513923	0	1.02785	Inf	Inf	0.519441	1	ENSMUSG00000034160	-	Ogt	O-linked N-acetylglucosamine (GlcNAc) transferase (UDP-N-acetylglucosamine:polypeptide-N-acetylglucosaminyl transferase) [Source:MGI Symbol;Acc:MGI:1339639]
mmucirc_020034	1.69481	0.930947	2.45868	2.64106	1.40111	0.520763	1	ENSMUSG00000069833	-	Ahnak	AHNAK nucleoprotein (desmoyokin) [Source:MGI Symbol;Acc:MGI:1316648]
mmucirc_004469	0.503608	0	1.00722	Inf	Inf	0.52288	1	ENSMUSG00000062075	-	Lmnb2	lamin B2 [Source:MGI Symbol;Acc:MGI:96796]
mmucirc_011427	0.503608	0	1.00722	Inf	Inf	0.52288	1	ENSMUSG00000021285;ENSMUSG00000113357	mm9_circ_012091	Ppp1r13b;-	protein phosphatase 1, regulatory subunit 13B [Source:MGI Symbol;Acc:MGI:1336199];;;-
mmucirc_024658	0.503608	0	1.00722	Inf	Inf	0.52288	1	ENSMUSG00000042284;ENSMUSG00000114470	-	Itga1;Gm49395	integrin alpha 1 [Source:MGI Symbol;Acc:MGI:96599];;;predicted gene, 49395 [Source:MGI Symbol;Acc:MGI:6121627]
mmucirc_031205	0.503608	0	1.00722	Inf	Inf	0.52288	1	ENSMUSG00000005125	-	Ndrg1	N-myc downstream regulated gene 1 [Source:MGI Symbol;Acc:MGI:1341799]
mmucirc_015402	0.503608	0	1.00722	Inf	Inf	0.52288	1	ENSMUSG00000024132	-	Eci1	enoyl-Coenzyme A delta isomerase 1 [Source:MGI Symbol;Acc:MGI:94871]
mmucirc_034781	0.503608	0	1.00722	Inf	Inf	0.52288	1	ENSMUSG00000024639	-	Gnaq	guanine nucleotide binding protein, alpha q polypeptide [Source:MGI Symbol;Acc:MGI:95776]
mmucirc_014112	0.503608	0	1.00722	Inf	Inf	0.52288	1	ENSMUSG00000040998	-	Npnt	nephronectin [Source:MGI Symbol;Acc:MGI:2148811]
mmucirc_003987	0.503608	0	1.00722	Inf	Inf	0.52288	1	ENSMUSG00000052544	-	St6galnac3	ST6 (alpha-N-acetyl-neuraminyl-2,3-beta-galactosyl- 1,3)-N-acetylgalactosaminide alpha-2,6-sialyltransferase 3 [Source:MGI Symbol;Acc:MGI:1341828]
mmucirc_025355	0.503608	0	1.00722	Inf	Inf	0.52288	1	ENSMUSG00000028822	-	Tmem50a	transmembrane protein 50A [Source:MGI Symbol;Acc:MGI:1919067]
mmucirc_023026	0.503608	0	1.00722	Inf	Inf	0.52288	1	NA	-	-	-
mmucirc_027156	0.503608	0	1.00722	Inf	Inf	0.52288	1	ENSMUSG00000041624	mm9_circ_009545	Gucy1a2	guanylate cyclase 1, soluble, alpha 2 [Source:MGI Symbol;Acc:MGI:2660877]
mmucirc_015831	0.605298	1.2106	0	0	-Inf	0.523945	1	ENSMUSG00000052534	-	Pbx1	pre B cell leukemia homeobox 1 [Source:MGI Symbol;Acc:MGI:97495]
mmucirc_011113	0.605298	1.2106	0	0	-Inf	0.523945	1	ENSMUSG00000040877;ENSMUSG00000113966	-	Wdr25;-	WD repeat domain 25 [Source:MGI Symbol;Acc:MGI:3045255];;;-
mmucirc_003137	0.605298	1.2106	0	0	-Inf	0.523945	1	ENSMUSG00000004865	-	Srpk1	serine/arginine-rich protein specific kinase 1 [Source:MGI Symbol;Acc:MGI:106908]
mmucirc_018730	0.605298	1.2106	0	0	-Inf	0.523945	1	ENSMUSG00000024420	-	Zfp521	zinc finger protein 521 [Source:MGI Symbol;Acc:MGI:95459]
mmucirc_013443	0.605298	1.2106	0	0	-Inf	0.523945	1	ENSMUSG00000025006	-	Sorbs1	sorbin and SH3 domain containing 1 [Source:MGI Symbol;Acc:MGI:700014]
mmucirc_024824	0.605298	1.2106	0	0	-Inf	0.523945	1	ENSMUSG00000026864	-	Hspa5	heat shock protein 5 [Source:MGI Symbol;Acc:MGI:95835]
mmucirc_027759	0.605298	1.2106	0	0	-Inf	0.523945	1	ENSMUSG00000062519	-	Zfp398	zinc finger protein 398 [Source:MGI Symbol;Acc:MGI:1917856]
mmucirc_019920	0.605298	1.2106	0	0	-Inf	0.523945	1	ENSMUSG00000065954	-	Tacc1	transforming, acidic coiled-coil containing protein 1 [Source:MGI Symbol;Acc:MGI:2443510]
mmucirc_027480	0.605298	1.2106	0	0	-Inf	0.523945	1	ENSMUSG00000041718	mm9_circ_013694	Alg13	asparagine-linked glycosylation 13 [Source:MGI Symbol;Acc:MGI:1914824]
mmucirc_028414	1.14054	1.85746	0.423621	0.228065	-2.13248	0.526705	1	ENSMUSG00000039286	-	Fndc3b	fibronectin type III domain containing 3B [Source:MGI Symbol;Acc:MGI:1919257]
mmucirc_027998	0.651297	1.30259	0	0	-Inf	0.527154	1	ENSMUSG00000020238	-	Ncln	nicalin [Source:MGI Symbol;Acc:MGI:1926081]
mmucirc_003412	0.651297	1.30259	0	0	-Inf	0.527154	1	ENSMUSG00000040481	-	Bptf	bromodomain PHD finger transcription factor [Source:MGI Symbol;Acc:MGI:2444008]
mmucirc_031217	0.651297	1.30259	0	0	-Inf	0.527154	1	NA	-	-	-
mmucirc_006967	0.651297	1.30259	0	0	-Inf	0.527154	1	ENSMUSG00000015968	-	Cacna1d	calcium channel, voltage-dependent, L type, alpha 1D subunit [Source:MGI Symbol;Acc:MGI:88293]
mmucirc_025132	0.651297	1.30259	0	0	-Inf	0.527154	1	ENSMUSG00000044477	-	Zfand3	zinc finger, AN1-type domain 3 [Source:MGI Symbol;Acc:MGI:1096572]
mmucirc_008723	0.651297	1.30259	0	0	-Inf	0.527154	1	ENSMUSG00000026740	-	Dnajc1	DnaJ heat shock protein family (Hsp40) member C1 [Source:MGI Symbol;Acc:MGI:103268]
mmucirc_007977	0.651297	1.30259	0	0	-Inf	0.527154	1	ENSMUSG00000039771	-	Polr2j	polymerase (RNA) II (DNA directed) polypeptide J [Source:MGI Symbol;Acc:MGI:109582]
mmucirc_005191	0.651297	1.30259	0	0	-Inf	0.527154	1	ENSMUSG00000056091	mm9_circ_002236	St3gal5	ST3 beta-galactoside alpha-2,3-sialyltransferase 5 [Source:MGI Symbol;Acc:MGI:1339963]
mmucirc_017251	0.651297	1.30259	0	0	-Inf	0.527154	1	ENSMUSG00000031328	-	Flna	filamin, alpha [Source:MGI Symbol;Acc:MGI:95556]
mmucirc_007556	5.00199	3.75665	6.24732	1.663	0.733792	0.528185	1	ENSMUSG00000026098	mm9_circ_001535	Pms1	PMS1 homolog 1, mismatch repair system component [Source:MGI Symbol;Acc:MGI:1202302]
mmucirc_002346	0.486795	0	0.97359	Inf	Inf	0.528666	1	ENSMUSG00000041763	-	Tpp2	tripeptidyl peptidase II [Source:MGI Symbol;Acc:MGI:102724]
mmucirc_011537	0.486795	0	0.97359	Inf	Inf	0.528666	1	ENSMUSG00000021109	-	Hif1a	hypoxia inducible factor 1, alpha subunit [Source:MGI Symbol;Acc:MGI:106918]
mmucirc_019740	0.486795	0	0.97359	Inf	Inf	0.528666	1	ENSMUSG00000025878	-	Uimc1	ubiquitin interaction motif containing 1 [Source:MGI Symbol;Acc:MGI:103185]
mmucirc_016821	0.486795	0	0.97359	Inf	Inf	0.528666	1	ENSMUSG00000047907	-	Tshz2	teashirt zinc finger family member 2 [Source:MGI Symbol;Acc:MGI:2153084]
mmucirc_008654	0.486795	0	0.97359	Inf	Inf	0.528666	1	ENSMUSG00000034903	-	Cobll1	Cobl-like 1 [Source:MGI Symbol;Acc:MGI:2442894]
mmucirc_032236	0.486795	0	0.97359	Inf	Inf	0.528666	1	ENSMUSG00000030126	-	Tmcc1	transmembrane and coiled coil domains 1 [Source:MGI Symbol;Acc:MGI:2442368]
mmucirc_017099	0.486795	0	0.97359	Inf	Inf	0.528666	1	ENSMUSG00000032376	-	Usp3	ubiquitin specific peptidase 3 [Source:MGI Symbol;Acc:MGI:2152450]
mmucirc_009210	2.40501	3.71492	1.0951	0.294784	-1.76227	0.528707	1	ENSMUSG00000017686	mm9_circ_014955	Rhot1	ras homolog family member T1 [Source:MGI Symbol;Acc:MGI:1926078]
mmucirc_018331	1.57029	0.870649	2.26992	2.60716	1.38248	0.529078	1	ENSMUSG00000028582	-	Cc2d1b	coiled-coil and C2 domain containing 1B [Source:MGI Symbol;Acc:MGI:2443076]
mmucirc_025233	1.85394	2.80154	0.906337	0.323514	-1.6281	0.530663	1	ENSMUSG00000022687	-	Boc	biregional cell adhesion molecule-related/down- regulated by oncogenes (Cdon) binding protein [Source:MGI Symbol;Acc:MGI:2151153]
mmucirc_026650	1.83625	2.73254	0.939963	0.343988	-1.53957	0.532777	1	ENSMUSG00000014355	-	Anapc1	anaphase promoting complex subunit 1 [Source:MGI Symbol;Acc:MGI:103097]
mmucirc_011280	0.469982	0	0.939963	Inf	Inf	0.534684	1	ENSMUSG00000055013	mm9_circ_012296	Agap1	ArfGAP with GTPase domain, ankyrin repeat and PH domain 1 [Source:MGI Symbol;Acc:MGI:2653690]
mmucirc_033513	0.469982	0	0.939963	Inf	Inf	0.534684	1	ENSMUSG00000021823	-	Vcl	vinculin [Source:MGI Symbol;Acc:MGI:98927]
mmucirc_016028	0.469982	0	0.939963	Inf	Inf	0.534684	1	ENSMUSG00000023147	-	Get1	guided entry of tail-anchored proteins factor 1 [Source:MGI Symbol;Acc:MGI:2136882]
mmucirc_021744	0.469982	0	0.939963	Inf	Inf	0.534684	1	ENSMUSG00000047466	-	8030462N17Rik	RIKEN cDNA 8030462N17 gene [Source:MGI Symbol;Acc:MGI:2444951]
mmucirc_008046	0.469982	0	0.939963	Inf	Inf	0.534684	1	ENSMUSG00000025184	-	R3hcc1l	R3H domain and coiled-coil containing 1 like [Source:MGI Symbol;Acc:MGI:1196316]
mmucirc_000957	0.469982	0	0.939963	Inf	Inf	0.534684	1	ENSMUSG00000039831	-	Arhgap29	Rho GTPase activating protein 29 [Source:MGI Symbol;Acc:MGI:2443818]
mmucirc_025295	0.469982	0	0.939963	Inf	Inf	0.534684	1	ENSMUSG00000028461	-	Ccdc107	coiled-coil domain containing 107 [Source:MGI Symbol;Acc:MGI:1913423]
mmucirc_024806	0.469982	0	0.939963	Inf	Inf	0.534684	1	ENSMUSG00000008348	-	Ubc	ubiquitin C [Source:MGI Symbol;Acc:MGI:98889]
mmucirc_016358	0.469982	0	0.939963	Inf	Inf	0.534684	1	ENSMUSG00000057406	-	Nsd2	nuclear receptor binding SET domain protein 2 [Source:MGI Symbol;Acc:MGI:1276574]
mmucirc_008690	0.469982	0	0.939963	Inf	Inf	0.534684	1	ENSMUSG00000000131	-	Xpo6	exportin 6 [Source:MGI Symbol;Acc:MGI:2429950]
mmucirc_000405	0.469982	0	0.939963	Inf	Inf	0.534684	1	ENSMUSG00000058325	-	Dock1	dedicator of cytokinesis 1 [Source:MGI Symbol;Acc:MGI:2429765]
mmucirc_028645	0.469982	0	0.939963	Inf	Inf	0.534684	1	ENSMUSG00000040111	-	Gramd1b	GRAM domain containing 1B [Source:MGI Symbol;Acc:MGI:1925037]
mmucirc_016982	4.63711	3.27754	5.99667	1.82962	0.871548	0.53523	1	ENSMUSG00000033075	mm9_circ_007788	Senp1	SUMO1/sentrin specific peptidase 1 [Source:MGI Symbol;Acc:MGI:2445054]
mmucirc_008069	0.635431	0	1.27086	Inf	Inf	0.535549	1	ENSMUSG00000020290	-	Xpo1	exportin 1 [Source:MGI Symbol;Acc:MGI:2144013]
mmucirc_015149	0.635431	0	1.27086	Inf	Inf	0.535549	1	ENSMUSG00000040594	-	Ranbp17	RAN binding protein 17 [Source:MGI Symbol;Acc:MGI:1929706]
mmucirc_025545	0.635431	0	1.27086	Inf	Inf	0.535549	1	ENSMUSG00000022568	-	Scrib	scribbled planar cell polarity [Source:MGI Symbol;Acc:MGI:2145950]
mmucirc_000669	0.635431	0	1.27086	Inf	Inf	0.535549	1	ENSMUSG00000022708	-	Zbtb20	zinc finger and BTB domain containing 20 [Source:MGI Symbol;Acc:MGI:1929213]
mmucirc_029106	0.635431	0	1.27086	Inf	Inf	0.535549	1	ENSMUSG00000040785;ENSMUSG00000075829	-	Ttc3;-	tetratricopeptide repeat domain 3 [Source:MGI Symbol;Acc:MGI:1276539];;;-
mmucirc_023168	0.635431	0	1.27086	Inf	Inf	0.535549	1	ENSMUSG00000039218	-	Srrm2	serine/arginine repetitive matrix 2 [Source:MGI Symbol;Acc:MGI:1923206]
mmucirc_013603	0.635431	0	1.27086	Inf	Inf	0.535549	1	ENSMUSG00000092341	-	-	-
mmucirc_026749	0.635431	0	1.27086	Inf	Inf	0.535549	1	ENSMUSG00000028053	-	Ash1l	ASH1 like histone lysine methyltransferase [Source:MGI Symbol;Acc:MGI:2183158]
mmucirc_021657	0.635431	0	1.27086	Inf	Inf	0.535549	1	ENSMUSG00000034724	-	Cnot6l	CCR4-NOT transcription complex, subunit 6-like [Source:MGI Symbol;Acc:MGI:2443154]
mmucirc_003456	2.05795	1.2336	2.8823	2.33651	1.22435	0.538377	1	ENSMUSG00000020196	mm9_circ_010009	Cabin1	calcineurin binding protein 1 [Source:MGI Symbol;Acc:MGI:1298375]
mmucirc_022676	2.03628	1.136	2.93656	2.585	1.37016	0.53938	1	ENSMUSG00000025078	mm9_circ_008266	Nhlrc2	NHL repeat containing 2 [Source:MGI Symbol;Acc:MGI:1914116]
mmucirc_002517	0.453168	0	0.906337	Inf	Inf	0.540949	1	ENSMUSG00000057554	-	Lgals8	lectin, galactose binding, soluble 8 [Source:MGI Symbol;Acc:MGI:1928481]
mmucirc_015937	0.453168	0	0.906337	Inf	Inf	0.540949	1	ENSMUSG00000047888	-	Tnrc6b	trinucleotide repeat containing 6b [Source:MGI Symbol;Acc:MGI:2443730]
mmucirc_023238	0.453168	0	0.906337	Inf	Inf	0.540949	1	ENSMUSG00000039218	-	Srrm2	serine/arginine repetitive matrix 2 [Source:MGI Symbol;Acc:MGI:1923206]
mmucirc_010434	0.453168	0	0.906337	Inf	Inf	0.540949	1	ENSMUSG00000024171	-	Prss28	protease, serine 28 [Source:MGI Symbol;Acc:MGI:2149951]
mmucirc_026781	0.453168	0	0.906337	Inf	Inf	0.540949	1	ENSMUSG00000067629	-	Syngap1	synaptic Ras GTPase activating protein 1 homolog (rat) [Source:MGI Symbol;Acc:MGI:3039785]
mmucirc_005438	0.453168	0	0.906337	Inf	Inf	0.540949	1	ENSMUSG00000038902	-	Pogz	pogo transposable element with ZNF domain [Source:MGI Symbol;Acc:MGI:2442117]
mmucirc_033624	0.453168	0	0.906337	Inf	Inf	0.540949	1	ENSMUSG00000029505	-	Ep400	E1A binding protein p400 [Source:MGI Symbol;Acc:MGI:1276124]
mmucirc_014458	4.19329	5.44519	2.9414	0.540183	-0.88848	0.541157	1	ENSMUSG00000038696	-	Mapkap1	mitogen-activated protein kinase associated protein 1 [Source:MGI Symbol;Acc:MGI:2444554]
mmucirc_018816	1.0966	1.85746	0.335739	0.180752	-2.46792	0.542252	1	ENSMUSG00000039883	-	Lrrc17	leucine rich repeat containing 17 [Source:MGI Symbol;Acc:MGI:1921761]
mmucirc_004533	4.73371	3.39254	6.07488	1.79066	0.840489	0.542304	1	ENSMUSG00000038290	mm9_circ_017983	Smg6	SMG6 nonsense mediated mRNA decay factor [Source:MGI Symbol;Acc:MGI:2144117]
mmucirc_032459	1.00217	0.325649	1.67869	5.15493	2.36595	0.542583	1	ENSMUSG00000020160	-	Meis1	Meis homeobox 1 [Source:MGI Symbol;Acc:MGI:104717]
mmucirc_022440	6.72359	8.0471	5.40008	0.671059	-0.575489	0.543577	1	ENSMUSG00000098302;ENSMUSG00000049606	mm9_circ_014393	-;Zfp644	-;;;zinc finger protein 644 [Source:MGI Symbol;Acc:MGI:1277212]
mmucirc_029547	2.60543	3.3564	1.85446	0.552513	-0.855919	0.545476	1	ENSMUSG00000028580	mm9_circ_018129	Pum1	pumilio RNA-binding family member 1 [Source:MGI Symbol;Acc:MGI:1931749]
mmucirc_028806	0.990672	0.302649	1.67869	5.54667	2.47162	0.546192	1	ENSMUSG00000056579;ENSMUSG00002076556	-	Tug1;-	taurine upregulated gene 1 [Source:MGI Symbol;Acc:MGI:2144114];;;-
mmucirc_019771	0.990672	0.302649	1.67869	5.54667	2.47162	0.546192	1	ENSMUSG00000040506	-	Ambra1	autophagy/beclin 1 regulator 1 [Source:MGI Symbol;Acc:MGI:2443564]
mmucirc_026135	0.990672	0.302649	1.67869	5.54667	2.47162	0.546192	1	ENSMUSG00000035901	-	Dennd5a	DENN/MADD domain containing 5A [Source:MGI Symbol;Acc:MGI:1201681]
mmucirc_016430	5.05741	3.93754	6.17728	1.56882	0.649676	0.547542	1	ENSMUSG00000024566	mm9_circ_012897	Atp9b	ATPase, class II, type 9B [Source:MGI Symbol;Acc:MGI:1354757]
mmucirc_027368	2.53803	3.431	1.64507	0.479472	-1.06048	0.551451	1	ENSMUSG00000020422	mm9_circ_005801	Tns3	tensin 3 [Source:MGI Symbol;Acc:MGI:2443012]
mmucirc_029340	1.64568	2.65351	0.637851	0.24038	-2.05661	0.552596	1	ENSMUSG00000020122	-	Egfr	epidermal growth factor receptor [Source:MGI Symbol;Acc:MGI:95294]
mmucirc_016758	2.37833	1.55924	3.19741	2.05062	1.03606	0.553001	1	ENSMUSG00000063358	mm9_circ_010596	Mapk1	mitogen-activated protein kinase 1 [Source:MGI Symbol;Acc:MGI:1346858]
mmucirc_003616	2.35089	1.60524	3.09653	1.92901	0.947862	0.553966	1	ENSMUSG00000001870	-	Ltbp1	latent transforming growth factor beta binding protein 1 [Source:MGI Symbol;Acc:MGI:109151]
mmucirc_032921	2.48576	3.3937	1.57781	0.464924	-1.10493	0.556225	1	ENSMUSG00000035933	-	Cog5	component of oligomeric golgi complex 5 [Source:MGI Symbol;Acc:MGI:2145130]
mmucirc_006091	2.28711	1.54495	3.02928	1.96077	0.971419	0.556247	1	ENSMUSG00000030660	-	Pik3c2a	phosphatidylinositol-4-phosphate 3-kinase catalytic subunit type 2 alpha [Source:MGI Symbol;Acc:MGI:1203729]
mmucirc_013442	1.40784	2.08995	0.725733	0.34725	-1.52596	0.55938	1	ENSMUSG00000038388	mm9_circ_010146	Pals2	protein associated with LIN7 2, MAGUK family member [Source:MGI Symbol;Acc:MGI:1927340]
mmucirc_018701	1.371	1.89476	0.847242	0.447151	-1.16117	0.564964	1	ENSMUSG00000035948	-	Acss3	acyl-CoA synthetase short-chain family member 3 [Source:MGI Symbol;Acc:MGI:2685720]
mmucirc_024700	1.36921	2.06695	0.671478	0.324864	-1.62209	0.565239	1	ENSMUSG00000028018	-	Gstcd	glutathione S-transferase, C-terminal domain containing [Source:MGI Symbol;Acc:MGI:1914803]
mmucirc_018205	1.00786	1.59211	0.423621	0.266076	-1.91009	0.565626	1	ENSMUSG00000073664	-	Nbeal1	neurobeachin like 1 [Source:MGI Symbol;Acc:MGI:2444343]
mmucirc_027421	1.00786	1.59211	0.423621	0.266076	-1.91009	0.565626	1	ENSMUSG00000021990	-	Spata13	spermatogenesis associated 13 [Source:MGI Symbol;Acc:MGI:104838]
mmucirc_001618	1.36573	2.12724	0.604224	0.284041	-1.81583	0.565776	1	ENSMUSG00000033732	-	Sf3b3	splicing factor 3b, subunit 3 [Source:MGI Symbol;Acc:MGI:1289341]
mmucirc_021437	0.954625	0.302649	1.6066	5.30846	2.40829	0.568436	1	ENSMUSG00000032816	mm9_circ_002258	Igdcc4	immunoglobulin superfamily, DCC subclass, member 4 [Source:MGI Symbol;Acc:MGI:1858497]
mmucirc_027382	0.954625	0.302649	1.6066	5.30846	2.40829	0.568436	1	ENSMUSG00000031217	-	Efnb1	ephrin B1 [Source:MGI Symbol;Acc:MGI:102708]
mmucirc_034734	0.949312	0.325649	1.57297	4.83028	2.27211	0.569123	1	ENSMUSG00000028864;ENSMUSG00000106339	-	Hgf;-	hepatocyte growth factor [Source:MGI Symbol;Acc:MGI:96079];;;-
mmucirc_009727	1.31327	1.95505	0.671478	0.343457	-1.5418	0.574094	1	ENSMUSG00000054823	-	Nsd3	nuclear receptor binding SET domain protein 3 [Source:MGI Symbol;Acc:MGI:2142581]
mmucirc_032450	0.910684	0.302649	1.51872	5.01809	2.32714	0.574254	1	ENSMUSG00000070738	mm9_circ_011975	Dgkd	diacylglycerol kinase, delta [Source:MGI Symbol;Acc:MGI:2138334]
mmucirc_000510	0.905371	0.325649	1.48509	4.56042	2.18917	0.574979	1	ENSMUSG00000025220	-	Oga	O-GlcNAcase [Source:MGI Symbol;Acc:MGI:1932139]
mmucirc_002208	2.85989	2.05265	3.66713	1.78654	0.837165	0.575517	1	ENSMUSG00000028053	mm9_circ_002357	Ash1l	ASH1 like histone lysine methyltransferase [Source:MGI Symbol;Acc:MGI:2183158]
mmucirc_000249	0.892035	0.265351	1.51872	5.72343	2.51688	0.576819	1	ENSMUSG00000047866	-	Lonp2	lon peptidase 2, peroxisomal [Source:MGI Symbol;Acc:MGI:1914137]
mmucirc_006506	0.888557	0.325649	1.45147	4.45715	2.15612	0.577304	1	ENSMUSG00000087231;ENSMUSG00000097603	-	-;-	-;;;-
mmucirc_000882	2.17478	3.00659	1.34296	0.44667	-1.16272	0.577698	1	ENSMUSG00000027423	-	Snx5	sorting nexin 5 [Source:MGI Symbol;Acc:MGI:1916428]
mmucirc_027854	0.878243	0.325649	1.43084	4.39381	2.13547	0.578755	1	ENSMUSG00000069833	-	Ahnak	AHNAK nucleoprotein (desmoyokin) [Source:MGI Symbol;Acc:MGI:1316648]
mmucirc_009775	0.878243	0.325649	1.43084	4.39381	2.13547	0.578755	1	ENSMUSG00000047866	-	Lonp2	lon peptidase 2, peroxisomal [Source:MGI Symbol;Acc:MGI:1914137]
mmucirc_002940	1.27964	1.95505	0.604224	0.309058	-1.69405	0.57964	1	ENSMUSG00000030275	-	Etnk1	ethanolamine kinase 1 [Source:MGI Symbol;Acc:MGI:1922570]
mmucirc_021958	2.14963	2.9693	1.32996	0.447903	-1.15874	0.580203	1	ENSMUSG00000021709	mm9_circ_013774	Erbin	Erbb2 interacting protein [Source:MGI Symbol;Acc:MGI:1890169]
mmucirc_014084	0.866743	0.302649	1.43084	4.72771	2.24114	0.580394	1	ENSMUSG00000023915	-	Tnfrsf21	tumor necrosis factor receptor superfamily, member 21 [Source:MGI Symbol;Acc:MGI:2151075]
mmucirc_006879	0.995783	1.56795	0.423621	0.270176	-1.88803	0.580918	1	ENSMUSG00000039089	mm9_circ_011517	L3mbtl3	L3MBTL3 histone methyl-lysine binding protein [Source:MGI Symbol;Acc:MGI:2143628]
mmucirc_025637	0.995783	1.56795	0.423621	0.270176	-1.88803	0.580918	1	ENSMUSG00000047866	-	Lonp2	lon peptidase 2, peroxisomal [Source:MGI Symbol;Acc:MGI:1914137]
mmucirc_004967	0.963923	1.59211	0.335739	0.210877	-2.24553	0.581018	1	ENSMUSG00000023923	-	Tbc1d5	TBC1 domain family, member 5 [Source:MGI Symbol;Acc:MGI:1919488]
mmucirc_000676	0.991433	1.55924	0.423621	0.271683	-1.88	0.581785	1	ENSMUSG00000029192	-	Tbc1d14	TBC1 domain family, member 14 [Source:MGI Symbol;Acc:MGI:1098708]
mmucirc_012040	1.2663	1.89476	0.637851	0.33664	-1.57072	0.581888	1	ENSMUSG00000032253	-	Phip	pleckstrin homology domain interacting protein [Source:MGI Symbol;Acc:MGI:1932404]
mmucirc_000584	3.55372	2.68095	4.42649	1.65109	0.723421	0.58454	1	ENSMUSG00000033632	mm9_circ_011455	AW554918	expressed sequence AW554918 [Source:MGI Symbol;Acc:MGI:2147376]
mmucirc_016139	0.972784	1.52195	0.423621	0.278341	-1.84507	0.585554	1	ENSMUSG00000037287	mm9_circ_017657	Tbcel	tubulin folding cofactor E-like [Source:MGI Symbol;Acc:MGI:1925543]
mmucirc_012206	3.39446	2.72695	4.06197	1.48957	0.574892	0.586805	1	ENSMUSG00000037353	-	Letmd1	LETM1 domain containing 1 [Source:MGI Symbol;Acc:MGI:1915864]
mmucirc_003382	0.965634	1.50765	0.423621	0.280981	-1.83145	0.587023	1	ENSMUSG00000019768	-	Esr1	estrogen receptor 1 (alpha) [Source:MGI Symbol;Acc:MGI:1352467]
mmucirc_010697	0.816303	0.302649	1.32996	4.39439	2.13566	0.587876	1	ENSMUSG00000037712	-	Fermt2	fermitin family member 2 [Source:MGI Symbol;Acc:MGI:2385001]
mmucirc_006760	0.814468	0.265351	1.36358	5.13879	2.36143	0.588158	1	ENSMUSG00000028030	-	Tbck	TBC1 domain containing kinase [Source:MGI Symbol;Acc:MGI:2445052]
mmucirc_015900	1.07582	1.81589	0.335739	0.184889	-2.43527	0.590671	1	ENSMUSG00000035365	-	Parpbp	PARP1 binding protein [Source:MGI Symbol;Acc:MGI:1922567]
mmucirc_014386	0.797654	0.265351	1.32996	5.01207	2.32541	0.59077	1	ENSMUSG00000020936	mm9_circ_017115	Nmt1	N-myristoyltransferase 1 [Source:MGI Symbol;Acc:MGI:102579]
mmucirc_016311	4.58488	3.5603	5.60947	1.57556	0.655867	0.591764	1	ENSMUSG00000053965	mm9_circ_007906	Pde5a	phosphodiesterase 5A, cGMP-specific [Source:MGI Symbol;Acc:MGI:2651499]
mmucirc_026215	0.942635	1.46165	0.423621	0.289824	-1.78675	0.591837	1	ENSMUSG00000030199;ENSMUSG00000108214;ENSMUSG00000108238	-	Etv6;-;-	ets variant 6 [Source:MGI Symbol;Acc:MGI:109336];;;-;;;-
mmucirc_000497	0.789176	0.302649	1.2757	4.21512	2.07557	0.592109	1	ENSMUSG00000054693	-	Adam10	a disintegrin and metallopeptidase domain 10 [Source:MGI Symbol;Acc:MGI:109548]
mmucirc_013482	4.20032	5.33773	3.06291	0.573822	-0.801325	0.592902	1	ENSMUSG00000056268	mm9_circ_009558	Dennd1b	DENN/MADD domain containing 1B [Source:MGI Symbol;Acc:MGI:2447812]
mmucirc_018386	4.8353	3.77965	5.89095	1.5586	0.640249	0.593581	1	ENSMUSG00000021488	mm9_circ_000476	Nsd1	nuclear receptor-binding SET-domain protein 1 [Source:MGI Symbol;Acc:MGI:1276545]
mmucirc_013344	0.772362	0.302649	1.24208	4.10401	2.03703	0.59481	1	ENSMUSG00000028197	-	Col24a1	collagen, type XXIV, alpha 1 [Source:MGI Symbol;Acc:MGI:1918605]
mmucirc_030228	0.770527	0.265351	1.2757	4.8076	2.26532	0.595109	1	ENSMUSG00000031555	mm9_circ_004102	Adam9	a disintegrin and metallopeptidase domain 9 (meltrin gamma) [Source:MGI Symbol;Acc:MGI:105376]
mmucirc_026289	1.14482	1.95389	0.335739	0.171831	-2.54094	0.595418	1	ENSMUSG00000025404	-	R3hdm2	R3H domain containing 2 [Source:MGI Symbol;Acc:MGI:1919000]
mmucirc_013493	0.917343	1.49895	0.335739	0.223983	-2.15854	0.597296	1	ENSMUSG00000024317	-	Rnf138	ring finger protein 138 [Source:MGI Symbol;Acc:MGI:1929211]
mmucirc_033852	0.917343	1.49895	0.335739	0.223983	-2.15854	0.597296	1	ENSMUSG00000031375	-	Bgn	biglycan [Source:MGI Symbol;Acc:MGI:88158]
mmucirc_028657	0.755549	0.302649	1.20845	3.9929	1.99744	0.597574	1	ENSMUSG00000060279	mm9_circ_012298	Ap2a1	adaptor-related protein complex 2, alpha 1 subunit [Source:MGI Symbol;Acc:MGI:101921]
mmucirc_011927	0.753713	0.265351	1.24208	4.68088	2.22678	0.59788	1	ENSMUSG00000025968	mm9_circ_014268	Ndufs1	NADH:ubiquinone oxidoreductase core subunit S1 [Source:MGI Symbol;Acc:MGI:2443241]
mmucirc_018634	5.46267	6.43643	4.4889	0.697421	-0.519898	0.59844	1	ENSMUSG00000048249	-	Crebrf	CREB3 regulatory factor [Source:MGI Symbol;Acc:MGI:1924378]
mmucirc_028203	0.7369	0.265351	1.20845	4.55415	2.18718	0.600715	1	ENSMUSG00000069833	-	Ahnak	AHNAK nucleoprotein (desmoyokin) [Source:MGI Symbol;Acc:MGI:1316648]
mmucirc_002199	0.7369	0.265351	1.20845	4.55415	2.18718	0.600715	1	ENSMUSG00000027333	mm9_circ_000595	Smox	spermine oxidase [Source:MGI Symbol;Acc:MGI:2445356]
mmucirc_018346	0.7369	0.265351	1.20845	4.55415	2.18718	0.600715	1	ENSMUSG00000038914	-	Dido1	death inducer-obliterator 1 [Source:MGI Symbol;Acc:MGI:1344352]
mmucirc_033933	0.90053	1.49895	0.302112	0.20155	-2.31079	0.601025	1	ENSMUSG00000075254	-	Heg1	heart development protein with EGF-like domains 1 [Source:MGI Symbol;Acc:MGI:1924696]
mmucirc_023905	1.128	1.95389	0.302112	0.154621	-2.69319	0.601055	1	ENSMUSG00000042350	-	Arel1	apoptosis resistant E3 ubiquitin protein ligase 1 [Source:MGI Symbol;Acc:MGI:1915747]
mmucirc_016639	0.89338	1.48465	0.302112	0.203491	-2.29696	0.602635	1	ENSMUSG00000062198	mm9_circ_014863	2700097O09Rik	RIKEN cDNA 2700097O09 gene [Source:MGI Symbol;Acc:MGI:1919908]
mmucirc_007789	1.32926	0.628298	2.03022	3.23131	1.69212	0.602723	1	ENSMUSG00000024998	-	Plce1	phospholipase C, epsilon 1 [Source:MGI Symbol;Acc:MGI:1921305]
mmucirc_028547	0.887194	1.43865	0.335739	0.233371	-2.0993	0.604041	1	ENSMUSG00000026208	-	Des	desmin [Source:MGI Symbol;Acc:MGI:94885]
mmucirc_007759	0.881881	1.46165	0.302112	0.206693	-2.27444	0.605258	1	ENSMUSG00000058881	-	Zfp516	zinc finger protein 516 [Source:MGI Symbol;Acc:MGI:2443957]
mmucirc_003812	0.881881	1.46165	0.302112	0.206693	-2.27444	0.605258	1	ENSMUSG00000069833	-	Ahnak	AHNAK nucleoprotein (desmoyokin) [Source:MGI Symbol;Acc:MGI:1316648]
mmucirc_022316	0.874731	1.44735	0.302112	0.208735	-2.26026	0.606909	1	ENSMUSG00000026915	-	Strbp	spermatid perinuclear RNA binding protein [Source:MGI Symbol;Acc:MGI:104626]
mmucirc_013263	1.94777	2.98919	0.906337	0.303204	-1.72164	0.607745	1	ENSMUSG00000027109	-	Sp3	trans-acting transcription factor 3 [Source:MGI Symbol;Acc:MGI:1277166]
mmucirc_002886	1.25701	0.605298	1.90871	3.15334	1.65688	0.60817	1	ENSMUSG00000034154	-	Ino80	INO80 complex subunit [Source:MGI Symbol;Acc:MGI:1915392]
mmucirc_019538	0.868545	1.40135	0.335739	0.239582	-2.06141	0.60835	1	ENSMUSG00000024713	mm9_circ_001663	Pcsk5	proprotein convertase subtilisin/kexin type 5 [Source:MGI Symbol;Acc:MGI:97515]
mmucirc_022031	0.822802	0.302649	1.34296	4.43733	2.14969	0.608803	1	ENSMUSG00000044702	-	Palb2	partner and localizer of BRCA2 [Source:MGI Symbol;Acc:MGI:3040695]
mmucirc_033728	1.22273	0.591	1.85446	3.13783	1.64977	0.61087	1	ENSMUSG00000033417	mm9_circ_009035	Cacul1	CDK2 associated, cullin domain 1 [Source:MGI Symbol;Acc:MGI:1926082]
mmucirc_029342	0.851732	1.40135	0.302112	0.215586	-2.21366	0.612329	1	ENSMUSG00000030967	-	Zranb1	zinc finger, RAN-binding domain containing 1 [Source:MGI Symbol;Acc:MGI:106441]
mmucirc_006553	1.20289	0.530702	1.87509	3.53322	1.82098	0.612468	1	ENSMUSG00000048546	-	Tob2	transducer of ERBB2, 2 [Source:MGI Symbol;Acc:MGI:1888525]
mmucirc_032697	0.849896	1.36405	0.335739	0.246133	-2.02249	0.612769	1	ENSMUSG00000047921	-	Trappc9	trafficking protein particle complex 9 [Source:MGI Symbol;Acc:MGI:1923760]
mmucirc_020515	1.26365	0.530702	1.9966	3.76218	1.91157	0.613911	1	ENSMUSG00000063952	-	Brpf3	bromodomain and PHD finger containing, 3 [Source:MGI Symbol;Acc:MGI:2146836]
mmucirc_007113	0.844583	1.38705	0.302112	0.217809	-2.19887	0.614048	1	ENSMUSG00000025261	mm9_circ_016719	Huwe1	HECT, UBA and WWE domain containing 1 [Source:MGI Symbol;Acc:MGI:1926884]
mmucirc_032395	1.17531	0.651297	1.69932	2.60914	1.38357	0.614735	1	ENSMUSG00000039706	-	Ldb2	LIM domain binding 2 [Source:MGI Symbol;Acc:MGI:894670]
mmucirc_004452	1.17531	0.651297	1.69932	2.60914	1.38357	0.614735	1	ENSMUSG00000045095	-	Magi1	membrane associated guanylate kinase, WW and PDZ domain containing 1 [Source:MGI Symbol;Acc:MGI:1203522]
mmucirc_033070	1.16912	0.605298	1.73295	2.86297	1.51751	0.615251	1	ENSMUSG00000022708	mm9_circ_017140	Zbtb20	zinc finger and BTB domain containing 20 [Source:MGI Symbol;Acc:MGI:1929213]
mmucirc_018739	1.72955	2.364	1.0951	0.46324	-1.11017	0.615595	1	ENSMUSG00000033253	-	Szt2	SZT2 subunit of KICSTOR complex [Source:MGI Symbol;Acc:MGI:3033336]
mmucirc_013188	0.488473	0.976946	0	0	-Inf	0.615834	1	ENSMUSG00000035311	-	Gnptab	N-acetylglucosamine-1-phosphate transferase, alpha and beta subunits [Source:MGI Symbol;Acc:MGI:3643902]
mmucirc_002337	0.488473	0.976946	0	0	-Inf	0.615834	1	ENSMUSG00000049321	-	Zfp2	zinc finger protein 2 [Source:MGI Symbol;Acc:MGI:99167]
mmucirc_010821	0.488473	0.976946	0	0	-Inf	0.615834	1	ENSMUSG00000021464	-	Ror2	receptor tyrosine kinase-like orphan receptor 2 [Source:MGI Symbol;Acc:MGI:1347521]
mmucirc_028683	0.488473	0.976946	0	0	-Inf	0.615834	1	ENSMUSG00000022010	-	Tsc22d1	TSC22 domain family, member 1 [Source:MGI Symbol;Acc:MGI:109127]
mmucirc_003722	0.488473	0.976946	0	0	-Inf	0.615834	1	ENSMUSG00000024350	-	Dnajc18	DnaJ heat shock protein family (Hsp40) member C18 [Source:MGI Symbol;Acc:MGI:1923844]
mmucirc_011784	0.488473	0.976946	0	0	-Inf	0.615834	1	ENSMUSG00000097324	-	-	-
mmucirc_006382	0.488473	0.976946	0	0	-Inf	0.615834	1	ENSMUSG00000023066	-	Rttn	rotatin [Source:MGI Symbol;Acc:MGI:2179288]
mmucirc_004404	0.488473	0.976946	0	0	-Inf	0.615834	1	ENSMUSG00000028760	-	Eif4g3	eukaryotic translation initiation factor 4 gamma, 3 [Source:MGI Symbol;Acc:MGI:1923935]
mmucirc_000162	0.488473	0.976946	0	0	-Inf	0.615834	1	ENSMUSG00000029376	mm9_circ_018364	Mthfd2l	methylenetetrahydrofolate dehydrogenase (NADP+ dependent) 2-like [Source:MGI Symbol;Acc:MGI:1915871]
mmucirc_008269	0.488473	0.976946	0	0	-Inf	0.615834	1	ENSMUSG00000004508	-	Gab2	growth factor receptor bound protein 2-associated protein 2 [Source:MGI Symbol;Acc:MGI:1333854]
mmucirc_003283	0.488473	0.976946	0	0	-Inf	0.615834	1	ENSMUSG00000031835	-	Mbtps1	membrane-bound transcription factor peptidase, site 1 [Source:MGI Symbol;Acc:MGI:1927235]
mmucirc_020366	0.488473	0.976946	0	0	-Inf	0.615834	1	ENSMUSG00000032393	-	Dpp8	dipeptidylpeptidase 8 [Source:MGI Symbol;Acc:MGI:1921638]
mmucirc_034355	1.71805	2.341	1.0951	0.467791	-1.09606	0.616935	1	ENSMUSG00000037270	-	4932438A13Rik	RIKEN cDNA 4932438A13 gene [Source:MGI Symbol;Acc:MGI:2444631]
mmucirc_006671	1.14864	0.530702	1.76658	3.32875	1.73498	0.616979	1	ENSMUSG00000020817;ENSMUSG00000081968	mm9_circ_001848	Rabep1;-	rabaptin, RAB GTPase binding effector protein 1 [Source:MGI Symbol;Acc:MGI:1860236];;;-
mmucirc_016386	1.14214	0.530702	1.75358	3.30426	1.72433	0.617534	1	ENSMUSG00000049659	mm9_circ_005474	Aftph	aftiphilin [Source:MGI Symbol;Acc:MGI:1923012]
mmucirc_024610	1.71141	2.4156	1.00722	0.416964	-1.26201	0.617715	1	ENSMUSG00000004562	-	Arhgef40	Rho guanine nucleotide exchange factor (GEF) 40 [Source:MGI Symbol;Acc:MGI:2685515]
mmucirc_025598	1.1355	0.605298	1.6657	2.75186	1.46041	0.618104	1	ENSMUSG00000026110	mm9_circ_005108	Mgat4a	mannoside acetylglucosaminyltransferase 4, isoenzyme A [Source:MGI Symbol;Acc:MGI:2662992]
mmucirc_020036	1.13137	0.651297	1.61144	2.4742	1.30696	0.61846	1	ENSMUSG00000025815	-	Dhtkd1	dehydrogenase E1 and transketolase domain containing 1 [Source:MGI Symbol;Acc:MGI:2445096]
mmucirc_014191	1.11868	0.605298	1.63207	2.69631	1.43098	0.619562	1	ENSMUSG00000026721	-	Rabgap1l	RAB GTPase activating protein 1-like [Source:MGI Symbol;Acc:MGI:1352507]
mmucirc_009751	6.20975	7.23365	5.18585	0.716907	-0.480143	0.619735	1	ENSMUSG00000051331	-	Cacna1c	calcium channel, voltage-dependent, L type, alpha 1C subunit [Source:MGI Symbol;Acc:MGI:103013]
mmucirc_028077	0.476973	0.953946	0	0	-Inf	0.620515	1	ENSMUSG00000048126	-	Col6a3	collagen, type VI, alpha 3 [Source:MGI Symbol;Acc:MGI:88461]
mmucirc_025337	0.476973	0.953946	0	0	-Inf	0.620515	1	ENSMUSG00000020869	-	Lrrc59	leucine rich repeat containing 59 [Source:MGI Symbol;Acc:MGI:2138133]
mmucirc_031407	0.476973	0.953946	0	0	-Inf	0.620515	1	ENSMUSG00000033306	mm9_circ_006435	Lpp	LIM domain containing preferred translocation partner in lipoma [Source:MGI Symbol;Acc:MGI:2441849]
mmucirc_015025	0.476973	0.953946	0	0	-Inf	0.620515	1	ENSMUSG00000010097	-	Nxf1	nuclear RNA export factor 1 [Source:MGI Symbol;Acc:MGI:1858330]
mmucirc_029763	0.476973	0.953946	0	0	-Inf	0.620515	1	ENSMUSG00000027546	-	Atp9a	ATPase, class II, type 9A [Source:MGI Symbol;Acc:MGI:1330826]
mmucirc_015925	0.476973	0.953946	0	0	-Inf	0.620515	1	ENSMUSG00000035696	-	Rnf38	ring finger protein 38 [Source:MGI Symbol;Acc:MGI:1920719]
mmucirc_024446	5.72939	6.56689	4.8919	0.744933	-0.424817	0.622282	1	ENSMUSG00000024976	mm9_circ_009715	Shoc2	Shoc2, leucine rich repeat scaffold protein [Source:MGI Symbol;Acc:MGI:1927197]
mmucirc_019410	1.07291	0.568	1.57781	2.77784	1.47396	0.623646	1	ENSMUSG00000036940	-	Kdm1a	lysine (K)-specific demethylase 1A [Source:MGI Symbol;Acc:MGI:1196256]
mmucirc_014182	0.465473	0.930947	0	0	-Inf	0.625327	1	ENSMUSG00000070643	-	Sox13	SRY (sex determining region Y)-box 13 [Source:MGI Symbol;Acc:MGI:98361]
mmucirc_000726	0.465473	0.930947	0	0	-Inf	0.625327	1	ENSMUSG00000026208	-	Des	desmin [Source:MGI Symbol;Acc:MGI:94885]
mmucirc_026556	0.465473	0.930947	0	0	-Inf	0.625327	1	ENSMUSG00000035798	-	Zdhhc17	zinc finger, DHHC domain containing 17 [Source:MGI Symbol;Acc:MGI:2445110]
mmucirc_011514	0.465473	0.930947	0	0	-Inf	0.625327	1	ENSMUSG00000044950	-	Pwwp2a	PWWP domain containing 2A [Source:MGI Symbol;Acc:MGI:1918052]
mmucirc_008728	0.465473	0.930947	0	0	-Inf	0.625327	1	ENSMUSG00000022623	-	Shank3	SH3 and multiple ankyrin repeat domains 3 [Source:MGI Symbol;Acc:MGI:1930016]
mmucirc_004390	0.465473	0.930947	0	0	-Inf	0.625327	1	ENSMUSG00000039218	-	Srrm2	serine/arginine repetitive matrix 2 [Source:MGI Symbol;Acc:MGI:1923206]
mmucirc_015330	0.465473	0.930947	0	0	-Inf	0.625327	1	ENSMUSG00000024201	-	Kdm4b	lysine (K)-specific demethylase 4B [Source:MGI Symbol;Acc:MGI:2442355]
mmucirc_007210	0.465473	0.930947	0	0	-Inf	0.625327	1	ENSMUSG00000041258	-	Zfp236	zinc finger protein 236 [Source:MGI Symbol;Acc:MGI:1926950]
mmucirc_027717	0.465473	0.930947	0	0	-Inf	0.625327	1	ENSMUSG00000046139	-	Patl1	protein associated with topoisomerase II homolog 1 (yeast) [Source:MGI Symbol;Acc:MGI:2147679]
mmucirc_015062	0.465473	0.930947	0	0	-Inf	0.625327	1	ENSMUSG00000028273	-	Pdlim5	PDZ and LIM domain 5 [Source:MGI Symbol;Acc:MGI:1927489]
mmucirc_024236	0.465473	0.930947	0	0	-Inf	0.625327	1	ENSMUSG00000061143	mm9_circ_018485	Maml3	mastermind like transcriptional coactivator 3 [Source:MGI Symbol;Acc:MGI:2389461]
mmucirc_012328	1.64763	2.3553	0.939963	0.399085	-1.32523	0.625384	1	ENSMUSG00000042700	mm9_circ_007155	Sipa1l1	signal-induced proliferation-associated 1 like 1 [Source:MGI Symbol;Acc:MGI:2443679]
mmucirc_015473	1.64579	2.318	0.97359	0.420013	-1.25149	0.62561	1	ENSMUSG00000063358	-	Mapk1	mitogen-activated protein kinase 1 [Source:MGI Symbol;Acc:MGI:1346858]
mmucirc_028784	10.3108	9.22484	11.3968	1.23544	0.305028	0.626523	1	ENSMUSG00000062980	mm9_circ_015231	Cped1	cadherin-like and PC-esterase domain containing 1 [Source:MGI Symbol;Acc:MGI:2444814]
mmucirc_011408	0.458324	0.916648	0	0	-Inf	0.628385	1	ENSMUSG00000026594;ENSMUSG00000102960	mm9_circ_006421	Ralgps2;-	Ral GEF with PH domain and SH3 binding motif 2 [Source:MGI Symbol;Acc:MGI:1925505];;;-
mmucirc_013723	0.458324	0.916648	0	0	-Inf	0.628385	1	ENSMUSG00000026142	-	Rhbdd1	rhomboid domain containing 1 [Source:MGI Symbol;Acc:MGI:1924117]
mmucirc_008636	0.458324	0.916648	0	0	-Inf	0.628385	1	ENSMUSG00000019873	-	Reep3	receptor accessory protein 3 [Source:MGI Symbol;Acc:MGI:88930]
mmucirc_001252	0.458324	0.916648	0	0	-Inf	0.628385	1	ENSMUSG00000053838	-	Nudcd3	NudC domain containing 3 [Source:MGI Symbol;Acc:MGI:2144158]
mmucirc_018456	0.458324	0.916648	0	0	-Inf	0.628385	1	ENSMUSG00000020680	-	Taf15	TATA-box binding protein associated factor 15 [Source:MGI Symbol;Acc:MGI:1917689]
mmucirc_022145	0.458324	0.916648	0	0	-Inf	0.628385	1	ENSMUSG00000039218	-	Srrm2	serine/arginine repetitive matrix 2 [Source:MGI Symbol;Acc:MGI:1923206]
mmucirc_015171	0.458324	0.916648	0	0	-Inf	0.628385	1	ENSMUSG00000001525	-	Tubb5	tubulin, beta 5 class I [Source:MGI Symbol;Acc:MGI:107812]
mmucirc_006600	0.458324	0.916648	0	0	-Inf	0.628385	1	ENSMUSG00000052920	-	Prkg1	protein kinase, cGMP-dependent, type I [Source:MGI Symbol;Acc:MGI:108174]
mmucirc_014478	0.458324	0.916648	0	0	-Inf	0.628385	1	ENSMUSG00000029106	-	Add1	adducin 1 (alpha) [Source:MGI Symbol;Acc:MGI:87918]
mmucirc_000518	0.458324	0.916648	0	0	-Inf	0.628385	1	ENSMUSG00000025607	-	Copg2	coatomer protein complex, subunit gamma 2 [Source:MGI Symbol;Acc:MGI:1858683]
mmucirc_022738	0.458324	0.916648	0	0	-Inf	0.628385	1	ENSMUSG00000031790	mm9_circ_012938	Mmp15	matrix metallopeptidase 15 [Source:MGI Symbol;Acc:MGI:109320]
mmucirc_020033	1.56374	0.916648	2.21083	2.41186	1.27015	0.630233	1	ENSMUSG00000054693	-	Adam10	a disintegrin and metallopeptidase domain 10 [Source:MGI Symbol;Acc:MGI:109548]
mmucirc_030348	0.453974	0.907947	0	0	-Inf	0.630272	1	ENSMUSG00000026516	-	Nvl	nuclear VCP-like [Source:MGI Symbol;Acc:MGI:1914709]
mmucirc_021321	0.453974	0.907947	0	0	-Inf	0.630272	1	ENSMUSG00000048126	-	Col6a3	collagen, type VI, alpha 3 [Source:MGI Symbol;Acc:MGI:88461]
mmucirc_027635	0.453974	0.907947	0	0	-Inf	0.630272	1	ENSMUSG00000060733	-	Ipmk	inositol polyphosphate multikinase [Source:MGI Symbol;Acc:MGI:1916968]
mmucirc_021436	0.453974	0.907947	0	0	-Inf	0.630272	1	ENSMUSG00000035027	mm9_circ_000870	Map2k2	mitogen-activated protein kinase kinase 2 [Source:MGI Symbol;Acc:MGI:1346867]
mmucirc_023751	0.453974	0.907947	0	0	-Inf	0.630272	1	ENSMUSG00000093485;ENSMUSG00000048277	-	Gm20708;Syngr2	predicted gene 20708 [Source:MGI Symbol;Acc:MGI:5313155];;;synaptogyrin 2 [Source:MGI Symbol;Acc:MGI:1328324]
mmucirc_020785	0.453974	0.907947	0	0	-Inf	0.630272	1	ENSMUSG00000017466	-	Timp2	tissue inhibitor of metalloproteinase 2 [Source:MGI Symbol;Acc:MGI:98753]
mmucirc_006748	0.453974	0.907947	0	0	-Inf	0.630272	1	ENSMUSG00000055670;ENSMUSG00000084329	-	Zzef1;-	zinc finger, ZZ-type with EF hand domain 1 [Source:MGI Symbol;Acc:MGI:2444286];;;-
mmucirc_006516	0.453974	0.907947	0	0	-Inf	0.630272	1	ENSMUSG00000021065	-	Fut8	fucosyltransferase 8 [Source:MGI Symbol;Acc:MGI:1858901]
mmucirc_030961	0.453974	0.907947	0	0	-Inf	0.630272	1	ENSMUSG00000042323	-	Pbrm1	polybromo 1 [Source:MGI Symbol;Acc:MGI:1923998]
mmucirc_032219	0.453974	0.907947	0	0	-Inf	0.630272	1	ENSMUSG00000022032	-	Scara5	scavenger receptor class A, member 5 [Source:MGI Symbol;Acc:MGI:1918395]
mmucirc_008810	0.453974	0.907947	0	0	-Inf	0.630272	1	ENSMUSG00000024594	-	Prrc1	proline-rich coiled-coil 1 [Source:MGI Symbol;Acc:MGI:1916106]
mmucirc_000626	0.453974	0.907947	0	0	-Inf	0.630272	1	ENSMUSG00000069833	-	Ahnak	AHNAK nucleoprotein (desmoyokin) [Source:MGI Symbol;Acc:MGI:1316648]
mmucirc_032968	0.453974	0.907947	0	0	-Inf	0.630272	1	ENSMUSG00000017817	-	Jph2	junctophilin 2 [Source:MGI Symbol;Acc:MGI:1891496]
mmucirc_015319	0.453974	0.907947	0	0	-Inf	0.630272	1	ENSMUSG00000045071	mm9_circ_002649	E130308A19Rik	RIKEN cDNA E130308A19 gene [Source:MGI Symbol;Acc:MGI:2442164]
mmucirc_030032	0.453974	0.907947	0	0	-Inf	0.630272	1	ENSMUSG00000018076	mm9_circ_018423	Med13l	mediator complex subunit 13-like [Source:MGI Symbol;Acc:MGI:2670178]
mmucirc_000912	0.453974	0.907947	0	0	-Inf	0.630272	1	ENSMUSG00000037621	-	Atoh8	atonal bHLH transcription factor 8 [Source:MGI Symbol;Acc:MGI:1918343]
mmucirc_012604	0.453974	0.907947	0	0	-Inf	0.630272	1	ENSMUSG00000030748	-	Il4ra	interleukin 4 receptor, alpha [Source:MGI Symbol;Acc:MGI:105367]
mmucirc_034127	0.453974	0.907947	0	0	-Inf	0.630272	1	ENSMUSG00000010936	mm9_circ_010637	Vac14	Vac14 homolog (S. cerevisiae) [Source:MGI Symbol;Acc:MGI:2157980]
mmucirc_006283	0.453974	0.907947	0	0	-Inf	0.630272	1	ENSMUSG00000002028	-	Kmt2a	lysine (K)-specific methyltransferase 2A [Source:MGI Symbol;Acc:MGI:96995]
mmucirc_012641	1.55939	0.907947	2.21083	2.43497	1.2839	0.630454	1	ENSMUSG00000040731	-	Eif4h	eukaryotic translation initiation factor 4H [Source:MGI Symbol;Acc:MGI:1341822]
mmucirc_004151	1.55572	0.833351	2.27808	2.73364	1.45082	0.630641	1	ENSMUSG00000028580	-	Pum1	pumilio RNA-binding family member 1 [Source:MGI Symbol;Acc:MGI:1931749]
mmucirc_025642	1.58733	2.2347	0.939963	0.420621	-1.24941	0.632968	1	ENSMUSG00000071454	mm9_circ_001407	Dtnb	dystrobrevin, beta [Source:MGI Symbol;Acc:MGI:1203728]
mmucirc_008275	0.446824	0.893649	0	0	-Inf	0.633418	1	ENSMUSG00000026383	-	Epb41l5	erythrocyte membrane protein band 4.1 like 5 [Source:MGI Symbol;Acc:MGI:103006]
mmucirc_028848	0.446824	0.893649	0	0	-Inf	0.633418	1	ENSMUSG00000085788;ENSMUSG00000084590	-	-;-	-;;;-
mmucirc_002268	0.446824	0.893649	0	0	-Inf	0.633418	1	ENSMUSG00000021890	-	Eaf1	ELL associated factor 1 [Source:MGI Symbol;Acc:MGI:1921677]
mmucirc_010636	0.446824	0.893649	0	0	-Inf	0.633418	1	ENSMUSG00000024601	-	Isoc1	isochorismatase domain containing 1 [Source:MGI Symbol;Acc:MGI:1913557]
mmucirc_014413	0.446824	0.893649	0	0	-Inf	0.633418	1	ENSMUSG00000040998	-	Npnt	nephronectin [Source:MGI Symbol;Acc:MGI:2148811]
mmucirc_022969	0.446824	0.893649	0	0	-Inf	0.633418	1	ENSMUSG00000032743	-	Katnip	katanin interacting protein [Source:MGI Symbol;Acc:MGI:2442760]
mmucirc_014643	0.446824	0.893649	0	0	-Inf	0.633418	1	ENSMUSG00000070280;ENSMUSG00000036737	mm9_circ_008349	Slc22a14;Oxsr1	solute carrier family 22 (organic cation transporter), member 14 [Source:MGI Symbol;Acc:MGI:2685974];;;oxidative-stress responsive 1 [Source:MGI Symbol;Acc:MGI:1917378]
mmucirc_003133	0.446824	0.893649	0	0	-Inf	0.633418	1	ENSMUSG00000040652	-	Oaz2	ornithine decarboxylase antizyme 2 [Source:MGI Symbol;Acc:MGI:109492]
mmucirc_029936	1.45904	0.916648	2.00144	2.18343	1.12659	0.635724	1	ENSMUSG00000039218	-	Srrm2	serine/arginine repetitive matrix 2 [Source:MGI Symbol;Acc:MGI:1923206]
mmucirc_024196	31.5702	33.6367	29.5037	0.877128	-0.18914	0.638408	1	ENSMUSG00000057406	mm9_circ_003195	Nsd2	nuclear receptor binding SET domain protein 2 [Source:MGI Symbol;Acc:MGI:1276574]
mmucirc_002885	0.435325	0.870649	0	0	-Inf	0.638594	1	ENSMUSG00000026349	mm9_circ_011539	Ccnt2	cyclin T2 [Source:MGI Symbol;Acc:MGI:1920199]
mmucirc_022369	0.435325	0.870649	0	0	-Inf	0.638594	1	ENSMUSG00000010175	-	Prox1	prospero homeobox 1 [Source:MGI Symbol;Acc:MGI:97772]
mmucirc_028525	0.435325	0.870649	0	0	-Inf	0.638594	1	ENSMUSG00000089872	mm9_circ_005949	Rps6kc1	ribosomal protein S6 kinase polypeptide 1 [Source:MGI Symbol;Acc:MGI:2443419]
mmucirc_000436	0.435325	0.870649	0	0	-Inf	0.638594	1	ENSMUSG00000004364	-	Cul3	cullin 3 [Source:MGI Symbol;Acc:MGI:1347360]
mmucirc_018082	0.435325	0.870649	0	0	-Inf	0.638594	1	ENSMUSG00000034613	-	Ppm1h	protein phosphatase 1H (PP2C domain containing) [Source:MGI Symbol;Acc:MGI:2442087]
mmucirc_009930	0.435325	0.870649	0	0	-Inf	0.638594	1	ENSMUSG00000002147	-	Stat6	signal transducer and activator of transcription 6 [Source:MGI Symbol;Acc:MGI:103034]
mmucirc_028460	0.435325	0.870649	0	0	-Inf	0.638594	1	ENSMUSG00000050953	-	Gja1	gap junction protein, alpha 1 [Source:MGI Symbol;Acc:MGI:95713]
mmucirc_015533	0.435325	0.870649	0	0	-Inf	0.638594	1	ENSMUSG00000020271	-	Fbxw11	F-box and WD-40 domain protein 11 [Source:MGI Symbol;Acc:MGI:2144023]
mmucirc_006146	0.435325	0.870649	0	0	-Inf	0.638594	1	ENSMUSG00000018339	-	Gpx3	glutathione peroxidase 3 [Source:MGI Symbol;Acc:MGI:105102]
mmucirc_027533	0.435325	0.870649	0	0	-Inf	0.638594	1	ENSMUSG00000021036	-	Sptlc2	serine palmitoyltransferase, long chain base subunit 2 [Source:MGI Symbol;Acc:MGI:108074]
mmucirc_024651	0.435325	0.870649	0	0	-Inf	0.638594	1	ENSMUSG00000044496	-	2510039O18Rik	RIKEN cDNA 2510039O18 gene [Source:MGI Symbol;Acc:MGI:1924284]
mmucirc_011977	0.435325	0.870649	0	0	-Inf	0.638594	1	ENSMUSG00000059049	-	Frem1	Fras1 related extracellular matrix protein 1 [Source:MGI Symbol;Acc:MGI:2670972]
mmucirc_011740	0.435325	0.870649	0	0	-Inf	0.638594	1	ENSMUSG00000032185	mm9_circ_002319	Carm1	coactivator-associated arginine methyltransferase 1 [Source:MGI Symbol;Acc:MGI:1913208]
mmucirc_015654	0.435325	0.870649	0	0	-Inf	0.638594	1	ENSMUSG00000086503;ENSMUSG00002076282	-	-;-	-;;;-
mmucirc_008309	1.40544	0.930947	1.87993	2.01937	1.01391	0.638678	1	ENSMUSG00000034610	mm9_circ_005135	Tut4	terminal uridylyl transferase 4 [Source:MGI Symbol;Acc:MGI:2445126]
mmucirc_014483	0.814434	1.32676	0.302112	0.227708	-2.13475	0.639936	1	ENSMUSG00000027465	mm9_circ_010040	Tbc1d20	TBC1 domain family, member 20 [Source:MGI Symbol;Acc:MGI:1914481]
mmucirc_027975	1.35133	0.856351	1.8463	2.15601	1.10836	0.641765	1	ENSMUSG00000020128	mm9_circ_017735	Vps54	VPS54 GARP complex subunit [Source:MGI Symbol;Acc:MGI:2178798]
mmucirc_000082	0.428175	0.856351	0	0	-Inf	0.641888	1	ENSMUSG00000038248	-	Sobp	sine oculis binding protein [Source:MGI Symbol;Acc:MGI:1924427]
mmucirc_008227	0.428175	0.856351	0	0	-Inf	0.641888	1	ENSMUSG00000021244	mm9_circ_015402	Ylpm1	YLP motif containing 1 [Source:MGI Symbol;Acc:MGI:1926195]
mmucirc_032954	0.428175	0.856351	0	0	-Inf	0.641888	1	ENSMUSG00000021458	-	Aopep	aminopeptidase O [Source:MGI Symbol;Acc:MGI:1919311]
mmucirc_013441	0.428175	0.856351	0	0	-Inf	0.641888	1	ENSMUSG00000062901	-	Klhl24	kelch-like 24 [Source:MGI Symbol;Acc:MGI:1923035]
mmucirc_023016	0.428175	0.856351	0	0	-Inf	0.641888	1	ENSMUSG00000117694;ENSMUSG00000037236	-	Snhg4;Matr3	small nucleolar RNA host gene 4 [Source:MGI Symbol;Acc:MGI:4937091];;;matrin 3 [Source:MGI Symbol;Acc:MGI:1298379]
mmucirc_029387	0.428175	0.856351	0	0	-Inf	0.641888	1	ENSMUSG00000009207	mm9_circ_013499	Lnpk	lunapark, ER junction formation factor [Source:MGI Symbol;Acc:MGI:1918115]
mmucirc_013839	0.428175	0.856351	0	0	-Inf	0.641888	1	ENSMUSG00000055320	-	Tead1	TEA domain family member 1 [Source:MGI Symbol;Acc:MGI:101876]
mmucirc_005241	0.428175	0.856351	0	0	-Inf	0.641888	1	ENSMUSG00000000131	-	Xpo6	exportin 6 [Source:MGI Symbol;Acc:MGI:2429950]
mmucirc_003883	0.428175	0.856351	0	0	-Inf	0.641888	1	ENSMUSG00000000131	-	Xpo6	exportin 6 [Source:MGI Symbol;Acc:MGI:2429950]
mmucirc_007640	0.428175	0.856351	0	0	-Inf	0.641888	1	ENSMUSG00000007833	-	Aldh16a1	aldehyde dehydrogenase 16 family, member A1 [Source:MGI Symbol;Acc:MGI:1916998]
mmucirc_024037	0.428175	0.856351	0	0	-Inf	0.641888	1	ENSMUSG00000003868	-	Ruvbl2	RuvB-like protein 2 [Source:MGI Symbol;Acc:MGI:1342299]
mmucirc_008585	8.21652	7.0143	9.41874	1.34279	0.425236	0.643553	1	ENSMUSG00000041444	-	Arhgap32	Rho GTPase activating protein 32 [Source:MGI Symbol;Acc:MGI:2450166]
mmucirc_021560	0.416676	0.833351	0	0	-Inf	0.647312	1	ENSMUSG00000048126	-	Col6a3	collagen, type VI, alpha 3 [Source:MGI Symbol;Acc:MGI:88461]
mmucirc_013041	0.416676	0.833351	0	0	-Inf	0.647312	1	ENSMUSG00000004207	-	Psap	prosaposin [Source:MGI Symbol;Acc:MGI:97783]
mmucirc_024168	0.416676	0.833351	0	0	-Inf	0.647312	1	ENSMUSG00000055053	-	Nfic	nuclear factor I/C [Source:MGI Symbol;Acc:MGI:109591]
mmucirc_010589	0.416676	0.833351	0	0	-Inf	0.647312	1	ENSMUSG00000037791	-	Phf12	PHD finger protein 12 [Source:MGI Symbol;Acc:MGI:1924057]
mmucirc_027687	0.416676	0.833351	0	0	-Inf	0.647312	1	ENSMUSG00000071757	-	Zhx2	zinc fingers and homeoboxes 2 [Source:MGI Symbol;Acc:MGI:2683087]
mmucirc_017525	0.416676	0.833351	0	0	-Inf	0.647312	1	ENSMUSG00000018042	-	Cyb5r3	cytochrome b5 reductase 3 [Source:MGI Symbol;Acc:MGI:94893]
mmucirc_016695	0.416676	0.833351	0	0	-Inf	0.647312	1	ENSMUSG00000023972	-	Ptk7	PTK7 protein tyrosine kinase 7 [Source:MGI Symbol;Acc:MGI:1918711]
mmucirc_029664	0.416676	0.833351	0	0	-Inf	0.647312	1	ENSMUSG00000042694	-	Stn1	STN1, CST complex subunit [Source:MGI Symbol;Acc:MGI:1915581]
mmucirc_032139	0.416676	0.833351	0	0	-Inf	0.647312	1	ENSMUSG00000055312	-	Them7	thioesterase superfamily member 7 [Source:MGI Symbol;Acc:MGI:1921338]
mmucirc_027797	0.416676	0.833351	0	0	-Inf	0.647312	1	ENSMUSG00000030022	-	Adamts9	a disintegrin-like and metallopeptidase (reprolysin type) with thrombospondin type 1 motif, 9 [Source:MGI Symbol;Acc:MGI:1916320]
mmucirc_018112	0.416676	0.833351	0	0	-Inf	0.647312	1	ENSMUSG00000074305	mm9_circ_014667	Peak1	pseudopodium-enriched atypical kinase 1 [Source:MGI Symbol;Acc:MGI:2442366]
mmucirc_023391	1.76142	1.2193	2.30355	1.88924	0.917807	0.647806	1	ENSMUSG00000037148	mm9_circ_015986	Arhgap10	Rho GTPase activating protein 10 [Source:MGI Symbol;Acc:MGI:1925764]
mmucirc_027951	1.36607	1.88489	0.847242	0.44949	-1.15364	0.648223	1	ENSMUSG00000024563	-	Smad2	SMAD family member 2 [Source:MGI Symbol;Acc:MGI:108051]
mmucirc_034809	0.981991	1.62824	0.335739	0.206197	-2.2779	0.648369	1	ENSMUSG00000031328	-	Flna	filamin, alpha [Source:MGI Symbol;Acc:MGI:95556]
mmucirc_007064	5.89671	6.75454	5.03887	0.745998	-0.422757	0.648614	1	ENSMUSG00000037138	-	Aff3	AF4/FMR2 family, member 3 [Source:MGI Symbol;Acc:MGI:106927]
mmucirc_021042	1.35457	1.86189	0.847242	0.455043	-1.13593	0.649753	1	ENSMUSG00000037210	-	Fam193a	family with sequence homology 193, member A [Source:MGI Symbol;Acc:MGI:2447768]
mmucirc_000762	2.16528	1.32676	3.00381	2.26403	1.17889	0.65301	1	ENSMUSG00000021180	-	Rps6ka5	ribosomal protein S6 kinase, polypeptide 5 [Source:MGI Symbol;Acc:MGI:1920336]
mmucirc_019898	1.32831	1.93089	0.725733	0.375854	-1.41176	0.653306	1	ENSMUSG00000026771	mm9_circ_012211	Spopl	speckle-type BTB/POZ protein-like [Source:MGI Symbol;Acc:MGI:1924107]
mmucirc_006318	2.09212	1.54495	2.63929	1.70834	0.772591	0.654872	1	ENSMUSG00000024073	-	Birc6	baculoviral IAP repeat-containing 6 [Source:MGI Symbol;Acc:MGI:1276108]
mmucirc_022961	2.10698	2.69525	1.51872	0.563481	-0.827561	0.655609	1	ENSMUSG00000029312	-	Klhl8	kelch-like 8 [Source:MGI Symbol;Acc:MGI:2179430]
mmucirc_006427	1.31012	1.773	0.847242	0.477858	-1.06535	0.655817	1	ENSMUSG00000029913	mm9_circ_003865	Prdm5	PR domain containing 5 [Source:MGI Symbol;Acc:MGI:1918029]
mmucirc_008230	1.30577	1.7643	0.847242	0.480214	-1.05825	0.656424	1	ENSMUSG00000039089	-	L3mbtl3	L3MBTL3 histone methyl-lysine binding protein [Source:MGI Symbol;Acc:MGI:2143628]
mmucirc_031537	0.398027	0.796053	0	0	-Inf	0.656455	1	ENSMUSG00000045555	-	Mettl24	methyltransferase like 24 [Source:MGI Symbol;Acc:MGI:3045338]
mmucirc_007558	0.398027	0.796053	0	0	-Inf	0.656455	1	ENSMUSG00000020246	-	Hcfc2	host cell factor C2 [Source:MGI Symbol;Acc:MGI:1915183]
mmucirc_030469	0.398027	0.796053	0	0	-Inf	0.656455	1	ENSMUSG00000001506	-	Col1a1	collagen, type I, alpha 1 [Source:MGI Symbol;Acc:MGI:88467]
mmucirc_021240	0.398027	0.796053	0	0	-Inf	0.656455	1	ENSMUSG00000025278	-	Flnb	filamin, beta [Source:MGI Symbol;Acc:MGI:2446089]
mmucirc_000965	0.398027	0.796053	0	0	-Inf	0.656455	1	ENSMUSG00000022607	-	Ptk2	PTK2 protein tyrosine kinase 2 [Source:MGI Symbol;Acc:MGI:95481]
mmucirc_020495	0.398027	0.796053	0	0	-Inf	0.656455	1	ENSMUSG00000000489	-	Pdgfb	platelet derived growth factor, B polypeptide [Source:MGI Symbol;Acc:MGI:97528]
mmucirc_028314	0.398027	0.796053	0	0	-Inf	0.656455	1	ENSMUSG00000023169	-	Slc38a1	solute carrier family 38, member 1 [Source:MGI Symbol;Acc:MGI:2145895]
mmucirc_001927	0.398027	0.796053	0	0	-Inf	0.656455	1	NA	-	-	-
mmucirc_031618	0.398027	0.796053	0	0	-Inf	0.656455	1	ENSMUSG00000024140	-	Epas1	endothelial PAS domain protein 1 [Source:MGI Symbol;Acc:MGI:109169]
mmucirc_019502	0.398027	0.796053	0	0	-Inf	0.656455	1	ENSMUSG00000001473	-	Tubb6	tubulin, beta 6 class V [Source:MGI Symbol;Acc:MGI:1915201]
mmucirc_018210	0.398027	0.796053	0	0	-Inf	0.656455	1	ENSMUSG00000069833	-	Ahnak	AHNAK nucleoprotein (desmoyokin) [Source:MGI Symbol;Acc:MGI:1316648]
mmucirc_032877	0.398027	0.796053	0	0	-Inf	0.656455	1	ENSMUSG00000069833	-	Ahnak	AHNAK nucleoprotein (desmoyokin) [Source:MGI Symbol;Acc:MGI:1316648]
mmucirc_026033	0.398027	0.796053	0	0	-Inf	0.656455	1	ENSMUSG00000057738	-	Sptan1	spectrin alpha, non-erythrocytic 1 [Source:MGI Symbol;Acc:MGI:98386]
mmucirc_006713	0.398027	0.796053	0	0	-Inf	0.656455	1	ENSMUSG00000028649	-	Macf1	microtubule-actin crosslinking factor 1 [Source:MGI Symbol;Acc:MGI:108559]
mmucirc_005689	0.398027	0.796053	0	0	-Inf	0.656455	1	ENSMUSG00000028799	-	Zfp362	zinc finger protein 362 [Source:MGI Symbol;Acc:MGI:2652839]
mmucirc_002481	0.398027	0.796053	0	0	-Inf	0.656455	1	ENSMUSG00000039477	-	Tnrc18	trinucleotide repeat containing 18 [Source:MGI Symbol;Acc:MGI:3648294]
mmucirc_003226	0.398027	0.796053	0	0	-Inf	0.656455	1	ENSMUSG00000028986	-	Klhl7	kelch-like 7 [Source:MGI Symbol;Acc:MGI:1196453]
mmucirc_027410	0.398027	0.796053	0	0	-Inf	0.656455	1	ENSMUSG00000001521	-	Tulp3	tubby-like protein 3 [Source:MGI Symbol;Acc:MGI:1329045]
mmucirc_026431	0.398027	0.796053	0	0	-Inf	0.656455	1	ENSMUSG00000029552	-	Tes	testin LIM domain protein [Source:MGI Symbol;Acc:MGI:105081]
mmucirc_006564	0.398027	0.796053	0	0	-Inf	0.656455	1	ENSMUSG00000030016	-	Zfp638	zinc finger protein 638 [Source:MGI Symbol;Acc:MGI:1203484]
mmucirc_025836	0.398027	0.796053	0	0	-Inf	0.656455	1	ENSMUSG00000057193	-	Slc44a2	solute carrier family 44, member 2 [Source:MGI Symbol;Acc:MGI:1915932]
mmucirc_002198	0.398027	0.796053	0	0	-Inf	0.656455	1	ENSMUSG00000037369	-	Kdm6a	lysine (K)-specific demethylase 6A [Source:MGI Symbol;Acc:MGI:1095419]
mmucirc_021075	2.56159	1.75	3.37318	1.92753	0.946754	0.657087	1	ENSMUSG00000035845	mm9_circ_017350	Alg12	asparagine-linked glycosylation 12 (alpha-1,6- mannosyltransferase) [Source:MGI Symbol;Acc:MGI:2385025]
mmucirc_020903	13.5809	14.9199	12.2419	0.82051	-0.285407	0.65959	1	ENSMUSG00000022801	mm9_circ_007087	Lrch3	leucine-rich repeats and calponin homology (CH) domain containing 3 [Source:MGI Symbol;Acc:MGI:1917394]
mmucirc_015456	2.05471	2.65795	1.45147	0.546085	-0.872802	0.660452	1	ENSMUSG00000028369	-	Svep1	sushi, von Willebrand factor type A, EGF and pentraxin domain containing 1 [Source:MGI Symbol;Acc:MGI:1928849]
mmucirc_025397	2.89412	2.11295	3.67529	1.73941	0.798602	0.660842	1	ENSMUSG00000070436	-	Serpinh1	serine (or cysteine) peptidase inhibitor, clade H, member 1 [Source:MGI Symbol;Acc:MGI:88283]
mmucirc_030033	1.05793	0.605298	1.51056	2.49556	1.31937	0.661735	1	ENSMUSG00000007411;ENSMUSG00000113910	-	Mark3;-	MAP/microtubule affinity regulating kinase 3 [Source:MGI Symbol;Acc:MGI:1341865];;;-
mmucirc_033101	1.26137	1.88489	0.637851	0.338402	-1.56319	0.662754	1	ENSMUSG00000035762;ENSMUSG00000114602	-	Tmem161b;-	transmembrane protein 161B [Source:MGI Symbol;Acc:MGI:1919995];;;-
mmucirc_028120	2.74311	2.06695	3.41927	1.65426	0.726189	0.66286	1	ENSMUSG00000034377;ENSMUSG00002075503	-	Tulp4;-	tubby like protein 4 [Source:MGI Symbol;Acc:MGI:1916092];;;-
mmucirc_030923	1.25033	1.7413	0.75936	0.436088	-1.19731	0.664369	1	ENSMUSG00000003808	mm9_circ_009099	Farsa	phenylalanyl-tRNA synthetase, alpha subunit [Source:MGI Symbol;Acc:MGI:1913840]
mmucirc_032995	1.24937	1.773	0.725733	0.409325	-1.28868	0.66451	1	ENSMUSG00000026043	-	Col3a1	collagen, type III, alpha 1 [Source:MGI Symbol;Acc:MGI:88453]
mmucirc_022288	2.00664	2.70395	1.30933	0.484229	-1.04624	0.665038	1	ENSMUSG00000058290	mm9_circ_000101	Espl1	extra spindle pole bodies 1, separase [Source:MGI Symbol;Acc:MGI:2146156]
mmucirc_034032	1.9526	1.2193	2.68591	2.20283	1.13936	0.66562	1	NA	-	-	-
mmucirc_000105	2.94244	2.272	3.61288	1.59017	0.669184	0.666051	1	ENSMUSG00000020305	-	Asb3	ankyrin repeat and SOCS box-containing 3 [Source:MGI Symbol;Acc:MGI:1929749]
mmucirc_027460	1.23352	1.7413	0.725733	0.416777	-1.26265	0.66686	1	ENSMUSG00000007617	mm9_circ_010239	Homer1	homer scaffolding protein 1 [Source:MGI Symbol;Acc:MGI:1347345]
mmucirc_020518	1.22224	1.773	0.671478	0.378724	-1.40078	0.668553	1	ENSMUSG00000029064	-	Gnb1	guanine nucleotide binding protein (G protein), beta 1 [Source:MGI Symbol;Acc:MGI:95781]
mmucirc_003496	1.21876	1.8333	0.604224	0.329584	-1.60128	0.669078	1	ENSMUSG00000027544	mm9_circ_002967	Nfatc2	nuclear factor of activated T cells, cytoplasmic, calcineurin dependent 2 [Source:MGI Symbol;Acc:MGI:102463]
mmucirc_002146	33.0815	35.1878	30.9752	0.880283	-0.183961	0.669661	1	ENSMUSG00000027177	mm9_circ_013422	Hipk3	homeodomain interacting protein kinase 3 [Source:MGI Symbol;Acc:MGI:1314882]
mmucirc_024529	2.99138	1.95389	4.02887	2.06197	1.04402	0.671632	1	ENSMUSG00000053477	-	Tcf4	transcription factor 4 [Source:MGI Symbol;Acc:MGI:98506]
mmucirc_023337	1.93801	2.54605	1.32996	0.522361	-0.936882	0.671816	1	ENSMUSG00000037287	-	Tbcel	tubulin folding cofactor E-like [Source:MGI Symbol;Acc:MGI:1925543]
mmucirc_028042	1.19576	1.7873	0.604224	0.338066	-1.56462	0.6726	1	ENSMUSG00000001419	-	Mef2d	myocyte enhancer factor 2D [Source:MGI Symbol;Acc:MGI:99533]
mmucirc_019176	1.19141	1.7786	0.604224	0.33972	-1.55758	0.673274	1	ENSMUSG00000040738	-	Ints8	integrator complex subunit 8 [Source:MGI Symbol;Acc:MGI:1919906]
mmucirc_014108	1.18774	1.704	0.671478	0.394059	-1.34351	0.673846	1	ENSMUSG00000007817;ENSMUSG00000093081	mm9_circ_009211	Zmiz1;-	zinc finger, MIZ-type containing 1 [Source:MGI Symbol;Acc:MGI:3040693];;;-
mmucirc_024718	1.15846	1.7127	0.604224	0.35279	-1.50312	0.678478	1	ENSMUSG00000048490	mm9_circ_016045	Nrip1	nuclear receptor interacting protein 1 [Source:MGI Symbol;Acc:MGI:1315213]
mmucirc_015426	4.35458	5.01324	3.69592	0.737231	-0.439812	0.683777	1	ENSMUSG00000052155	mm9_circ_002037	Acvr2a	activin receptor IIA [Source:MGI Symbol;Acc:MGI:102806]
mmucirc_020852	2.61618	1.50765	3.72471	2.47054	1.30483	0.684184	1	ENSMUSG00000035919	mm9_circ_006404	Bbs9	Bardet-Biedl syndrome 9 (human) [Source:MGI Symbol;Acc:MGI:2442833]
mmucirc_000170	1.32301	0.833351	1.81267	2.17516	1.12112	0.68762	1	ENSMUSG00000027552	mm9_circ_004443	E2f5	E2F transcription factor 5 [Source:MGI Symbol;Acc:MGI:105091]
mmucirc_018398	0.423621	0	0.847242	Inf	Inf	0.693497	1	ENSMUSG00000040021	-	Lats1	large tumor suppressor [Source:MGI Symbol;Acc:MGI:1333883]
mmucirc_034992	0.423621	0	0.847242	Inf	Inf	0.693497	1	ENSMUSG00000020246	-	Hcfc2	host cell factor C2 [Source:MGI Symbol;Acc:MGI:1915183]
mmucirc_016007	0.423621	0	0.847242	Inf	Inf	0.693497	1	ENSMUSG00000004044	-	Cavin1	caveolae associated 1 [Source:MGI Symbol;Acc:MGI:1277968]
mmucirc_002883	0.423621	0	0.847242	Inf	Inf	0.693497	1	ENSMUSG00000020439	-	Smtn	smoothelin [Source:MGI Symbol;Acc:MGI:1354727]
mmucirc_019991	0.423621	0	0.847242	Inf	Inf	0.693497	1	ENSMUSG00000021756	-	Il6st	interleukin 6 signal transducer [Source:MGI Symbol;Acc:MGI:96560]
mmucirc_034871	0.423621	0	0.847242	Inf	Inf	0.693497	1	ENSMUSG00000058571	-	Gpc6	glypican 6 [Source:MGI Symbol;Acc:MGI:1346322]
mmucirc_010590	0.423621	0	0.847242	Inf	Inf	0.693497	1	ENSMUSG00000025280	-	Polr3a	polymerase (RNA) III (DNA directed) polypeptide A [Source:MGI Symbol;Acc:MGI:2681836]
mmucirc_002786	0.423621	0	0.847242	Inf	Inf	0.693497	1	ENSMUSG00000034544	mm9_circ_005202	Rsrc1	arginine/serine-rich coiled-coil 1 [Source:MGI Symbol;Acc:MGI:1914130]
mmucirc_019329	0.423621	0	0.847242	Inf	Inf	0.693497	1	ENSMUSG00000061859	-	Patj	PATJ, crumbs cell polarity complex component [Source:MGI Symbol;Acc:MGI:1277960]
mmucirc_006398	0.423621	0	0.847242	Inf	Inf	0.693497	1	ENSMUSG00000029312	-	Klhl8	kelch-like 8 [Source:MGI Symbol;Acc:MGI:2179430]
mmucirc_007187	0.423621	0	0.847242	Inf	Inf	0.693497	1	ENSMUSG00000052763	-	Zfp212	Zinc finger protein 212 [Source:MGI Symbol;Acc:MGI:2682609]
mmucirc_023245	0.423621	0	0.847242	Inf	Inf	0.693497	1	ENSMUSG00000066568	-	Lsm14a	LSM14A mRNA processing body assembly factor [Source:MGI Symbol;Acc:MGI:1914320]
mmucirc_003969	0.423621	0	0.847242	Inf	Inf	0.693497	1	ENSMUSG00000079481	-	Nhsl2	NHS-like 2 [Source:MGI Symbol;Acc:MGI:3645090]
mmucirc_009807	3.22066	2.42546	4.01587	1.65572	0.727455	0.698786	1	ENSMUSG00000033209	mm9_circ_001910	Ttc28	tetratricopeptide repeat domain 28 [Source:MGI Symbol;Acc:MGI:2140873]
mmucirc_020028	1.6804	2.08995	1.27086	0.608084	-0.717658	0.704294	1	ENSMUSG00000054640	-	Slc8a1	solute carrier family 8 (sodium/calcium exchanger), member 1 [Source:MGI Symbol;Acc:MGI:107956]
mmucirc_018605	0.37968	0	0.75936	Inf	Inf	0.706522	1	ENSMUSG00000001506	-	Col1a1	collagen, type I, alpha 1 [Source:MGI Symbol;Acc:MGI:88467]
mmucirc_020693	0.37968	0	0.75936	Inf	Inf	0.706522	1	ENSMUSG00000075595	-	Zfp652	zinc finger protein 652 [Source:MGI Symbol;Acc:MGI:2442221]
mmucirc_013826	0.37968	0	0.75936	Inf	Inf	0.706522	1	ENSMUSG00000041341	-	Atg2b	autophagy related 2B [Source:MGI Symbol;Acc:MGI:1923809]
mmucirc_002776	0.37968	0	0.75936	Inf	Inf	0.706522	1	ENSMUSG00000021432	-	Slc35b3	solute carrier family 35, member B3 [Source:MGI Symbol;Acc:MGI:1913978]
mmucirc_003183	0.37968	0	0.75936	Inf	Inf	0.706522	1	ENSMUSG00000022329	mm9_circ_003167	Stk3	serine/threonine kinase 3 [Source:MGI Symbol;Acc:MGI:1928487]
mmucirc_029738	0.37968	0	0.75936	Inf	Inf	0.706522	1	ENSMUSG00000033059	-	Pygb	brain glycogen phosphorylase [Source:MGI Symbol;Acc:MGI:97828]
mmucirc_034720	0.37968	0	0.75936	Inf	Inf	0.706522	1	ENSMUSG00000062908	-	Acadm	acyl-Coenzyme A dehydrogenase, medium chain [Source:MGI Symbol;Acc:MGI:87867]
mmucirc_009888	0.37968	0	0.75936	Inf	Inf	0.706522	1	ENSMUSG00000030748	-	Il4ra	interleukin 4 receptor, alpha [Source:MGI Symbol;Acc:MGI:105367]
mmucirc_033553	0.37968	0	0.75936	Inf	Inf	0.706522	1	ENSMUSG00000030493	-	Faap24	Fanconi anemia core complex associated protein 24 [Source:MGI Symbol;Acc:MGI:2142208]
mmucirc_013452	0.37968	0	0.75936	Inf	Inf	0.706522	1	ENSMUSG00000074129;ENSMUSG00000089989;ENSMUSG00000065878	-	Rpl13a;Gm45713;-	ribosomal protein L13A [Source:MGI Symbol;Acc:MGI:1351455];;;predicted gene 45713 [Source:MGI Symbol;Acc:MGI:5804828];;;-
mmucirc_014474	0.37968	0	0.75936	Inf	Inf	0.706522	1	ENSMUSG00000031561	-	Tenm3	teneurin transmembrane protein 3 [Source:MGI Symbol;Acc:MGI:1345183]
mmucirc_005833	1.3244	0.530702	2.1181	3.99113	1.9968	0.707363	1	ENSMUSG00000037260	-	Hgsnat	heparan-alpha-glucosaminide N-acetyltransferase [Source:MGI Symbol;Acc:MGI:1196297]
mmucirc_033013	7.51763	8.12614	6.90912	0.850234	-0.234067	0.707486	1	ENSMUSG00000029833	-	Trim24	tripartite motif-containing 24 [Source:MGI Symbol;Acc:MGI:109275]
mmucirc_012293	0.851608	1.27959	0.423621	0.331059	-1.59484	0.709707	1	ENSMUSG00000021254	mm9_circ_016628	Gpatch2l	G patch domain containing 2 like [Source:MGI Symbol;Acc:MGI:1917623]
mmucirc_014423	0.851608	1.27959	0.423621	0.331059	-1.59484	0.709707	1	ENSMUSG00000032846	mm9_circ_010567	Zswim6	zinc finger SWIM-type containing 6 [Source:MGI Symbol;Acc:MGI:1914513]
mmucirc_024785	2.30561	2.97916	1.63207	0.547829	-0.868203	0.71137	1	ENSMUSG00000015202	-	Cnksr3	Cnksr family member 3 [Source:MGI Symbol;Acc:MGI:2674130]
mmucirc_029086	0.362867	0	0.725733	Inf	Inf	0.711921	1	ENSMUSG00000026571	-	Dcaf6	DDB1 and CUL4 associated factor 6 [Source:MGI Symbol;Acc:MGI:1921356]
mmucirc_001298	0.362867	0	0.725733	Inf	Inf	0.711921	1	ENSMUSG00000046169	-	Adamts6	a disintegrin-like and metallopeptidase (reprolysin type) with thrombospondin type 1 motif, 6 [Source:MGI Symbol;Acc:MGI:1347348]
mmucirc_011834	0.362867	0	0.725733	Inf	Inf	0.711921	1	ENSMUSG00000040651	-	Tasor	transcription activation suppressor [Source:MGI Symbol;Acc:MGI:1921694]
mmucirc_006836	0.362867	0	0.725733	Inf	Inf	0.711921	1	ENSMUSG00000022772;ENSMUSG00000116739;ENSMUSG00000081404	-	Senp5;-;-	SUMO/sentrin specific peptidase 5 [Source:MGI Symbol;Acc:MGI:2443596];;;-;;;-
mmucirc_015745	0.362867	0	0.725733	Inf	Inf	0.711921	1	ENSMUSG00000091243	-	Vgll3	vestigial like family member 3 [Source:MGI Symbol;Acc:MGI:1920819]
mmucirc_005082	0.362867	0	0.725733	Inf	Inf	0.711921	1	ENSMUSG00000102422;ENSMUSG00000027777	mm9_circ_003031	Iqschfp;Schip1	Iqcj and Schip1 fusion protein [Source:MGI Symbol;Acc:MGI:5439400];;;schwannomin interacting protein 1 [Source:MGI Symbol;Acc:MGI:1353557]
mmucirc_033941	2.20891	2.84	1.57781	0.555568	-0.847964	0.712108	1	ENSMUSG00000024515	-	Smad4	SMAD family member 4 [Source:MGI Symbol;Acc:MGI:894293]
mmucirc_005905	5.58479	6.54949	4.62009	0.705413	-0.503461	0.712605	1	ENSMUSG00000038774;ENSMUSG00000112918	-	Ascc3;-	activating signal cointegrator 1 complex subunit 3 [Source:MGI Symbol;Acc:MGI:1925237];;;-
mmucirc_012668	0.832959	1.2423	0.423621	0.340998	-1.55216	0.713257	1	ENSMUSG00000007411;ENSMUSG00000113910	mm9_circ_011801	Mark3;-	MAP/microtubule affinity regulating kinase 3 [Source:MGI Symbol;Acc:MGI:1341865];;;-
mmucirc_019133	0.863108	1.30259	0.423621	0.325213	-1.62054	0.71366	1	ENSMUSG00000066755	-	Tnfsf18	tumor necrosis factor (ligand) superfamily, member 18 [Source:MGI Symbol;Acc:MGI:2673064]
mmucirc_032292	0.863108	1.30259	0.423621	0.325213	-1.62054	0.71366	1	ENSMUSG00000036167	-	Pphln1	periphilin 1 [Source:MGI Symbol;Acc:MGI:1917029]
mmucirc_000530	0.863108	1.30259	0.423621	0.325213	-1.62054	0.71366	1	ENSMUSG00000042439	-	Zfp532	zinc finger protein 532 [Source:MGI Symbol;Acc:MGI:3036282]
mmucirc_024430	1.57873	2.15024	1.00722	0.46842	-1.09413	0.714978	1	ENSMUSG00000025812	mm9_circ_016375	Pard3	par-3 family cell polarity regulator [Source:MGI Symbol;Acc:MGI:2135608]
mmucirc_019655	0.817109	1.2106	0.423621	0.349927	-1.51487	0.716346	1	ENSMUSG00000024286	-	Ccny	cyclin Y [Source:MGI Symbol;Acc:MGI:1915224]
mmucirc_030400	0.809959	1.1963	0.423621	0.35411	-1.49773	0.717762	1	ENSMUSG00000020716	-	Nf1	neurofibromin 1 [Source:MGI Symbol;Acc:MGI:97306]
mmucirc_016799	0.809959	1.1963	0.423621	0.35411	-1.49773	0.717762	1	ENSMUSG00000025898	-	Cwf19l2	CWF19-like 2, cell cycle control (S. pombe) [Source:MGI Symbol;Acc:MGI:1918023]
mmucirc_026356	1.54945	2.15894	0.939963	0.435381	-1.19965	0.718204	1	ENSMUSG00000058325	mm9_circ_014776	Dock1	dedicator of cytokinesis 1 [Source:MGI Symbol;Acc:MGI:2429765]
mmucirc_031556	11.2959	10.42	12.1719	1.16813	0.224203	0.71942	1	ENSMUSG00000025609	mm9_circ_009396	Mkln1	muskelin 1, intracellular mediator containing kelch motifs [Source:MGI Symbol;Acc:MGI:1351638]
mmucirc_022761	1.53406	2.00665	1.06147	0.528977	-0.918723	0.719928	1	ENSMUSG00000069833	-	Ahnak	AHNAK nucleoprotein (desmoyokin) [Source:MGI Symbol;Acc:MGI:1316648]
mmucirc_001171	0.79846	1.1733	0.423621	0.361051	-1.46972	0.720068	1	ENSMUSG00000036545	-	Adamts2	a disintegrin-like and metallopeptidase (reprolysin type) with thrombospondin type 1 motif, 2 [Source:MGI Symbol;Acc:MGI:1347356]
mmucirc_033779	0.796167	1.2566	0.335739	0.267181	-1.90411	0.720532	1	ENSMUSG00000064302	mm9_circ_001415	Clasp1	CLIP associating protein 1 [Source:MGI Symbol;Acc:MGI:1923957]
mmucirc_020442	28.0528	25.9114	30.1942	1.16529	0.220688	0.721106	1	ENSMUSG00000028487	mm9_circ_017382	Bnc2	basonuclin 2 [Source:MGI Symbol;Acc:MGI:2443805]
mmucirc_013367	0.335739	0	0.671478	Inf	Inf	0.721178	1	ENSMUSG00000037461	-	Ints7	integrator complex subunit 7 [Source:MGI Symbol;Acc:MGI:1924315]
mmucirc_023604	0.335739	0	0.671478	Inf	Inf	0.721178	1	ENSMUSG00000055013	-	Agap1	ArfGAP with GTPase domain, ankyrin repeat and PH domain 1 [Source:MGI Symbol;Acc:MGI:2653690]
mmucirc_029148	0.335739	0	0.671478	Inf	Inf	0.721178	1	ENSMUSG00000018501	-	Ncor1	nuclear receptor co-repressor 1 [Source:MGI Symbol;Acc:MGI:1349717]
mmucirc_032606	0.335739	0	0.671478	Inf	Inf	0.721178	1	ENSMUSG00000033004	-	Mycbp2	MYC binding protein 2, E3 ubiquitin protein ligase [Source:MGI Symbol;Acc:MGI:2179432]
mmucirc_029755	0.335739	0	0.671478	Inf	Inf	0.721178	1	ENSMUSG00000007817	mm9_circ_007354	Zmiz1	zinc finger, MIZ-type containing 1 [Source:MGI Symbol;Acc:MGI:3040693]
mmucirc_012733	0.335739	0	0.671478	Inf	Inf	0.721178	1	ENSMUSG00000021978	-	Extl3	exostosin-like glycosyltransferase 3 [Source:MGI Symbol;Acc:MGI:1860765]
mmucirc_007717	0.335739	0	0.671478	Inf	Inf	0.721178	1	ENSMUSG00000022471	-	Xrcc6	X-ray repair complementing defective repair in Chinese hamster cells 6 [Source:MGI Symbol;Acc:MGI:95606]
mmucirc_027808	0.335739	0	0.671478	Inf	Inf	0.721178	1	ENSMUSG00000022708	-	Zbtb20	zinc finger and BTB domain containing 20 [Source:MGI Symbol;Acc:MGI:1929213]
mmucirc_003792	0.335739	0	0.671478	Inf	Inf	0.721178	1	ENSMUSG00000035765	mm9_circ_007450	Dym	dymeclin [Source:MGI Symbol;Acc:MGI:1918480]
mmucirc_004235	0.335739	0	0.671478	Inf	Inf	0.721178	1	ENSMUSG00000092341	-	-	-
mmucirc_018378	0.335739	0	0.671478	Inf	Inf	0.721178	1	ENSMUSG00000069833	-	Ahnak	AHNAK nucleoprotein (desmoyokin) [Source:MGI Symbol;Acc:MGI:1316648]
mmucirc_012606	0.335739	0	0.671478	Inf	Inf	0.721178	1	ENSMUSG00000016458	-	Wt1	WT1 transcription factor [Source:MGI Symbol;Acc:MGI:98968]
mmucirc_014839	0.335739	0	0.671478	Inf	Inf	0.721178	1	ENSMUSG00000027303	-	Ptpra	protein tyrosine phosphatase, receptor type, A [Source:MGI Symbol;Acc:MGI:97808]
mmucirc_019835	0.335739	0	0.671478	Inf	Inf	0.721178	1	ENSMUSG00000039145	-	Camk1d	calcium/calmodulin-dependent protein kinase ID [Source:MGI Symbol;Acc:MGI:2442190]
mmucirc_016179	0.335739	0	0.671478	Inf	Inf	0.721178	1	ENSMUSG00000028559	mm9_circ_008647	Osbpl9	oxysterol binding protein-like 9 [Source:MGI Symbol;Acc:MGI:1923784]
mmucirc_018753	0.335739	0	0.671478	Inf	Inf	0.721178	1	ENSMUSG00000043411	-	Usp48	ubiquitin specific peptidase 48 [Source:MGI Symbol;Acc:MGI:2158502]
mmucirc_007392	0.335739	0	0.671478	Inf	Inf	0.721178	1	ENSMUSG00000098302;ENSMUSG00000049606;ENSMUSG00000104706	-	-;Zfp644;-	-;;;zinc finger protein 644 [Source:MGI Symbol;Acc:MGI:1277212];;;-
mmucirc_021741	0.335739	0	0.671478	Inf	Inf	0.721178	1	ENSMUSG00000051331	-	Cacna1c	calcium channel, voltage-dependent, L type, alpha 1C subunit [Source:MGI Symbol;Acc:MGI:103013]
mmucirc_000471	0.335739	0	0.671478	Inf	Inf	0.721178	1	ENSMUSG00000038538	-	Ubn2	ubinuclein 2 [Source:MGI Symbol;Acc:MGI:2444236]
mmucirc_019723	0.335739	0	0.671478	Inf	Inf	0.721178	1	ENSMUSG00000036916	-	Zfp280c	zinc finger protein 280C [Source:MGI Symbol;Acc:MGI:2387585]
mmucirc_004947	0.335739	0	0.671478	Inf	Inf	0.721178	1	ENSMUSG00000059401	-	Mamld1	mastermind-like domain containing 1 [Source:MGI Symbol;Acc:MGI:3045303]
mmucirc_011706	0.335739	0	0.671478	Inf	Inf	0.721178	1	ENSMUSG00000031209	-	Heph	hephaestin [Source:MGI Symbol;Acc:MGI:1332240]
mmucirc_003287	0.79131	1.159	0.423621	0.365505	-1.45204	0.72152	1	ENSMUSG00000056999	-	Ide	insulin degrading enzyme [Source:MGI Symbol;Acc:MGI:96412]
mmucirc_008489	0.79131	1.159	0.423621	0.365505	-1.45204	0.72152	1	ENSMUSG00000060206	-	Zfp462	zinc finger protein 462 [Source:MGI Symbol;Acc:MGI:107690]
mmucirc_018982	0.79131	1.159	0.423621	0.365505	-1.45204	0.72152	1	ENSMUSG00000001424	-	Snd1	staphylococcal nuclease and tudor domain containing 1 [Source:MGI Symbol;Acc:MGI:1929266]
mmucirc_017980	0.790854	1.27959	0.302112	0.2361	-2.08253	0.721614	1	ENSMUSG00000020647	-	Ncoa1	nuclear receptor coactivator 1 [Source:MGI Symbol;Acc:MGI:1276523]
mmucirc_012179	0.790854	1.27959	0.302112	0.2361	-2.08253	0.721614	1	ENSMUSG00000040928	mm9_circ_018203	S100pbp	S100P binding protein [Source:MGI Symbol;Acc:MGI:1921898]
mmucirc_020503	0.789018	1.2423	0.335739	0.270257	-1.8876	0.721989	1	ENSMUSG00000102976;ENSMUSG00000116275;ENSMUSG00000094410	-	Zc3h11a;Zc3h11a;Zbed6	zinc finger CCCH type containing 11A [Source:MGI Symbol;Acc:MGI:1917829];;;zinc finger CCCH type containing 11A [Source:MGI Symbol;Acc:MGI:1917829];;;zinc finger, BED type containing 6 [Source:MGI Symbol;Acc:MGI:3828086]
mmucirc_008456	1.51496	2.08995	0.939963	0.449755	-1.15279	0.722096	1	ENSMUSG00000033423	mm9_circ_017355	Eri3	exoribonuclease 3 [Source:MGI Symbol;Acc:MGI:2153887]
mmucirc_011124	0.784667	1.2336	0.335739	0.272163	-1.87746	0.722883	1	ENSMUSG00000003119	-	Cdk12	cyclin-dependent kinase 12 [Source:MGI Symbol;Acc:MGI:1098802]
mmucirc_011249	0.784667	1.2336	0.335739	0.272163	-1.87746	0.722883	1	ENSMUSG00000028369	-	Svep1	sushi, von Willebrand factor type A, EGF and pentraxin domain containing 1 [Source:MGI Symbol;Acc:MGI:1928849]
mmucirc_021624	1.50781	2.07565	0.939963	0.452853	-1.14289	0.722915	1	ENSMUSG00000022019	mm9_circ_005369	Tdrd3	tudor domain containing 3 [Source:MGI Symbol;Acc:MGI:2444023]
mmucirc_002227	1.50597	2.03835	0.97359	0.477636	-1.06602	0.723126	1	ENSMUSG00000039976	-	Tbc1d16	TBC1 domain family, member 16 [Source:MGI Symbol;Acc:MGI:2652878]
mmucirc_021376	0.779811	1.136	0.423621	0.372905	-1.42312	0.723887	1	ENSMUSG00000001036	-	Epn2	epsin 2 [Source:MGI Symbol;Acc:MGI:1333766]
mmucirc_026978	0.779811	1.136	0.423621	0.372905	-1.42312	0.723887	1	ENSMUSG00000006800	-	Sulf2	sulfatase 2 [Source:MGI Symbol;Acc:MGI:1919293]
mmucirc_026250	0.777518	1.2193	0.335739	0.275354	-1.86064	0.724364	1	ENSMUSG00000050945	-	Zfp438	zinc finger protein 438 [Source:MGI Symbol;Acc:MGI:2444919]
mmucirc_023523	0.819167	1.30259	0.335739	0.257746	-1.95598	0.724804	1	ENSMUSG00000015501	mm9_circ_004997	Hivep2	human immunodeficiency virus type I enhancer binding protein 2 [Source:MGI Symbol;Acc:MGI:1338076]
mmucirc_032553	0.773168	1.2106	0.335739	0.277333	-1.85031	0.725272	1	ENSMUSG00000026187	-	Xrcc5	X-ray repair complementing defective repair in Chinese hamster cells 5 [Source:MGI Symbol;Acc:MGI:104517]
mmucirc_001299	0.773168	1.2106	0.335739	0.277333	-1.85031	0.725272	1	ENSMUSG00000022892	mm9_circ_016270	App	amyloid beta (A4) precursor protein [Source:MGI Symbol;Acc:MGI:88059]
mmucirc_029383	0.772661	1.1217	0.423621	0.377659	-1.40484	0.725378	1	ENSMUSG00000029330;ENSMUSG00000104966	mm9_circ_004198	Cds1;-	CDP-diacylglycerol synthase 1 [Source:MGI Symbol;Acc:MGI:1921846];;;-
mmucirc_024371	0.772661	1.1217	0.423621	0.377659	-1.40484	0.725378	1	ENSMUSG00000031592	-	Pcm1	pericentriolar material 1 [Source:MGI Symbol;Acc:MGI:1277958]
mmucirc_010782	0.772205	1.2423	0.302112	0.243188	-2.03985	0.725474	1	ENSMUSG00000061313	-	Ddhd2	DDHD domain containing 2 [Source:MGI Symbol;Acc:MGI:1919358]
mmucirc_002255	0.318926	0	0.637851	Inf	Inf	0.727283	1	ENSMUSG00000026421	-	Csrp1	cysteine and glycine-rich protein 1 [Source:MGI Symbol;Acc:MGI:88549]
mmucirc_018201	0.318926	0	0.637851	Inf	Inf	0.727283	1	ENSMUSG00000034341	-	Wbp2	WW domain binding protein 2 [Source:MGI Symbol;Acc:MGI:104709]
mmucirc_027852	0.318926	0	0.637851	Inf	Inf	0.727283	1	ENSMUSG00000000804	-	Usp32	ubiquitin specific peptidase 32 [Source:MGI Symbol;Acc:MGI:2144475]
mmucirc_013282	0.318926	0	0.637851	Inf	Inf	0.727283	1	ENSMUSG00000022206	-	Npr3	natriuretic peptide receptor 3 [Source:MGI Symbol;Acc:MGI:97373]
mmucirc_032170	0.318926	0	0.637851	Inf	Inf	0.727283	1	ENSMUSG00000048154	-	Kmt2d	lysine (K)-specific methyltransferase 2D [Source:MGI Symbol;Acc:MGI:2682319]
mmucirc_019665	0.318926	0	0.637851	Inf	Inf	0.727283	1	ENSMUSG00000069833	-	Ahnak	AHNAK nucleoprotein (desmoyokin) [Source:MGI Symbol;Acc:MGI:1316648]
mmucirc_002241	0.318926	0	0.637851	Inf	Inf	0.727283	1	ENSMUSG00000001999	-	Blvra	biliverdin reductase A [Source:MGI Symbol;Acc:MGI:88170]
mmucirc_017095	0.318926	0	0.637851	Inf	Inf	0.727283	1	ENSMUSG00000028809	-	Srrm1	serine/arginine repetitive matrix 1 [Source:MGI Symbol;Acc:MGI:1858303]
mmucirc_027327	0.318926	0	0.637851	Inf	Inf	0.727283	1	ENSMUSG00000029687	-	Ezh2	enhancer of zeste 2 polycomb repressive complex 2 subunit [Source:MGI Symbol;Acc:MGI:107940]
mmucirc_027516	0.318926	0	0.637851	Inf	Inf	0.727283	1	ENSMUSG00000051343	-	Rab11fip5	RAB11 family interacting protein 5 (class I) [Source:MGI Symbol;Acc:MGI:1098586]
mmucirc_018111	0.761162	1.0987	0.423621	0.385565	-1.37496	0.727809	1	ENSMUSG00000019841	-	Rev3l	REV3 like, DNA directed polymerase zeta catalytic subunit [Source:MGI Symbol;Acc:MGI:1337131]
mmucirc_015391	0.756354	1.2106	0.302112	0.249556	-2.00256	0.728836	1	ENSMUSG00000021893	-	Capn7	calpain 7 [Source:MGI Symbol;Acc:MGI:1338030]
mmucirc_019322	0.756354	1.2106	0.302112	0.249556	-2.00256	0.728836	1	ENSMUSG00000027035	-	Cers6	ceramide synthase 6 [Source:MGI Symbol;Acc:MGI:2442564]
mmucirc_027379	0.756354	1.2106	0.302112	0.249556	-2.00256	0.728836	1	ENSMUSG00000046152	-	Fut10	fucosyltransferase 10 [Source:MGI Symbol;Acc:MGI:2384748]
mmucirc_027413	3.89098	4.59754	3.18442	0.692635	-0.529833	0.72916	1	ENSMUSG00000096370;ENSMUSG00000094936	mm9_circ_013935	Gm21992;Rbm4	predicted gene 21992 [Source:MGI Symbol;Acc:MGI:5439461];;;RNA binding motif protein 4 [Source:MGI Symbol;Acc:MGI:1100865]
mmucirc_025955	0.754519	1.1733	0.335739	0.28615	-1.80516	0.729231	1	ENSMUSG00000039852	mm9_circ_000881	Rere	arginine glutamic acid dipeptide (RE) repeats [Source:MGI Symbol;Acc:MGI:2683486]
mmucirc_015685	0.802353	1.30259	0.302112	0.231931	-2.10823	0.729653	1	ENSMUSG00000089911;ENSMUSG00000105103	mm9_circ_010802	Mfsd14a;Gm43191	major facilitator superfamily domain containing 14A [Source:MGI Symbol;Acc:MGI:1201609];;;predicted gene 43191 [Source:MGI Symbol;Acc:MGI:5663328]
mmucirc_021066	0.802353	1.30259	0.302112	0.231931	-2.10823	0.729653	1	ENSMUSG00000028344	-	Invs	inversin [Source:MGI Symbol;Acc:MGI:1335082]
mmucirc_026885	0.802353	1.30259	0.302112	0.231931	-2.10823	0.729653	1	ENSMUSG00000038368	-	Focad	focadhesin [Source:MGI Symbol;Acc:MGI:2676921]
mmucirc_019673	3.81483	4.44524	3.18442	0.716365	-0.481234	0.733031	1	ENSMUSG00000034557	mm9_circ_014815	Zfyve9	zinc finger, FYVE domain containing 9 [Source:MGI Symbol;Acc:MGI:2652838]
mmucirc_006333	0.73587	1.136	0.335739	0.295545	-1.75855	0.733297	1	ENSMUSG00000024515	-	Smad4	SMAD family member 4 [Source:MGI Symbol;Acc:MGI:894293]
mmucirc_024923	0.302112	0	0.604224	Inf	Inf	0.733696	1	ENSMUSG00000026484	-	Rnf2	ring finger protein 2 [Source:MGI Symbol;Acc:MGI:1101759]
mmucirc_008694	0.302112	0	0.604224	Inf	Inf	0.733696	1	ENSMUSG00000033671	mm9_circ_000111	Cep350	centrosomal protein 350 [Source:MGI Symbol;Acc:MGI:1921331]
mmucirc_025082	0.302112	0	0.604224	Inf	Inf	0.733696	1	ENSMUSG00000052534	-	Pbx1	pre B cell leukemia homeobox 1 [Source:MGI Symbol;Acc:MGI:97495]
mmucirc_018608	0.302112	0	0.604224	Inf	Inf	0.733696	1	ENSMUSG00000055322	-	Tns1	tensin 1 [Source:MGI Symbol;Acc:MGI:104552]
mmucirc_035075	0.302112	0	0.604224	Inf	Inf	0.733696	1	ENSMUSG00000052798	-	Nup107	nucleoporin 107 [Source:MGI Symbol;Acc:MGI:2143854]
mmucirc_009054	0.302112	0	0.604224	Inf	Inf	0.733696	1	ENSMUSG00000035133	mm9_circ_011007	Arhgap5	Rho GTPase activating protein 5 [Source:MGI Symbol;Acc:MGI:1332637]
mmucirc_028179	0.302112	0	0.604224	Inf	Inf	0.733696	1	ENSMUSG00000021365	-	Nedd9	neural precursor cell expressed, developmentally down-regulated gene 9 [Source:MGI Symbol;Acc:MGI:97302]
mmucirc_011237	0.302112	0	0.604224	Inf	Inf	0.733696	1	ENSMUSG00000000957	-	Mmp14	matrix metallopeptidase 14 (membrane-inserted) [Source:MGI Symbol;Acc:MGI:101900]
mmucirc_014237	0.302112	0	0.604224	Inf	Inf	0.733696	1	ENSMUSG00000022021	-	Diaph3	diaphanous related formin 3 [Source:MGI Symbol;Acc:MGI:1927222]
mmucirc_014279	0.302112	0	0.604224	Inf	Inf	0.733696	1	ENSMUSG00000022607	-	Ptk2	PTK2 protein tyrosine kinase 2 [Source:MGI Symbol;Acc:MGI:95481]
mmucirc_004369	0.302112	0	0.604224	Inf	Inf	0.733696	1	ENSMUSG00000016541	-	Atxn10	ataxin 10 [Source:MGI Symbol;Acc:MGI:1859293]
mmucirc_006954	0.302112	0	0.604224	Inf	Inf	0.733696	1	ENSMUSG00000016541	-	Atxn10	ataxin 10 [Source:MGI Symbol;Acc:MGI:1859293]
mmucirc_006102	0.302112	0	0.604224	Inf	Inf	0.733696	1	ENSMUSG00000024400	-	Wdr33	WD repeat domain 33 [Source:MGI Symbol;Acc:MGI:1921570]
mmucirc_007940	0.302112	0	0.604224	Inf	Inf	0.733696	1	ENSMUSG00000024713	-	Pcsk5	proprotein convertase subtilisin/kexin type 5 [Source:MGI Symbol;Acc:MGI:97515]
mmucirc_019223	0.302112	0	0.604224	Inf	Inf	0.733696	1	ENSMUSG00000092341	-	-	-
mmucirc_026007	0.302112	0	0.604224	Inf	Inf	0.733696	1	ENSMUSG00000092341	-	-	-
mmucirc_002115	0.302112	0	0.604224	Inf	Inf	0.733696	1	ENSMUSG00000027210	-	Meis2	Meis homeobox 2 [Source:MGI Symbol;Acc:MGI:108564]
mmucirc_034096	0.302112	0	0.604224	Inf	Inf	0.733696	1	ENSMUSG00000014355	-	Anapc1	anaphase promoting complex subunit 1 [Source:MGI Symbol;Acc:MGI:103097]
mmucirc_016987	0.302112	0	0.604224	Inf	Inf	0.733696	1	ENSMUSG00000026837	-	Col5a1	collagen, type V, alpha 1 [Source:MGI Symbol;Acc:MGI:88457]
mmucirc_033337	0.302112	0	0.604224	Inf	Inf	0.733696	1	ENSMUSG00000036503	-	Rnf13	ring finger protein 13 [Source:MGI Symbol;Acc:MGI:1346341]
mmucirc_002133	0.302112	0	0.604224	Inf	Inf	0.733696	1	ENSMUSG00000045751	mm9_circ_013131	Mms22l	MMS22-like, DNA repair protein [Source:MGI Symbol;Acc:MGI:2684980]
mmucirc_011174	0.302112	0	0.604224	Inf	Inf	0.733696	1	ENSMUSG00000038456	-	Dennd2a	DENN/MADD domain containing 2A [Source:MGI Symbol;Acc:MGI:2444961]
mmucirc_017318	0.302112	0	0.604224	Inf	Inf	0.733696	1	ENSMUSG00000030708	-	Dnajb13	DnaJ heat shock protein family (Hsp40) member B13 [Source:MGI Symbol;Acc:MGI:1916637]
mmucirc_013435	0.302112	0	0.604224	Inf	Inf	0.733696	1	ENSMUSG00000002602	-	Axl	AXL receptor tyrosine kinase [Source:MGI Symbol;Acc:MGI:1347244]
mmucirc_005913	0.302112	0	0.604224	Inf	Inf	0.733696	1	ENSMUSG00000025439	-	Clns1a	chloride channel, nucleotide-sensitive, 1A [Source:MGI Symbol;Acc:MGI:109638]
mmucirc_012297	0.302112	0	0.604224	Inf	Inf	0.733696	1	ENSMUSG00000038291	-	Snx25	sorting nexin 25 [Source:MGI Symbol;Acc:MGI:2142610]
mmucirc_022528	0.302112	0	0.604224	Inf	Inf	0.733696	1	ENSMUSG00000032411	mm9_circ_014405	Tfdp2	transcription factor Dp 2 [Source:MGI Symbol;Acc:MGI:107167]
mmucirc_020225	0.72872	1.1217	0.335739	0.299312	-1.74028	0.734886	1	ENSMUSG00000047454	mm9_circ_008029	Gphn	gephyrin [Source:MGI Symbol;Acc:MGI:109602]
mmucirc_004934	0.719056	1.136	0.302112	0.265944	-1.91081	0.73706	1	ENSMUSG00000025958	-	Creb1	cAMP responsive element binding protein 1 [Source:MGI Symbol;Acc:MGI:88494]
mmucirc_002467	0.719056	1.136	0.302112	0.265944	-1.91081	0.73706	1	ENSMUSG00000045594	-	Glb1	galactosidase, beta 1 [Source:MGI Symbol;Acc:MGI:88151]
mmucirc_014925	0.754314	0.325649	1.18298	3.63269	1.86104	0.737759	1	ENSMUSG00000028580;ENSMUSG00000065196	-	Pum1;-	pumilio RNA-binding family member 1 [Source:MGI Symbol;Acc:MGI:1931749];;;-
mmucirc_020762	0.754314	0.325649	1.18298	3.63269	1.86104	0.737759	1	ENSMUSG00000053641	-	Dennd4a	DENN/MADD domain containing 4A [Source:MGI Symbol;Acc:MGI:2142979]
mmucirc_032747	0.754314	0.325649	1.18298	3.63269	1.86104	0.737759	1	ENSMUSG00000031328	-	Flna	filamin, alpha [Source:MGI Symbol;Acc:MGI:95556]
mmucirc_006556	0.798255	0.325649	1.27086	3.90256	1.96442	0.737915	1	ENSMUSG00000039218	-	Srrm2	serine/arginine repetitive matrix 2 [Source:MGI Symbol;Acc:MGI:1923206]
mmucirc_028581	0.798255	0.325649	1.27086	3.90256	1.96442	0.737915	1	ENSMUSG00000051331	-	Cacna1c	calcium channel, voltage-dependent, L type, alpha 1C subunit [Source:MGI Symbol;Acc:MGI:103013]
mmucirc_029047	0.786756	0.302649	1.27086	4.19913	2.07009	0.739971	1	ENSMUSG00000021275	-	Tecpr2	tectonin beta-propeller repeat containing 2 [Source:MGI Symbol;Acc:MGI:2144865]
mmucirc_033215	0.786756	0.302649	1.27086	4.19913	2.07009	0.739971	1	NA	-	-	-
mmucirc_021498	0.786756	0.302649	1.27086	4.19913	2.07009	0.739971	1	ENSMUSG00000039286	-	Fndc3b	fibronectin type III domain containing 3B [Source:MGI Symbol;Acc:MGI:1919257]
mmucirc_006557	0.786756	0.302649	1.27086	4.19913	2.07009	0.739971	1	ENSMUSG00000042249	mm9_circ_012460	Grk3	G protein-coupled receptor kinase 3 [Source:MGI Symbol;Acc:MGI:87941]
mmucirc_009839	0.786756	0.302649	1.27086	4.19913	2.07009	0.739971	1	ENSMUSG00000051331	-	Cacna1c	calcium channel, voltage-dependent, L type, alpha 1C subunit [Source:MGI Symbol;Acc:MGI:103013]
mmucirc_031241	0.724166	0.265351	1.18298	4.45817	2.15645	0.740805	1	ENSMUSG00000021597	-	Slf1	SMC5-SMC6 complex localization factor 1 [Source:MGI Symbol;Acc:MGI:2145448]
mmucirc_034044	2.55591	3.07675	2.03506	0.661431	-0.596337	0.740823	1	ENSMUSG00000026566	mm9_circ_014443	Mpzl1	myelin protein zero-like 1 [Source:MGI Symbol;Acc:MGI:1915731]
mmucirc_005299	2.55294	3.22595	1.87993	0.582752	-0.779046	0.741037	1	ENSMUSG00000019978	-	Epb41l2	erythrocyte membrane protein band 4.1 like 2 [Source:MGI Symbol;Acc:MGI:103009]
mmucirc_014315	0.700407	1.0987	0.302112	0.274972	-1.86264	0.741345	1	ENSMUSG00000028550	-	Atg4c	autophagy related 4C, cysteine peptidase [Source:MGI Symbol;Acc:MGI:2651854]
mmucirc_025731	0.698572	1.0614	0.335739	0.316316	-1.66056	0.741774	1	ENSMUSG00000069833	-	Ahnak	AHNAK nucleoprotein (desmoyokin) [Source:MGI Symbol;Acc:MGI:1316648]
mmucirc_006357	0.698572	1.0614	0.335739	0.316316	-1.66056	0.741774	1	ENSMUSG00000074643;ENSMUSG00000098950	-	Cpne1;Gm28036	copine I [Source:MGI Symbol;Acc:MGI:2386621];;;predicted gene, 28036 [Source:MGI Symbol;Acc:MGI:5547772]
mmucirc_016015	0.698572	1.0614	0.335739	0.316316	-1.66056	0.741774	1	ENSMUSG00000040549	-	Ckap5	cytoskeleton associated protein 5 [Source:MGI Symbol;Acc:MGI:1923036]
mmucirc_001258	0.698572	1.0614	0.335739	0.316316	-1.66056	0.741774	1	ENSMUSG00000051343	-	Rab11fip5	RAB11 family interacting protein 5 (class I) [Source:MGI Symbol;Acc:MGI:1098586]
mmucirc_034002	0.698572	1.0614	0.335739	0.316316	-1.66056	0.741774	1	ENSMUSG00000030660	-	Pik3c2a	phosphatidylinositol-4-phosphate 3-kinase catalytic subunit type 2 alpha [Source:MGI Symbol;Acc:MGI:1203729]
mmucirc_019733	0.710373	0.325649	1.0951	3.36282	1.74967	0.742241	1	ENSMUSG00000029004	-	Kmt2e	lysine (K)-specific methyltransferase 2E [Source:MGI Symbol;Acc:MGI:1924825]
mmucirc_016978	0.698874	0.302649	1.0951	3.61838	1.85534	0.743461	1	ENSMUSG00000046169	-	Adamts6	a disintegrin-like and metallopeptidase (reprolysin type) with thrombospondin type 1 motif, 6 [Source:MGI Symbol;Acc:MGI:1347348]
mmucirc_001520	0.698874	0.302649	1.0951	3.61838	1.85534	0.743461	1	ENSMUSG00000031511	-	Arhgef7	Rho guanine nucleotide exchange factor (GEF7) [Source:MGI Symbol;Acc:MGI:1860493]
mmucirc_001533	0.768107	0.265351	1.27086	4.78936	2.25983	0.743601	1	ENSMUSG00000053965	-	Pde5a	phosphodiesterase 5A, cGMP-specific [Source:MGI Symbol;Acc:MGI:2651499]
mmucirc_035026	0.768107	0.265351	1.27086	4.78936	2.25983	0.743601	1	ENSMUSG00000043411	-	Usp48	ubiquitin specific peptidase 48 [Source:MGI Symbol;Acc:MGI:2158502]
mmucirc_034411	0.69356	0.325649	1.06147	3.25956	1.70468	0.744031	1	ENSMUSG00000032376	mm9_circ_008057	Usp3	ubiquitin specific peptidase 3 [Source:MGI Symbol;Acc:MGI:2152450]
mmucirc_030687	1.74505	2.21924	1.27086	0.572656	-0.80426	0.744406	1	ENSMUSG00000026309	mm9_circ_010373	Ilkap	integrin-linked kinase-associated serine/threonine phosphatase 2C [Source:MGI Symbol;Acc:MGI:1914694]
mmucirc_005575	0.68206	0.302649	1.06147	3.50727	1.81035	0.74528	1	ENSMUSG00000024400	mm9_circ_013051	Wdr33	WD repeat domain 33 [Source:MGI Symbol;Acc:MGI:1921570]
mmucirc_027672	0.680225	0.265351	1.0951	4.12698	2.04509	0.745481	1	ENSMUSG00000056268	-	Dennd1b	DENN/MADD domain containing 1B [Source:MGI Symbol;Acc:MGI:2447812]
mmucirc_017566	0.680225	0.265351	1.0951	4.12698	2.04509	0.745481	1	ENSMUSG00000042302	mm9_circ_008302	Ehbp1	EH domain binding protein 1 [Source:MGI Symbol;Acc:MGI:2667252]
mmucirc_021265	0.680225	0.265351	1.0951	4.12698	2.04509	0.745481	1	ENSMUSG00000063281	-	Zfp35	zinc finger protein 35 [Source:MGI Symbol;Acc:MGI:99179]
mmucirc_003073	0.680225	0.265351	1.0951	4.12698	2.04509	0.745481	1	ENSMUSG00000024238	-	Zeb1	zinc finger E-box binding homeobox 1 [Source:MGI Symbol;Acc:MGI:1344313]
mmucirc_016545	0.680225	0.265351	1.0951	4.12698	2.04509	0.745481	1	ENSMUSG00000054843	-	Atrnl1	attractin like 1 [Source:MGI Symbol;Acc:MGI:2147749]
mmucirc_010909	0.680225	0.265351	1.0951	4.12698	2.04509	0.745481	1	ENSMUSG00000015994	-	Fnta	farnesyltransferase, CAAX box, alpha [Source:MGI Symbol;Acc:MGI:104683]
mmucirc_026544	0.676747	0.325649	1.02785	3.1563	1.65824	0.745864	1	ENSMUSG00000037646	-	Vps13b	vacuolar protein sorting 13B [Source:MGI Symbol;Acc:MGI:1916380]
mmucirc_021687	0.676747	0.325649	1.02785	3.1563	1.65824	0.745864	1	ENSMUSG00000048271	-	Rbm33	RNA binding motif protein 33 [Source:MGI Symbol;Acc:MGI:1919670]
mmucirc_009194	0.665247	0.302649	1.02785	3.39616	1.7639	0.747144	1	ENSMUSG00000019768	-	Esr1	estrogen receptor 1 (alpha) [Source:MGI Symbol;Acc:MGI:1352467]
mmucirc_024398	0.665247	0.302649	1.02785	3.39616	1.7639	0.747144	1	ENSMUSG00000024151	-	Msh2	mutS homolog 2 [Source:MGI Symbol;Acc:MGI:101816]
mmucirc_025834	0.665247	0.302649	1.02785	3.39616	1.7639	0.747144	1	ENSMUSG00000040842	-	Szrd1	SUZ RNA binding domain containing 1 [Source:MGI Symbol;Acc:MGI:1098672]
mmucirc_009663	0.663411	0.265351	1.06147	4.00025	2.00009	0.74735	1	ENSMUSG00000032867	-	Fbxw8	F-box and WD-40 domain protein 8 [Source:MGI Symbol;Acc:MGI:1923041]
mmucirc_026414	1.9996	2.3926	1.6066	0.671489	-0.574565	0.747667	1	ENSMUSG00000028030;ENSMUSG00000105719	-	Tbck;-	TBC1 domain containing kinase [Source:MGI Symbol;Acc:MGI:2445052];;;-
mmucirc_019194	3.8718	3.12835	4.61525	1.4753	0.561007	0.747986	1	ENSMUSG00000034998	-	Foxn2	forkhead box N2 [Source:MGI Symbol;Acc:MGI:1347478]
mmucirc_023000	0.649619	0.325649	0.97359	2.98969	1.58	0.748918	1	ENSMUSG00000036019	-	Tmtc2	transmembrane and tetratricopeptide repeat containing 2 [Source:MGI Symbol;Acc:MGI:1914057]
mmucirc_006620	0.646598	0.265351	1.02785	3.87353	1.95365	0.749266	1	ENSMUSG00000018765	mm9_circ_005799	Fxr2	FMR1 autosomal homolog 2 [Source:MGI Symbol;Acc:MGI:1346074]
mmucirc_006249	0.646598	0.265351	1.02785	3.87353	1.95365	0.749266	1	ENSMUSG00000029207	-	Apbb2	amyloid beta (A4) precursor protein-binding, family B, member 2 [Source:MGI Symbol;Acc:MGI:108405]
mmucirc_016160	1.97564	2.3783	1.57297	0.661387	-0.596434	0.749627	1	ENSMUSG00000001506	-	Col1a1	collagen, type I, alpha 1 [Source:MGI Symbol;Acc:MGI:88467]
mmucirc_011615	0.63812	0.302649	0.97359	3.21689	1.68567	0.75025	1	ENSMUSG00000039630	mm9_circ_002100	Hnrnpu	heterogeneous nuclear ribonucleoprotein U [Source:MGI Symbol;Acc:MGI:1858195]
mmucirc_034820	0.63812	0.302649	0.97359	3.21689	1.68567	0.75025	1	ENSMUSG00000014361	-	Mertk	MER proto-oncogene tyrosine kinase [Source:MGI Symbol;Acc:MGI:96965]
mmucirc_021171	0.63812	0.302649	0.97359	3.21689	1.68567	0.75025	1	ENSMUSG00000027423;ENSMUSG00000082436;ENSMUSG00000065725	mm9_circ_013351	Snx5;-;-	sorting nexin 5 [Source:MGI Symbol;Acc:MGI:1916428];;;-;;;-
mmucirc_000960	0.63812	0.302649	0.97359	3.21689	1.68567	0.75025	1	ENSMUSG00000029833	-	Trim24	tripartite motif-containing 24 [Source:MGI Symbol;Acc:MGI:109275]
mmucirc_018211	0.63812	0.302649	0.97359	3.21689	1.68567	0.75025	1	ENSMUSG00000051695	-	Pcbp1	poly(rC) binding protein 1 [Source:MGI Symbol;Acc:MGI:1345635]
mmucirc_013058	0.636284	0.265351	1.00722	3.79579	1.9244	0.750465	1	ENSMUSG00000028251	-	Tstd3	thiosulfate sulfurtransferase (rhodanese)-like domain containing 3 [Source:MGI Symbol;Acc:MGI:1924282]
mmucirc_018900	0.632806	0.325649	0.939963	2.88643	1.52929	0.750874	1	ENSMUSG00000022231	-	Sema5a	sema domain, seven thrombospondin repeats (type 1 and type 1-like), transmembrane domain (TM) and short cytoplasmic domain, (semaphorin) 5A [Source:MGI Symbol;Acc:MGI:107556]
mmucirc_018796	0.632806	0.325649	0.939963	2.88643	1.52929	0.750874	1	ENSMUSG00000034158	-	Lrrc58	leucine rich repeat containing 58 [Source:MGI Symbol;Acc:MGI:2443542]
mmucirc_004080	0.632806	0.325649	0.939963	2.88643	1.52929	0.750874	1	ENSMUSG00000008763;ENSMUSG00000105824	-	Man1a2;-	mannosidase, alpha, class 1A, member 2 [Source:MGI Symbol;Acc:MGI:104676];;;-
mmucirc_013494	3.5413	2.9376	4.14501	1.41102	0.496738	0.751454	1	ENSMUSG00000063450	-	Syne2	spectrin repeat containing, nuclear envelope 2 [Source:MGI Symbol;Acc:MGI:2449316]
mmucirc_003388	0.621306	0.302649	0.939963	3.10579	1.63496	0.75224	1	ENSMUSG00000042348	-	Arl15	ADP-ribosylation factor-like 15 [Source:MGI Symbol;Acc:MGI:2442308]
mmucirc_028689	0.621306	0.302649	0.939963	3.10579	1.63496	0.75224	1	ENSMUSG00000001424	-	Snd1	staphylococcal nuclease and tudor domain containing 1 [Source:MGI Symbol;Acc:MGI:1929266]
mmucirc_000285	0.61947	0.265351	0.97359	3.66906	1.87541	0.752461	1	ENSMUSG00000025006	-	Sorbs1	sorbin and SH3 domain containing 1 [Source:MGI Symbol;Acc:MGI:700014]
mmucirc_029203	0.615993	0.325649	0.906337	2.78317	1.47673	0.75288	1	ENSMUSG00000045962	-	Wnk1	WNK lysine deficient protein kinase 1 [Source:MGI Symbol;Acc:MGI:2442092]
mmucirc_021230	1.0988	0.591	1.6066	2.71845	1.44278	0.753232	1	ENSMUSG00000039218	-	Srrm2	serine/arginine repetitive matrix 2 [Source:MGI Symbol;Acc:MGI:1923206]
mmucirc_027423	1.08199	0.591	1.57297	2.66155	1.41227	0.754034	1	ENSMUSG00000039585	-	Myo9a	myosin IXa [Source:MGI Symbol;Acc:MGI:107735]
mmucirc_010555	0.602657	0.265351	0.939963	3.54234	1.8247	0.754508	1	ENSMUSG00000019841	-	Rev3l	REV3 like, DNA directed polymerase zeta catalytic subunit [Source:MGI Symbol;Acc:MGI:1337131]
mmucirc_016729	3.14225	2.71824	3.56625	1.31197	0.391733	0.754671	1	ENSMUSG00000028487	mm9_circ_000827	Bnc2	basonuclin 2 [Source:MGI Symbol;Acc:MGI:2443805]
mmucirc_011572	1.06865	0.530702	1.6066	3.02731	1.59804	0.754677	1	ENSMUSG00000038733	-	Wdr26	WD repeat domain 26 [Source:MGI Symbol;Acc:MGI:1923825]
mmucirc_014258	1.90824	2.45289	1.36358	0.555908	-0.847081	0.755292	1	ENSMUSG00000005198	-	Polr2a	polymerase (RNA) II (DNA directed) polypeptide A [Source:MGI Symbol;Acc:MGI:98086]
mmucirc_022543	1.05138	0.651297	1.45147	2.22858	1.15612	0.755522	1	ENSMUSG00000022723	-	Crybg3	beta-gamma crystallin domain containing 3 [Source:MGI Symbol;Acc:MGI:2676311]
mmucirc_002829	1.04336	0.568	1.51872	2.6738	1.41889	0.755919	1	ENSMUSG00000022892	-	App	amyloid beta (A4) precursor protein [Source:MGI Symbol;Acc:MGI:88059]
mmucirc_034475	0.585844	0.265351	0.906337	3.41561	1.77214	0.75661	1	ENSMUSG00000041741	-	Pde3a	phosphodiesterase 3A, cGMP inhibited [Source:MGI Symbol;Acc:MGI:1860764]
mmucirc_014186	1.02471	0.530702	1.51872	2.86172	1.51688	0.756853	1	ENSMUSG00000050812	-	Ecpas	Ecm29 proteasome adaptor and scaffold [Source:MGI Symbol;Acc:MGI:2140220]
mmucirc_017866	1.88642	2.42989	1.34296	0.552681	-0.855482	0.757175	1	ENSMUSG00000042514	-	Klhl14	kelch-like 14 [Source:MGI Symbol;Acc:MGI:1921249]
mmucirc_006289	1.01807	0.605298	1.43084	2.36385	1.24114	0.757189	1	ENSMUSG00000020458	mm9_circ_014561	Rtn4	reticulon 4 [Source:MGI Symbol;Acc:MGI:1915835]
mmucirc_008837	1.00744	0.651297	1.36358	2.09364	1.06602	0.757731	1	ENSMUSG00000015243	-	Abca1	ATP-binding cassette, sub-family A (ABC1), member 1 [Source:MGI Symbol;Acc:MGI:99607]
mmucirc_027345	2.82424	2.43859	3.20988	1.31628	0.396471	0.75793	1	ENSMUSG00000029313	-	Aff1	AF4/FMR2 family, member 1 [Source:MGI Symbol;Acc:MGI:1100819]
mmucirc_014480	8.47827	7.73903	9.21751	1.19104	0.252224	0.75865	1	ENSMUSG00000029913;ENSMUSG00000092394	mm9_circ_006547	Prdm5;-	PR domain containing 5 [Source:MGI Symbol;Acc:MGI:1918029];;;-
mmucirc_014405	0.982605	0.568	1.39721	2.45988	1.29859	0.759018	1	ENSMUSG00000039007	-	Cpq	carboxypeptidase Q [Source:MGI Symbol;Acc:MGI:1889205]
mmucirc_021977	0.979128	0.628298	1.32996	2.11676	1.08186	0.759201	1	ENSMUSG00000024122	-	Pdpk1	3-phosphoinositide dependent protein kinase 1 [Source:MGI Symbol;Acc:MGI:1338068]
mmucirc_029267	1.85944	2.3553	1.36358	0.578943	-0.788506	0.759541	1	ENSMUSG00000038368;ENSMUSG00000070077	mm9_circ_005159	Focad;-	focadhesin [Source:MGI Symbol;Acc:MGI:2676921];;;-
mmucirc_021664	0.967628	0.605298	1.32996	2.19719	1.13566	0.759808	1	ENSMUSG00000034329	-	Brip1	BRCA1 interacting protein C-terminal helicase 1 [Source:MGI Symbol;Acc:MGI:2442836]
mmucirc_004067	0.966977	0.591	1.34296	2.27235	1.18418	0.759843	1	ENSMUSG00000047221	-	Fam185a	family with sequence similarity 185, member A [Source:MGI Symbol;Acc:MGI:2140983]
mmucirc_000754	0.963956	0.530702	1.39721	2.63276	1.39658	0.760004	1	ENSMUSG00000034135	-	Sik3	SIK family kinase 3 [Source:MGI Symbol;Acc:MGI:2446296]
mmucirc_022360	0.955478	0.568	1.34296	2.36436	1.24145	0.760457	1	ENSMUSG00000026279	-	Thap4	THAP domain containing 4 [Source:MGI Symbol;Acc:MGI:1914276]
mmucirc_026935	2.68827	2.10425	3.2723	1.55509	0.637001	0.760605	1	ENSMUSG00000056770	-	Setd3	SET domain containing 3 [Source:MGI Symbol;Acc:MGI:1289184]
mmucirc_031977	0.952	0.628298	1.2757	2.03041	1.02177	0.760645	1	ENSMUSG00000055024	-	Ep300	E1A binding protein p300 [Source:MGI Symbol;Acc:MGI:1276116]
mmucirc_021146	2.59672	2.02965	3.16379	1.55878	0.640422	0.760768	1	ENSMUSG00000054843	-	Atrnl1	attractin like 1 [Source:MGI Symbol;Acc:MGI:2147749]
mmucirc_023546	0.946686	0.651297	1.24208	1.90708	0.931365	0.760932	1	ENSMUSG00000028373	-	Astn2	astrotactin 2 [Source:MGI Symbol;Acc:MGI:1889277]
mmucirc_003853	0.93033	0.530702	1.32996	2.50603	1.32541	0.761824	1	ENSMUSG00000029913;ENSMUSG00000092394	-	Prdm5;-	PR domain containing 5 [Source:MGI Symbol;Acc:MGI:1918029];;;-
mmucirc_007882	0.920015	0.530702	1.30933	2.46716	1.30285	0.762394	1	ENSMUSG00000032849	-	Abcc4	ATP-binding cassette, sub-family C (CFTR/MRP), member 4 [Source:MGI Symbol;Acc:MGI:2443111]
mmucirc_016858	2.30951	1.8246	2.79442	1.53153	0.614973	0.76293	1	ENSMUSG00000004567	-	Mcoln1	mucolipin 1 [Source:MGI Symbol;Acc:MGI:1890498]
mmucirc_015873	2.28953	1.83889	2.74017	1.49012	0.575425	0.763021	1	ENSMUSG00000041718	-	Alg13	asparagine-linked glycosylation 13 [Source:MGI Symbol;Acc:MGI:1914824]
mmucirc_030585	1.32526	0.796053	1.85446	2.32957	1.22006	0.763187	1	ENSMUSG00000040785	-	Ttc3	tetratricopeptide repeat domain 3 [Source:MGI Symbol;Acc:MGI:1276539]
mmucirc_032115	1.81734	2.3926	1.24208	0.519133	-0.945824	0.763311	1	ENSMUSG00000014956	mm9_circ_018676	Ppp1cb	protein phosphatase 1 catalytic subunit beta [Source:MGI Symbol;Acc:MGI:104871]
mmucirc_018460	2.20343	1.6667	2.74017	1.64406	0.717267	0.763406	1	ENSMUSG00000052812	-	Atad2b	ATPase family, AAA domain containing 2B [Source:MGI Symbol;Acc:MGI:2444798]
mmucirc_026166	1.7399	1.30259	2.1772	1.67143	0.741086	0.763418	1	ENSMUSG00000032849	-	Abcc4	ATP-binding cassette, sub-family C (CFTR/MRP), member 4 [Source:MGI Symbol;Acc:MGI:2443111]
mmucirc_016857	0.899724	0.591	1.20845	2.04475	1.03193	0.763532	1	ENSMUSG00000015133	-	Lrrk1	leucine-rich repeat kinase 1 [Source:MGI Symbol;Acc:MGI:2142227]
mmucirc_003341	1.30844	0.796053	1.82083	2.28732	1.19366	0.763655	1	ENSMUSG00000030126	mm9_circ_003215	Tmcc1	transmembrane and coiled coil domains 1 [Source:MGI Symbol;Acc:MGI:2442368]
mmucirc_015913	1.30799	0.916648	1.69932	1.85384	0.89052	0.763667	1	ENSMUSG00000007036	-	Abhd16a	abhydrolase domain containing 16A [Source:MGI Symbol;Acc:MGI:99476]
mmucirc_024728	1.30364	0.907947	1.69932	1.87161	0.904279	0.763789	1	ENSMUSG00000052551	-	Adarb2	adenosine deaminase, RNA-specific, B2 [Source:MGI Symbol;Acc:MGI:2151118]
mmucirc_018818	1.29832	0.930947	1.6657	1.78925	0.839355	0.763938	1	ENSMUSG00000024073	-	Birc6	baculoviral IAP repeat-containing 6 [Source:MGI Symbol;Acc:MGI:1276108]
mmucirc_012601	0.886389	0.530702	1.24208	2.34044	1.22678	0.764292	1	ENSMUSG00000040481	-	Bptf	bromodomain PHD finger transcription factor [Source:MGI Symbol;Acc:MGI:2444008]
mmucirc_028889	1.98848	1.48465	2.49231	1.67872	0.747362	0.76436	1	ENSMUSG00000026113	-	Inpp4a	inositol polyphosphate-4-phosphatase, type I [Source:MGI Symbol;Acc:MGI:1931123]
mmucirc_013789	1.67341	1.136	2.21083	1.94615	0.960622	0.764442	1	ENSMUSG00000018378	mm9_circ_011664	Cuedc1	CUE domain containing 1 [Source:MGI Symbol;Acc:MGI:2144281]
mmucirc_027091	1.94683	1.40135	2.49231	1.7785	0.830664	0.764728	1	ENSMUSG00000051331	-	Cacna1c	calcium channel, voltage-dependent, L type, alpha 1C subunit [Source:MGI Symbol;Acc:MGI:103013]
mmucirc_022066	1.94454	1.48465	2.40443	1.61953	0.695572	0.764748	1	ENSMUSG00000029580	-	Actb	actin, beta [Source:MGI Symbol;Acc:MGI:87904]
mmucirc_005349	1.2645	0.796053	1.73295	2.17693	1.12229	0.764899	1	ENSMUSG00000008763;ENSMUSG00000105824	-	Man1a2;-	mannosidase, alpha, class 1A, member 2 [Source:MGI Symbol;Acc:MGI:104676];;;-
mmucirc_028047	1.26404	0.916648	1.61144	1.75797	0.813911	0.764912	1	ENSMUSG00000050017	mm9_circ_005741	Pitpnb	phosphatidylinositol transfer protein, beta [Source:MGI Symbol;Acc:MGI:1927542]
mmucirc_006766	1.79685	2.318	1.2757	0.550346	-0.861589	0.765182	1	ENSMUSG00000035234	mm9_circ_001838	Abraxas1	BRCA1 A complex subunit [Source:MGI Symbol;Acc:MGI:1917931]
mmucirc_009101	1.6193	1.0614	2.1772	2.05124	1.0365	0.765292	1	ENSMUSG00000031812	-	Map1lc3b	microtubule-associated protein 1 light chain 3 beta [Source:MGI Symbol;Acc:MGI:1914693]
mmucirc_033437	1.60899	1.0614	2.15657	2.03181	1.02276	0.765456	1	ENSMUSG00000038024	-	Dennd4c	DENN/MADD domain containing 4C [Source:MGI Symbol;Acc:MGI:1914769]
mmucirc_007347	1.58824	1.2423	1.93418	1.55694	0.638714	0.765787	1	ENSMUSG00000038679	-	Trps1	transcriptional repressor GATA binding 1 [Source:MGI Symbol;Acc:MGI:1927616]
mmucirc_032664	1.20742	0.870649	1.54419	1.7736	0.826684	0.766563	1	ENSMUSG00000036391	-	Sec24a	Sec24 related gene family, member A (S. cerevisiae) [Source:MGI Symbol;Acc:MGI:1924621]
mmucirc_029584	1.78049	2.1974	1.36358	0.620543	-0.688397	0.766693	1	ENSMUSG00000021277	-	Traf3	TNF receptor-associated factor 3 [Source:MGI Symbol;Acc:MGI:108041]
mmucirc_015627	0.997126	0.651297	1.34296	2.06197	1.04402	0.767253	1	ENSMUSG00000000902	-	Smarcb1	SWI/SNF related, matrix associated, actin dependent regulator of chromatin, subfamily b, member 1 [Source:MGI Symbol;Acc:MGI:1328366]
mmucirc_003081	2.89027	3.477	2.30355	0.66251	-0.593986	0.76732	1	ENSMUSG00000030203	-	Dusp16	dual specificity phosphatase 16 [Source:MGI Symbol;Acc:MGI:1917936]
mmucirc_024479	10.8974	11.8598	9.93508	0.837712	-0.255474	0.768677	1	NA	mm9_circ_005915	-	-
mmucirc_027439	2.86247	3.54289	2.18204	0.615891	-0.699252	0.769061	1	ENSMUSG00000032440	-	Tgfbr2	transforming growth factor, beta receptor II [Source:MGI Symbol;Acc:MGI:98729]
mmucirc_005071	1.17196	0.833351	1.51056	1.81263	0.858088	0.76957	1	ENSMUSG00000025195	-	Dnmbp	dynamin binding protein [Source:MGI Symbol;Acc:MGI:1917352]
mmucirc_024895	0.936829	0.530702	1.34296	2.53053	1.33944	0.76997	1	ENSMUSG00000025583	-	Rptor	regulatory associated protein of MTOR, complex 1 [Source:MGI Symbol;Acc:MGI:1921620]
mmucirc_014424	1.52845	1.2106	1.8463	1.52512	0.608919	0.772535	1	ENSMUSG00000044471;ENSMUSG00000086922;ENSMUSG00000103220	mm9_circ_015175	-;-;-	-;;;-;;;-
mmucirc_032183	7.01084	8.00438	6.0173	0.751751	-0.411673	0.773644	1	ENSMUSG00000020646	mm9_circ_018655	Mboat2	membrane bound O-acyltransferase domain containing 2 [Source:MGI Symbol;Acc:MGI:1914466]
mmucirc_004021	1.16159	1.47595	0.847242	0.574032	-0.800796	0.77567	1	ENSMUSG00000024483	-	Ankhd1	ankyrin repeat and KH domain containing 1 [Source:MGI Symbol;Acc:MGI:1921733]
mmucirc_027343	1.11971	1.56795	0.671478	0.428253	-1.22346	0.780912	1	ENSMUSG00000098078;ENSMUSG00000085715	-	Gm26992;-	predicted gene, 26992 [Source:MGI Symbol;Acc:MGI:5504107];;;-
mmucirc_012969	1.10821	1.54495	0.671478	0.434629	-1.20215	0.78239	1	ENSMUSG00000029687	mm9_circ_010464	Ezh2	enhancer of zeste 2 polycomb repressive complex 2 subunit [Source:MGI Symbol;Acc:MGI:107940]
mmucirc_000988	3.3878	3.96054	2.81505	0.710774	-0.492537	0.782504	1	ENSMUSG00000033671	mm9_circ_002304	Cep350	centrosomal protein 350 [Source:MGI Symbol;Acc:MGI:1921331]
mmucirc_000875	1.09323	1.58224	0.604224	0.381878	-1.38882	0.78434	1	ENSMUSG00000005142	-	Man2b1	mannosidase 2, alpha B1 [Source:MGI Symbol;Acc:MGI:107286]
mmucirc_026594	1.08173	1.55924	0.604224	0.387511	-1.36769	0.785858	1	ENSMUSG00000036568	-	Bicral	BRD4 interacting chromatin remodeling complex associated protein like [Source:MGI Symbol;Acc:MGI:2673855]
mmucirc_022750	1.07371	1.47595	0.671478	0.454947	-1.13623	0.786927	1	ENSMUSG00000001506	-	Col1a1	collagen, type I, alpha 1 [Source:MGI Symbol;Acc:MGI:88467]
mmucirc_005087	3.30124	3.90894	2.69354	0.689071	-0.537275	0.787035	1	ENSMUSG00000038070	mm9_circ_004058	Cntln	centlein, centrosomal protein [Source:MGI Symbol;Acc:MGI:2443104]
mmucirc_029849	1.06656	1.46165	0.671478	0.459397	-1.12219	0.787888	1	ENSMUSG00000027624	-	Epb41l1	erythrocyte membrane protein band 4.1 like 1 [Source:MGI Symbol;Acc:MGI:103010]
mmucirc_012675	1.06656	1.46165	0.671478	0.459397	-1.12219	0.787888	1	ENSMUSG00000034401	mm9_circ_015507	Spata6	spermatogenesis associated 6 [Source:MGI Symbol;Acc:MGI:1915196]
mmucirc_029768	2.24072	2.60635	1.87509	0.71943	-0.475074	0.788664	1	ENSMUSG00000054843	-	Atrnl1	attractin like 1 [Source:MGI Symbol;Acc:MGI:2147749]
mmucirc_016232	1.0569	1.47595	0.637851	0.432164	-1.21035	0.789197	1	NA	-	-	-
mmucirc_026941	1.0569	1.47595	0.637851	0.432164	-1.21035	0.789197	1	ENSMUSG00000030849;ENSMUSG00000030970	mm9_circ_002466	Fgfr2;Ctbp2	fibroblast growth factor receptor 2 [Source:MGI Symbol;Acc:MGI:95523];;;C-terminal binding protein 2 [Source:MGI Symbol;Acc:MGI:1201686]
mmucirc_019179	2.48962	1.8333	3.14595	1.71601	0.779055	0.789896	1	ENSMUSG00000052534	-	Pbx1	pre B cell leukemia homeobox 1 [Source:MGI Symbol;Acc:MGI:97495]
mmucirc_022884	6.30907	6.62835	5.98979	0.903662	-0.146145	0.789926	1	ENSMUSG00000071454	mm9_circ_018538	Dtnb	dystrobrevin, beta [Source:MGI Symbol;Acc:MGI:1203728]
mmucirc_020270	2.21726	2.68095	1.75358	0.654089	-0.612441	0.790322	1	ENSMUSG00000040928	mm9_circ_016699	S100pbp	S100P binding protein [Source:MGI Symbol;Acc:MGI:1921898]
mmucirc_031046	2.21313	2.72695	1.69932	0.62316	-0.682326	0.790616	1	ENSMUSG00000118642	-	-	-
mmucirc_016999	1.04489	1.36405	0.725733	0.532041	-0.910389	0.790843	1	ENSMUSG00000021136	-	Smoc1	SPARC related modular calcium binding 1 [Source:MGI Symbol;Acc:MGI:1929878]
mmucirc_001785	1.04489	1.36405	0.725733	0.532041	-0.910389	0.790843	1	ENSMUSG00000039218	-	Srrm2	serine/arginine repetitive matrix 2 [Source:MGI Symbol;Acc:MGI:1923206]
mmucirc_000261	1.0426	1.44735	0.637851	0.440703	-1.18212	0.791159	1	ENSMUSG00000045078	-	Rnf216	ring finger protein 216 [Source:MGI Symbol;Acc:MGI:1344349]
mmucirc_003103	1.03294	1.46165	0.604224	0.413385	-1.27444	0.792502	1	ENSMUSG00000028106	-	Rprd2	regulation of nuclear pre-mRNA domain containing 2 [Source:MGI Symbol;Acc:MGI:1922387]
mmucirc_032433	1.02144	1.43865	0.604224	0.419994	-1.25156	0.794117	1	ENSMUSG00000019977	-	Hbs1l	Hbs1-like (S. cerevisiae) [Source:MGI Symbol;Acc:MGI:1891704]
mmucirc_004790	1.01777	1.36405	0.671478	0.492266	-1.02249	0.794637	1	ENSMUSG00000030172	-	Erc1	ELKS/RAB6-interacting/CAST family member 1 [Source:MGI Symbol;Acc:MGI:2151013]
mmucirc_020464	8.5062	9.56479	7.44761	0.778649	-0.360954	0.796645	1	NA	-	-	-
mmucirc_012874	2.10542	2.66665	1.54419	0.579075	-0.788179	0.798518	1	ENSMUSG00000024286	-	Ccny	cyclin Y [Source:MGI Symbol;Acc:MGI:1915224]
mmucirc_022323	1.59822	1.182	2.01443	1.70426	0.769145	0.799877	1	ENSMUSG00000040913	mm9_circ_012929	Fbxw4	F-box and WD-40 domain protein 4 [Source:MGI Symbol;Acc:MGI:1354698]
mmucirc_016163	7.75766	8.07686	7.43846	0.920959	-0.118791	0.800774	1	ENSMUSG00000032413	mm9_circ_004870	Rasa2	RAS p21 protein activator 2 [Source:MGI Symbol;Acc:MGI:2149960]
mmucirc_006949	0.999117	1.32676	0.671478	0.506105	-0.982491	0.804188	1	ENSMUSG00000069833	-	Ahnak	AHNAK nucleoprotein (desmoyokin) [Source:MGI Symbol;Acc:MGI:1316648]
mmucirc_010581	0.325649	0.651297	0	0	-Inf	0.804896	1	ENSMUSG00000025900	-	Rp1	retinitis pigmentosa 1 (human) [Source:MGI Symbol;Acc:MGI:1341105]
mmucirc_006135	0.325649	0.651297	0	0	-Inf	0.804896	1	ENSMUSG00000042807;ENSMUSG00000087949	mm9_circ_013054	Hecw2;-	HECT, C2 and WW domain containing E3 ubiquitin protein ligase 2 [Source:MGI Symbol;Acc:MGI:2685817];;;-
mmucirc_004071	0.325649	0.651297	0	0	-Inf	0.804896	1	ENSMUSG00000020166	-	Cnot2	CCR4-NOT transcription complex, subunit 2 [Source:MGI Symbol;Acc:MGI:1919318]
mmucirc_034361	0.325649	0.651297	0	0	-Inf	0.804896	1	ENSMUSG00000019820	-	Utrn	utrophin [Source:MGI Symbol;Acc:MGI:104631]
mmucirc_024489	0.325649	0.651297	0	0	-Inf	0.804896	1	ENSMUSG00000015501	-	Hivep2	human immunodeficiency virus type I enhancer binding protein 2 [Source:MGI Symbol;Acc:MGI:1338076]
mmucirc_031615	0.325649	0.651297	0	0	-Inf	0.804896	1	ENSMUSG00000019943	-	Atp2b1	ATPase, Ca++ transporting, plasma membrane 1 [Source:MGI Symbol;Acc:MGI:104653]
mmucirc_004556	0.325649	0.651297	0	0	-Inf	0.804896	1	ENSMUSG00000038290	-	Smg6	SMG6 nonsense mediated mRNA decay factor [Source:MGI Symbol;Acc:MGI:2144117]
mmucirc_000603	0.325649	0.651297	0	0	-Inf	0.804896	1	ENSMUSG00000012609	-	Ttll5	tubulin tyrosine ligase-like family, member 5 [Source:MGI Symbol;Acc:MGI:2443657]
mmucirc_027704	0.325649	0.651297	0	0	-Inf	0.804896	1	ENSMUSG00000021147	-	Wdr37	WD repeat domain 37 [Source:MGI Symbol;Acc:MGI:1920393]
mmucirc_014545	0.325649	0.651297	0	0	-Inf	0.804896	1	ENSMUSG00000021147	-	Wdr37	WD repeat domain 37 [Source:MGI Symbol;Acc:MGI:1920393]
mmucirc_017305	0.325649	0.651297	0	0	-Inf	0.804896	1	ENSMUSG00000041078	-	Grid1	glutamate receptor, ionotropic, delta 1 [Source:MGI Symbol;Acc:MGI:95812]
mmucirc_003612	0.325649	0.651297	0	0	-Inf	0.804896	1	ENSMUSG00000039512	-	Uhrf1bp1	UHRF1 (ICBP90) binding protein 1 [Source:MGI Symbol;Acc:MGI:3041238]
mmucirc_013827	0.325649	0.651297	0	0	-Inf	0.804896	1	ENSMUSG00000063952	-	Brpf3	bromodomain and PHD finger containing, 3 [Source:MGI Symbol;Acc:MGI:2146836]
mmucirc_025222	0.325649	0.651297	0	0	-Inf	0.804896	1	ENSMUSG00000025428	-	Atp5a1	ATP synthase, H+ transporting, mitochondrial F1 complex, alpha subunit 1 [Source:MGI Symbol;Acc:MGI:88115]
mmucirc_012263	0.325649	0.651297	0	0	-Inf	0.804896	1	ENSMUSG00000069833	-	Ahnak	AHNAK nucleoprotein (desmoyokin) [Source:MGI Symbol;Acc:MGI:1316648]
mmucirc_014165	0.325649	0.651297	0	0	-Inf	0.804896	1	ENSMUSG00000001998	-	Ap4e1	adaptor-related protein complex AP-4, epsilon 1 [Source:MGI Symbol;Acc:MGI:1336993]
mmucirc_003340	0.325649	0.651297	0	0	-Inf	0.804896	1	ENSMUSG00000027722	mm9_circ_014894	Spata5	spermatogenesis associated 5 [Source:MGI Symbol;Acc:MGI:1927170]
mmucirc_014297	0.325649	0.651297	0	0	-Inf	0.804896	1	ENSMUSG00000028696	-	Ipp	IAP promoted placental gene [Source:MGI Symbol;Acc:MGI:96581]
mmucirc_015470	0.325649	0.651297	0	0	-Inf	0.804896	1	ENSMUSG00000043411	-	Usp48	ubiquitin specific peptidase 48 [Source:MGI Symbol;Acc:MGI:2158502]
mmucirc_007976	0.325649	0.651297	0	0	-Inf	0.804896	1	ENSMUSG00000058006	-	Mdn1	midasin AAA ATPase 1 [Source:MGI Symbol;Acc:MGI:1926159]
mmucirc_014178	0.325649	0.651297	0	0	-Inf	0.804896	1	ENSMUSG00000038764	-	Ptpn3	protein tyrosine phosphatase, non-receptor type 3 [Source:MGI Symbol;Acc:MGI:105307]
mmucirc_025208	0.325649	0.651297	0	0	-Inf	0.804896	1	ENSMUSG00000006386	-	Tek	TEK receptor tyrosine kinase [Source:MGI Symbol;Acc:MGI:98664]
mmucirc_032854	0.325649	0.651297	0	0	-Inf	0.804896	1	ENSMUSG00000029267	-	Mtf2	metal response element binding transcription factor 2 [Source:MGI Symbol;Acc:MGI:105050]
mmucirc_026631	0.325649	0.651297	0	0	-Inf	0.804896	1	ENSMUSG00000060961	-	Slc4a4	solute carrier family 4 (anion exchanger), member 4 [Source:MGI Symbol;Acc:MGI:1927555]
mmucirc_005238	0.325649	0.651297	0	0	-Inf	0.804896	1	ENSMUSG00000109394;ENSMUSG00000109321	-	-;-	-;;;-
mmucirc_032923	0.325649	0.651297	0	0	-Inf	0.804896	1	ENSMUSG00000059146	-	Ntrk3	neurotrophic tyrosine kinase, receptor, type 3 [Source:MGI Symbol;Acc:MGI:97385]
mmucirc_021811	0.325649	0.651297	0	0	-Inf	0.804896	1	ENSMUSG00000034390	-	Cmip	c-Maf inducing protein [Source:MGI Symbol;Acc:MGI:1921690]
mmucirc_006149	0.325649	0.651297	0	0	-Inf	0.804896	1	ENSMUSG00000031511	-	Arhgef7	Rho guanine nucleotide exchange factor (GEF7) [Source:MGI Symbol;Acc:MGI:1860493]
mmucirc_023717	0.325649	0.651297	0	0	-Inf	0.804896	1	ENSMUSG00000031622	-	Sin3b	transcriptional regulator, SIN3B (yeast) [Source:MGI Symbol;Acc:MGI:107158]
mmucirc_014393	0.325649	0.651297	0	0	-Inf	0.804896	1	ENSMUSG00000013076	-	Amotl1	angiomotin-like 1 [Source:MGI Symbol;Acc:MGI:1922973]
mmucirc_014284	0.325649	0.651297	0	0	-Inf	0.804896	1	ENSMUSG00000025234	-	Arih1	ariadne RBR E3 ubiquitin protein ligase 1 [Source:MGI Symbol;Acc:MGI:1344363]
mmucirc_003080	0.325649	0.651297	0	0	-Inf	0.804896	1	ENSMUSG00000040524	mm9_circ_004501	Zfp609	zinc finger protein 609 [Source:MGI Symbol;Acc:MGI:2674092]
mmucirc_015542	0.325649	0.651297	0	0	-Inf	0.804896	1	ENSMUSG00000031309	-	Rps6ka3	ribosomal protein S6 kinase polypeptide 3 [Source:MGI Symbol;Acc:MGI:104557]
mmucirc_016824	1.53603	0.953946	2.1181	2.22036	1.15079	0.807273	1	ENSMUSG00000023186	-	Vwa5a	von Willebrand factor A domain containing 5A [Source:MGI Symbol;Acc:MGI:1915026]
mmucirc_029749	8.88757	7.94524	9.82989	1.2372	0.307084	0.808548	1	ENSMUSG00000052942	-	Glis3	GLIS family zinc finger 3 [Source:MGI Symbol;Acc:MGI:2444289]
mmucirc_023191	4.92817	4.55714	5.2992	1.16284	0.217647	0.808929	1	ENSMUSG00000032412	-	Atp1b3	ATPase, Na+/K+ transporting, beta 3 polypeptide [Source:MGI Symbol;Acc:MGI:107788]
mmucirc_022581	0.314149	0.628298	0	0	-Inf	0.809566	1	ENSMUSG00000056536	-	Pign	phosphatidylinositol glycan anchor biosynthesis, class N [Source:MGI Symbol;Acc:MGI:1351629]
mmucirc_017130	0.314149	0.628298	0	0	-Inf	0.809566	1	ENSMUSG00000053436;ENSMUSG00000117145	-	Mapk14;Gm4356	mitogen-activated protein kinase 14 [Source:MGI Symbol;Acc:MGI:1346865];;;predicted gene 4356 [Source:MGI Symbol;Acc:MGI:3782541]
mmucirc_021451	0.314149	0.628298	0	0	-Inf	0.809566	1	NA	-	-	-
mmucirc_008112	0.314149	0.628298	0	0	-Inf	0.809566	1	ENSMUSG00000024811	-	Tnks2	tankyrase, TRF1-interacting ankyrin-related ADP- ribose polymerase 2 [Source:MGI Symbol;Acc:MGI:1921743]
mmucirc_033448	0.314149	0.628298	0	0	-Inf	0.809566	1	ENSMUSG00000027583	-	Zbtb46	zinc finger and BTB domain containing 46 [Source:MGI Symbol;Acc:MGI:1919397]
mmucirc_028191	0.314149	0.628298	0	0	-Inf	0.809566	1	ENSMUSG00000000441;ENSMUSG00000081805	mm9_circ_002626	Raf1;-	v-raf-leukemia viral oncogene 1 [Source:MGI Symbol;Acc:MGI:97847];;;-
mmucirc_015135	0.314149	0.628298	0	0	-Inf	0.809566	1	ENSMUSG00000032547	-	Ryk	receptor-like tyrosine kinase [Source:MGI Symbol;Acc:MGI:101766]
mmucirc_019501	1.49438	0.870649	2.1181	2.43279	1.28261	0.810519	1	ENSMUSG00000026004	-	Kansl1l	KAT8 regulatory NSL complex subunit 1-like [Source:MGI Symbol;Acc:MGI:1915941]
mmucirc_025174	6.0916	7.01314	5.17006	0.737197	-0.439878	0.81397	1	ENSMUSG00000022142	mm9_circ_001790	Nup155	nucleoporin 155 [Source:MGI Symbol;Acc:MGI:2181182]
mmucirc_034034	8.53547	7.78619	9.28476	1.19247	0.253947	0.814023	1	ENSMUSG00000024548	mm9_circ_012515	Setbp1	SET binding protein 1 [Source:MGI Symbol;Acc:MGI:1933199]
mmucirc_013137	0.302649	0.605298	0	0	-Inf	0.814397	1	ENSMUSG00000026024	-	Als2	alsin Rho guanine nucleotide exchange factor [Source:MGI Symbol;Acc:MGI:1921268]
mmucirc_014399	0.302649	0.605298	0	0	-Inf	0.814397	1	ENSMUSG00000026208	-	Des	desmin [Source:MGI Symbol;Acc:MGI:94885]
mmucirc_031489	0.302649	0.605298	0	0	-Inf	0.814397	1	ENSMUSG00000026313	mm9_circ_014154	Hdac4	histone deacetylase 4 [Source:MGI Symbol;Acc:MGI:3036234]
mmucirc_032375	0.302649	0.605298	0	0	-Inf	0.814397	1	ENSMUSG00000037490	-	Slc2a12	solute carrier family 2 (facilitated glucose transporter), member 12 [Source:MGI Symbol;Acc:MGI:3052471]
mmucirc_025453	0.302649	0.605298	0	0	-Inf	0.814397	1	ENSMUSG00000020198	-	Ap3d1	adaptor-related protein complex 3, delta 1 subunit [Source:MGI Symbol;Acc:MGI:107734]
mmucirc_030134	0.302649	0.605298	0	0	-Inf	0.814397	1	ENSMUSG00000019951	-	Uhrf1bp1l	UHRF1 (ICBP90) binding protein 1-like [Source:MGI Symbol;Acc:MGI:2442888]
mmucirc_014516	0.302649	0.605298	0	0	-Inf	0.814397	1	ENSMUSG00000025571	-	Tnrc6c	trinucleotide repeat containing 6C [Source:MGI Symbol;Acc:MGI:2443265]
mmucirc_005962	0.302649	0.605298	0	0	-Inf	0.814397	1	ENSMUSG00000009894	-	Snap47	synaptosomal-associated protein, 47 [Source:MGI Symbol;Acc:MGI:1915076]
mmucirc_025752	0.302649	0.605298	0	0	-Inf	0.814397	1	ENSMUSG00000018377	-	Vezf1	vascular endothelial zinc finger 1 [Source:MGI Symbol;Acc:MGI:1313291]
mmucirc_023138	0.302649	0.605298	0	0	-Inf	0.814397	1	ENSMUSG00000020576	-	Nbas	neuroblastoma amplified sequence [Source:MGI Symbol;Acc:MGI:1918419]
mmucirc_019708	0.302649	0.605298	0	0	-Inf	0.814397	1	ENSMUSG00000020607	-	Lratd1	LRAT domain containing 1 [Source:MGI Symbol;Acc:MGI:2145011]
mmucirc_021718	0.302649	0.605298	0	0	-Inf	0.814397	1	ENSMUSG00000020952	-	Scfd1	Sec1 family domain containing 1 [Source:MGI Symbol;Acc:MGI:1924233]
mmucirc_027574	0.302649	0.605298	0	0	-Inf	0.814397	1	ENSMUSG00000000489	-	Pdgfb	platelet derived growth factor, B polypeptide [Source:MGI Symbol;Acc:MGI:97528]
mmucirc_005376	0.302649	0.605298	0	0	-Inf	0.814397	1	NA	-	-	-
mmucirc_022106	0.302649	0.605298	0	0	-Inf	0.814397	1	ENSMUSG00000053477	-	Tcf4	transcription factor 4 [Source:MGI Symbol;Acc:MGI:98506]
mmucirc_033521	0.302649	0.605298	0	0	-Inf	0.814397	1	ENSMUSG00000041258	-	Zfp236	zinc finger protein 236 [Source:MGI Symbol;Acc:MGI:1926950]
mmucirc_022319	0.302649	0.605298	0	0	-Inf	0.814397	1	ENSMUSG00000041258	-	Zfp236	zinc finger protein 236 [Source:MGI Symbol;Acc:MGI:1926950]
mmucirc_015687	0.302649	0.605298	0	0	-Inf	0.814397	1	ENSMUSG00000053617	-	Sh3pxd2a	SH3 and PX domains 2A [Source:MGI Symbol;Acc:MGI:1298393]
mmucirc_022774	0.302649	0.605298	0	0	-Inf	0.814397	1	ENSMUSG00000092341;ENSMUSG00002076626	-	-;-	-;;;-
mmucirc_010664	0.302649	0.605298	0	0	-Inf	0.814397	1	ENSMUSG00000069833	-	Ahnak	AHNAK nucleoprotein (desmoyokin) [Source:MGI Symbol;Acc:MGI:1316648]
mmucirc_022105	0.302649	0.605298	0	0	-Inf	0.814397	1	ENSMUSG00000034762	-	Glis1	GLIS family zinc finger 1 [Source:MGI Symbol;Acc:MGI:2386723]
mmucirc_024154	0.302649	0.605298	0	0	-Inf	0.814397	1	ENSMUSG00000066036	mm9_circ_011286	Ubr4	ubiquitin protein ligase E3 component n-recognin 4 [Source:MGI Symbol;Acc:MGI:1916366]
mmucirc_001400	0.302649	0.605298	0	0	-Inf	0.814397	1	ENSMUSG00000029192	mm9_circ_004797	Tbc1d14	TBC1 domain family, member 14 [Source:MGI Symbol;Acc:MGI:1098708]
mmucirc_015839	0.302649	0.605298	0	0	-Inf	0.814397	1	ENSMUSG00000108112;ENSMUSG00000029798	-	-;Herc6	-;;;hect domain and RLD 6 [Source:MGI Symbol;Acc:MGI:1914388]
mmucirc_005386	0.302649	0.605298	0	0	-Inf	0.814397	1	ENSMUSG00000055723	mm9_circ_001286	Rras2	related RAS viral (r-ras) oncogene 2 [Source:MGI Symbol;Acc:MGI:1914172]
mmucirc_030570	0.302649	0.605298	0	0	-Inf	0.814397	1	NA	-	-	-
mmucirc_028522	0.302649	0.605298	0	0	-Inf	0.814397	1	ENSMUSG00000031447	-	Lamp1	lysosomal-associated membrane protein 1 [Source:MGI Symbol;Acc:MGI:96745]
mmucirc_008310	0.302649	0.605298	0	0	-Inf	0.814397	1	ENSMUSG00000037148	-	Arhgap10	Rho GTPase activating protein 10 [Source:MGI Symbol;Acc:MGI:1925764]
mmucirc_032564	0.302649	0.605298	0	0	-Inf	0.814397	1	ENSMUSG00000035934	-	Pknox2	Pbx/knotted 1 homeobox 2 [Source:MGI Symbol;Acc:MGI:2445415]
mmucirc_009421	0.302649	0.605298	0	0	-Inf	0.814397	1	ENSMUSG00000025234	-	Arih1	ariadne RBR E3 ubiquitin protein ligase 1 [Source:MGI Symbol;Acc:MGI:1344363]
mmucirc_029945	0.302649	0.605298	0	0	-Inf	0.814397	1	ENSMUSG00000058444	mm9_circ_015862	Map2k5	mitogen-activated protein kinase kinase 5 [Source:MGI Symbol;Acc:MGI:1346345]
mmucirc_006545	0.302649	0.605298	0	0	-Inf	0.814397	1	ENSMUSG00000036030	-	Prtg	protogenin [Source:MGI Symbol;Acc:MGI:2444710]
mmucirc_018613	0.302649	0.605298	0	0	-Inf	0.814397	1	ENSMUSG00000016534	-	Lamp2	lysosomal-associated membrane protein 2 [Source:MGI Symbol;Acc:MGI:96748]
mmucirc_015679	3.38202	3.58446	3.17958	0.887045	-0.172921	0.817018	1	ENSMUSG00000033278	-	Ptprm	protein tyrosine phosphatase, receptor type, M [Source:MGI Symbol;Acc:MGI:102694]
mmucirc_015170	0.2955	0.591	0	0	-Inf	0.817484	1	ENSMUSG00000026005	-	Rpe	ribulose-5-phosphate-3-epimerase [Source:MGI Symbol;Acc:MGI:1913896]
mmucirc_008527	0.2955	0.591	0	0	-Inf	0.817484	1	ENSMUSG00000021027	-	Ralgapa1	Ral GTPase activating protein, alpha subunit 1 [Source:MGI Symbol;Acc:MGI:1931050]
mmucirc_030129	0.2955	0.591	0	0	-Inf	0.817484	1	ENSMUSG00000022142	-	Nup155	nucleoporin 155 [Source:MGI Symbol;Acc:MGI:2181182]
mmucirc_025755	0.2955	0.591	0	0	-Inf	0.817484	1	ENSMUSG00000041720	mm9_circ_007694	Pi4ka	phosphatidylinositol 4-kinase alpha [Source:MGI Symbol;Acc:MGI:2448506]
mmucirc_034140	0.2955	0.591	0	0	-Inf	0.817484	1	ENSMUSG00000069833	-	Ahnak	AHNAK nucleoprotein (desmoyokin) [Source:MGI Symbol;Acc:MGI:1316648]
mmucirc_023967	0.2955	0.591	0	0	-Inf	0.817484	1	ENSMUSG00000004897	-	Hdgf	heparin binding growth factor [Source:MGI Symbol;Acc:MGI:1194494]
mmucirc_023824	0.2955	0.591	0	0	-Inf	0.817484	1	ENSMUSG00000028657	-	Ppt1	palmitoyl-protein thioesterase 1 [Source:MGI Symbol;Acc:MGI:1298204]
mmucirc_004407	0.2955	0.591	0	0	-Inf	0.817484	1	ENSMUSG00000030660	-	Pik3c2a	phosphatidylinositol-4-phosphate 3-kinase catalytic subunit type 2 alpha [Source:MGI Symbol;Acc:MGI:1203729]
mmucirc_002675	0.2955	0.591	0	0	-Inf	0.817484	1	ENSMUSG00000053877;ENSMUSG00000107023	-	Srcap;Gm42715	Snf2-related CREBBP activator protein [Source:MGI Symbol;Acc:MGI:2444036];;;predicted gene 42715 [Source:MGI Symbol;Acc:MGI:5662852]
mmucirc_024714	0.2955	0.591	0	0	-Inf	0.817484	1	ENSMUSG00000040263	-	Klhdc4	kelch domain containing 4 [Source:MGI Symbol;Acc:MGI:2384569]
mmucirc_030113	0.2955	0.591	0	0	-Inf	0.817484	1	ENSMUSG00000060924	-	Csmd1	CUB and Sushi multiple domains 1 [Source:MGI Symbol;Acc:MGI:2137383]
mmucirc_026253	0.2955	0.591	0	0	-Inf	0.817484	1	ENSMUSG00000065954	-	Tacc1	transforming, acidic coiled-coil containing protein 1 [Source:MGI Symbol;Acc:MGI:2443510]
mmucirc_029078	0.2955	0.591	0	0	-Inf	0.817484	1	ENSMUSG00000038143	-	Stox2	storkhead box 2 [Source:MGI Symbol;Acc:MGI:1918319]
mmucirc_005975	1.49	1.88489	1.0951	0.580987	-0.783422	0.820754	1	ENSMUSG00000032217	-	Rnf111	ring finger 111 [Source:MGI Symbol;Acc:MGI:1934919]
mmucirc_034806	1.48028	1.6897	1.27086	0.752122	-0.410961	0.821615	1	ENSMUSG00000001300	-	Efnb2	ephrin B2 [Source:MGI Symbol;Acc:MGI:105097]
mmucirc_014579	2.79281	3.04389	2.54172	0.835024	-0.26011	0.821828	1	ENSMUSG00000028664	mm9_circ_013924	Ephb2	Eph receptor B2 [Source:MGI Symbol;Acc:MGI:99611]
mmucirc_010779	0.284	0.568	0	0	-Inf	0.822594	1	ENSMUSG00000026004;ENSMUSG00000102559;ENSMUSG00000102374;ENSMUSG00000103706;ENSMUSG00000103756	-	-;-;Kansl1l;-;-	-;;;-;;;KAT8 regulatory NSL complex subunit 1-like [Source:MGI Symbol;Acc:MGI:1915941];;;-;;;-
mmucirc_027454	0.284	0.568	0	0	-Inf	0.822594	1	ENSMUSG00000055013	mm9_circ_016400	Agap1	ArfGAP with GTPase domain, ankyrin repeat and PH domain 1 [Source:MGI Symbol;Acc:MGI:2653690]
mmucirc_018124	0.284	0.568	0	0	-Inf	0.822594	1	ENSMUSG00000112241;ENSMUSG00000009293	-	Gm49325;Ube2g2	predicted gene, 49325 [Source:MGI Symbol;Acc:MGI:6121509];;;ubiquitin-conjugating enzyme E2G 2 [Source:MGI Symbol;Acc:MGI:1343188]
mmucirc_030030	0.284	0.568	0	0	-Inf	0.822594	1	ENSMUSG00000042302	-	Ehbp1	EH domain binding protein 1 [Source:MGI Symbol;Acc:MGI:2667252]
mmucirc_005441	0.284	0.568	0	0	-Inf	0.822594	1	ENSMUSG00000020290	mm9_circ_017722	Xpo1	exportin 1 [Source:MGI Symbol;Acc:MGI:2144013]
mmucirc_010672	0.284	0.568	0	0	-Inf	0.822594	1	ENSMUSG00000037331	-	Larp1	La ribonucleoprotein domain family, member 1 [Source:MGI Symbol;Acc:MGI:1890165]
mmucirc_010521	0.284	0.568	0	0	-Inf	0.822594	1	ENSMUSG00000071454	-	Dtnb	dystrobrevin, beta [Source:MGI Symbol;Acc:MGI:1203728]
mmucirc_002305	0.284	0.568	0	0	-Inf	0.822594	1	ENSMUSG00000021877	-	Arf4	ADP-ribosylation factor 4 [Source:MGI Symbol;Acc:MGI:99433]
mmucirc_021022	0.284	0.568	0	0	-Inf	0.822594	1	ENSMUSG00000022201;ENSMUSG00000084592	-	Zfr;-	zinc finger RNA binding protein [Source:MGI Symbol;Acc:MGI:1341890];;;-
mmucirc_001975	0.284	0.568	0	0	-Inf	0.822594	1	ENSMUSG00000023169	mm9_circ_010789	Slc38a1	solute carrier family 38, member 1 [Source:MGI Symbol;Acc:MGI:2145895]
mmucirc_003333	0.284	0.568	0	0	-Inf	0.822594	1	ENSMUSG00000024140	-	Epas1	endothelial PAS domain protein 1 [Source:MGI Symbol;Acc:MGI:109169]
mmucirc_000110	0.284	0.568	0	0	-Inf	0.822594	1	ENSMUSG00000024811	mm9_circ_012114	Tnks2	tankyrase, TRF1-interacting ankyrin-related ADP- ribose polymerase 2 [Source:MGI Symbol;Acc:MGI:1921743]
mmucirc_011017	0.284	0.568	0	0	-Inf	0.822594	1	ENSMUSG00000092341;ENSMUSG00002076626	-	-;-	-;;;-
mmucirc_021968	0.284	0.568	0	0	-Inf	0.822594	1	ENSMUSG00000028136	-	Snx27	sorting nexin family member 27 [Source:MGI Symbol;Acc:MGI:1923992]
mmucirc_032231	0.284	0.568	0	0	-Inf	0.822594	1	ENSMUSG00000028886	mm9_circ_014586	Eya3	EYA transcriptional coactivator and phosphatase 3 [Source:MGI Symbol;Acc:MGI:109339]
mmucirc_031547	0.284	0.568	0	0	-Inf	0.822594	1	ENSMUSG00000029647	-	Pan3	PAN3 poly(A) specific ribonuclease subunit [Source:MGI Symbol;Acc:MGI:1919837]
mmucirc_032572	0.284	0.568	0	0	-Inf	0.822594	1	ENSMUSG00000034832;ENSMUSG00000099045	-	Tet3;-	tet methylcytosine dioxygenase 3 [Source:MGI Symbol;Acc:MGI:2446229];;;-
mmucirc_017675	0.284	0.568	0	0	-Inf	0.822594	1	ENSMUSG00000000759	-	Tubgcp3	tubulin, gamma complex associated protein 3 [Source:MGI Symbol;Acc:MGI:2183752]
mmucirc_007305	0.284	0.568	0	0	-Inf	0.822594	1	ENSMUSG00000038506	-	Dcun1d2	DCN1, defective in cullin neddylation 1, domain containing 2 (S. cerevisiae) [Source:MGI Symbol;Acc:MGI:2142792]
mmucirc_011979	0.284	0.568	0	0	-Inf	0.822594	1	ENSMUSG00000032290	-	Ptpn9	protein tyrosine phosphatase, non-receptor type 9 [Source:MGI Symbol;Acc:MGI:1928376]
mmucirc_009884	0.284	0.568	0	0	-Inf	0.822594	1	ENSMUSG00000032393	-	Dpp8	dipeptidylpeptidase 8 [Source:MGI Symbol;Acc:MGI:1921638]
mmucirc_033061	0.284	0.568	0	0	-Inf	0.822594	1	ENSMUSG00000032217	mm9_circ_000224	Rnf111	ring finger 111 [Source:MGI Symbol;Acc:MGI:1934919]
mmucirc_014573	0.284	0.568	0	0	-Inf	0.822594	1	ENSMUSG00000033436	-	Armcx2	armadillo repeat containing, X-linked 2 [Source:MGI Symbol;Acc:MGI:1914666]
mmucirc_004792	0.284	0.568	0	0	-Inf	0.822594	1	ENSMUSG00000016534	-	Lamp2	lysosomal-associated membrane protein 2 [Source:MGI Symbol;Acc:MGI:96748]
mmucirc_007374	1.43772	1.8476	1.02785	0.556315	-0.846026	0.825467	1	ENSMUSG00000020368	-	Canx	calnexin [Source:MGI Symbol;Acc:MGI:88261]
mmucirc_012883	1.43543	1.93089	0.939963	0.486803	-1.03859	0.825678	1	ENSMUSG00000030068;ENSMUSG00000093661	mm9_circ_017409	Gm20696;Eif4e3	predicted gene 20696 [Source:MGI Symbol;Acc:MGI:5313143];;;eukaryotic translation initiation factor 4E member 3 [Source:MGI Symbol;Acc:MGI:1914142]
mmucirc_034023	2.42809	2.909	1.94718	0.669364	-0.579137	0.8262	1	ENSMUSG00000041297	mm9_circ_016768	Cdk13	cyclin-dependent kinase 13 [Source:MGI Symbol;Acc:MGI:1916812]
mmucirc_021447	3.99374	4.58884	3.39865	0.740633	-0.433169	0.82835	1	ENSMUSG00000018593	-	Sparc	secreted acidic cysteine rich glycoprotein [Source:MGI Symbol;Acc:MGI:98373]
mmucirc_004401	5.52503	6.18211	4.86795	0.787426	-0.344785	0.828509	1	ENSMUSG00000034575	mm9_circ_006518	Tent4a	terminal nucleotidyltransferase 4A [Source:MGI Symbol;Acc:MGI:2682295]
mmucirc_018714	1.89201	1.2423	2.54172	2.04599	1.0328	0.830092	1	ENSMUSG00000004356	-	Utp20	UTP20 small subunit processome component [Source:MGI Symbol;Acc:MGI:1917933]
mmucirc_020994	1.38457	1.7413	1.02785	0.590275	-0.760541	0.830461	1	ENSMUSG00000025332	-	Kdm5c	lysine (K)-specific demethylase 5C [Source:MGI Symbol;Acc:MGI:99781]
mmucirc_009928	1.38044	1.7873	0.97359	0.544727	-0.876394	0.830858	1	ENSMUSG00000001472	-	Tcf25	transcription factor 25 (basic helix-loop-helix) [Source:MGI Symbol;Acc:MGI:1914105]
mmucirc_020755	4.18945	3.5	4.8789	1.39397	0.479201	0.830938	1	ENSMUSG00000070733;ENSMUSG00000090561	mm9_circ_007752	Fryl;-	FRY like transcription coactivator [Source:MGI Symbol;Acc:MGI:1919563];;;-
mmucirc_003563	0.265351	0.530702	0	0	-Inf	0.831276	1	ENSMUSG00000055531	mm9_circ_008959	Cpsf6	cleavage and polyadenylation specific factor 6 [Source:MGI Symbol;Acc:MGI:1913948]
mmucirc_033714	0.265351	0.530702	0	0	-Inf	0.831276	1	ENSMUSG00000037490	-	Slc2a12	solute carrier family 2 (facilitated glucose transporter), member 12 [Source:MGI Symbol;Acc:MGI:3052471]
mmucirc_013166	0.265351	0.530702	0	0	-Inf	0.831276	1	ENSMUSG00000004929	-	Thop1	thimet oligopeptidase 1 [Source:MGI Symbol;Acc:MGI:1354165]
mmucirc_029138	0.265351	0.530702	0	0	-Inf	0.831276	1	ENSMUSG00000020376	-	Rnf130	ring finger protein 130 [Source:MGI Symbol;Acc:MGI:1891717]
mmucirc_006077	0.265351	0.530702	0	0	-Inf	0.831276	1	ENSMUSG00000020849	-	Ywhae	tyrosine 3-monooxygenase/tryptophan 5-monooxygenase activation protein, epsilon polypeptide [Source:MGI Symbol;Acc:MGI:894689]
mmucirc_002519	0.265351	0.530702	0	0	-Inf	0.831276	1	ENSMUSG00000059474	-	Mbtd1	mbt domain containing 1 [Source:MGI Symbol;Acc:MGI:2143977]
mmucirc_012548	0.265351	0.530702	0	0	-Inf	0.831276	1	ENSMUSG00000021693	-	Kif2a	kinesin family member 2A [Source:MGI Symbol;Acc:MGI:108390]
mmucirc_034225	0.265351	0.530702	0	0	-Inf	0.831276	1	ENSMUSG00000021756	-	Il6st	interleukin 6 signal transducer [Source:MGI Symbol;Acc:MGI:96560]
mmucirc_016334	0.265351	0.530702	0	0	-Inf	0.831276	1	ENSMUSG00000022019	-	Tdrd3	tudor domain containing 3 [Source:MGI Symbol;Acc:MGI:2444023]
mmucirc_008446	0.265351	0.530702	0	0	-Inf	0.831276	1	ENSMUSG00000022358	-	Fbxo32	F-box protein 32 [Source:MGI Symbol;Acc:MGI:1914981]
mmucirc_006390	0.265351	0.530702	0	0	-Inf	0.831276	1	ENSMUSG00000022471	-	Xrcc6	X-ray repair complementing defective repair in Chinese hamster cells 6 [Source:MGI Symbol;Acc:MGI:95606]
mmucirc_032246	0.265351	0.530702	0	0	-Inf	0.831276	1	ENSMUSG00000022672	-	Prkdc	protein kinase, DNA activated, catalytic polypeptide [Source:MGI Symbol;Acc:MGI:104779]
mmucirc_027536	0.265351	0.530702	0	0	-Inf	0.831276	1	ENSMUSG00000023830	-	Igf2r	insulin-like growth factor 2 receptor [Source:MGI Symbol;Acc:MGI:96435]
mmucirc_009641	0.265351	0.530702	0	0	-Inf	0.831276	1	ENSMUSG00000023800	-	Tiam2	T cell lymphoma invasion and metastasis 2 [Source:MGI Symbol;Acc:MGI:1344338]
mmucirc_034930	0.265351	0.530702	0	0	-Inf	0.831276	1	ENSMUSG00000034254	-	Agpat1	1-acylglycerol-3-phosphate O-acyltransferase 1 (lysophosphatidic acid acyltransferase, alpha) [Source:MGI Symbol;Acc:MGI:1932075]
mmucirc_010577	0.265351	0.530702	0	0	-Inf	0.831276	1	ENSMUSG00000033327	-	Tnxb	tenascin XB [Source:MGI Symbol;Acc:MGI:1932137]
mmucirc_016908	0.265351	0.530702	0	0	-Inf	0.831276	1	NA	-	-	-
mmucirc_012368	0.265351	0.530702	0	0	-Inf	0.831276	1	NA	-	-	-
mmucirc_001057	0.265351	0.530702	0	0	-Inf	0.831276	1	ENSMUSG00000023977	-	Ubr2	ubiquitin protein ligase E3 component n-recognin 2 [Source:MGI Symbol;Acc:MGI:1861099]
mmucirc_031436	0.265351	0.530702	0	0	-Inf	0.831276	1	ENSMUSG00000004730	-	Adgre1	adhesion G protein-coupled receptor E1 [Source:MGI Symbol;Acc:MGI:106912]
mmucirc_000601	0.265351	0.530702	0	0	-Inf	0.831276	1	ENSMUSG00000024238	-	Zeb1	zinc finger E-box binding homeobox 1 [Source:MGI Symbol;Acc:MGI:1344313]
mmucirc_027657	0.265351	0.530702	0	0	-Inf	0.831276	1	ENSMUSG00000053477	mm9_circ_011414	Tcf4	transcription factor 4 [Source:MGI Symbol;Acc:MGI:98506]
mmucirc_026296	0.265351	0.530702	0	0	-Inf	0.831276	1	ENSMUSG00000069833	-	Ahnak	AHNAK nucleoprotein (desmoyokin) [Source:MGI Symbol;Acc:MGI:1316648]
mmucirc_004744	0.265351	0.530702	0	0	-Inf	0.831276	1	ENSMUSG00000033396	-	Spg11	SPG11, spatacsin vesicle trafficking associated [Source:MGI Symbol;Acc:MGI:2444989]
mmucirc_012313	0.265351	0.530702	0	0	-Inf	0.831276	1	ENSMUSG00000027358	-	Bmp2	bone morphogenetic protein 2 [Source:MGI Symbol;Acc:MGI:88177]
mmucirc_019332	0.265351	0.530702	0	0	-Inf	0.831276	1	ENSMUSG00000098097	mm9_circ_011031	-	-
mmucirc_001229	0.265351	0.530702	0	0	-Inf	0.831276	1	ENSMUSG00000029207	-	Apbb2	amyloid beta (A4) precursor protein-binding, family B, member 2 [Source:MGI Symbol;Acc:MGI:108405]
mmucirc_008235	0.265351	0.530702	0	0	-Inf	0.831276	1	ENSMUSG00000001376	mm9_circ_017590	Vps50	VPS50 EARP/GARPII complex subunit [Source:MGI Symbol;Acc:MGI:1920538]
mmucirc_001163	0.265351	0.530702	0	0	-Inf	0.831276	1	ENSMUSG00000029687	-	Ezh2	enhancer of zeste 2 polycomb repressive complex 2 subunit [Source:MGI Symbol;Acc:MGI:107940]
mmucirc_021794	0.265351	0.530702	0	0	-Inf	0.831276	1	ENSMUSG00000035901	-	Dennd5a	DENN/MADD domain containing 5A [Source:MGI Symbol;Acc:MGI:1201681]
mmucirc_017308	0.265351	0.530702	0	0	-Inf	0.831276	1	ENSMUSG00000005611	-	Irag1	inositol 1,4,5-triphosphate receptor associated 1 [Source:MGI Symbol;Acc:MGI:1338023]
mmucirc_025523	0.265351	0.530702	0	0	-Inf	0.831276	1	ENSMUSG00000040488	-	Ltbp4	latent transforming growth factor beta binding protein 4 [Source:MGI Symbol;Acc:MGI:1321395]
mmucirc_003851	0.265351	0.530702	0	0	-Inf	0.831276	1	ENSMUSG00000048310	-	Pskh1	protein serine kinase H1 [Source:MGI Symbol;Acc:MGI:3528383]
mmucirc_007456	0.265351	0.530702	0	0	-Inf	0.831276	1	ENSMUSG00000031502	-	Col4a1	collagen, type IV, alpha 1 [Source:MGI Symbol;Acc:MGI:88454]
mmucirc_007682	0.265351	0.530702	0	0	-Inf	0.831276	1	ENSMUSG00000039842	-	Mcph1	microcephaly, primary autosomal recessive 1 [Source:MGI Symbol;Acc:MGI:2443308]
mmucirc_024576	0.265351	0.530702	0	0	-Inf	0.831276	1	ENSMUSG00000037148	mm9_circ_011784	Arhgap10	Rho GTPase activating protein 10 [Source:MGI Symbol;Acc:MGI:1925764]
mmucirc_030195	0.265351	0.530702	0	0	-Inf	0.831276	1	ENSMUSG00000032177	-	Pde4a	phosphodiesterase 4A, cAMP specific [Source:MGI Symbol;Acc:MGI:99558]
mmucirc_032123	0.265351	0.530702	0	0	-Inf	0.831276	1	ENSMUSG00000059401	-	Mamld1	mastermind-like domain containing 1 [Source:MGI Symbol;Acc:MGI:3045303]
mmucirc_033976	1.35397	1.8016	0.906337	0.503074	-0.991157	0.833435	1	ENSMUSG00000038296	-	Galnt18	polypeptide N-acetylgalactosaminyltransferase 18 [Source:MGI Symbol;Acc:MGI:2446239]
mmucirc_001752	1.34247	1.7786	0.906337	0.50958	-0.97262	0.834572	1	ENSMUSG00000058571	-	Gpc6	glypican 6 [Source:MGI Symbol;Acc:MGI:1346322]
mmucirc_027407	1.29618	1.6524	0.939963	0.568846	-0.81389	0.839258	1	ENSMUSG00000020817	mm9_circ_015723	Rabep1	rabaptin, RAB GTPase binding effector protein 1 [Source:MGI Symbol;Acc:MGI:1860236]
mmucirc_012483	5.85467	6.24684	5.46249	0.874441	-0.193567	0.843579	1	ENSMUSG00000047907	mm9_circ_006476	Tshz2	teashirt zinc finger family member 2 [Source:MGI Symbol;Acc:MGI:2153084]
mmucirc_015583	3.40499	3.07559	3.73438	1.2142	0.280006	0.843852	1	ENSMUSG00000037287	mm9_circ_014678	Tbcel	tubulin folding cofactor E-like [Source:MGI Symbol;Acc:MGI:1925543]
mmucirc_000129	6.82244	6.18095	7.46393	1.20757	0.272108	0.844491	1	ENSMUSG00000005312	-	Ubqln1	ubiquilin 1 [Source:MGI Symbol;Acc:MGI:1860276]
mmucirc_000505	7.01258	6.33884	7.68632	1.21258	0.278074	0.846844	1	ENSMUSG00000007880	mm9_circ_007893	Arid1a	AT rich interactive domain 1A (SWI-like) [Source:MGI Symbol;Acc:MGI:1935147]
mmucirc_026365	4.31916	4.6273	4.01103	0.866819	-0.206198	0.847404	1	ENSMUSG00000024091	mm9_circ_014222	Vapa	vesicle-associated membrane protein, associated protein A [Source:MGI Symbol;Acc:MGI:1353561]
mmucirc_004051	4.15633	5.08978	3.22288	0.633206	-0.659253	0.85094	1	ENSMUSG00000041997	mm9_circ_009932	Tlk1	tousled-like kinase 1 [Source:MGI Symbol;Acc:MGI:2441683]
mmucirc_005602	4.50361	3.85984	5.14738	1.33357	0.415297	0.854999	1	ENSMUSG00000005534	-	Insr	insulin receptor [Source:MGI Symbol;Acc:MGI:96575]
mmucirc_021013	2.63199	2.2347	3.02928	1.35556	0.438892	0.858128	1	ENSMUSG00000037174;ENSMUSG00000104200	mm9_circ_006286	Elf2;-	E74-like factor 2 [Source:MGI Symbol;Acc:MGI:1916507];;;-
mmucirc_030995	2.69045	2.318	3.06291	1.32136	0.402021	0.858951	1	ENSMUSG00000014932	mm9_circ_015216	Yes1	YES proto-oncogene 1, Src family tyrosine kinase [Source:MGI Symbol;Acc:MGI:99147]
mmucirc_002500	2.69627	2.3839	3.00865	1.26207	0.335796	0.859031	1	ENSMUSG00000026604	mm9_circ_016374	Ptpn14	protein tyrosine phosphatase, non-receptor type 14 [Source:MGI Symbol;Acc:MGI:102467]
mmucirc_023424	2.81247	2.40689	3.21804	1.33701	0.41901	0.860579	1	ENSMUSG00000030276	mm9_circ_009482	Ttll3	tubulin tyrosine ligase-like family, member 3 [Source:MGI Symbol;Acc:MGI:2141418]
mmucirc_021139	4.73793	5.08784	4.38802	0.862453	-0.213482	0.861727	1	ENSMUSG00000031681	mm9_circ_001473	Smad1	SMAD family member 1 [Source:MGI Symbol;Acc:MGI:109452]
mmucirc_026488	3.28133	3.4167	3.14595	0.920756	-0.119109	0.86273	1	ENSMUSG00000024170	-	Telo2	telomere maintenance 2 [Source:MGI Symbol;Acc:MGI:1918968]
mmucirc_008270	1.29966	1.59211	1.00722	0.632631	-0.660563	0.863942	1	ENSMUSG00000069833	-	Ahnak	AHNAK nucleoprotein (desmoyokin) [Source:MGI Symbol;Acc:MGI:1316648]
mmucirc_007402	0.700283	0.976946	0.423621	0.433618	-1.20551	0.865485	1	ENSMUSG00000041417	-	Pik3r1	phosphoinositide-3-kinase regulatory subunit 1 [Source:MGI Symbol;Acc:MGI:97583]
mmucirc_005405	0.700283	0.976946	0.423621	0.433618	-1.20551	0.865485	1	ENSMUSG00000021488	-	Nsd1	nuclear receptor-binding SET-domain protein 1 [Source:MGI Symbol;Acc:MGI:1276545]
mmucirc_028719	0.700283	0.976946	0.423621	0.433618	-1.20551	0.865485	1	ENSMUSG00000066568;ENSMUSG00000108447	-	Lsm14a;-	LSM14A mRNA processing body assembly factor [Source:MGI Symbol;Acc:MGI:1914320];;;-
mmucirc_016661	1.68282	2.08995	1.2757	0.610399	-0.712175	0.865775	1	ENSMUSG00000029635	-	Cdk8	cyclin-dependent kinase 8 [Source:MGI Symbol;Acc:MGI:1196224]
mmucirc_018043	1.68099	2.05265	1.30933	0.637873	-0.648659	0.865913	1	ENSMUSG00000031274	-	Col4a5	collagen, type IV, alpha 5 [Source:MGI Symbol;Acc:MGI:88456]
mmucirc_030251	0.688784	0.953946	0.423621	0.444072	-1.17113	0.86712	1	ENSMUSG00000026309	-	Ilkap	integrin-linked kinase-associated serine/threonine phosphatase 2C [Source:MGI Symbol;Acc:MGI:1914694]
mmucirc_000407	0.688784	0.953946	0.423621	0.444072	-1.17113	0.86712	1	ENSMUSG00000000538	mm9_circ_003952	Tom1l2	target of myb1-like 2 (chicken) [Source:MGI Symbol;Acc:MGI:2443306]
mmucirc_006213	0.688784	0.953946	0.423621	0.444072	-1.17113	0.86712	1	ENSMUSG00000022744	-	Cldnd1	claudin domain containing 1 [Source:MGI Symbol;Acc:MGI:2447860]
mmucirc_034258	0.677284	0.930947	0.423621	0.455043	-1.13593	0.868784	1	ENSMUSG00000022498	mm9_circ_013049	Txndc11	thioredoxin domain containing 11 [Source:MGI Symbol;Acc:MGI:1923620]
mmucirc_025490	1.64205	2.07565	1.20845	0.582203	-0.780405	0.868873	1	ENSMUSG00000038240	mm9_circ_010770	Pdss2	prenyl (solanesyl) diphosphate synthase, subunit 2 [Source:MGI Symbol;Acc:MGI:1918615]
mmucirc_016062	0.665784	0.907947	0.423621	0.46657	-1.09984	0.870479	1	ENSMUSG00000037833	-	Sh2d4b	SH2 domain containing 4B [Source:MGI Symbol;Acc:MGI:1925182]
mmucirc_019956	0.665784	0.907947	0.423621	0.46657	-1.09984	0.870479	1	ENSMUSG00000099908;ENSMUSG00000022702	-	Gm28539;Hira	predicted gene 28539 [Source:MGI Symbol;Acc:MGI:5579245];;;histone cell cycle regulator [Source:MGI Symbol;Acc:MGI:99430]
mmucirc_003364	0.665784	0.907947	0.423621	0.46657	-1.09984	0.870479	1	ENSMUSG00000028086	-	Fbxw7	F-box and WD-40 domain protein 7 [Source:MGI Symbol;Acc:MGI:1354695]
mmucirc_025635	0.665784	0.907947	0.423621	0.46657	-1.09984	0.870479	1	ENSMUSG00000025439	-	Clns1a	chloride channel, nucleotide-sensitive, 1A [Source:MGI Symbol;Acc:MGI:109638]
mmucirc_026176	0.665784	0.907947	0.423621	0.46657	-1.09984	0.870479	1	ENSMUSG00000040138	-	Ndp	Norrie disease (pseudoglioma) (human) [Source:MGI Symbol;Acc:MGI:102570]
mmucirc_012220	3.18327	3.34211	3.02444	0.904951	-0.144089	0.871727	1	ENSMUSG00000036019	-	Tmtc2	transmembrane and tetratricopeptide repeat containing 2 [Source:MGI Symbol;Acc:MGI:1914057]
mmucirc_018198	0.656342	0.976946	0.335739	0.343662	-1.54094	0.871893	1	ENSMUSG00000020152	-	Actr2	ARP2 actin-related protein 2 [Source:MGI Symbol;Acc:MGI:1913963]
mmucirc_031186	0.656342	0.976946	0.335739	0.343662	-1.54094	0.871893	1	ENSMUSG00000020817	-	Rabep1	rabaptin, RAB GTPase binding effector protein 1 [Source:MGI Symbol;Acc:MGI:1860236]
mmucirc_001550	0.656342	0.976946	0.335739	0.343662	-1.54094	0.871893	1	ENSMUSG00000040913	-	Fbxw4	F-box and WD-40 domain protein 4 [Source:MGI Symbol;Acc:MGI:1354698]
mmucirc_010763	0.656342	0.976946	0.335739	0.343662	-1.54094	0.871893	1	ENSMUSG00000054414	mm9_circ_005164	Slc30a7	solute carrier family 30 (zinc transporter), member 7 [Source:MGI Symbol;Acc:MGI:1913750]
mmucirc_026400	0.647135	0.870649	0.423621	0.486557	-1.03932	0.873293	1	ENSMUSG00000052534	-	Pbx1	pre B cell leukemia homeobox 1 [Source:MGI Symbol;Acc:MGI:97495]
mmucirc_029040	0.647135	0.870649	0.423621	0.486557	-1.03932	0.873293	1	ENSMUSG00000057133	-	Chd6	chromodomain helicase DNA binding protein 6 [Source:MGI Symbol;Acc:MGI:1918639]
mmucirc_033465	0.639986	0.856351	0.423621	0.494681	-1.01543	0.874394	1	ENSMUSG00000069833	-	Ahnak	AHNAK nucleoprotein (desmoyokin) [Source:MGI Symbol;Acc:MGI:1316648]
mmucirc_010470	0.639986	0.856351	0.423621	0.494681	-1.01543	0.874394	1	ENSMUSG00000030505	mm9_circ_007815	Prmt3	protein arginine N-methyltransferase 3 [Source:MGI Symbol;Acc:MGI:1919224]
mmucirc_025825	0.639529	0.976946	0.302112	0.309242	-1.69319	0.874465	1	ENSMUSG00000032846	-	Zswim6	zinc finger SWIM-type containing 6 [Source:MGI Symbol;Acc:MGI:1914513]
mmucirc_015562	0.639529	0.976946	0.302112	0.309242	-1.69319	0.874465	1	ENSMUSG00000030287	-	Itpr2	inositol 1,4,5-triphosphate receptor 2 [Source:MGI Symbol;Acc:MGI:99418]
mmucirc_034959	0.633343	0.930947	0.335739	0.360642	-1.47136	0.875429	1	ENSMUSG00000045216	-	Hs6st1	heparan sulfate 6-O-sulfotransferase 1 [Source:MGI Symbol;Acc:MGI:1354958]
mmucirc_016696	0.633343	0.930947	0.335739	0.360642	-1.47136	0.875429	1	ENSMUSG00000119584	-	-	-
mmucirc_023948	1.9515	1.6667	2.23629	1.34175	0.424113	0.875592	1	ENSMUSG00000055024	mm9_circ_008242	Ep300	E1A binding protein p300 [Source:MGI Symbol;Acc:MGI:1276116]
mmucirc_016792	0.628029	0.953946	0.302112	0.316697	-1.65882	0.876264	1	ENSMUSG00000021838	-	Samd4	sterile alpha motif domain containing 4 [Source:MGI Symbol;Acc:MGI:1921730]
mmucirc_023284	0.628029	0.953946	0.302112	0.316697	-1.65882	0.876264	1	ENSMUSG00000033943	-	Mga	MAX gene associated [Source:MGI Symbol;Acc:MGI:1352483]
mmucirc_023398	0.626194	0.916648	0.335739	0.366268	-1.44903	0.876555	1	ENSMUSG00000026771	-	Spopl	speckle-type BTB/POZ protein-like [Source:MGI Symbol;Acc:MGI:1924107]
mmucirc_010588	0.626194	0.916648	0.335739	0.366268	-1.44903	0.876555	1	ENSMUSG00000028522	-	Mier1	MEIR1 treanscription regulator [Source:MGI Symbol;Acc:MGI:1918398]
mmucirc_001390	0.621843	0.907947	0.335739	0.369778	-1.43527	0.877247	1	ENSMUSG00000038774	-	Ascc3	activating signal cointegrator 1 complex subunit 3 [Source:MGI Symbol;Acc:MGI:1925237]
mmucirc_001873	0.621843	0.907947	0.335739	0.369778	-1.43527	0.877247	1	ENSMUSG00000029516	-	Cit	citron [Source:MGI Symbol;Acc:MGI:105313]
mmucirc_003296	0.621843	0.907947	0.335739	0.369778	-1.43527	0.877247	1	ENSMUSG00000030067;ENSMUSG00000030068	mm9_circ_017642	Foxp1;Gm20696	forkhead box P1 [Source:MGI Symbol;Acc:MGI:1914004];;;predicted gene 20696 [Source:MGI Symbol;Acc:MGI:5313143]
mmucirc_015313	0.621843	0.907947	0.335739	0.369778	-1.43527	0.877247	1	ENSMUSG00000032253	mm9_circ_017196	Phip	pleckstrin homology domain interacting protein [Source:MGI Symbol;Acc:MGI:1932404]
mmucirc_006308	2.07603	1.727	2.42506	1.4042	0.48975	0.877546	1	ENSMUSG00000016534	-	Lamp2	lysosomal-associated membrane protein 2 [Source:MGI Symbol;Acc:MGI:96748]
mmucirc_013765	0.61653	0.930947	0.302112	0.324521	-1.62361	0.878098	1	ENSMUSG00000039361	-	Picalm	phosphatidylinositol binding clathrin assembly protein [Source:MGI Symbol;Acc:MGI:2385902]
mmucirc_034176	0.614694	0.893649	0.335739	0.375694	-1.41237	0.878394	1	ENSMUSG00000030839	-	Sergef	secretion regulating guanine nucleotide exchange factor [Source:MGI Symbol;Acc:MGI:1351630]
mmucirc_007324	0.609837	0.796053	0.423621	0.532151	-0.910092	0.879182	1	ENSMUSG00000042628	-	Zfyve1	zinc finger, FYVE domain containing 1 [Source:MGI Symbol;Acc:MGI:3026685]
mmucirc_004966	0.609837	0.796053	0.423621	0.532151	-0.910092	0.879182	1	ENSMUSG00000052516	mm9_circ_012252	Robo2	roundabout guidance receptor 2 [Source:MGI Symbol;Acc:MGI:1890110]
mmucirc_018762	0.609837	0.796053	0.423621	0.532151	-0.910092	0.879182	1	ENSMUSG00000034039	-	Prss29	protease, serine 29 [Source:MGI Symbol;Acc:MGI:2149952]
mmucirc_019359	0.60938	0.916648	0.302112	0.329584	-1.60128	0.879256	1	ENSMUSG00000097039;ENSMUSG00002076986	-	-;-	-;;;-
mmucirc_014527	0.60938	0.916648	0.302112	0.329584	-1.60128	0.879256	1	ENSMUSG00000023923	-	Tbc1d5	TBC1 domain family, member 5 [Source:MGI Symbol;Acc:MGI:1919488]
mmucirc_027575	0.60938	0.916648	0.302112	0.329584	-1.60128	0.879256	1	ENSMUSG00000027204	-	Fbn1	fibrillin 1 [Source:MGI Symbol;Acc:MGI:95489]
mmucirc_025673	0.60938	0.916648	0.302112	0.329584	-1.60128	0.879256	1	ENSMUSG00000030849	mm9_circ_002196	Fgfr2	fibroblast growth factor receptor 2 [Source:MGI Symbol;Acc:MGI:95523]
mmucirc_019647	0.60503	0.907947	0.302112	0.332742	-1.58752	0.879967	1	ENSMUSG00000038822	-	Hace1	HECT domain and ankyrin repeat containing, E3 ubiquitin protein ligase 1 [Source:MGI Symbol;Acc:MGI:2446110]
mmucirc_028498	0.60503	0.907947	0.302112	0.332742	-1.58752	0.879967	1	ENSMUSG00000071252	-	2210408I21Rik	RIKEN cDNA 2210408I21 gene [Source:MGI Symbol;Acc:MGI:1919621]
mmucirc_026056	0.60503	0.907947	0.302112	0.332742	-1.58752	0.879967	1	ENSMUSG00000024420	-	Zfp521	zinc finger protein 521 [Source:MGI Symbol;Acc:MGI:95459]
mmucirc_021059	0.60503	0.907947	0.302112	0.332742	-1.58752	0.879967	1	ENSMUSG00000085862	-	-	-
mmucirc_000124	0.60503	0.907947	0.302112	0.332742	-1.58752	0.879967	1	ENSMUSG00000049878	mm9_circ_003194	Rlf	rearranged L-myc fusion sequence [Source:MGI Symbol;Acc:MGI:1924705]
mmucirc_020367	0.603194	0.870649	0.335739	0.385619	-1.37475	0.880269	1	ENSMUSG00000038910	mm9_circ_016423	Plcl2	phospholipase C-like 2 [Source:MGI Symbol;Acc:MGI:1352756]
mmucirc_006108	0.603194	0.870649	0.335739	0.385619	-1.37475	0.880269	1	ENSMUSG00000028854	-	Slc9a1	solute carrier family 9 (sodium/hydrogen exchanger), member 1 [Source:MGI Symbol;Acc:MGI:102462]
mmucirc_029674	0.603194	0.870649	0.335739	0.385619	-1.37475	0.880269	1	ENSMUSG00000031016	-	Wee1	WEE 1 homolog 1 (S. pombe) [Source:MGI Symbol;Acc:MGI:103075]
mmucirc_008962	0.603194	0.870649	0.335739	0.385619	-1.37475	0.880269	1	ENSMUSG00000058325	-	Dock1	dedicator of cytokinesis 1 [Source:MGI Symbol;Acc:MGI:2429765]
mmucirc_018317	0.596045	0.856351	0.335739	0.392058	-1.35086	0.881453	1	ENSMUSG00000005312;ENSMUSG00000114524	-	Ubqln1;-	ubiquilin 1 [Source:MGI Symbol;Acc:MGI:1860276];;;-
mmucirc_033776	0.596045	0.856351	0.335739	0.392058	-1.35086	0.881453	1	ENSMUSG00000038736	mm9_circ_011631	Nudcd1	NudC domain containing 1 [Source:MGI Symbol;Acc:MGI:1914679]
mmucirc_018986	0.596045	0.856351	0.335739	0.392058	-1.35086	0.881453	1	ENSMUSG00000092341	-	-	-
mmucirc_014457	0.586381	0.870649	0.302112	0.346996	-1.52701	0.883076	1	ENSMUSG00000025857	-	Dnaaf5	dynein, axonemal assembly factor 5 [Source:MGI Symbol;Acc:MGI:3616079]
mmucirc_010449	0.586381	0.870649	0.302112	0.346996	-1.52701	0.883076	1	ENSMUSG00000036879	-	Phkb	phosphorylase kinase beta [Source:MGI Symbol;Acc:MGI:97578]
mmucirc_016474	0.584545	0.833351	0.335739	0.402878	-1.31159	0.883387	1	ENSMUSG00000015202	-	Cnksr3	Cnksr family member 3 [Source:MGI Symbol;Acc:MGI:2674130]
mmucirc_021131	0.584545	0.833351	0.335739	0.402878	-1.31159	0.883387	1	ENSMUSG00000000826	-	Dnajc5	DnaJ heat shock protein family (Hsp40) member C5 [Source:MGI Symbol;Acc:MGI:892995]
mmucirc_021625	0.584545	0.833351	0.335739	0.402878	-1.31159	0.883387	1	ENSMUSG00000029135	-	Fosl2	fos-like antigen 2 [Source:MGI Symbol;Acc:MGI:102858]
mmucirc_033922	0.579231	0.856351	0.302112	0.35279	-1.50312	0.884294	1	ENSMUSG00000072893	-	-	-
mmucirc_028698	0.579231	0.856351	0.302112	0.35279	-1.50312	0.884294	1	ENSMUSG00000054321	-	Taf4b	TATA-box binding protein associated factor 4b [Source:MGI Symbol;Acc:MGI:2152345]
mmucirc_018340	0.579231	0.856351	0.302112	0.35279	-1.50312	0.884294	1	ENSMUSG00000039967	-	Zfp292	zinc finger protein 292 [Source:MGI Symbol;Acc:MGI:1353423]
mmucirc_029068	0.567732	0.833351	0.302112	0.362527	-1.46384	0.886285	1	ENSMUSG00000026185	-	Igfbp5	insulin-like growth factor binding protein 5 [Source:MGI Symbol;Acc:MGI:96440]
mmucirc_023836	0.567732	0.833351	0.302112	0.362527	-1.46384	0.886285	1	ENSMUSG00000029924	-	Slc37a3	solute carrier family 37 (glycerol-3-phosphate transporter), member 3 [Source:MGI Symbol;Acc:MGI:1919394]
mmucirc_019438	1.74533	1.40135	2.08932	1.49093	0.576213	0.887641	1	ENSMUSG00000030551	-	Nr2f2	nuclear receptor subfamily 2, group F, member 2 [Source:MGI Symbol;Acc:MGI:1352452]
mmucirc_020752	1.98447	1.6524	2.31655	1.40192	0.487408	0.887743	1	ENSMUSG00000045038	mm9_circ_003451	Prkce	protein kinase C, epsilon [Source:MGI Symbol;Acc:MGI:97599]
mmucirc_002139	1.76031	1.36405	2.15657	1.581	0.660838	0.887877	1	ENSMUSG00000029500	-	Pgam5	phosphoglycerate mutase family member 5 [Source:MGI Symbol;Acc:MGI:1919792]
mmucirc_033171	1.7785	1.52195	2.03506	1.33714	0.419155	0.88816	1	ENSMUSG00000028382	-	Ptbp3	polypyrimidine tract binding protein 3 [Source:MGI Symbol;Acc:MGI:1923334]
mmucirc_019689	1.75408	1.62824	1.87993	1.15457	0.20736	0.888944	1	ENSMUSG00000036368	-	Rmdn2	regulator of microtubule dynamics 2 [Source:MGI Symbol;Acc:MGI:2147043]
mmucirc_028430	0.549083	0.796053	0.302112	0.379513	-1.39778	0.889599	1	ENSMUSG00000034334	-	Fam151b	family with sequence similarity 151, member B [Source:MGI Symbol;Acc:MGI:1921192]
mmucirc_023008	0.549083	0.796053	0.302112	0.379513	-1.39778	0.889599	1	ENSMUSG00000035356	-	Nfkbiz	nuclear factor of kappa light polypeptide gene enhancer in B cells inhibitor, zeta [Source:MGI Symbol;Acc:MGI:1931595]
mmucirc_004721	0.549083	0.796053	0.302112	0.379513	-1.39778	0.889599	1	ENSMUSG00000027678	-	Ncoa3	nuclear receptor coactivator 3 [Source:MGI Symbol;Acc:MGI:1276535]
mmucirc_003060	0.549083	0.796053	0.302112	0.379513	-1.39778	0.889599	1	ENSMUSG00000034610	-	Tut4	terminal uridylyl transferase 4 [Source:MGI Symbol;Acc:MGI:2445126]
mmucirc_010082	0.549083	0.796053	0.302112	0.379513	-1.39778	0.889599	1	ENSMUSG00000030201	-	Lrp6	low density lipoprotein receptor-related protein 6 [Source:MGI Symbol;Acc:MGI:1298218]
mmucirc_016733	0.549083	0.796053	0.302112	0.379513	-1.39778	0.889599	1	ENSMUSG00000039202	-	Abhd2	abhydrolase domain containing 2 [Source:MGI Symbol;Acc:MGI:1914344]
mmucirc_024521	0.549083	0.796053	0.302112	0.379513	-1.39778	0.889599	1	ENSMUSG00000058748	-	Zfp958	zinc finger protein 958 [Source:MGI Symbol;Acc:MGI:2385298]
mmucirc_033949	3.02135	2.318	3.72471	1.60686	0.684246	0.89736	1	ENSMUSG00000036879	mm9_circ_002959	Phkb	phosphorylase kinase beta [Source:MGI Symbol;Acc:MGI:97578]
mmucirc_008796	1.35324	1.0614	1.64507	1.5499	0.632172	0.897697	1	ENSMUSG00000035726	-	Supt16	SPT16, facilitates chromatin remodeling subunit [Source:MGI Symbol;Acc:MGI:1890948]
mmucirc_010900	1.35324	1.0614	1.64507	1.5499	0.632172	0.897697	1	ENSMUSG00000053094	-	Tmem248	transmembrane protein 248 [Source:MGI Symbol;Acc:MGI:1918917]
mmucirc_009770	1.37991	1.182	1.57781	1.33487	0.416698	0.898172	1	ENSMUSG00000030557	-	Mef2a	myocyte enhancer factor 2A [Source:MGI Symbol;Acc:MGI:99532]
mmucirc_002318	1.41583	1.0987	1.73295	1.57727	0.657429	0.898792	1	ENSMUSG00000021969	-	Zdhhc20	zinc finger, DHHC domain containing 20 [Source:MGI Symbol;Acc:MGI:1923215]
mmucirc_015083	1.42733	1.1217	1.73295	1.54493	0.62754	0.898985	1	ENSMUSG00000028580	-	Pum1	pumilio RNA-binding family member 1 [Source:MGI Symbol;Acc:MGI:1931749]
mmucirc_011755	1.449	1.2193	1.67869	1.37677	0.461289	0.899343	1	NA	-	-	-
mmucirc_007599	1.5104	1.2336	1.7872	1.44878	0.534835	0.900315	1	ENSMUSG00000018412	mm9_circ_006509	Kansl1	KAT8 regulatory NSL complex subunit 1 [Source:MGI Symbol;Acc:MGI:1923969]
mmucirc_025411	1.53253	1.2106	1.85446	1.53185	0.615279	0.900651	1	ENSMUSG00000033701	-	Acbd6	acyl-Coenzyme A binding domain containing 6 [Source:MGI Symbol;Acc:MGI:1919732]
mmucirc_014900	1.56932	1.1963	1.94234	1.62363	0.699219	0.901193	1	ENSMUSG00000018412;ENSMUSG00002076008	mm9_circ_017136	Kansl1;-	KAT8 regulatory NSL complex subunit 1 [Source:MGI Symbol;Acc:MGI:1923969];;;-
mmucirc_030777	4.03449	3.83125	4.23773	1.1061	0.145478	0.906067	1	ENSMUSG00000069833	-	Ahnak	AHNAK nucleoprotein (desmoyokin) [Source:MGI Symbol;Acc:MGI:1316648]
mmucirc_016125	1.0324	0.856351	1.20845	1.41116	0.496883	0.910359	1	ENSMUSG00000071064	mm9_circ_000739	Zfp827	zinc finger protein 827 [Source:MGI Symbol;Acc:MGI:2444807]
mmucirc_029274	1.05636	0.870649	1.24208	1.42661	0.512589	0.910816	1	ENSMUSG00000071064	mm9_circ_004746	Zfp827	zinc finger protein 827 [Source:MGI Symbol;Acc:MGI:2444807]
mmucirc_011165	2.44707	2.70395	2.1902	0.81	-0.304006	0.911088	1	ENSMUSG00000021767	mm9_circ_003709	Kat6b	K(lysine) acetyltransferase 6B [Source:MGI Symbol;Acc:MGI:1858746]
mmucirc_025544	1.11299	0.916648	1.30933	1.42839	0.514387	0.911841	1	ENSMUSG00000044229	-	Nxpe4	neurexophilin and PC-esterase domain family, member 4 [Source:MGI Symbol;Acc:MGI:1924792]
mmucirc_015765	1.11895	0.907947	1.32996	1.4648	0.550699	0.911944	1	ENSMUSG00000061665	-	Cd2ap	CD2-associated protein [Source:MGI Symbol;Acc:MGI:1330281]
mmucirc_016564	1.13209	0.833351	1.43084	1.71697	0.779863	0.91217	1	ENSMUSG00000033102	mm9_circ_004941	Cdc14b	CDC14 cell division cycle 14B [Source:MGI Symbol;Acc:MGI:2441808]
mmucirc_018932	1.14057	0.796053	1.48509	1.86557	0.899616	0.912313	1	ENSMUSG00000052551	mm9_circ_002314	Adarb2	adenosine deaminase, RNA-specific, B2 [Source:MGI Symbol;Acc:MGI:2151118]
mmucirc_000109	1.14241	0.833351	1.45147	1.74172	0.800514	0.912344	1	ENSMUSG00000020716	-	Nf1	neurofibromin 1 [Source:MGI Symbol;Acc:MGI:97306]
mmucirc_010022	1.14314	0.976946	1.30933	1.34023	0.422477	0.912356	1	ENSMUSG00000037646	-	Vps13b	vacuolar protein sorting 13B [Source:MGI Symbol;Acc:MGI:1916380]
mmucirc_021211	1.15922	0.833351	1.48509	1.78207	0.833556	0.912623	1	ENSMUSG00000004936	mm9_circ_003677	Map2k1	mitogen-activated protein kinase kinase 1 [Source:MGI Symbol;Acc:MGI:1346866]
mmucirc_017283	1.16106	0.870649	1.45147	1.66711	0.737347	0.912653	1	ENSMUSG00000040761	-	Spen	spen family transcription repressor [Source:MGI Symbol;Acc:MGI:1891706]
mmucirc_027109	1.18708	0.976946	1.39721	1.43018	0.516199	0.913072	1	ENSMUSG00000037375	-	Hhat	hedgehog acyltransferase [Source:MGI Symbol;Acc:MGI:2444681]
mmucirc_025220	1.01462	1.182	0.847242	0.716787	-0.480384	0.913303	1	ENSMUSG00000028370	-	Pappa	pregnancy-associated plasma protein A [Source:MGI Symbol;Acc:MGI:97479]
mmucirc_002521	1.01462	1.182	0.847242	0.716787	-0.480384	0.913303	1	ENSMUSG00000058291	-	Zfp68	zinc finger protein 68 [Source:MGI Symbol;Acc:MGI:1344427]
mmucirc_029894	1.01462	1.182	0.847242	0.716787	-0.480384	0.913303	1	ENSMUSG00000032342	-	Mto1	mitochondrial tRNA translation optimization 1 [Source:MGI Symbol;Acc:MGI:1915541]
mmucirc_033900	1.00798	1.2566	0.75936	0.604299	-0.726665	0.913872	1	ENSMUSG00000022684	mm9_circ_009604	Bfar	bifunctional apoptosis regulator [Source:MGI Symbol;Acc:MGI:1914368]
mmucirc_001353	2.38651	2.83884	1.93418	0.681328	-0.553578	0.914025	1	ENSMUSG00000047747	-	Rnf150	ring finger protein 150 [Source:MGI Symbol;Acc:MGI:2443860]
mmucirc_014385	1.26346	0.953946	1.57297	1.64891	0.721515	0.914229	1	ENSMUSG00000037646	-	Vps13b	vacuolar protein sorting 13B [Source:MGI Symbol;Acc:MGI:1916380]
mmucirc_027468	3.66932	3.3564	3.98224	1.18646	0.246664	0.915222	1	ENSMUSG00000029661	-	Col1a2	collagen, type I, alpha 2 [Source:MGI Symbol;Acc:MGI:88468]
mmucirc_009885	0.989328	1.2193	0.75936	0.622785	-0.683195	0.915491	1	ENSMUSG00000038784	-	Cnot4	CCR4-NOT transcription complex, subunit 4 [Source:MGI Symbol;Acc:MGI:1859026]
mmucirc_001273	0.984978	1.2106	0.75936	0.627261	-0.672863	0.915873	1	ENSMUSG00000028580	mm9_circ_000251	Pum1	pumilio RNA-binding family member 1 [Source:MGI Symbol;Acc:MGI:1931749]
mmucirc_023541	0.979665	1.2336	0.725733	0.588307	-0.765359	0.916342	1	ENSMUSG00000051331	-	Cacna1c	calcium channel, voltage-dependent, L type, alpha 1C subunit [Source:MGI Symbol;Acc:MGI:103013]
mmucirc_025279	2.32786	2.62065	2.03506	0.776549	-0.364852	0.916955	1	ENSMUSG00000039316	-	Rftn1	raftlin lipid raft linker 1 [Source:MGI Symbol;Acc:MGI:1923688]
mmucirc_028471	0.987036	1.30259	0.671478	0.515493	-0.955977	0.917609	1	ENSMUSG00000031586	-	Rbpms	RNA binding protein gene with multiple splicing [Source:MGI Symbol;Acc:MGI:1334446]
mmucirc_018328	17.579	18.0562	17.1017	0.94714	-0.0783506	0.918809	1	ENSMUSG00000041852	mm9_circ_001424	Tcf20	transcription factor 20 [Source:MGI Symbol;Acc:MGI:108399]
mmucirc_022150	0.949516	1.1733	0.725733	0.618541	-0.693059	0.919061	1	ENSMUSG00000007850	-	Hnrnph1	heterogeneous nuclear ribonucleoprotein H1 [Source:MGI Symbol;Acc:MGI:1891925]
mmucirc_005455	0.949516	1.1733	0.725733	0.618541	-0.693059	0.919061	1	ENSMUSG00000054611	-	Kdm2a	lysine (K)-specific demethylase 2A [Source:MGI Symbol;Acc:MGI:1354736]
mmucirc_033181	0.947223	1.2566	0.637851	0.507603	-0.978229	0.919271	1	ENSMUSG00000058704	mm9_circ_006467	Memo1	mediator of cell motility 1 [Source:MGI Symbol;Acc:MGI:1924140]
mmucirc_019294	0.941037	1.2106	0.671478	0.554667	-0.850307	0.919842	1	ENSMUSG00000036309	-	Skp1	S-phase kinase-associated protein 1 [Source:MGI Symbol;Acc:MGI:103575]
mmucirc_016306	0.941037	1.2106	0.671478	0.554667	-0.850307	0.919842	1	ENSMUSG00000028487	mm9_circ_014660	Bnc2	basonuclin 2 [Source:MGI Symbol;Acc:MGI:2443805]
mmucirc_013398	0.940531	1.1217	0.75936	0.676971	-0.562834	0.919889	1	ENSMUSG00000025423	-	Pias2	protein inhibitor of activated STAT 2 [Source:MGI Symbol;Acc:MGI:1096566]
mmucirc_001950	0.953409	1.30259	0.604224	0.463862	-1.10823	0.920294	1	ENSMUSG00000032263	-	Bckdhb	branched chain ketoacid dehydrogenase E1, beta polypeptide [Source:MGI Symbol;Acc:MGI:88137]
mmucirc_022361	0.933888	1.1963	0.671478	0.561296	-0.833166	0.920507	1	ENSMUSG00000038206	-	Fbxo8	F-box protein 8 [Source:MGI Symbol;Acc:MGI:1354696]
mmucirc_030926	0.929031	1.0987	0.75936	0.691142	-0.532946	0.920962	1	ENSMUSG00000038056	-	Kmt2c	lysine (K)-specific methyltransferase 2C [Source:MGI Symbol;Acc:MGI:2444959]
mmucirc_022348	1.26392	0.833351	1.69448	2.03334	1.02385	0.921726	1	ENSMUSG00000036461	-	Elf1	E74 like ETS transcription factor 1 [Source:MGI Symbol;Acc:MGI:107180]
mmucirc_028797	4.15905	4.40795	3.91015	0.887068	-0.172883	0.922373	1	ENSMUSG00000096370;ENSMUSG00000094936	mm9_circ_012214	Gm21992;Rbm4	predicted gene 21992 [Source:MGI Symbol;Acc:MGI:5439461];;;RNA binding motif protein 4 [Source:MGI Symbol;Acc:MGI:1100865]
mmucirc_026462	0.911761	1.2193	0.604224	0.495551	-1.01289	0.9226	1	ENSMUSG00000039852	-	Rere	arginine glutamic acid dipeptide (RE) repeats [Source:MGI Symbol;Acc:MGI:2683486]
mmucirc_011236	0.910382	1.0614	0.75936	0.715429	-0.483119	0.922732	1	ENSMUSG00000025885	-	Myo5b	myosin VB [Source:MGI Symbol;Acc:MGI:106598]
mmucirc_025983	0.903739	1.136	0.671478	0.591089	-0.758552	0.923372	1	ENSMUSG00000026663	-	Atf6	activating transcription factor 6 [Source:MGI Symbol;Acc:MGI:1926157]
mmucirc_023742	0.903739	1.136	0.671478	0.591089	-0.758552	0.923372	1	ENSMUSG00000038774	-	Ascc3	activating signal cointegrator 1 complex subunit 3 [Source:MGI Symbol;Acc:MGI:1925237]
mmucirc_004047	4.11209	4.34765	3.87652	0.891636	-0.165473	0.923975	1	ENSMUSG00000040820	mm9_circ_008970	Hlcs	holocarboxylase synthetase (biotin- [propriony- Coenzyme A-carboxylase (ATP-hydrolysing)] ligase) [Source:MGI Symbol;Acc:MGI:894646]
mmucirc_023743	0.89659	1.1217	0.671478	0.598624	-0.740278	0.924067	1	ENSMUSG00000071037	-	Camkmt	calmodulin-lysine N-methyltransferase [Source:MGI Symbol;Acc:MGI:1920832]
mmucirc_028752	0.89659	1.1217	0.671478	0.598624	-0.740278	0.924067	1	ENSMUSG00000041258	mm9_circ_010094	Zfp236	zinc finger protein 236 [Source:MGI Symbol;Acc:MGI:1926950]
mmucirc_024454	0.89659	1.1217	0.671478	0.598624	-0.740278	0.924067	1	ENSMUSG00000051331	-	Cacna1c	calcium channel, voltage-dependent, L type, alpha 1C subunit [Source:MGI Symbol;Acc:MGI:103013]
mmucirc_016658	0.89659	1.1217	0.671478	0.598624	-0.740278	0.924067	1	ENSMUSG00000030166	mm9_circ_012490	Rad52	RAD52 homolog, DNA repair protein [Source:MGI Symbol;Acc:MGI:101949]
mmucirc_032025	0.888762	1.1733	0.604224	0.514979	-0.957414	0.924834	1	ENSMUSG00000019768	-	Esr1	estrogen receptor 1 (alpha) [Source:MGI Symbol;Acc:MGI:1352467]
mmucirc_001597	4.07964	4.37065	3.78864	0.866837	-0.206167	0.925094	1	ENSMUSG00000026082;ENSMUSG00000103804	mm9_circ_016062	Rev1;-	REV1, DNA directed polymerase [Source:MGI Symbol;Acc:MGI:1929074];;;-
mmucirc_030628	0.88509	1.0987	0.671478	0.611155	-0.710389	0.925196	1	ENSMUSG00000026193	-	Fn1	fibronectin 1 [Source:MGI Symbol;Acc:MGI:95566]
mmucirc_032607	0.718519	0.530702	0.906337	1.70781	0.772145	0.925321	1	ENSMUSG00000026361	-	Cdc73	cell division cycle 73, Paf1/RNA polymerase II complex component [Source:MGI Symbol;Acc:MGI:2384876]
mmucirc_002937	0.718519	0.530702	0.906337	1.70781	0.772145	0.925321	1	ENSMUSG00000025958	mm9_circ_013998	Creb1	cAMP responsive element binding protein 1 [Source:MGI Symbol;Acc:MGI:88494]
mmucirc_002533	0.718519	0.530702	0.906337	1.70781	0.772145	0.925321	1	ENSMUSG00000024558	mm9_circ_009337	Mapk4	mitogen-activated protein kinase 4 [Source:MGI Symbol;Acc:MGI:2444559]
mmucirc_029823	0.718519	0.530702	0.906337	1.70781	0.772145	0.925321	1	ENSMUSG00000015745	mm9_circ_000267	Plekho1	pleckstrin homology domain containing, family O member 1 [Source:MGI Symbol;Acc:MGI:1914470]
mmucirc_030517	4.07227	4.30165	3.8429	0.893354	-0.162697	0.92535	1	ENSMUSG00000026566	-	Mpzl1	myelin protein zero-like 1 [Source:MGI Symbol;Acc:MGI:1915731]
mmucirc_000131	0.735333	0.530702	0.939963	1.77117	0.824702	0.925659	1	ENSMUSG00000023348	-	Trip6	thyroid hormone receptor interactor 6 [Source:MGI Symbol;Acc:MGI:1343458]
mmucirc_019511	0.752146	0.530702	0.97359	1.83453	0.875412	0.925986	1	ENSMUSG00000033499;ENSMUSG00000120803	-	Larp4b;-	La ribonucleoprotein domain family, member 4B [Source:MGI Symbol;Acc:MGI:106330];;;-
mmucirc_022887	0.755818	0.605298	0.906337	1.49734	0.582401	0.926056	1	ENSMUSG00000026043	-	Col3a1	collagen, type III, alpha 1 [Source:MGI Symbol;Acc:MGI:88453]
mmucirc_008672	0.755818	0.605298	0.906337	1.49734	0.582401	0.926056	1	ENSMUSG00000020154	-	Ptprb	protein tyrosine phosphatase, receptor type, B [Source:MGI Symbol;Acc:MGI:97809]
mmucirc_017681	0.755818	0.605298	0.906337	1.49734	0.582401	0.926056	1	ENSMUSG00000039987	-	Phtf2	putative homeodomain transcription factor 2 [Source:MGI Symbol;Acc:MGI:1916020]
mmucirc_019268	0.768959	0.530702	1.00722	1.89789	0.924399	0.926303	1	ENSMUSG00000029050	-	Ski	ski sarcoma viral oncogene homolog (avian) [Source:MGI Symbol;Acc:MGI:98310]
mmucirc_033908	0.772631	0.605298	0.939963	1.55289	0.634958	0.926372	1	ENSMUSG00000002718;ENSMUSG00000090397	-	Cse1l;-	chromosome segregation 1-like (S. cerevisiae) [Source:MGI Symbol;Acc:MGI:1339951];;;-
mmucirc_001748	0.778817	0.651297	0.906337	1.39159	0.476731	0.926485	1	ENSMUSG00000021187	-	Tc2n	tandem C2 domains, nuclear [Source:MGI Symbol;Acc:MGI:1921663]
mmucirc_018014	0.778817	0.651297	0.906337	1.39159	0.476731	0.926485	1	ENSMUSG00000009628	-	Tex15	testis expressed gene 15 [Source:MGI Symbol;Acc:MGI:1934816]
mmucirc_012237	0.789444	0.605298	0.97359	1.60845	0.685668	0.926678	1	ENSMUSG00000035069	-	Oma1	OMA1 zinc metallopeptidase [Source:MGI Symbol;Acc:MGI:1914263]
mmucirc_015744	0.870112	1.136	0.604224	0.531888	-0.910807	0.926691	1	ENSMUSG00000020516	-	Rps6kb1	ribosomal protein S6 kinase, polypeptide 1 [Source:MGI Symbol;Acc:MGI:1270849]
mmucirc_022085	3.38533	3.34654	3.42411	1.02318	0.0330597	0.926811	1	ENSMUSG00000023965	mm9_circ_008387	Fbxl17	F-box and leucine-rich repeat protein 17 [Source:MGI Symbol;Acc:MGI:1354704]
mmucirc_009466	0.868277	1.0987	0.637851	0.580549	-0.784509	0.926876	1	ENSMUSG00000069833	-	Ahnak	AHNAK nucleoprotein (desmoyokin) [Source:MGI Symbol;Acc:MGI:1316648]
mmucirc_024434	0.806257	0.605298	1.00722	1.664	0.734656	0.926976	1	ENSMUSG00000057551	-	Zfp317	zinc finger protein 317 [Source:MGI Symbol;Acc:MGI:107775]
mmucirc_022548	0.809422	0.591	1.02785	1.73916	0.798394	0.927031	1	ENSMUSG00000033943	-	Mga	MAX gene associated [Source:MGI Symbol;Acc:MGI:1352483]
mmucirc_026141	0.812444	0.651297	0.97359	1.49485	0.579998	0.927083	1	ENSMUSG00000024238	-	Zeb1	zinc finger E-box binding homeobox 1 [Source:MGI Symbol;Acc:MGI:1344313]
mmucirc_017039	0.828071	0.628298	1.02785	1.63592	0.710103	0.927349	1	ENSMUSG00000063810	-	Alms1	ALMS1, centrosome and basal body associated [Source:MGI Symbol;Acc:MGI:1934606]
mmucirc_031605	0.862963	1.1217	0.604224	0.538668	-0.892533	0.927414	1	ENSMUSG00000022139	-	Mbnl2	muscleblind like splicing factor 2 [Source:MGI Symbol;Acc:MGI:2145597]
mmucirc_012026	0.843049	0.591	1.0951	1.85296	0.889831	0.927598	1	ENSMUSG00000021557	-	Agtpbp1	ATP/GTP binding protein 1 [Source:MGI Symbol;Acc:MGI:2159437]
mmucirc_010710	0.843049	0.591	1.0951	1.85296	0.889831	0.927598	1	ENSMUSG00000001472	mm9_circ_005749	Tcf25	transcription factor 25 (basic helix-loop-helix) [Source:MGI Symbol;Acc:MGI:1914105]
mmucirc_005507	0.856384	0.651297	1.06147	1.62978	0.704678	0.927814	1	ENSMUSG00000024420	-	Zfp521	zinc finger protein 521 [Source:MGI Symbol;Acc:MGI:95459]
mmucirc_018416	0.87549	0.568	1.18298	2.08271	1.05846	0.928116	1	ENSMUSG00000040548	-	Tex2	testis expressed gene 2 [Source:MGI Symbol;Acc:MGI:102465]
mmucirc_032824	0.877326	0.605298	1.14935	1.89882	0.925105	0.928145	1	ENSMUSG00000038119	-	Cdon	cell adhesion molecule-related/down-regulated by oncogenes [Source:MGI Symbol;Acc:MGI:1926387]
mmucirc_014287	0.877326	0.605298	1.14935	1.89882	0.925105	0.928145	1	ENSMUSG00000032252	mm9_circ_012640	Glce	glucuronyl C5-epimerase [Source:MGI Symbol;Acc:MGI:2136405]
mmucirc_000253	0.900325	0.651297	1.14935	1.76471	0.819435	0.928495	1	ENSMUSG00000059602	-	Syn3	synapsin III [Source:MGI Symbol;Acc:MGI:1351334]
mmucirc_023839	3.98072	4.22705	3.73438	0.883449	-0.178782	0.928575	1	ENSMUSG00000047907	-	Tshz2	teashirt zinc finger family member 2 [Source:MGI Symbol;Acc:MGI:2153084]
mmucirc_003192	0.93808	0.605298	1.27086	2.09956	1.07009	0.929347	1	ENSMUSG00000028763	-	Hspg2	perlecan (heparan sulfate proteoglycan 2) [Source:MGI Symbol;Acc:MGI:96257]
mmucirc_004587	0.93808	0.605298	1.27086	2.09956	1.07009	0.929347	1	ENSMUSG00000004655	-	Aqp1	aquaporin 1 [Source:MGI Symbol;Acc:MGI:103201]
mmucirc_031929	0.93808	0.605298	1.27086	2.09956	1.07009	0.929347	1	ENSMUSG00000005893	-	Nr2c2	nuclear receptor subfamily 2, group C, member 2 [Source:MGI Symbol;Acc:MGI:1352466]
mmucirc_029762	0.832814	1.0614	0.604224	0.569269	-0.812818	0.930534	1	ENSMUSG00000027423	mm9_circ_015622	Snx5	sorting nexin 5 [Source:MGI Symbol;Acc:MGI:1916428]
mmucirc_017455	0.832814	1.0614	0.604224	0.569269	-0.812818	0.930534	1	ENSMUSG00000030199	-	Etv6	ets variant 6 [Source:MGI Symbol;Acc:MGI:109336]
mmucirc_020103	3.57194	3.35524	3.78864	1.12917	0.175263	0.930996	1	ENSMUSG00000027210	-	Meis2	Meis homeobox 2 [Source:MGI Symbol;Acc:MGI:108564]
mmucirc_020521	2.76943	2.9923	2.54656	0.85104	-0.232701	0.932629	1	ENSMUSG00000006673;ENSMUSG00000103621	mm9_circ_007090	Qrich1;-	glutamine-rich 1 [Source:MGI Symbol;Acc:MGI:1916482];;;-
mmucirc_020850	2.75491	2.909	2.60082	0.89406	-0.161557	0.933232	1	ENSMUSG00000020576	-	Nbas	neuroblastoma amplified sequence [Source:MGI Symbol;Acc:MGI:1918419]
mmucirc_007363	2.72343	2.9003	2.54656	0.878035	-0.187649	0.934552	1	ENSMUSG00000030967	mm9_circ_004212	Zranb1	zinc finger, RAN-binding domain containing 1 [Source:MGI Symbol;Acc:MGI:106441]
mmucirc_027712	4.53487	4.75659	4.31314	0.906771	-0.14119	0.936341	1	ENSMUSG00000071064	mm9_circ_001200	Zfp827	zinc finger protein 827 [Source:MGI Symbol;Acc:MGI:2444807]
mmucirc_000473	2.6334	2.909	2.3578	0.81052	-0.30308	0.93843	1	ENSMUSG00000013076	mm9_circ_000340	Amotl1	angiomotin-like 1 [Source:MGI Symbol;Acc:MGI:1922973]
mmucirc_000538	3.14462	2.8027	3.48653	1.24399	0.314972	0.940436	1	ENSMUSG00000056608	mm9_circ_003987	Chd9	chromodomain helicase DNA binding protein 9 [Source:MGI Symbol;Acc:MGI:1924001]
mmucirc_008942	2.58185	3.0153	2.14841	0.712505	-0.489029	0.942245	1	ENSMUSG00000051339	-	2900026A02Rik	RIKEN cDNA 2900026A02 gene [Source:MGI Symbol;Acc:MGI:1920194]
mmucirc_002612	4.32246	4.6963	3.94861	0.840793	-0.250177	0.943059	1	ENSMUSG00000020241	-	Col6a2	collagen, type VI, alpha 2 [Source:MGI Symbol;Acc:MGI:88460]
mmucirc_016206	2.52252	2.863	2.18204	0.762151	-0.391851	0.943429	1	ENSMUSG00000060657	mm9_circ_006366	Marf1	meiosis regulator and mRNA stability 1 [Source:MGI Symbol;Acc:MGI:2444505]
mmucirc_033270	3.27598	2.9233	3.62867	1.24129	0.311842	0.943586	1	ENSMUSG00000042439	mm9_circ_012583	Zfp532	zinc finger protein 532 [Source:MGI Symbol;Acc:MGI:3036282]
mmucirc_031409	1.38926	1.50765	1.27086	0.842944	-0.246492	0.943614	1	ENSMUSG00000020319	-	Wdpcp	WD repeat containing planar cell polarity effector [Source:MGI Symbol;Acc:MGI:2144467]
mmucirc_022010	1.38926	1.50765	1.27086	0.842944	-0.246492	0.943614	1	ENSMUSG00000022607	mm9_circ_004905	Ptk2	PTK2 protein tyrosine kinase 2 [Source:MGI Symbol;Acc:MGI:95481]
mmucirc_007352	0.434788	0.265351	0.604224	2.27708	1.18718	0.944617	1	ENSMUSG00000042046	-	Dstyk	dual serine/threonine and tyrosine protein kinase [Source:MGI Symbol;Acc:MGI:1925064]
mmucirc_028760	0.434788	0.265351	0.604224	2.27708	1.18718	0.944617	1	ENSMUSG00000004044	-	Cavin1	caveolae associated 1 [Source:MGI Symbol;Acc:MGI:1277968]
mmucirc_017567	0.434788	0.265351	0.604224	2.27708	1.18718	0.944617	1	ENSMUSG00000021275;ENSMUSG00000096942	-	Tecpr2;-	tectonin beta-propeller repeat containing 2 [Source:MGI Symbol;Acc:MGI:2144865];;;-
mmucirc_028149	0.434788	0.265351	0.604224	2.27708	1.18718	0.944617	1	ENSMUSG00000034801	mm9_circ_000076	Sos2	SOS Ras/Rho guanine nucleotide exchange factor 2 [Source:MGI Symbol;Acc:MGI:98355]
mmucirc_034704	0.434788	0.265351	0.604224	2.27708	1.18718	0.944617	1	ENSMUSG00000021710	mm9_circ_018245	Nln	neurolysin (metallopeptidase M3 family) [Source:MGI Symbol;Acc:MGI:1923055]
mmucirc_012904	0.434788	0.265351	0.604224	2.27708	1.18718	0.944617	1	ENSMUSG00000021763	-	Cspg4b	chondroitin sulfate proteoglycan 4B [Source:MGI Symbol;Acc:MGI:3040697]
mmucirc_028432	0.434788	0.265351	0.604224	2.27708	1.18718	0.944617	1	ENSMUSG00000040410;ENSMUSG00000077561	-	Fbxl4;-	F-box and leucine-rich repeat protein 4 [Source:MGI Symbol;Acc:MGI:2140367];;;-
mmucirc_019308	0.434788	0.265351	0.604224	2.27708	1.18718	0.944617	1	ENSMUSG00000040351;ENSMUSG00000105950	-	Ankib1;-	ankyrin repeat and IBR domain containing 1 [Source:MGI Symbol;Acc:MGI:1918047];;;-
mmucirc_021706	0.434788	0.265351	0.604224	2.27708	1.18718	0.944617	1	ENSMUSG00000029661	-	Col1a2	collagen, type I, alpha 2 [Source:MGI Symbol;Acc:MGI:88468]
mmucirc_030663	0.451601	0.265351	0.637851	2.4038	1.26532	0.944911	1	ENSMUSG00000020844	-	Nxn	nucleoredoxin [Source:MGI Symbol;Acc:MGI:109331]
mmucirc_008998	0.451601	0.265351	0.637851	2.4038	1.26532	0.944911	1	ENSMUSG00000056459	mm9_circ_007964	Zbtb25	zinc finger and BTB domain containing 25 [Source:MGI Symbol;Acc:MGI:99197]
mmucirc_022583	0.451601	0.265351	0.637851	2.4038	1.26532	0.944911	1	ENSMUSG00000021458	mm9_circ_008943	Aopep	aminopeptidase O [Source:MGI Symbol;Acc:MGI:1919311]
mmucirc_008802	0.451601	0.265351	0.637851	2.4038	1.26532	0.944911	1	ENSMUSG00000079357	-	Gm11100	predicted gene 11100 [Source:MGI Symbol;Acc:MGI:3779338]
mmucirc_005291	0.451601	0.265351	0.637851	2.4038	1.26532	0.944911	1	ENSMUSG00000034377	-	Tulp4	tubby like protein 4 [Source:MGI Symbol;Acc:MGI:1916092]
mmucirc_004132	0.451601	0.265351	0.637851	2.4038	1.26532	0.944911	1	ENSMUSG00000027822	-	Slc33a1	solute carrier family 33 (acetyl-CoA transporter), member 1 [Source:MGI Symbol;Acc:MGI:1332247]
mmucirc_004523	0.451601	0.265351	0.637851	2.4038	1.26532	0.944911	1	ENSMUSG00000031605	mm9_circ_016108	Klhl2	kelch-like 2, Mayven [Source:MGI Symbol;Acc:MGI:1924363]
mmucirc_018621	0.453437	0.302649	0.604224	1.99645	0.997438	0.944942	1	ENSMUSG00000048874	-	Phf3	PHD finger protein 3 [Source:MGI Symbol;Acc:MGI:2446126]
mmucirc_026060	0.453437	0.302649	0.604224	1.99645	0.997438	0.944942	1	ENSMUSG00000020038	-	Cry1	cryptochrome 1 (photolyase-like) [Source:MGI Symbol;Acc:MGI:1270841]
mmucirc_016814	0.453437	0.302649	0.604224	1.99645	0.997438	0.944942	1	ENSMUSG00000035933	-	Cog5	component of oligomeric golgi complex 5 [Source:MGI Symbol;Acc:MGI:2145130]
mmucirc_032205	0.453437	0.302649	0.604224	1.99645	0.997438	0.944942	1	ENSMUSG00000022844	-	Pdia5	protein disulfide isomerase associated 5 [Source:MGI Symbol;Acc:MGI:1919849]
mmucirc_031880	0.453437	0.302649	0.604224	1.99645	0.997438	0.944942	1	ENSMUSG00000015709	-	Arnt2	aryl hydrocarbon receptor nuclear translocator 2 [Source:MGI Symbol;Acc:MGI:107188]
mmucirc_013405	0.453437	0.302649	0.604224	1.99645	0.997438	0.944942	1	ENSMUSG00000031586	-	Rbpms	RNA binding protein gene with multiple splicing [Source:MGI Symbol;Acc:MGI:1334446]
mmucirc_017843	3.33911	2.9693	3.70892	1.24909	0.320876	0.945041	1	ENSMUSG00000032415	-	Ube2cbp	ubiquitin-conjugating enzyme E2C binding protein [Source:MGI Symbol;Acc:MGI:1917598]
mmucirc_017296	0.464937	0.325649	0.604224	1.85545	0.891769	0.945136	1	ENSMUSG00000021782	mm9_circ_001889	Dlg5	discs large MAGUK scaffold protein 5 [Source:MGI Symbol;Acc:MGI:1918478]
mmucirc_011643	0.464937	0.325649	0.604224	1.85545	0.891769	0.945136	1	ENSMUSG00000025184	-	R3hcc1l	R3H domain and coiled-coil containing 1 like [Source:MGI Symbol;Acc:MGI:1196316]
mmucirc_018487	0.464937	0.325649	0.604224	1.85545	0.891769	0.945136	1	ENSMUSG00000028161	-	Ppp3ca	protein phosphatase 3, catalytic subunit, alpha isoform [Source:MGI Symbol;Acc:MGI:107164]
mmucirc_023469	0.464937	0.325649	0.604224	1.85545	0.891769	0.945136	1	ENSMUSG00000060261	mm9_circ_004406	Gtf2i	general transcription factor II I [Source:MGI Symbol;Acc:MGI:1202722]
mmucirc_024945	0.464937	0.325649	0.604224	1.85545	0.891769	0.945136	1	ENSMUSG00000031681	-	Smad1	SMAD family member 1 [Source:MGI Symbol;Acc:MGI:109452]
mmucirc_010204	0.464937	0.325649	0.604224	1.85545	0.891769	0.945136	1	ENSMUSG00000032409	-	Atr	ataxia telangiectasia and Rad3 related [Source:MGI Symbol;Acc:MGI:108028]
mmucirc_007290	0.468414	0.265351	0.671478	2.53053	1.33944	0.945193	1	ENSMUSG00000073664	-	Nbeal1	neurobeachin like 1 [Source:MGI Symbol;Acc:MGI:2444343]
mmucirc_026361	0.468414	0.265351	0.671478	2.53053	1.33944	0.945193	1	ENSMUSG00000020456	-	Ogdh	oxoglutarate (alpha-ketoglutarate) dehydrogenase (lipoamide) [Source:MGI Symbol;Acc:MGI:1098267]
mmucirc_032721	0.468414	0.265351	0.671478	2.53053	1.33944	0.945193	1	ENSMUSG00000042700	-	Sipa1l1	signal-induced proliferation-associated 1 like 1 [Source:MGI Symbol;Acc:MGI:2443679]
mmucirc_020285	0.468414	0.265351	0.671478	2.53053	1.33944	0.945193	1	ENSMUSG00000038518	-	Jarid2	jumonji, AT rich interactive domain 2 [Source:MGI Symbol;Acc:MGI:104813]
mmucirc_012773	0.468414	0.265351	0.671478	2.53053	1.33944	0.945193	1	ENSMUSG00000022521	-	Crebbp	CREB binding protein [Source:MGI Symbol;Acc:MGI:1098280]
mmucirc_020828	0.468414	0.265351	0.671478	2.53053	1.33944	0.945193	1	NA	-	-	-
mmucirc_019865	0.468414	0.265351	0.671478	2.53053	1.33944	0.945193	1	ENSMUSG00000024451	-	Arap3	ArfGAP with RhoGAP domain, ankyrin repeat and PH domain 3 [Source:MGI Symbol;Acc:MGI:2147274]
mmucirc_033802	0.468414	0.265351	0.671478	2.53053	1.33944	0.945193	1	ENSMUSG00000033209	-	Ttc28	tetratricopeptide repeat domain 28 [Source:MGI Symbol;Acc:MGI:2140873]
mmucirc_032299	0.468414	0.265351	0.671478	2.53053	1.33944	0.945193	1	ENSMUSG00000085715	-	-	-
mmucirc_033461	0.47025	0.302649	0.637851	2.10756	1.07557	0.945223	1	ENSMUSG00000020181	mm9_circ_005597	Nav3	neuron navigator 3 [Source:MGI Symbol;Acc:MGI:2183703]
mmucirc_007357	0.47025	0.302649	0.637851	2.10756	1.07557	0.945223	1	ENSMUSG00000117694;ENSMUSG00000037236	-	Snhg4;Matr3	small nucleolar RNA host gene 4 [Source:MGI Symbol;Acc:MGI:4937091];;;matrin 3 [Source:MGI Symbol;Acc:MGI:1298379]
mmucirc_020794	0.47025	0.302649	0.637851	2.10756	1.07557	0.945223	1	ENSMUSG00000029661	-	Col1a2	collagen, type I, alpha 2 [Source:MGI Symbol;Acc:MGI:88468]
mmucirc_003613	0.47025	0.302649	0.637851	2.10756	1.07557	0.945223	1	ENSMUSG00000047193	-	Dync2h1	dynein cytoplasmic 2 heavy chain 1 [Source:MGI Symbol;Acc:MGI:107736]
mmucirc_011154	0.48175	0.325649	0.637851	1.95871	0.969904	0.945408	1	ENSMUSG00000039033	mm9_circ_004900	Tasp1	taspase, threonine aspartase 1 [Source:MGI Symbol;Acc:MGI:1923062]
mmucirc_007275	0.48175	0.325649	0.637851	1.95871	0.969904	0.945408	1	ENSMUSG00000028413	-	B4galt1	UDP-Gal:betaGlcNAc beta 1,4- galactosyltransferase, polypeptide 1 [Source:MGI Symbol;Acc:MGI:95705]
mmucirc_031726	0.487063	0.302649	0.671478	2.21867	1.14969	0.945492	1	ENSMUSG00000047804	-	Akap10	A kinase (PRKA) anchor protein 10 [Source:MGI Symbol;Acc:MGI:1890218]
mmucirc_024947	0.487063	0.302649	0.671478	2.21867	1.14969	0.945492	1	ENSMUSG00000041215	-	Yeats2	YEATS domain containing 2 [Source:MGI Symbol;Acc:MGI:2447762]
mmucirc_011138	0.487063	0.302649	0.671478	2.21867	1.14969	0.945492	1	ENSMUSG00000018909	-	Arrb1	arrestin, beta 1 [Source:MGI Symbol;Acc:MGI:99473]
mmucirc_031858	0.487063	0.302649	0.671478	2.21867	1.14969	0.945492	1	ENSMUSG00000036550	-	Cnot1	CCR4-NOT transcription complex, subunit 1 [Source:MGI Symbol;Acc:MGI:2442402]
mmucirc_005459	0.487063	0.302649	0.671478	2.21867	1.14969	0.945492	1	ENSMUSG00000040204	-	Pclaf	PCNA clamp associated factor [Source:MGI Symbol;Acc:MGI:1915276]
mmucirc_032533	0.487063	0.302649	0.671478	2.21867	1.14969	0.945492	1	ENSMUSG00000031328	-	Flna	filamin, alpha [Source:MGI Symbol;Acc:MGI:95556]
mmucirc_016703	0.495542	0.265351	0.725733	2.73499	1.45154	0.945623	1	ENSMUSG00000035948;ENSMUSG00000112849;ENSMUSG00000112863	-	Acss3;-;-	acyl-CoA synthetase short-chain family member 3 [Source:MGI Symbol;Acc:MGI:2685720];;;-;;;-
mmucirc_004123	0.495542	0.265351	0.725733	2.73499	1.45154	0.945623	1	ENSMUSG00000035311	-	Gnptab	N-acetylglucosamine-1-phosphate transferase, alpha and beta subunits [Source:MGI Symbol;Acc:MGI:3643902]
mmucirc_009443	0.495542	0.265351	0.725733	2.73499	1.45154	0.945623	1	ENSMUSG00000036461	-	Elf1	E74 like ETS transcription factor 1 [Source:MGI Symbol;Acc:MGI:107180]
mmucirc_035052	0.495542	0.265351	0.725733	2.73499	1.45154	0.945623	1	ENSMUSG00000024887	-	Asah2	N-acylsphingosine amidohydrolase 2 [Source:MGI Symbol;Acc:MGI:1859310]
mmucirc_034913	0.495542	0.265351	0.725733	2.73499	1.45154	0.945623	1	ENSMUSG00000033943	mm9_circ_004259	Mga	MAX gene associated [Source:MGI Symbol;Acc:MGI:1352483]
mmucirc_009300	0.495542	0.265351	0.725733	2.73499	1.45154	0.945623	1	ENSMUSG00000040351;ENSMUSG00000105950	-	Ankib1;-	ankyrin repeat and IBR domain containing 1 [Source:MGI Symbol;Acc:MGI:1918047];;;-
mmucirc_030775	0.495542	0.265351	0.725733	2.73499	1.45154	0.945623	1	ENSMUSG00000029687	-	Ezh2	enhancer of zeste 2 polycomb repressive complex 2 subunit [Source:MGI Symbol;Acc:MGI:107940]
mmucirc_034637	0.498563	0.325649	0.671478	2.06197	1.04402	0.945669	1	ENSMUSG00000003226	-	Ranbp2	RAN binding protein 2 [Source:MGI Symbol;Acc:MGI:894323]
mmucirc_033608	0.498563	0.325649	0.671478	2.06197	1.04402	0.945669	1	ENSMUSG00000001441	-	Npepps	aminopeptidase puromycin sensitive [Source:MGI Symbol;Acc:MGI:1101358]
mmucirc_027336	0.498563	0.325649	0.671478	2.06197	1.04402	0.945669	1	ENSMUSG00000021134	-	Srsf5	serine and arginine-rich splicing factor 5 [Source:MGI Symbol;Acc:MGI:98287]
mmucirc_025111	0.498563	0.325649	0.671478	2.06197	1.04402	0.945669	1	ENSMUSG00000092341	-	-	-
mmucirc_028282	0.498563	0.325649	0.671478	2.06197	1.04402	0.945669	1	ENSMUSG00000033502	-	Cdc14a	CDC14 cell division cycle 14A [Source:MGI Symbol;Acc:MGI:2442676]
mmucirc_007114	0.498563	0.325649	0.671478	2.06197	1.04402	0.945669	1	ENSMUSG00000098097	-	-	-
mmucirc_023349	0.512355	0.265351	0.75936	2.86172	1.51688	0.945876	1	ENSMUSG00000059049	-	Frem1	Fras1 related extracellular matrix protein 1 [Source:MGI Symbol;Acc:MGI:2670972]
mmucirc_017346	0.512355	0.265351	0.75936	2.86172	1.51688	0.945876	1	ENSMUSG00000001173	-	Ocrl	OCRL, inositol polyphosphate-5-phosphatase [Source:MGI Symbol;Acc:MGI:109589]
mmucirc_016375	0.514191	0.302649	0.725733	2.39794	1.26179	0.945903	1	ENSMUSG00000022324	-	Matn2	matrilin 2 [Source:MGI Symbol;Acc:MGI:109613]
mmucirc_003225	0.514191	0.302649	0.725733	2.39794	1.26179	0.945903	1	ENSMUSG00000022377	-	Asap1	ArfGAP with SH3 domain, ankyrin repeat and PH domain1 [Source:MGI Symbol;Acc:MGI:1342335]
mmucirc_012889	0.514191	0.302649	0.725733	2.39794	1.26179	0.945903	1	ENSMUSG00000005982;ENSMUSG00000093575	-	Naa60;Gm20695	N(alpha)-acetyltransferase 60, NatF catalytic subunit [Source:MGI Symbol;Acc:MGI:1922013];;;predicted gene 20695 [Source:MGI Symbol;Acc:MGI:5313142]
mmucirc_005022	0.514191	0.302649	0.725733	2.39794	1.26179	0.945903	1	ENSMUSG00000047466	-	8030462N17Rik	RIKEN cDNA 8030462N17 gene [Source:MGI Symbol;Acc:MGI:2444951]
mmucirc_008871	0.514191	0.302649	0.725733	2.39794	1.26179	0.945903	1	ENSMUSG00000069833	-	Ahnak	AHNAK nucleoprotein (desmoyokin) [Source:MGI Symbol;Acc:MGI:1316648]
mmucirc_007865	0.514191	0.302649	0.725733	2.39794	1.26179	0.945903	1	ENSMUSG00000027778	-	Ift80	intraflagellar transport 80 [Source:MGI Symbol;Acc:MGI:1915509]
mmucirc_029427	0.514191	0.302649	0.725733	2.39794	1.26179	0.945903	1	ENSMUSG00000032555	-	Topbp1	topoisomerase (DNA) II binding protein 1 [Source:MGI Symbol;Acc:MGI:1920018]
mmucirc_017783	0.525691	0.325649	0.725733	2.22858	1.15612	0.946069	1	ENSMUSG00000026634	-	Angel2	angel homolog 2 [Source:MGI Symbol;Acc:MGI:1196310]
mmucirc_002692	0.525691	0.325649	0.725733	2.22858	1.15612	0.946069	1	ENSMUSG00000059474	-	Mbtd1	mbt domain containing 1 [Source:MGI Symbol;Acc:MGI:2143977]
mmucirc_011875	0.525691	0.325649	0.725733	2.22858	1.15612	0.946069	1	ENSMUSG00000032855	-	Pkd1	polycystin 1, transient receptor potential channel interacting [Source:MGI Symbol;Acc:MGI:97603]
mmucirc_025910	0.525691	0.325649	0.725733	2.22858	1.15612	0.946069	1	ENSMUSG00000071064	-	Zfp827	zinc finger protein 827 [Source:MGI Symbol;Acc:MGI:2444807]
mmucirc_034055	0.525691	0.325649	0.725733	2.22858	1.15612	0.946069	1	ENSMUSG00000025261	-	Huwe1	HECT, UBA and WWE domain containing 1 [Source:MGI Symbol;Acc:MGI:1926884]
mmucirc_033025	0.531004	0.302649	0.75936	2.50904	1.32714	0.946144	1	ENSMUSG00000026915	-	Strbp	spermatid perinuclear RNA binding protein [Source:MGI Symbol;Acc:MGI:104626]
mmucirc_034971	0.531004	0.302649	0.75936	2.50904	1.32714	0.946144	1	ENSMUSG00000028517	-	Plpp3	phospholipid phosphatase 3 [Source:MGI Symbol;Acc:MGI:1915166]
mmucirc_013103	0.531004	0.302649	0.75936	2.50904	1.32714	0.946144	1	ENSMUSG00000011831	mm9_circ_012163	Evi5	ecotropic viral integration site 5 [Source:MGI Symbol;Acc:MGI:104736]
mmucirc_017708	0.542504	0.325649	0.75936	2.33184	1.22147	0.946304	1	ENSMUSG00000038773	-	Kdm3b	KDM3B lysine (K)-specific demethylase 3B [Source:MGI Symbol;Acc:MGI:1923356]
mmucirc_032818	0.542504	0.325649	0.75936	2.33184	1.22147	0.946304	1	ENSMUSG00000002455	-	Prpf6	pre-mRNA splicing factor 6 [Source:MGI Symbol;Acc:MGI:1922946]
mmucirc_011389	0.556296	0.265351	0.847242	3.19291	1.67487	0.946491	1	ENSMUSG00000022995;ENSMUSG00000103722	-	Enah;-	ENAH actin regulator [Source:MGI Symbol;Acc:MGI:108360];;;-
mmucirc_030324	0.556296	0.265351	0.847242	3.19291	1.67487	0.946491	1	ENSMUSG00000025555	-	Farp1	FERM, RhoGEF (Arhgef) and pleckstrin domain protein 1 (chondrocyte-derived) [Source:MGI Symbol;Acc:MGI:2446173]
mmucirc_021672	0.556296	0.265351	0.847242	3.19291	1.67487	0.946491	1	ENSMUSG00000022329	-	Stk3	serine/threonine kinase 3 [Source:MGI Symbol;Acc:MGI:1928487]
mmucirc_011176	0.556296	0.265351	0.847242	3.19291	1.67487	0.946491	1	ENSMUSG00000024483	-	Ankhd1	ankyrin repeat and KH domain containing 1 [Source:MGI Symbol;Acc:MGI:1921733]
mmucirc_034841	0.556296	0.265351	0.847242	3.19291	1.67487	0.946491	1	ENSMUSG00000074513;ENSMUSG00000102805	-	Arfip1;Gm37240	ADP-ribosylation factor interacting protein 1 [Source:MGI Symbol;Acc:MGI:1277120];;;predicted gene, 37240 [Source:MGI Symbol;Acc:MGI:5610468]
mmucirc_027406	0.556296	0.265351	0.847242	3.19291	1.67487	0.946491	1	ENSMUSG00000028830	-	AU040320	expressed sequence AU040320 [Source:MGI Symbol;Acc:MGI:2140475]
mmucirc_000042	0.556296	0.265351	0.847242	3.19291	1.67487	0.946491	1	ENSMUSG00000030157	-	Clec2d	C-type lectin domain family 2, member d [Source:MGI Symbol;Acc:MGI:2135589]
mmucirc_005198	0.556296	0.265351	0.847242	3.19291	1.67487	0.946491	1	ENSMUSG00000032258	-	Lca5	Leber congenital amaurosis 5 (human) [Source:MGI Symbol;Acc:MGI:1923032]
mmucirc_012760	0.574945	0.302649	0.847242	2.79942	1.48513	0.946733	1	ENSMUSG00000026674	-	Ddr2	discoidin domain receptor family, member 2 [Source:MGI Symbol;Acc:MGI:1345277]
mmucirc_027391	0.574945	0.302649	0.847242	2.79942	1.48513	0.946733	1	ENSMUSG00000018800	-	Abca5	ATP-binding cassette, sub-family A (ABC1), member 5 [Source:MGI Symbol;Acc:MGI:2386607]
mmucirc_030997	0.574945	0.302649	0.847242	2.79942	1.48513	0.946733	1	ENSMUSG00000024283	-	Wac	WW domain containing adaptor with coiled-coil [Source:MGI Symbol;Acc:MGI:2387357]
mmucirc_004747	0.574945	0.302649	0.847242	2.79942	1.48513	0.946733	1	ENSMUSG00000057378	-	Ryr3	ryanodine receptor 3 [Source:MGI Symbol;Acc:MGI:99684]
mmucirc_012171	0.574945	0.302649	0.847242	2.79942	1.48513	0.946733	1	ENSMUSG00000029313	-	Aff1	AF4/FMR2 family, member 1 [Source:MGI Symbol;Acc:MGI:1100819]
mmucirc_000685	0.574945	0.302649	0.847242	2.79942	1.48513	0.946733	1	ENSMUSG00000030313;ENSMUSG00000065198	-	Dennd5b;-	DENN/MADD domain containing 5B [Source:MGI Symbol;Acc:MGI:2444273];;;-
mmucirc_004846	0.574945	0.302649	0.847242	2.79942	1.48513	0.946733	1	ENSMUSG00000030505;ENSMUSG00000109154	-	Prmt3;-	protein arginine N-methyltransferase 3 [Source:MGI Symbol;Acc:MGI:1919224];;;-
mmucirc_029355	0.574945	0.302649	0.847242	2.79942	1.48513	0.946733	1	ENSMUSG00000086503	-	-	-
mmucirc_002520	0.586445	0.325649	0.847242	2.60171	1.37946	0.946878	1	NA	-	-	-
mmucirc_031996	0.586445	0.325649	0.847242	2.60171	1.37946	0.946878	1	ENSMUSG00000025477	mm9_circ_011844	Inpp5a	inositol polyphosphate-5-phosphatase A [Source:MGI Symbol;Acc:MGI:2686961]
mmucirc_016252	0.586445	0.325649	0.847242	2.60171	1.37946	0.946878	1	ENSMUSG00000053646	-	Plxnb1	plexin B1 [Source:MGI Symbol;Acc:MGI:2154238]
mmucirc_021775	0.586445	0.325649	0.847242	2.60171	1.37946	0.946878	1	ENSMUSG00000032816	-	Igdcc4	immunoglobulin superfamily, DCC subclass, member 4 [Source:MGI Symbol;Acc:MGI:1858497]
mmucirc_009459	1.31654	1.60524	1.02785	0.640305	-0.643169	0.947949	1	ENSMUSG00000033396	-	Spg11	SPG11, spatacsin vesicle trafficking associated [Source:MGI Symbol;Acc:MGI:2444989]
mmucirc_030831	1.31471	1.56795	1.06147	0.676983	-0.562809	0.948062	1	ENSMUSG00000019841;ENSMUSG00000080384	-	Rev3l;-	REV3 like, DNA directed polymerase zeta catalytic subunit [Source:MGI Symbol;Acc:MGI:1337131];;;-
mmucirc_014734	1.29835	1.44735	1.14935	0.794109	-0.332591	0.949076	1	ENSMUSG00000014444	-	Piezo1	piezo-type mechanosensitive ion channel component 1 [Source:MGI Symbol;Acc:MGI:3603204]
mmucirc_033973	1.294	1.43865	1.14935	0.798912	-0.323892	0.949349	1	ENSMUSG00000034009;ENSMUSG00000098204	-	Rxfp1;-	relaxin/insulin-like family peptide receptor 1 [Source:MGI Symbol;Acc:MGI:2682211];;;-
mmucirc_026548	1.27535	1.40135	1.14935	0.820175	-0.285996	0.950528	1	ENSMUSG00000030451	mm9_circ_010045	Herc2	HECT and RLD domain containing E3 ubiquitin protein ligase 2 [Source:MGI Symbol;Acc:MGI:103234]
mmucirc_002060	1.26458	1.52195	1.00722	0.661795	-0.595544	0.951218	1	ENSMUSG00000024238	-	Zeb1	zinc finger E-box binding homeobox 1 [Source:MGI Symbol;Acc:MGI:1344313]
mmucirc_014150	2.76237	2.58335	2.9414	1.1386	0.187259	0.951558	1	ENSMUSG00000016534	-	Lamp2	lysosomal-associated membrane protein 2 [Source:MGI Symbol;Acc:MGI:96748]
mmucirc_000014	1.22293	1.43865	1.00722	0.700112	-0.514342	0.95395	1	ENSMUSG00000004771;ENSMUSG00002076457	-	Rab11a;-	RAB11A, member RAS oncogene family [Source:MGI Symbol;Acc:MGI:1858202];;;-
mmucirc_022046	1.2146	1.40135	1.02785	0.733467	-0.447196	0.954509	1	ENSMUSG00000024622	-	Hmgxb3	HMG box domain containing 3 [Source:MGI Symbol;Acc:MGI:2441817]
mmucirc_034784	5.558	5.79616	5.31983	0.91782	-0.123718	0.955744	1	ENSMUSG00000024095	mm9_circ_018352	Hnrnpll	heterogeneous nuclear ribonucleoprotein L-like [Source:MGI Symbol;Acc:MGI:1919942]
mmucirc_013759	4.92412	4.77089	5.07734	1.06423	0.0898135	0.961774	1	ENSMUSG00000021136	mm9_circ_017591	Smoc1	SPARC related modular calcium binding 1 [Source:MGI Symbol;Acc:MGI:1929878]
mmucirc_027551	4.45013	4.68316	4.2171	0.900482	-0.151231	0.966127	1	ENSMUSG00000021846	mm9_circ_008478	Peli2	pellino 2 [Source:MGI Symbol;Acc:MGI:1891445]
mmucirc_022204	2.52863	2.43859	2.61866	1.07384	0.102777	0.968128	1	ENSMUSG00000051331	-	Cacna1c	calcium channel, voltage-dependent, L type, alpha 1C subunit [Source:MGI Symbol;Acc:MGI:103013]
mmucirc_015619	2.5486	2.4243	2.67291	1.10255	0.140847	0.96873	1	ENSMUSG00000028476	-	Reck	reversion-inducing-cysteine-rich protein with kazal motifs [Source:MGI Symbol;Acc:MGI:1855698]
mmucirc_027355	2.57353	2.40689	2.74017	1.13847	0.18709	0.969473	1	ENSMUSG00000020576	-	Nbas	neuroblastoma amplified sequence [Source:MGI Symbol;Acc:MGI:1918419]
mmucirc_013670	0.151056	0	0.302112	Inf	Inf	0.971878	1	ENSMUSG00000026199	mm9_circ_015463	Ankzf1	ankyrin repeat and zinc finger domain containing 1 [Source:MGI Symbol;Acc:MGI:1098746]
mmucirc_001396	0.151056	0	0.302112	Inf	Inf	0.971878	1	ENSMUSG00000090266	-	Mettl23	methyltransferase like 23 [Source:MGI Symbol;Acc:MGI:1921569]
mmucirc_016061	0.151056	0	0.302112	Inf	Inf	0.971878	1	ENSMUSG00000036309	-	Skp1	S-phase kinase-associated protein 1 [Source:MGI Symbol;Acc:MGI:103575]
mmucirc_003380	0.151056	0	0.302112	Inf	Inf	0.971878	1	ENSMUSG00000033066	-	Gas7	growth arrest specific 7 [Source:MGI Symbol;Acc:MGI:1202388]
mmucirc_033343	0.151056	0	0.302112	Inf	Inf	0.971878	1	ENSMUSG00000069769	-	Msi2	musashi RNA-binding protein 2 [Source:MGI Symbol;Acc:MGI:1923876]
mmucirc_026596	0.151056	0	0.302112	Inf	Inf	0.971878	1	ENSMUSG00000018547	-	Pip4k2b	phosphatidylinositol-5-phosphate 4-kinase, type II, beta [Source:MGI Symbol;Acc:MGI:1934234]
mmucirc_017354	0.151056	0	0.302112	Inf	Inf	0.971878	1	ENSMUSG00000021279	-	Cdc42bpb	CDC42 binding protein kinase beta [Source:MGI Symbol;Acc:MGI:2136459]
mmucirc_026524	0.151056	0	0.302112	Inf	Inf	0.971878	1	ENSMUSG00000042700	mm9_circ_008255	Sipa1l1	signal-induced proliferation-associated 1 like 1 [Source:MGI Symbol;Acc:MGI:2443679]
mmucirc_007702	0.151056	0	0.302112	Inf	Inf	0.971878	1	ENSMUSG00000021318	-	Gli3	GLI-Kruppel family member GLI3 [Source:MGI Symbol;Acc:MGI:95729]
mmucirc_016149	0.151056	0	0.302112	Inf	Inf	0.971878	1	ENSMUSG00000021458	-	Aopep	aminopeptidase O [Source:MGI Symbol;Acc:MGI:1919311]
mmucirc_003403	0.151056	0	0.302112	Inf	Inf	0.971878	1	ENSMUSG00000021994	-	Wnt5a	wingless-type MMTV integration site family, member 5A [Source:MGI Symbol;Acc:MGI:98958]
mmucirc_021610	0.151056	0	0.302112	Inf	Inf	0.971878	1	ENSMUSG00000022231	-	Sema5a	sema domain, seven thrombospondin repeats (type 1 and type 1-like), transmembrane domain (TM) and short cytoplasmic domain, (semaphorin) 5A [Source:MGI Symbol;Acc:MGI:107556]
mmucirc_023550	0.151056	0	0.302112	Inf	Inf	0.971878	1	NA	-	-	-
mmucirc_014621	0.151056	0	0.302112	Inf	Inf	0.971878	1	ENSMUSG00000058704	-	Memo1	mediator of cell motility 1 [Source:MGI Symbol;Acc:MGI:1924140]
mmucirc_004060	0.151056	0	0.302112	Inf	Inf	0.971878	1	ENSMUSG00000054843	mm9_circ_006555	Atrnl1	attractin like 1 [Source:MGI Symbol;Acc:MGI:2147749]
mmucirc_029048	0.151056	0	0.302112	Inf	Inf	0.971878	1	ENSMUSG00000069833	-	Ahnak	AHNAK nucleoprotein (desmoyokin) [Source:MGI Symbol;Acc:MGI:1316648]
mmucirc_033847	0.151056	0	0.302112	Inf	Inf	0.971878	1	ENSMUSG00000033943	-	Mga	MAX gene associated [Source:MGI Symbol;Acc:MGI:1352483]
mmucirc_015956	0.151056	0	0.302112	Inf	Inf	0.971878	1	ENSMUSG00000035437	mm9_circ_015110	Rabgap1	RAB GTPase activating protein 1 [Source:MGI Symbol;Acc:MGI:2385139]
mmucirc_001599	0.151056	0	0.302112	Inf	Inf	0.971878	1	ENSMUSG00000040410	-	Fbxl4	F-box and leucine-rich repeat protein 4 [Source:MGI Symbol;Acc:MGI:2140367]
mmucirc_016201	0.151056	0	0.302112	Inf	Inf	0.971878	1	ENSMUSG00000073910	-	Mob3b	MOB kinase activator 3B [Source:MGI Symbol;Acc:MGI:2664539]
mmucirc_023735	0.151056	0	0.302112	Inf	Inf	0.971878	1	ENSMUSG00000041272	mm9_circ_001129	Tox	thymocyte selection-associated high mobility group box [Source:MGI Symbol;Acc:MGI:2181659]
mmucirc_024530	0.151056	0	0.302112	Inf	Inf	0.971878	1	ENSMUSG00000035325	-	Sec31a	Sec31 homolog A (S. cerevisiae) [Source:MGI Symbol;Acc:MGI:1916412]
mmucirc_001883	0.151056	0	0.302112	Inf	Inf	0.971878	1	ENSMUSG00000029169	-	Dhx15	DEAH (Asp-Glu-Ala-His) box polypeptide 15 [Source:MGI Symbol;Acc:MGI:1099786]
mmucirc_031411	0.151056	0	0.302112	Inf	Inf	0.971878	1	ENSMUSG00000029249	mm9_circ_012626	Rest	RE1-silencing transcription factor [Source:MGI Symbol;Acc:MGI:104897]
mmucirc_031913	0.151056	0	0.302112	Inf	Inf	0.971878	1	ENSMUSG00000038538	-	Ubn2	ubinuclein 2 [Source:MGI Symbol;Acc:MGI:2444236]
mmucirc_006960	0.151056	0	0.302112	Inf	Inf	0.971878	1	ENSMUSG00000038244	-	Mical2	microtubule associated monooxygenase, calponin and LIM domain containing 2 [Source:MGI Symbol;Acc:MGI:2444947]
mmucirc_009772	0.151056	0	0.302112	Inf	Inf	0.971878	1	ENSMUSG00000030660	-	Pik3c2a	phosphatidylinositol-4-phosphate 3-kinase catalytic subunit type 2 alpha [Source:MGI Symbol;Acc:MGI:1203729]
mmucirc_024358	0.151056	0	0.302112	Inf	Inf	0.971878	1	ENSMUSG00000049421	-	Zfp260	zinc finger protein 260 [Source:MGI Symbol;Acc:MGI:1347071]
mmucirc_003479	0.151056	0	0.302112	Inf	Inf	0.971878	1	ENSMUSG00000037029	-	Zfp146	zinc finger protein 146 [Source:MGI Symbol;Acc:MGI:1347092]
mmucirc_027273	0.151056	0	0.302112	Inf	Inf	0.971878	1	ENSMUSG00000031583	-	Wrn	Werner syndrome RecQ like helicase [Source:MGI Symbol;Acc:MGI:109635]
mmucirc_007075	0.151056	0	0.302112	Inf	Inf	0.971878	1	ENSMUSG00000043154;ENSMUSG00000102452;ENSMUSG00000104094	-	Ppp2r3a;-;-	protein phosphatase 2, regulatory subunit B'', alpha [Source:MGI Symbol;Acc:MGI:2442104];;;-;;;-
mmucirc_004045	0.151056	0	0.302112	Inf	Inf	0.971878	1	ENSMUSG00000032238	-	Rora	RAR-related orphan receptor alpha [Source:MGI Symbol;Acc:MGI:104661]
mmucirc_005834	0.151056	0	0.302112	Inf	Inf	0.971878	1	ENSMUSG00000037674	mm9_circ_007596	Rfx7	regulatory factor X, 7 [Source:MGI Symbol;Acc:MGI:2442675]
mmucirc_030118	0.151056	0	0.302112	Inf	Inf	0.971878	1	ENSMUSG00000031360	-	Ctps2	cytidine 5'-triphosphate synthase 2 [Source:MGI Symbol;Acc:MGI:1933185]
mmucirc_025956	0.167869	0	0.335739	Inf	Inf	0.971879	1	ENSMUSG00000052726	-	Kcnt2	potassium channel, subfamily T, member 2 [Source:MGI Symbol;Acc:MGI:3036273]
mmucirc_002138	0.167869	0	0.335739	Inf	Inf	0.971879	1	ENSMUSG00000040225	-	Prrc2c	proline-rich coiled-coil 2C [Source:MGI Symbol;Acc:MGI:1913754]
mmucirc_007238	0.167869	0	0.335739	Inf	Inf	0.971879	1	ENSMUSG00000026153	-	Fam135a	family with sequence similarity 135, member A [Source:MGI Symbol;Acc:MGI:1915437]
mmucirc_003672	0.167869	0	0.335739	Inf	Inf	0.971879	1	ENSMUSG00000052593	-	Adam17	a disintegrin and metallopeptidase domain 17 [Source:MGI Symbol;Acc:MGI:1096335]
mmucirc_021778	0.167869	0	0.335739	Inf	Inf	0.971879	1	ENSMUSG00000041297;ENSMUSG00000113140	mm9_circ_008656	Cdk13;-	cyclin-dependent kinase 13 [Source:MGI Symbol;Acc:MGI:1916812];;;-
mmucirc_027579	0.167869	0	0.335739	Inf	Inf	0.971879	1	ENSMUSG00000022146	-	Osmr	oncostatin M receptor [Source:MGI Symbol;Acc:MGI:1330819]
mmucirc_000539	0.167869	0	0.335739	Inf	Inf	0.971879	1	ENSMUSG00000041957	-	Pkp2	plakophilin 2 [Source:MGI Symbol;Acc:MGI:1914701]
mmucirc_006800	0.167869	0	0.335739	Inf	Inf	0.971879	1	ENSMUSG00000067942	-	Zfp160	zinc finger protein 160 [Source:MGI Symbol;Acc:MGI:108187]
mmucirc_031227	0.167869	0	0.335739	Inf	Inf	0.971879	1	NA	-	-	-
mmucirc_013458	0.167869	0	0.335739	Inf	Inf	0.971879	1	ENSMUSG00000024238	-	Zeb1	zinc finger E-box binding homeobox 1 [Source:MGI Symbol;Acc:MGI:1344313]
mmucirc_021219	0.167869	0	0.335739	Inf	Inf	0.971879	1	ENSMUSG00000025231	-	Sufu	SUFU negative regulator of hedgehog signaling [Source:MGI Symbol;Acc:MGI:1345643]
mmucirc_012427	0.167869	0	0.335739	Inf	Inf	0.971879	1	ENSMUSG00000027207	-	Galk2	galactokinase 2 [Source:MGI Symbol;Acc:MGI:1917226]
mmucirc_028079	0.167869	0	0.335739	Inf	Inf	0.971879	1	ENSMUSG00000026743	-	Mllt10	myeloid/lymphoid or mixed-lineage leukemia; translocated to, 10 [Source:MGI Symbol;Acc:MGI:1329038]
mmucirc_009889	0.167869	0	0.335739	Inf	Inf	0.971879	1	ENSMUSG00000008200	-	Fnbp4	formin binding protein 4 [Source:MGI Symbol;Acc:MGI:1860513]
mmucirc_016378	0.167869	0	0.335739	Inf	Inf	0.971879	1	ENSMUSG00000085754	-	-	-
mmucirc_034770	0.167869	0	0.335739	Inf	Inf	0.971879	1	ENSMUSG00000029287;ENSMUSG00000106671	-	Tgfbr3;-	transforming growth factor, beta receptor III [Source:MGI Symbol;Acc:MGI:104637];;;-
mmucirc_029486	0.167869	0	0.335739	Inf	Inf	0.971879	1	ENSMUSG00000040731	-	Eif4h	eukaryotic translation initiation factor 4H [Source:MGI Symbol;Acc:MGI:1341822]
mmucirc_018180	0.167869	0	0.335739	Inf	Inf	0.971879	1	ENSMUSG00000003402	-	Prkcsh	protein kinase C substrate 80K-H [Source:MGI Symbol;Acc:MGI:107877]
mmucirc_034228	0.167869	0	0.335739	Inf	Inf	0.971879	1	ENSMUSG00000032264	-	Zw10	zw10 kinetochore protein [Source:MGI Symbol;Acc:MGI:1349478]
mmucirc_025835	0.167869	0	0.335739	Inf	Inf	0.971879	1	ENSMUSG00000041361	-	Myzap	myocardial zonula adherens protein [Source:MGI Symbol;Acc:MGI:2142908]
mmucirc_016086	0.167869	0	0.335739	Inf	Inf	0.971879	1	ENSMUSG00000032228;ENSMUSG00000104078;ENSMUSG00000104432	-	Tcf12;-;-	transcription factor 12 [Source:MGI Symbol;Acc:MGI:101877];;;-;;;-
mmucirc_015943	0.167869	0	0.335739	Inf	Inf	0.971879	1	NA	-	-	-
mmucirc_034912	0.167869	0	0.335739	Inf	Inf	0.971879	1	ENSMUSG00000060090	-	Rp2	retinitis pigmentosa 2 homolog [Source:MGI Symbol;Acc:MGI:1277953]
mmucirc_015878	0.167869	0	0.335739	Inf	Inf	0.971879	1	ENSMUSG00000031328	-	Flna	filamin, alpha [Source:MGI Symbol;Acc:MGI:95556]
mmucirc_019066	0.21181	0	0.423621	Inf	Inf	0.971879	1	ENSMUSG00000039318	-	Rab3gap2	RAB3 GTPase activating protein subunit 2 [Source:MGI Symbol;Acc:MGI:1916043]
mmucirc_002266	0.21181	0	0.423621	Inf	Inf	0.971879	1	ENSMUSG00000019854	mm9_circ_017338	Reps1	RalBP1 associated Eps domain containing protein [Source:MGI Symbol;Acc:MGI:1196373]
mmucirc_001434	0.21181	0	0.423621	Inf	Inf	0.971879	1	ENSMUSG00000034931	-	Dhx8	DEAH (Asp-Glu-Ala-His) box polypeptide 8 [Source:MGI Symbol;Acc:MGI:1306823]
mmucirc_028193	0.21181	0	0.423621	Inf	Inf	0.971879	1	ENSMUSG00000020721;ENSMUSG00000098497	mm9_circ_007687	Helz;-	helicase with zinc finger domain [Source:MGI Symbol;Acc:MGI:1925705];;;-
mmucirc_028148	0.21181	0	0.423621	Inf	Inf	0.971879	1	ENSMUSG00000020841	-	Cpd	carboxypeptidase D [Source:MGI Symbol;Acc:MGI:107265]
mmucirc_020393	0.21181	0	0.423621	Inf	Inf	0.971879	1	ENSMUSG00000021458	-	Aopep	aminopeptidase O [Source:MGI Symbol;Acc:MGI:1919311]
mmucirc_034364	0.21181	0	0.423621	Inf	Inf	0.971879	1	ENSMUSG00000048264;ENSMUSG00000113905	-	Dip2c;-	disco interacting protein 2 homolog C [Source:MGI Symbol;Acc:MGI:1920179];;;-
mmucirc_011430	0.21181	0	0.423621	Inf	Inf	0.971879	1	ENSMUSG00000078247	-	-	-
mmucirc_014134	0.21181	0	0.423621	Inf	Inf	0.971879	1	NA	-	-	-
mmucirc_033385	0.21181	0	0.423621	Inf	Inf	0.971879	1	ENSMUSG00000001870	-	Ltbp1	latent transforming growth factor beta binding protein 1 [Source:MGI Symbol;Acc:MGI:109151]
mmucirc_019419	0.21181	0	0.423621	Inf	Inf	0.971879	1	ENSMUSG00000040929	mm9_circ_008469	Rfx3	regulatory factor X, 3 (influences HLA class II expression) [Source:MGI Symbol;Acc:MGI:106582]
mmucirc_011747	0.21181	0	0.423621	Inf	Inf	0.971879	1	ENSMUSG00000027423	mm9_circ_015445	Snx5	sorting nexin 5 [Source:MGI Symbol;Acc:MGI:1916428]
mmucirc_011175	0.21181	0	0.423621	Inf	Inf	0.971879	1	ENSMUSG00000027030	-	Stk39	serine/threonine kinase 39 [Source:MGI Symbol;Acc:MGI:1858416]
mmucirc_034447	0.21181	0	0.423621	Inf	Inf	0.971879	1	ENSMUSG00000000085	mm9_circ_007413	Scmh1	sex comb on midleg homolog 1 [Source:MGI Symbol;Acc:MGI:1352762]
mmucirc_018675	0.21181	0	0.423621	Inf	Inf	0.971879	1	ENSMUSG00000029647	mm9_circ_013331	Pan3	PAN3 poly(A) specific ribonuclease subunit [Source:MGI Symbol;Acc:MGI:1919837]
mmucirc_012624	0.21181	0	0.423621	Inf	Inf	0.971879	1	ENSMUSG00000070733;ENSMUSG00000107109;ENSMUSG00000090561	-	Fryl;-;-	FRY like transcription coactivator [Source:MGI Symbol;Acc:MGI:1919563];;;-;;;-
mmucirc_028130	0.21181	0	0.423621	Inf	Inf	0.971879	1	ENSMUSG00000051331	-	Cacna1c	calcium channel, voltage-dependent, L type, alpha 1C subunit [Source:MGI Symbol;Acc:MGI:103013]
mmucirc_015666	0.21181	0	0.423621	Inf	Inf	0.971879	1	ENSMUSG00000029661	-	Col1a2	collagen, type I, alpha 2 [Source:MGI Symbol;Acc:MGI:88468]
mmucirc_021092	0.21181	0	0.423621	Inf	Inf	0.971879	1	ENSMUSG00000025812	mm9_circ_016007	Pard3	par-3 family cell polarity regulator [Source:MGI Symbol;Acc:MGI:2135608]
mmucirc_001354	0.21181	0	0.423621	Inf	Inf	0.971879	1	ENSMUSG00000031529	-	Tnks	tankyrase, TRF1-interacting ankyrin-related ADP- ribose polymerase [Source:MGI Symbol;Acc:MGI:1341087]
mmucirc_011240	0.21181	0	0.423621	Inf	Inf	0.971879	1	ENSMUSG00000032733	-	Snx33	sorting nexin 33 [Source:MGI Symbol;Acc:MGI:2443239]
mmucirc_000187	0.21181	0	0.423621	Inf	Inf	0.971879	1	ENSMUSG00000032402	-	Smad3	SMAD family member 3 [Source:MGI Symbol;Acc:MGI:1201674]
mmucirc_009806	1.64238	1.8333	1.45147	0.791725	-0.336929	0.973627	1	ENSMUSG00000053253	-	Ndfip2	Nedd4 family interacting protein 2 [Source:MGI Symbol;Acc:MGI:1923523]
mmucirc_009125	2.45316	2.2204	2.68591	1.20965	0.274589	0.97384	1	ENSMUSG00000038668	-	Lpar1	lysophosphatidic acid receptor 1 [Source:MGI Symbol;Acc:MGI:108429]
mmucirc_007799	1.62905	1.773	1.48509	0.837616	-0.255639	0.974263	1	ENSMUSG00000034354	-	Mtmr3	myotubularin related protein 3 [Source:MGI Symbol;Acc:MGI:1921552]
mmucirc_020643	1.57498	1.90789	1.24208	0.65102	-0.619227	0.976908	1	ENSMUSG00000029913;ENSMUSG00000092394	-	Prdm5;-	PR domain containing 5 [Source:MGI Symbol;Acc:MGI:1918029];;;-
mmucirc_002546	1.55863	1.7873	1.32996	0.744116	-0.4264	0.977729	1	ENSMUSG00000074582	-	Arfgef2	ADP-ribosylation factor guanine nucleotide-exchange factor 2 (brefeldin A-inhibited) [Source:MGI Symbol;Acc:MGI:2139354]
mmucirc_004611	1.54213	1.7413	1.34296	0.771238	-0.374753	0.978568	1	ENSMUSG00000022811	-	Zfp148	zinc finger protein 148 [Source:MGI Symbol;Acc:MGI:1332234]
mmucirc_025831	1.54044	1.6294	1.45147	0.890795	-0.166834	0.978655	1	NA	-	-	-
mmucirc_011358	1.53814	1.7127	1.36358	0.79616	-0.32887	0.978772	1	ENSMUSG00000027651	-	Rprd1b	regulation of nuclear pre-mRNA domain containing 1B [Source:MGI Symbol;Acc:MGI:1917720]
mmucirc_028890	1.5315	1.7873	1.2757	0.71376	-0.486488	0.979114	1	ENSMUSG00000028163	-	Nfkb1	nuclear factor of kappa light polypeptide gene enhancer in B cells 1, p105 [Source:MGI Symbol;Acc:MGI:97312]
mmucirc_024971	1.49466	1.59211	1.39721	0.877586	-0.188387	0.981041	1	ENSMUSG00000029287	-	Tgfbr3	transforming growth factor, beta receptor III [Source:MGI Symbol;Acc:MGI:104637]
mmucirc_004464	1.49072	1.773	1.20845	0.681585	-0.553035	0.98125	1	ENSMUSG00000030629	mm9_circ_004789	Zfand6	zinc finger, AN1-type domain 6 [Source:MGI Symbol;Acc:MGI:1929510]
mmucirc_006851	2.13232	2.01535	2.24929	1.11608	0.15844	0.981254	1	ENSMUSG00000041439	mm9_circ_009434	Mfsd6	major facilitator superfamily domain containing 6 [Source:MGI Symbol;Acc:MGI:1922925]
mmucirc_013074	1.44724	1.6524	1.24208	0.751678	-0.411814	0.983603	1	ENSMUSG00000040774	mm9_circ_007135	Cept1	choline/ethanolaminephosphotransferase 1 [Source:MGI Symbol;Acc:MGI:2139793]
mmucirc_014051	5.2482	5.43205	5.06434	0.932307	-0.101123	0.984032	1	ENSMUSG00000032867	mm9_circ_000264	Fbxw8	F-box and WD-40 domain protein 8 [Source:MGI Symbol;Acc:MGI:1923041]
mmucirc_004050	12.7956	12.3215	13.2698	1.07696	0.106969	0.987996	1	ENSMUSG00000019820	mm9_circ_009056	Utrn	utrophin [Source:MGI Symbol;Acc:MGI:104631]
mmucirc_002043	3.56637	3.78835	3.34439	0.882809	-0.179826	0.989679	1	ENSMUSG00000040651	-	Tasor	transcription activation suppressor [Source:MGI Symbol;Acc:MGI:1921694]
mmucirc_029576	3.52701	3.62176	3.43227	0.947682	-0.0775252	0.990926	1	ENSMUSG00000037656	mm9_circ_011276	Slc20a2	solute carrier family 20, member 2 [Source:MGI Symbol;Acc:MGI:97851]
mmucirc_006364	2.04144	2.05265	2.03022	0.989074	-0.0158493	0.992119	1	ENSMUSG00000019947	-	Arid5b	AT rich interactive domain 5B (MRF1-like) [Source:MGI Symbol;Acc:MGI:2175912]
mmucirc_014370	5.91574	5.65141	6.18007	1.09355	0.129013	0.993651	1	ENSMUSG00000018809	mm9_circ_016597	Smyd4	SET and MYND domain containing 4 [Source:MGI Symbol;Acc:MGI:2442796]
mmucirc_012276	1.95191	2.15024	1.75358	0.815525	-0.294199	0.995542	1	ENSMUSG00000071064	-	Zfp827	zinc finger protein 827 [Source:MGI Symbol;Acc:MGI:2444807]
mmucirc_016542	1.94573	2.10425	1.7872	0.849333	-0.235598	0.995785	1	ENSMUSG00000100037;ENSMUSG00000026436	-	-;Elk4	-;;;ELK4, member of ETS oncogene family [Source:MGI Symbol;Acc:MGI:102853]
mmucirc_023642	1.77148	1.6294	1.91355	1.17439	0.231909	0.996945	1	ENSMUSG00000030421	-	Uri1	URI1, prefoldin-like chaperone [Source:MGI Symbol;Acc:MGI:1342294]
mmucirc_003882	1.92703	1.85746	1.9966	1.07491	0.104213	0.997632	1	ENSMUSG00000037940	-	Inpp4b	inositol polyphosphate-4-phosphatase, type II [Source:MGI Symbol;Acc:MGI:2158925]
mmucirc_031832	1.88867	2.09865	1.67869	0.799893	-0.322121	0.998169	1	ENSMUSG00000057236	-	Rbbp4	retinoblastoma binding protein 4, chromatin remodeling factor [Source:MGI Symbol;Acc:MGI:1194912]
mmucirc_033224	1.88611	1.91776	1.85446	0.966994	-0.0484209	0.998181	1	ENSMUSG00000017291	mm9_circ_000973	Taok1	TAO kinase 1 [Source:MGI Symbol;Acc:MGI:1914490]
mmucirc_004237	1.86934	2.12724	1.61144	0.757525	-0.400635	0.998872	1	ENSMUSG00000040209	mm9_circ_006649	Zfp704	zinc finger protein 704 [Source:MGI Symbol;Acc:MGI:2180715]
mmucirc_031808	1.83407	1.6667	2.00144	1.20084	0.264038	0.999651	1	ENSMUSG00000023915	-	Tnfrsf21	tumor necrosis factor receptor superfamily, member 21 [Source:MGI Symbol;Acc:MGI:2151075]
mmucirc_009333	0.477161	0.530702	0.423621	0.798227	-0.325129	1	1	ENSMUSG00000048960	-	Prex2	phosphatidylinositol-3,4,5-trisphosphate-dependent Rac exchange factor 2 [Source:MGI Symbol;Acc:MGI:1923385]
mmucirc_016269	0.72627	0.605298	0.847242	1.39971	0.485127	1	1	ENSMUSG00000016918	-	Sulf1	sulfatase 1 [Source:MGI Symbol;Acc:MGI:2138563]
mmucirc_023779	0.151325	0.302649	0	0	-Inf	1	1	ENSMUSG00000026434	-	Nucks1	nuclear casein kinase and cyclin-dependent kinase substrate 1 [Source:MGI Symbol;Acc:MGI:1934811]
mmucirc_022275	2.00621	1.8016	2.21083	1.22715	0.29531	1	1	ENSMUSG00000005886;ENSMUSG00000103495	mm9_circ_015350	Ncoa2;-	nuclear receptor coactivator 2 [Source:MGI Symbol;Acc:MGI:1276533];;;-
mmucirc_015848	0.363135	0.302649	0.423621	1.39971	0.485127	1	1	ENSMUSG00000009418	-	Nav1	neuron navigator 1 [Source:MGI Symbol;Acc:MGI:2183683]
mmucirc_022335	0.132676	0.265351	0	0	-Inf	1	1	ENSMUSG00000026421	-	Csrp1	cysteine and glycine-rich protein 1 [Source:MGI Symbol;Acc:MGI:88549]
mmucirc_019148	0.493518	0.651297	0.335739	0.515493	-0.955977	1	1	ENSMUSG00000006005	-	Tpr	translocated promoter region, nuclear basket protein [Source:MGI Symbol;Acc:MGI:1922066]
mmucirc_001063	0.151325	0.302649	0	0	-Inf	1	1	ENSMUSG00000026478	-	Lamc1	laminin, gamma 1 [Source:MGI Symbol;Acc:MGI:99914]
mmucirc_034509	0.730288	0.856351	0.604224	0.705581	-0.503117	1	1	ENSMUSG00000050565	-	Tor1aip2	torsin A interacting protein 2 [Source:MGI Symbol;Acc:MGI:3582695]
mmucirc_019594	0.470519	0.605298	0.335739	0.554667	-0.850307	1	1	ENSMUSG00000040225	-	Prrc2c	proline-rich coiled-coil 2C [Source:MGI Symbol;Acc:MGI:1913754]
mmucirc_001562	0.477161	0.530702	0.423621	0.798227	-0.325129	1	1	ENSMUSG00000025939	-	Ube2w	ubiquitin-conjugating enzyme E2W (putative) [Source:MGI Symbol;Acc:MGI:1914049]
mmucirc_029263	3.23153	3.08989	3.37318	1.09168	0.126552	1	1	ENSMUSG00000026558	mm9_circ_006877	Uck2	uridine-cytidine kinase 2 [Source:MGI Symbol;Acc:MGI:1931744]
mmucirc_022792	0.302381	0.302649	0.302112	0.998226	-0.00256162	1	1	ENSMUSG00000052534	-	Pbx1	pre B cell leukemia homeobox 1 [Source:MGI Symbol;Acc:MGI:97495]
mmucirc_033475	0.767586	0.930947	0.604224	0.649043	-0.623614	1	1	ENSMUSG00000052534	-	Pbx1	pre B cell leukemia homeobox 1 [Source:MGI Symbol;Acc:MGI:97495]
mmucirc_016050	0.716952	0.796053	0.637851	0.801267	-0.319645	1	1	ENSMUSG00000026494	mm9_circ_001703	Kif26b	kinesin family member 26B [Source:MGI Symbol;Acc:MGI:2447076]
mmucirc_017734	0.476705	0.651297	0.302112	0.463862	-1.10823	1	1	ENSMUSG00000055067	-	Smyd3	SET and MYND domain containing 3 [Source:MGI Symbol;Acc:MGI:1916976]
mmucirc_032899	0.330694	0.325649	0.335739	1.03099	0.0440235	1	1	ENSMUSG00000004880	-	Lbr	lamin B receptor [Source:MGI Symbol;Acc:MGI:2138281]
mmucirc_017948	3.38397	3.28624	3.48169	1.05947	0.083347	1	1	ENSMUSG00000022995	mm9_circ_017328	Enah	ENAH actin regulator [Source:MGI Symbol;Acc:MGI:108360]
mmucirc_005597	0.416407	0.530702	0.302112	0.569269	-0.812818	1	1	ENSMUSG00000026509	-	Capn2	calpain 2 [Source:MGI Symbol;Acc:MGI:88264]
mmucirc_019785	4.95934	5.02195	4.89674	0.975068	-0.0364259	1	1	ENSMUSG00000089872	mm9_circ_012003	Rps6kc1	ribosomal protein S6 kinase polypeptide 1 [Source:MGI Symbol;Acc:MGI:2443419]
mmucirc_003751	0.283732	0.265351	0.302112	1.13854	0.187182	1	1	ENSMUSG00000026113	-	Inpp4a	inositol polyphosphate-4-phosphatase, type I [Source:MGI Symbol;Acc:MGI:1931123]
mmucirc_027217	0.941641	0.976946	0.906337	0.927725	-0.108231	1	1	ENSMUSG00000025900	-	Rp1	retinitis pigmentosa 1 (human) [Source:MGI Symbol;Acc:MGI:1341105]
mmucirc_001470	0.151325	0.302649	0	0	-Inf	1	1	ENSMUSG00000067336	-	Bmpr2	bone morphogenetic protein receptor, type II (serine/threonine kinase) [Source:MGI Symbol;Acc:MGI:1095407]
mmucirc_002366	0.330694	0.325649	0.335739	1.03099	0.0440235	1	1	ENSMUSG00000052062	-	Pard3b	par-3 family cell polarity regulator beta [Source:MGI Symbol;Acc:MGI:1919301]
mmucirc_018635	0.374635	0.325649	0.423621	1.30085	0.379457	1	1	ENSMUSG00000052062	-	Pard3b	par-3 family cell polarity regulator beta [Source:MGI Symbol;Acc:MGI:1919301]
mmucirc_018025	0.300545	0.265351	0.335739	1.26526	0.339437	1	1	ENSMUSG00000040865	-	Ino80d	INO80 complex subunit D [Source:MGI Symbol;Acc:MGI:3027003]
mmucirc_008826	0.283732	0.265351	0.302112	1.13854	0.187182	1	1	ENSMUSG00000040865	-	Ino80d	INO80 complex subunit D [Source:MGI Symbol;Acc:MGI:3027003]
mmucirc_013321	1.02681	0.870649	1.18298	1.35873	0.442262	1	1	ENSMUSG00000025959	-	Klf7	Kruppel-like factor 7 (ubiquitous) [Source:MGI Symbol;Acc:MGI:1935151]
mmucirc_015159	0.537459	0.651297	0.423621	0.650426	-0.620543	1	1	ENSMUSG00000025949	-	Pikfyve	phosphoinositide kinase, FYVE type zinc finger containing [Source:MGI Symbol;Acc:MGI:1335106]
mmucirc_034602	0.51446	0.605298	0.423621	0.699855	-0.514873	1	1	ENSMUSG00000026004	mm9_circ_000550	Kansl1l	KAT8 regulatory NSL complex subunit 1-like [Source:MGI Symbol;Acc:MGI:1915941]
mmucirc_025068	0.645031	0.530702	0.75936	1.43086	0.516881	1	1	ENSMUSG00000026203	-	Dnajb2	DnaJ heat shock protein family (Hsp40) member B2 [Source:MGI Symbol;Acc:MGI:1928739]
mmucirc_018359	0.465205	0.628298	0.302112	0.480843	-1.05636	1	1	ENSMUSG00000026208	-	Des	desmin [Source:MGI Symbol;Acc:MGI:94885]
mmucirc_002326	0.586112	0.568	0.604224	1.06378	0.0891931	1	1	ENSMUSG00000026208	-	Des	desmin [Source:MGI Symbol;Acc:MGI:94885]
mmucirc_008742	0.627761	0.651297	0.604224	0.927725	-0.108231	1	1	ENSMUSG00000026219;ENSMUSG00000103505	-	Trip12;-	thyroid hormone receptor interactor 12 [Source:MGI Symbol;Acc:MGI:1309481];;;-
mmucirc_011805	0.319194	0.302649	0.335739	1.10933	0.149693	1	1	ENSMUSG00000048000	-	Gigyf2	GRB10 interacting GYF protein 2 [Source:MGI Symbol;Acc:MGI:2138584]
mmucirc_003395	0.162824	0.325649	0	0	-Inf	1	1	ENSMUSG00000048126	-	Col6a3	collagen, type VI, alpha 3 [Source:MGI Symbol;Acc:MGI:88461]
mmucirc_001783	0.132676	0.265351	0	0	-Inf	1	1	ENSMUSG00000034088	-	Hdlbp	high density lipoprotein (HDL) binding protein [Source:MGI Symbol;Acc:MGI:99256]
mmucirc_018789	2.95595	3.02959	2.8823	0.951383	-0.0719025	1	1	ENSMUSG00000036019	-	Tmtc2	transmembrane and tetratricopeptide repeat containing 2 [Source:MGI Symbol;Acc:MGI:1914057]
mmucirc_022705	0.782563	0.893649	0.671478	0.751389	-0.412369	1	1	ENSMUSG00000035948	-	Acss3	acyl-CoA synthetase short-chain family member 3 [Source:MGI Symbol;Acc:MGI:2685720]
mmucirc_012038	0.537459	0.651297	0.423621	0.650426	-0.620543	1	1	ENSMUSG00000074748	-	Atxn7l3b	ataxin 7-like 3B [Source:MGI Symbol;Acc:MGI:1914971]
mmucirc_033159	0.344486	0.265351	0.423621	1.59645	0.674871	1	1	ENSMUSG00000020166;ENSMUSG00002076243	-	Cnot2;-	CCR4-NOT transcription complex, subunit 2 [Source:MGI Symbol;Acc:MGI:1919318];;;-
mmucirc_032933	0.132676	0.265351	0	0	-Inf	1	1	ENSMUSG00000020170	-	Frs2	fibroblast growth factor receptor substrate 2 [Source:MGI Symbol;Acc:MGI:1100860]
mmucirc_006752	0.477161	0.530702	0.423621	0.798227	-0.325129	1	1	ENSMUSG00000055531	-	Cpsf6	cleavage and polyadenylation specific factor 6 [Source:MGI Symbol;Acc:MGI:1913948]
mmucirc_018938	0.43322	0.530702	0.335739	0.632631	-0.660563	1	1	ENSMUSG00000051236	-	Msrb3	methionine sulfoxide reductase B3 [Source:MGI Symbol;Acc:MGI:2443538]
mmucirc_013507	0.132676	0.265351	0	0	-Inf	1	1	ENSMUSG00000034613	-	Ppm1h	protein phosphatase 1H (PP2C domain containing) [Source:MGI Symbol;Acc:MGI:2442087]
mmucirc_022402	0.525959	0.628298	0.423621	0.674236	-0.568675	1	1	ENSMUSG00000019820	-	Utrn	utrophin [Source:MGI Symbol;Acc:MGI:104631]
mmucirc_005624	0.453705	0.605298	0.302112	0.499113	-1.00256	1	1	ENSMUSG00000019820	-	Utrn	utrophin [Source:MGI Symbol;Acc:MGI:104631]
mmucirc_016582	0.344486	0.265351	0.423621	1.59645	0.674871	1	1	ENSMUSG00000040249	-	Lrp1	low density lipoprotein receptor-related protein 1 [Source:MGI Symbol;Acc:MGI:96828]
mmucirc_032184	0.72627	0.605298	0.847242	1.39971	0.485127	1	1	ENSMUSG00000071369	-	Map3k5	mitogen-activated protein kinase kinase kinase 5 [Source:MGI Symbol;Acc:MGI:1346876]
mmucirc_009501	0.162824	0.325649	0	0	-Inf	1	1	ENSMUSG00000037455	mm9_circ_011389	Slc18b1	solute carrier family 18, subfamily B, member 1 [Source:MGI Symbol;Acc:MGI:1923556]
mmucirc_007785	0.645031	0.530702	0.75936	1.43086	0.516881	1	1	ENSMUSG00000039166;ENSMUSG00000089024;ENSMUSG00002076559	mm9_circ_000741	Akap7;-;-	A kinase (PRKA) anchor protein 7 [Source:MGI Symbol;Acc:MGI:1859150];;;-;;;-
mmucirc_008825	0.302381	0.302649	0.302112	0.998226	-0.00256162	1	1	ENSMUSG00000038822	-	Hace1	HECT domain and ankyrin repeat containing, E3 ubiquitin protein ligase 1 [Source:MGI Symbol;Acc:MGI:2446110]
mmucirc_002810	0.31388	0.325649	0.302112	0.927725	-0.108231	1	1	ENSMUSG00000019768	-	Esr1	estrogen receptor 1 (alpha) [Source:MGI Symbol;Acc:MGI:1352467]
mmucirc_001822	0.631239	0.591	0.671478	1.13617	0.184182	1	1	ENSMUSG00000023068	mm9_circ_014703	Nus1	NUS1 dehydrodolichyl diphosphate synthase subunit [Source:MGI Symbol;Acc:MGI:1196365]
mmucirc_011019	0.51446	0.605298	0.423621	0.699855	-0.514873	1	1	ENSMUSG00000038594	-	Cep85l	centrosomal protein 85-like [Source:MGI Symbol;Acc:MGI:3642684]
mmucirc_026845	0.344486	0.265351	0.423621	1.59645	0.674871	1	1	ENSMUSG00000050953	-	Gja1	gap junction protein, alpha 1 [Source:MGI Symbol;Acc:MGI:95713]
mmucirc_012565	0.958455	0.976946	0.939963	0.962145	-0.0556739	1	1	ENSMUSG00000019873	-	Reep3	receptor accessory protein 3 [Source:MGI Symbol;Acc:MGI:88930]
mmucirc_011148	0.344486	0.265351	0.423621	1.59645	0.674871	1	1	ENSMUSG00000001119	-	Col6a1	collagen, type VI, alpha 1 [Source:MGI Symbol;Acc:MGI:88459]
mmucirc_015593	0.645031	0.530702	0.75936	1.43086	0.516881	1	1	ENSMUSG00000001436	-	Slc19a1	solute carrier family 19 (folate transporter), member 1 [Source:MGI Symbol;Acc:MGI:103182]
mmucirc_014291	0.151325	0.302649	0	0	-Inf	1	1	ENSMUSG00000019564	-	Arid3a	AT rich interactive domain 3A (BRIGHT-like) [Source:MGI Symbol;Acc:MGI:1328360]
mmucirc_033819	0.446556	0.591	0.302112	0.511189	-0.968073	1	1	ENSMUSG00000048696	-	Mex3d	mex3 RNA binding family member D [Source:MGI Symbol;Acc:MGI:2681847]
mmucirc_024129	0.283732	0.265351	0.302112	1.13854	0.187182	1	1	ENSMUSG00000034591	-	Slc41a2	solute carrier family 41, member 2 [Source:MGI Symbol;Acc:MGI:2442940]
mmucirc_021857	0.911492	0.916648	0.906337	0.988751	-0.016321	1	1	ENSMUSG00000046841	-	Ckap4	cytoskeleton-associated protein 4 [Source:MGI Symbol;Acc:MGI:2444926]
mmucirc_024842	1.89437	1.7873	2.00144	1.11981	0.163255	1	1	ENSMUSG00000035620	mm9_circ_004072	Ric8b	RIC8 guanine nucleotide exchange factor B [Source:MGI Symbol;Acc:MGI:2682307]
mmucirc_013949	1.20952	1.2106	1.20845	0.998226	-0.00256162	1	1	ENSMUSG00000019790	mm9_circ_010719	Stxbp5	syntaxin binding protein 5 (tomosyn) [Source:MGI Symbol;Acc:MGI:1926058]
mmucirc_012636	0.283732	0.265351	0.302112	1.13854	0.187182	1	1	ENSMUSG00000020922	-	Lsm12	LSM12 homolog [Source:MGI Symbol;Acc:MGI:1919592]
mmucirc_005636	0.619739	0.568	0.671478	1.18218	0.241448	1	1	ENSMUSG00000020687	-	Cdc27	cell division cycle 27 [Source:MGI Symbol;Acc:MGI:102685]
mmucirc_013640	0.795899	0.953946	0.637851	0.668645	-0.580688	1	1	ENSMUSG00000040430	-	Pitpnc1	phosphatidylinositol transfer protein, cytoplasmic 1 [Source:MGI Symbol;Acc:MGI:1919045]
mmucirc_003305	1.3537	1.49895	1.20845	0.806199	-0.310793	1	1	ENSMUSG00000000142	mm9_circ_010014	Axin2	axin 2 [Source:MGI Symbol;Acc:MGI:1270862]
mmucirc_026443	1.66043	1.8103	1.51056	0.834427	-0.261142	1	1	ENSMUSG00000041598	-	Cdc42ep4	CDC42 effector protein (Rho GTPase binding) 4 [Source:MGI Symbol;Acc:MGI:1929760]
mmucirc_011843	0.132676	0.265351	0	0	-Inf	1	1	ENSMUSG00000020802	-	Ube2o	ubiquitin-conjugating enzyme E2O [Source:MGI Symbol;Acc:MGI:2444266]
mmucirc_005792	0.470519	0.605298	0.335739	0.554667	-0.850307	1	1	ENSMUSG00000025583	-	Rptor	regulatory associated protein of MTOR, complex 1 [Source:MGI Symbol;Acc:MGI:1921620]
mmucirc_032437	0.45187	0.568	0.335739	0.591089	-0.758552	1	1	ENSMUSG00000061306	-	Slc38a10	solute carrier family 38, member 10 [Source:MGI Symbol;Acc:MGI:1919305]
mmucirc_001065	0.476705	0.651297	0.302112	0.463862	-1.10823	1	1	ENSMUSG00000020134	-	Peli1	pellino 1 [Source:MGI Symbol;Acc:MGI:1914495]
mmucirc_007065	0.81684	0.907947	0.725733	0.799312	-0.32317	1	1	ENSMUSG00000020128;ENSMUSG00000084048	-	Vps54;-	VPS54 GARP complex subunit [Source:MGI Symbol;Acc:MGI:2178798];;;-
mmucirc_007822	1.52263	1.43865	1.6066	1.11674	0.159297	1	1	ENSMUSG00000020315	-	Sptbn1	spectrin beta, non-erythrocytic 1 [Source:MGI Symbol;Acc:MGI:98388]
mmucirc_003845	1.22597	1.30259	1.14935	0.882357	-0.180565	1	1	ENSMUSG00000041961	mm9_circ_007732	Znrf3	zinc and ring finger 3 [Source:MGI Symbol;Acc:MGI:3039616]
mmucirc_012673	1.20343	1.136	1.27086	1.11872	0.161844	1	1	ENSMUSG00000037533	-	Rapgef6	Rap guanine nucleotide exchange factor (GEF) 6 [Source:MGI Symbol;Acc:MGI:2384761]
mmucirc_029077	0.453705	0.605298	0.302112	0.499113	-1.00256	1	1	ENSMUSG00000020520	-	Galnt10	polypeptide N-acetylgalactosaminyltransferase 10 [Source:MGI Symbol;Acc:MGI:1890480]
mmucirc_004061	0.45187	0.568	0.335739	0.591089	-0.758552	1	1	ENSMUSG00000042331	mm9_circ_001346	Specc1	sperm antigen with calponin homology and coiled- coil domains 1 [Source:MGI Symbol;Acc:MGI:2442356]
mmucirc_025329	0.476705	0.651297	0.302112	0.463862	-1.10823	1	1	ENSMUSG00000018501	-	Ncor1	nuclear receptor co-repressor 1 [Source:MGI Symbol;Acc:MGI:1349717]
mmucirc_002109	1.8876	1.7786	1.9966	1.12257	0.166802	1	1	ENSMUSG00000020456	mm9_circ_008777	Ogdh	oxoglutarate (alpha-ketoglutarate) dehydrogenase (lipoamide) [Source:MGI Symbol;Acc:MGI:1098267]
mmucirc_030245	0.435056	0.568	0.302112	0.531888	-0.910807	1	1	ENSMUSG00000000282	-	Mnt	max binding protein [Source:MGI Symbol;Acc:MGI:109150]
mmucirc_030520	0.151325	0.302649	0	0	-Inf	1	1	ENSMUSG00000017776	-	Crk	v-crk avian sarcoma virus CT10 oncogene homolog [Source:MGI Symbol;Acc:MGI:88508]
mmucirc_017970	0.31388	0.325649	0.302112	0.927725	-0.108231	1	1	ENSMUSG00000037791	-	Phf12	PHD finger protein 12 [Source:MGI Symbol;Acc:MGI:1924057]
mmucirc_015674	0.132676	0.265351	0	0	-Inf	1	1	ENSMUSG00000017692	-	Rhbdl3	rhomboid like 3 [Source:MGI Symbol;Acc:MGI:2179276]
mmucirc_033680	0.525959	0.628298	0.423621	0.674236	-0.568675	1	1	ENSMUSG00000020422	mm9_circ_000787	Tns3	tensin 3 [Source:MGI Symbol;Acc:MGI:2443012]
mmucirc_030867	0.476705	0.651297	0.302112	0.463862	-1.10823	1	1	ENSMUSG00000092399	-	-	-
mmucirc_011655	0.151325	0.302649	0	0	-Inf	1	1	ENSMUSG00000001506	-	Col1a1	collagen, type I, alpha 1 [Source:MGI Symbol;Acc:MGI:88467]
mmucirc_024054	0.789713	0.907947	0.671478	0.739556	-0.435269	1	1	ENSMUSG00000075595	-	Zfp652	zinc finger protein 652 [Source:MGI Symbol;Acc:MGI:2442221]
mmucirc_018610	0.567463	0.530702	0.604224	1.13854	0.187182	1	1	ENSMUSG00000001441	mm9_circ_012588	Npepps	aminopeptidase puromycin sensitive [Source:MGI Symbol;Acc:MGI:1101358]
mmucirc_021128	0.151325	0.302649	0	0	-Inf	1	1	ENSMUSG00000001441	-	Npepps	aminopeptidase puromycin sensitive [Source:MGI Symbol;Acc:MGI:1101358]
mmucirc_004874	0.151325	0.302649	0	0	-Inf	1	1	ENSMUSG00000017417	-	Plxdc1	plexin domain containing 1 [Source:MGI Symbol;Acc:MGI:1919574]
mmucirc_030126	0.465205	0.628298	0.302112	0.480843	-1.05636	1	1	ENSMUSG00000017493	-	Igfbp4	insulin-like growth factor binding protein 4 [Source:MGI Symbol;Acc:MGI:96439]
mmucirc_015884	0.283732	0.265351	0.302112	1.13854	0.187182	1	1	ENSMUSG00000021180;ENSMUSG00000113687	-	Rps6ka5;-	ribosomal protein S6 kinase, polypeptide 5 [Source:MGI Symbol;Acc:MGI:1920336];;;-
mmucirc_001026	1.12403	1.0987	1.14935	1.0461	0.0650223	1	1	ENSMUSG00000041702	-	Btbd7	BTB (POZ) domain containing 7 [Source:MGI Symbol;Acc:MGI:1917858]
mmucirc_001118	0.344486	0.265351	0.423621	1.59645	0.674871	1	1	ENSMUSG00000021275;ENSMUSG00000096942	-	Tecpr2;-	tectonin beta-propeller repeat containing 2 [Source:MGI Symbol;Acc:MGI:2144865];;;-
mmucirc_015594	0.719121	0.591	0.847242	1.43357	0.519616	1	1	ENSMUSG00000007411;ENSMUSG00000113910	-	Mark3;-	MAP/microtubule affinity regulating kinase 3 [Source:MGI Symbol;Acc:MGI:1341865];;;-
mmucirc_015256	0.416407	0.530702	0.302112	0.569269	-0.812818	1	1	ENSMUSG00000021288	-	Klc1	kinesin light chain 1 [Source:MGI Symbol;Acc:MGI:107978]
mmucirc_015522	1.27678	1.2106	1.34296	1.10933	0.149693	1	1	ENSMUSG00000054309	-	Cpsf3	cleavage and polyadenylation specificity factor 3 [Source:MGI Symbol;Acc:MGI:1859328]
mmucirc_032592	0.132676	0.265351	0	0	-Inf	1	1	ENSMUSG00000020646	mm9_circ_006045	Mboat2	membrane bound O-acyltransferase domain containing 2 [Source:MGI Symbol;Acc:MGI:1914466]
mmucirc_015737	0.302381	0.302649	0.302112	0.998226	-0.00256162	1	1	ENSMUSG00000037486	-	Asxl2	ASXL transcriptional regulator 2 [Source:MGI Symbol;Acc:MGI:1922552]
mmucirc_031441	0.132676	0.265351	0	0	-Inf	1	1	ENSMUSG00000020590	-	Snx13	sorting nexin 13 [Source:MGI Symbol;Acc:MGI:2661416]
mmucirc_024415	1.01	0.870649	1.14935	1.32011	0.400659	1	1	ENSMUSG00000020661	-	Dnmt3a	DNA methyltransferase 3A [Source:MGI Symbol;Acc:MGI:1261827]
mmucirc_015664	0.495811	0.568	0.423621	0.745811	-0.423118	1	1	ENSMUSG00000020954	-	Strn3	striatin, calmodulin binding protein 3 [Source:MGI Symbol;Acc:MGI:2151064]
mmucirc_003924	0.972704	0.796053	1.14935	1.44382	0.529886	1	1	ENSMUSG00000035247	mm9_circ_002888	Hectd1	HECT domain E3 ubiquitin protein ligase 1 [Source:MGI Symbol;Acc:MGI:2384768]
mmucirc_032045	0.649888	0.628298	0.671478	1.06873	0.095891	1	1	ENSMUSG00000035181	-	Heatr5a	HEAT repeat containing 5A [Source:MGI Symbol;Acc:MGI:2444133]
mmucirc_016664	0.627761	0.651297	0.604224	0.927725	-0.108231	1	1	ENSMUSG00000021024	-	Psma6	proteasome subunit alpha 6 [Source:MGI Symbol;Acc:MGI:1347006]
mmucirc_031160	0.374635	0.325649	0.423621	1.30085	0.379457	1	1	ENSMUSG00000021027	-	Ralgapa1	Ral GTPase activating protein, alpha subunit 1 [Source:MGI Symbol;Acc:MGI:1931050]
mmucirc_017516	0.132676	0.265351	0	0	-Inf	1	1	ENSMUSG00000021103	-	Mnat1	menage a trois 1 [Source:MGI Symbol;Acc:MGI:106207]
mmucirc_023147	0.151325	0.302649	0	0	-Inf	1	1	ENSMUSG00000021065	-	Fut8	fucosyltransferase 8 [Source:MGI Symbol;Acc:MGI:1858901]
mmucirc_020037	0.132676	0.265351	0	0	-Inf	1	1	ENSMUSG00000047454	-	Gphn	gephyrin [Source:MGI Symbol;Acc:MGI:109602]
mmucirc_032949	0.319194	0.302649	0.335739	1.10933	0.149693	1	1	ENSMUSG00000049106	-	Dcaf5	DDB1 and CUL4 associated factor 5 [Source:MGI Symbol;Acc:MGI:2444785]
mmucirc_025855	0.300545	0.265351	0.335739	1.26526	0.339437	1	1	ENSMUSG00000042700	-	Sipa1l1	signal-induced proliferation-associated 1 like 1 [Source:MGI Symbol;Acc:MGI:2443679]
mmucirc_028959	1.58969	1.56795	1.61144	1.02774	0.039476	1	1	ENSMUSG00000042628	-	Zfyve1	zinc finger, FYVE domain containing 1 [Source:MGI Symbol;Acc:MGI:3026685]
mmucirc_011894	0.453705	0.605298	0.302112	0.499113	-1.00256	1	1	ENSMUSG00000072946	-	Ptgr2	prostaglandin reductase 2 [Source:MGI Symbol;Acc:MGI:1916372]
mmucirc_011817	0.132676	0.265351	0	0	-Inf	1	1	ENSMUSG00000021036	-	Sptlc2	serine palmitoyltransferase, long chain base subunit 2 [Source:MGI Symbol;Acc:MGI:108074]
mmucirc_009836	0.151325	0.302649	0	0	-Inf	1	1	ENSMUSG00000021036	-	Sptlc2	serine palmitoyltransferase, long chain base subunit 2 [Source:MGI Symbol;Acc:MGI:108074]
mmucirc_022809	0.283732	0.265351	0.302112	1.13854	0.187182	1	1	ENSMUSG00000021629	-	Slc30a5	solute carrier family 30 (zinc transporter), member 5 [Source:MGI Symbol;Acc:MGI:1916298]
mmucirc_019262	0.374635	0.325649	0.423621	1.30085	0.379457	1	1	ENSMUSG00000041417	-	Pik3r1	phosphoinositide-3-kinase regulatory subunit 1 [Source:MGI Symbol;Acc:MGI:97583]
mmucirc_017236	0.300545	0.265351	0.335739	1.26526	0.339437	1	1	ENSMUSG00000021709	-	Erbin	Erbb2 interacting protein [Source:MGI Symbol;Acc:MGI:1890169]
mmucirc_018455	1.334	1.0614	1.6066	1.51366	0.598037	1	1	ENSMUSG00000042590	-	Ipo11	importin 11 [Source:MGI Symbol;Acc:MGI:2442377]
mmucirc_003531	1.22643	1.182	1.27086	1.07518	0.104579	1	1	ENSMUSG00000042590	mm9_circ_018127	Ipo11	importin 11 [Source:MGI Symbol;Acc:MGI:2442377]
mmucirc_032475	0.162824	0.325649	0	0	-Inf	1	1	ENSMUSG00000042284;ENSMUSG00000114470	-	Itga1;Gm49395	integrin alpha 1 [Source:MGI Symbol;Acc:MGI:96599];;;predicted gene, 49395 [Source:MGI Symbol;Acc:MGI:6121627]
mmucirc_015602	0.132676	0.265351	0	0	-Inf	1	1	ENSMUSG00000041297;ENSMUSG00000113140	mm9_circ_005864	Cdk13;-	cyclin-dependent kinase 13 [Source:MGI Symbol;Acc:MGI:1916812];;;-
mmucirc_023382	0.477161	0.530702	0.423621	0.798227	-0.325129	1	1	ENSMUSG00000038732	-	Mboat1	membrane bound O-acyltransferase domain containing 1 [Source:MGI Symbol;Acc:MGI:2387184]
mmucirc_013910	0.718788	0.833351	0.604224	0.725054	-0.46384	1	1	ENSMUSG00000038732	-	Mboat1	membrane bound O-acyltransferase domain containing 1 [Source:MGI Symbol;Acc:MGI:2387184]
mmucirc_027805	0.453705	0.605298	0.302112	0.499113	-1.00256	1	1	ENSMUSG00000021357	-	Exoc2	exocyst complex component 2 [Source:MGI Symbol;Acc:MGI:1913732]
mmucirc_003267	1.77648	1.90789	1.64507	0.862243	-0.213833	1	1	ENSMUSG00000021218	-	Gdi2	guanosine diphosphate (GDP) dissociation inhibitor 2 [Source:MGI Symbol;Acc:MGI:99845]
mmucirc_032752	0.482018	0.628298	0.335739	0.534363	-0.904109	1	1	ENSMUSG00000039087	-	Rreb1	ras responsive element binding protein 1 [Source:MGI Symbol;Acc:MGI:2443664]
mmucirc_005279	0.132676	0.265351	0	0	-Inf	1	1	ENSMUSG00000050954	-	Zfp169	zinc finger protein 169 [Source:MGI Symbol;Acc:MGI:1915161]
mmucirc_010848	0.132676	0.265351	0	0	-Inf	1	1	ENSMUSG00000035139	-	Secisbp2	SECIS binding protein 2 [Source:MGI Symbol;Acc:MGI:1922670]
mmucirc_031382	0.477161	0.530702	0.423621	0.798227	-0.325129	1	1	ENSMUSG00000025878	-	Uimc1	ubiquitin interaction motif containing 1 [Source:MGI Symbol;Acc:MGI:103185]
mmucirc_023640	0.330694	0.325649	0.335739	1.03099	0.0440235	1	1	ENSMUSG00000021458	-	Aopep	aminopeptidase O [Source:MGI Symbol;Acc:MGI:1919311]
mmucirc_033015	0.132676	0.265351	0	0	-Inf	1	1	ENSMUSG00000034575	-	Tent4a	terminal nucleotidyltransferase 4A [Source:MGI Symbol;Acc:MGI:2682295]
mmucirc_010385	0.749269	0.651297	0.847242	1.30085	0.379457	1	1	ENSMUSG00000021147;ENSMUSG00000114094	-	Wdr37;-	WD repeat domain 37 [Source:MGI Symbol;Acc:MGI:1920393];;;-
mmucirc_016922	0.525959	0.628298	0.423621	0.674236	-0.568675	1	1	ENSMUSG00000021614	-	Vcan	versican [Source:MGI Symbol;Acc:MGI:102889]
mmucirc_028350	0.363135	0.302649	0.423621	1.39971	0.485127	1	1	ENSMUSG00000042082	-	Arsb	arylsulfatase B [Source:MGI Symbol;Acc:MGI:88075]
mmucirc_004543	1.07161	1.136	1.00722	0.886634	-0.17359	1	1	ENSMUSG00000021687	-	Scamp1	secretory carrier membrane protein 1 [Source:MGI Symbol;Acc:MGI:1349480]
mmucirc_004774	0.45187	0.568	0.335739	0.591089	-0.758552	1	1	ENSMUSG00000021686	-	Ap3b1	adaptor-related protein complex 3, beta 1 subunit [Source:MGI Symbol;Acc:MGI:1333879]
mmucirc_027110	0.319194	0.302649	0.335739	1.10933	0.149693	1	1	ENSMUSG00000021156	mm9_circ_001794	Zmynd11	zinc finger, MYND domain containing 11 [Source:MGI Symbol;Acc:MGI:1913755]
mmucirc_020650	0.446556	0.591	0.302112	0.511189	-0.968073	1	1	ENSMUSG00000021662	-	Arhgef28	Rho guanine nucleotide exchange factor (GEF) 28 [Source:MGI Symbol;Acc:MGI:1346016]
mmucirc_012685	0.132676	0.265351	0	0	-Inf	1	1	ENSMUSG00000033083	-	Tbc1d4	TBC1 domain family, member 4 [Source:MGI Symbol;Acc:MGI:2429660]
mmucirc_007932	0.344486	0.265351	0.423621	1.59645	0.674871	1	1	ENSMUSG00000033004	-	Mycbp2	MYC binding protein 2, E3 ubiquitin protein ligase [Source:MGI Symbol;Acc:MGI:2179432]
mmucirc_014018	0.45187	0.568	0.335739	0.591089	-0.758552	1	1	ENSMUSG00000022120	-	Obi1	ORC ubiquitin ligase 1 [Source:MGI Symbol;Acc:MGI:1919736]
mmucirc_010653	0.477161	0.530702	0.423621	0.798227	-0.325129	1	1	ENSMUSG00000053253	-	Ndfip2	Nedd4 family interacting protein 2 [Source:MGI Symbol;Acc:MGI:1923523]
mmucirc_002165	0.344486	0.265351	0.423621	1.59645	0.674871	1	1	ENSMUSG00000058571	-	Gpc6	glypican 6 [Source:MGI Symbol;Acc:MGI:1346322]
mmucirc_011786	0.537459	0.651297	0.423621	0.650426	-0.620543	1	1	ENSMUSG00000030662	-	Ipo5	importin 5 [Source:MGI Symbol;Acc:MGI:1917822]
mmucirc_030969	0.794063	0.916648	0.671478	0.732536	-0.449029	1	1	ENSMUSG00000034235	-	Usp54	ubiquitin specific peptidase 54 [Source:MGI Symbol;Acc:MGI:1926037]
mmucirc_034457	0.470519	0.605298	0.335739	0.554667	-0.850307	1	1	ENSMUSG00000021770	-	Samd8	sterile alpha motif domain containing 8 [Source:MGI Symbol;Acc:MGI:1914880]
mmucirc_010986	0.470519	0.605298	0.335739	0.554667	-0.850307	1	1	ENSMUSG00000021957;ENSMUSG00000093156	-	Tkt;-	transketolase [Source:MGI Symbol;Acc:MGI:105992];;;-
mmucirc_003476	0.416407	0.530702	0.302112	0.569269	-0.812818	1	1	ENSMUSG00000021910	-	Nisch	nischarin [Source:MGI Symbol;Acc:MGI:1928323]
mmucirc_004589	0.162824	0.325649	0	0	-Inf	1	1	ENSMUSG00000021943	-	Gdf10	growth differentiation factor 10 [Source:MGI Symbol;Acc:MGI:95684]
mmucirc_007804	0.31388	0.325649	0.302112	0.927725	-0.108231	1	1	ENSMUSG00000037697	-	Ddhd1	DDHD domain containing 1 [Source:MGI Symbol;Acc:MGI:2150302]
mmucirc_023206	1.1124	0.953946	1.27086	1.33222	0.413828	1	1	ENSMUSG00000021838	mm9_circ_005305	Samd4	sterile alpha motif domain containing 4 [Source:MGI Symbol;Acc:MGI:1921730]
mmucirc_015244	1.02865	0.907947	1.14935	1.26588	0.340142	1	1	ENSMUSG00000071470;ENSMUSG00000092837	mm9_circ_012342	Ccnb1ip1;-	cyclin B1 interacting protein 1 [Source:MGI Symbol;Acc:MGI:2685134];;;-
mmucirc_005503	0.132676	0.265351	0	0	-Inf	1	1	ENSMUSG00000114942;ENSMUSG00000021959	-	Gm49361;Lats2	predicted gene, 49361 [Source:MGI Symbol;Acc:MGI:6121571];;;large tumor suppressor 2 [Source:MGI Symbol;Acc:MGI:1354386]
mmucirc_002491	0.45187	0.568	0.335739	0.591089	-0.758552	1	1	ENSMUSG00000021969	mm9_circ_009555	Zdhhc20	zinc finger, DHHC domain containing 20 [Source:MGI Symbol;Acc:MGI:1923215]
mmucirc_024128	1.37715	1.42435	1.32996	0.933729	-0.0989245	1	1	ENSMUSG00000063895;ENSMUSG00000114797	-	Nupl1;Gm49336	nucleoporin like 1 [Source:MGI Symbol;Acc:MGI:1919094];;;predicted gene, 49336 [Source:MGI Symbol;Acc:MGI:6121524]
mmucirc_005083	0.584277	0.530702	0.637851	1.2019	0.265317	1	1	ENSMUSG00000021932	-	Rnaseh2b	ribonuclease H2, subunit B [Source:MGI Symbol;Acc:MGI:1914403]
mmucirc_019832	0.453705	0.605298	0.302112	0.499113	-1.00256	1	1	ENSMUSG00000021978	-	Extl3	exostosin-like glycosyltransferase 3 [Source:MGI Symbol;Acc:MGI:1860765]
mmucirc_024308	0.493518	0.651297	0.335739	0.515493	-0.955977	1	1	ENSMUSG00000022092	-	Ppp3cc	protein phosphatase 3, catalytic subunit, gamma isoform [Source:MGI Symbol;Acc:MGI:107162]
mmucirc_029368	0.132676	0.265351	0	0	-Inf	1	1	ENSMUSG00000033487	-	Fndc3a	fibronectin type III domain containing 3A [Source:MGI Symbol;Acc:MGI:1196463]
mmucirc_001185	2.1263	1.95389	2.29871	1.17648	0.234473	1	1	ENSMUSG00000022020	-	Naa16	N(alpha)-acetyltransferase 16, NatA auxiliary subunit [Source:MGI Symbol;Acc:MGI:1914147]
mmucirc_025034	0.50731	0.591	0.423621	0.716787	-0.480384	1	1	ENSMUSG00000056851	-	Pcbp2	poly(rC) binding protein 2 [Source:MGI Symbol;Acc:MGI:108202]
mmucirc_024213	0.151325	0.302649	0	0	-Inf	1	1	ENSMUSG00000022200	-	Golph3	golgi phosphoprotein 3 [Source:MGI Symbol;Acc:MGI:1913879]
mmucirc_004016	0.319194	0.302649	0.335739	1.10933	0.149693	1	1	ENSMUSG00000022200	-	Golph3	golgi phosphoprotein 3 [Source:MGI Symbol;Acc:MGI:1913879]
mmucirc_024624	0.162824	0.325649	0	0	-Inf	1	1	ENSMUSG00000022263	-	Trio	triple functional domain (PTPRF interacting) [Source:MGI Symbol;Acc:MGI:1927230]
mmucirc_001193	1.39515	1.44735	1.34296	0.927872	-0.108003	1	1	ENSMUSG00000022231	-	Sema5a	sema domain, seven thrombospondin repeats (type 1 and type 1-like), transmembrane domain (TM) and short cytoplasmic domain, (semaphorin) 5A [Source:MGI Symbol;Acc:MGI:107556]
mmucirc_002437	0.537459	0.651297	0.423621	0.650426	-0.620543	1	1	ENSMUSG00000022329	mm9_circ_009223	Stk3	serine/threonine kinase 3 [Source:MGI Symbol;Acc:MGI:1928487]
mmucirc_020822	0.151325	0.302649	0	0	-Inf	1	1	ENSMUSG00000037646	-	Vps13b	vacuolar protein sorting 13B [Source:MGI Symbol;Acc:MGI:1916380]
mmucirc_005367	0.493518	0.651297	0.335739	0.515493	-0.955977	1	1	ENSMUSG00000037627	-	Rgs22	regulator of G-protein signalling 22 [Source:MGI Symbol;Acc:MGI:3613651]
mmucirc_022933	0.300545	0.265351	0.335739	1.26526	0.339437	1	1	ENSMUSG00000037458	-	Azin1	antizyme inhibitor 1 [Source:MGI Symbol;Acc:MGI:1859169]
mmucirc_033559	0.60109	0.530702	0.671478	1.26526	0.339437	1	1	ENSMUSG00000022186	-	Oxct1	3-oxoacid CoA transferase 1 [Source:MGI Symbol;Acc:MGI:1914291]
mmucirc_012002	0.493518	0.651297	0.335739	0.515493	-0.955977	1	1	ENSMUSG00000022307	-	Oxr1	oxidation resistance 1 [Source:MGI Symbol;Acc:MGI:2179326]
mmucirc_029784	0.151325	0.302649	0	0	-Inf	1	1	ENSMUSG00000038736	-	Nudcd1	NudC domain containing 1 [Source:MGI Symbol;Acc:MGI:1914679]
mmucirc_026659	0.132676	0.265351	0	0	-Inf	1	1	ENSMUSG00000022369	-	Mtbp	Mdm2, transformed 3T3 cell double minute p53 binding protein [Source:MGI Symbol;Acc:MGI:2146005]
mmucirc_029464	0.151325	0.302649	0	0	-Inf	1	1	ENSMUSG00000022360	-	Atad2	ATPase family, AAA domain containing 2 [Source:MGI Symbol;Acc:MGI:1917722]
mmucirc_000692	0.363135	0.302649	0.423621	1.39971	0.485127	1	1	ENSMUSG00000022607	-	Ptk2	PTK2 protein tyrosine kinase 2 [Source:MGI Symbol;Acc:MGI:95481]
mmucirc_010336	0.482018	0.628298	0.335739	0.534363	-0.904109	1	1	ENSMUSG00000022607	-	Ptk2	PTK2 protein tyrosine kinase 2 [Source:MGI Symbol;Acc:MGI:95481]
mmucirc_019515	0.330694	0.325649	0.335739	1.03099	0.0440235	1	1	ENSMUSG00000022607	-	Ptk2	PTK2 protein tyrosine kinase 2 [Source:MGI Symbol;Acc:MGI:95481]
mmucirc_019274	0.31388	0.325649	0.302112	0.927725	-0.108231	1	1	ENSMUSG00000009035	-	Tmem184b	transmembrane protein 184b [Source:MGI Symbol;Acc:MGI:2445179]
mmucirc_016958	0.330694	0.325649	0.335739	1.03099	0.0440235	1	1	ENSMUSG00000047888	mm9_circ_017273	Tnrc6b	trinucleotide repeat containing 6b [Source:MGI Symbol;Acc:MGI:2443730]
mmucirc_021204	0.737437	0.870649	0.604224	0.693993	-0.527007	1	1	ENSMUSG00000022401	-	Xpnpep3	X-prolyl aminopeptidase 3, mitochondrial [Source:MGI Symbol;Acc:MGI:2445217]
mmucirc_029233	0.931784	0.856351	1.00722	1.17617	0.2341	1	1	ENSMUSG00000022471	-	Xrcc6	X-ray repair complementing defective repair in Chinese hamster cells 6 [Source:MGI Symbol;Acc:MGI:95606]
mmucirc_020540	38.5526	38.3413	38.7639	1.01102	0.0158157	1	1	ENSMUSG00000041852	mm9_circ_000890	Tcf20	transcription factor 20 [Source:MGI Symbol;Acc:MGI:108399]
mmucirc_024215	0.463369	0.591	0.335739	0.568086	-0.815818	1	1	ENSMUSG00000016541	mm9_circ_007369	Atxn10	ataxin 10 [Source:MGI Symbol;Acc:MGI:1859293]
mmucirc_011732	0.477161	0.530702	0.423621	0.798227	-0.325129	1	1	ENSMUSG00000016541	-	Atxn10	ataxin 10 [Source:MGI Symbol;Acc:MGI:1859293]
mmucirc_018666	1.88328	1.95389	1.81267	0.927725	-0.108231	1	1	ENSMUSG00000036273	mm9_circ_005048	Lrrk2	leucine-rich repeat kinase 2 [Source:MGI Symbol;Acc:MGI:1913975]
mmucirc_005900	0.45187	0.568	0.335739	0.591089	-0.758552	1	1	ENSMUSG00000064210	-	Ano6	anoctamin 6 [Source:MGI Symbol;Acc:MGI:2145890]
mmucirc_003756	0.300545	0.265351	0.335739	1.26526	0.339437	1	1	ENSMUSG00000051934	-	Spats2	spermatogenesis associated, serine-rich 2 [Source:MGI Symbol;Acc:MGI:1919822]
mmucirc_027422	0.300545	0.265351	0.335739	1.26526	0.339437	1	1	ENSMUSG00000023021	-	Cers5	ceramide synthase 5 [Source:MGI Symbol;Acc:MGI:1919199]
mmucirc_017154	8.97994	8.98055	8.97933	0.999865	-0.000195232	1	1	ENSMUSG00000022498	mm9_circ_016242	Txndc11	thioredoxin domain containing 11 [Source:MGI Symbol;Acc:MGI:1923620]
mmucirc_023712	0.363135	0.302649	0.423621	1.39971	0.485127	1	1	ENSMUSG00000012114	-	Med15	mediator complex subunit 15 [Source:MGI Symbol;Acc:MGI:2137379]
mmucirc_033482	1.03431	1.0614	1.00722	0.948947	-0.0756006	1	1	ENSMUSG00000041215	-	Yeats2	YEATS domain containing 2 [Source:MGI Symbol;Acc:MGI:2447762]
mmucirc_006245	0.363135	0.302649	0.423621	1.39971	0.485127	1	1	ENSMUSG00000045983	-	Eif4g1	eukaryotic translation initiation factor 4, gamma 1 [Source:MGI Symbol;Acc:MGI:2384784]
mmucirc_015712	0.132676	0.265351	0	0	-Inf	1	1	ENSMUSG00000033306	-	Lpp	LIM domain containing preferred translocation partner in lipoma [Source:MGI Symbol;Acc:MGI:2441849]
mmucirc_017625	0.881945	0.916648	0.847242	0.924282	-0.113595	1	1	ENSMUSG00000022811	mm9_circ_000155	Zfp148	zinc finger protein 148 [Source:MGI Symbol;Acc:MGI:1332234]
mmucirc_016330	0.45187	0.568	0.335739	0.591089	-0.758552	1	1	ENSMUSG00000022811	-	Zfp148	zinc finger protein 148 [Source:MGI Symbol;Acc:MGI:1332234]
mmucirc_008097	0.567463	0.530702	0.604224	1.13854	0.187182	1	1	ENSMUSG00000075254	-	Heg1	heart development protein with EGF-like domains 1 [Source:MGI Symbol;Acc:MGI:1924696]
mmucirc_020901	0.344486	0.265351	0.423621	1.59645	0.674871	1	1	ENSMUSG00000022836	-	Mylk	myosin, light polypeptide kinase [Source:MGI Symbol;Acc:MGI:894806]
mmucirc_001728	0.869844	0.833351	0.906337	1.08758	0.121122	1	1	ENSMUSG00000022836	-	Mylk	myosin, light polypeptide kinase [Source:MGI Symbol;Acc:MGI:894806]
mmucirc_017253	0.446556	0.591	0.302112	0.511189	-0.968073	1	1	ENSMUSG00000022836	-	Mylk	myosin, light polypeptide kinase [Source:MGI Symbol;Acc:MGI:894806]
mmucirc_028474	0.45187	0.568	0.335739	0.591089	-0.758552	1	1	ENSMUSG00000049502	-	Dtx3l	deltex 3-like, E3 ubiquitin ligase [Source:MGI Symbol;Acc:MGI:2656973]
mmucirc_026543	0.661387	0.651297	0.671478	1.03099	0.0440235	1	1	ENSMUSG00000034243	-	Golgb1	golgi autoantigen, golgin subfamily b, macrogolgin 1 [Source:MGI Symbol;Acc:MGI:1099447]
mmucirc_018996	0.132676	0.265351	0	0	-Inf	1	1	ENSMUSG00000022515	-	Anks3	ankyrin repeat and sterile alpha motif domain containing 3 [Source:MGI Symbol;Acc:MGI:1919865]
mmucirc_027365	0.162824	0.325649	0	0	-Inf	1	1	ENSMUSG00000091243	-	Vgll3	vestigial like family member 3 [Source:MGI Symbol;Acc:MGI:1920819]
mmucirc_012719	0.330694	0.325649	0.335739	1.03099	0.0440235	1	1	ENSMUSG00000022707	-	Gbe1	glucan (1,4-alpha-), branching enzyme 1 [Source:MGI Symbol;Acc:MGI:1921435]
mmucirc_029231	0.162824	0.325649	0	0	-Inf	1	1	ENSMUSG00000022711	-	Pmm2	phosphomannomutase 2 [Source:MGI Symbol;Acc:MGI:1859214]
mmucirc_015920	0.525959	0.628298	0.423621	0.674236	-0.568675	1	1	ENSMUSG00000025612	-	Bach1	BTB and CNC homology 1, basic leucine zipper transcription factor 1 [Source:MGI Symbol;Acc:MGI:894680]
mmucirc_018322	0.453705	0.605298	0.302112	0.499113	-1.00256	1	1	ENSMUSG00000022961	-	Son	Son DNA binding protein [Source:MGI Symbol;Acc:MGI:98353]
mmucirc_027604	0.763914	0.856351	0.671478	0.784115	-0.350862	1	1	ENSMUSG00000040785	-	Ttc3	tetratricopeptide repeat domain 3 [Source:MGI Symbol;Acc:MGI:1276539]
mmucirc_009231	0.649888	0.628298	0.671478	1.06873	0.095891	1	1	ENSMUSG00000068036	-	Afdn	afadin, adherens junction formation factor [Source:MGI Symbol;Acc:MGI:1314653]
mmucirc_002080	0.416407	0.530702	0.302112	0.569269	-0.812818	1	1	ENSMUSG00000039218	-	Srrm2	serine/arginine repetitive matrix 2 [Source:MGI Symbol;Acc:MGI:1923206]
mmucirc_027911	0.132676	0.265351	0	0	-Inf	1	1	ENSMUSG00000039218	-	Srrm2	serine/arginine repetitive matrix 2 [Source:MGI Symbol;Acc:MGI:1923206]
mmucirc_013334	1.46673	1.53625	1.39721	0.909497	-0.136859	1	1	ENSMUSG00000039218	-	Srrm2	serine/arginine repetitive matrix 2 [Source:MGI Symbol;Acc:MGI:1923206]
mmucirc_006197	1.0548	1.136	0.97359	0.857033	-0.222577	1	1	ENSMUSG00000039218	-	Srrm2	serine/arginine repetitive matrix 2 [Source:MGI Symbol;Acc:MGI:1923206]
mmucirc_012742	0.633074	0.628298	0.637851	1.01521	0.0217713	1	1	ENSMUSG00000039218	-	Srrm2	serine/arginine repetitive matrix 2 [Source:MGI Symbol;Acc:MGI:1923206]
mmucirc_033393	0.363135	0.302649	0.423621	1.39971	0.485127	1	1	ENSMUSG00000024170	-	Telo2	telomere maintenance 2 [Source:MGI Symbol;Acc:MGI:1918968]
mmucirc_011054	0.363135	0.302649	0.423621	1.39971	0.485127	1	1	ENSMUSG00000024171	-	Prss28	protease, serine 28 [Source:MGI Symbol;Acc:MGI:2149951]
mmucirc_013667	0.344486	0.265351	0.423621	1.59645	0.674871	1	1	ENSMUSG00000093593;ENSMUSG00000025733	-	Gm20683;Rhot2	predicted gene 20683 [Source:MGI Symbol;Acc:MGI:5313130];;;ras homolog family member T2 [Source:MGI Symbol;Acc:MGI:2384892]
mmucirc_033932	0.132676	0.265351	0	0	-Inf	1	1	ENSMUSG00000048249	-	Crebrf	CREB3 regulatory factor [Source:MGI Symbol;Acc:MGI:1924378]
mmucirc_023492	0.645031	0.530702	0.75936	1.43086	0.516881	1	1	ENSMUSG00000048249	mm9_circ_015157	Crebrf	CREB3 regulatory factor [Source:MGI Symbol;Acc:MGI:1924378]
mmucirc_034349	0.363135	0.302649	0.423621	1.39971	0.485127	1	1	ENSMUSG00000024298	-	Zfp871	zinc finger protein 871 [Source:MGI Symbol;Acc:MGI:1921793]
mmucirc_003088	0.537459	0.651297	0.423621	0.650426	-0.620543	1	1	ENSMUSG00000024298	-	Zfp871	zinc finger protein 871 [Source:MGI Symbol;Acc:MGI:1921793]
mmucirc_003350	0.374635	0.325649	0.423621	1.30085	0.379457	1	1	ENSMUSG00000023800	-	Tiam2	T cell lymphoma invasion and metastasis 2 [Source:MGI Symbol;Acc:MGI:1344338]
mmucirc_020049	0.661387	0.651297	0.671478	1.03099	0.0440235	1	1	ENSMUSG00000007029	-	Vars	valyl-tRNA synthetase [Source:MGI Symbol;Acc:MGI:90675]
mmucirc_016723	0.300545	0.265351	0.335739	1.26526	0.339437	1	1	NA	-	-	-
mmucirc_031170	0.151325	0.302649	0	0	-Inf	1	1	NA	-	-	-
mmucirc_005838	1.55217	1.43865	1.6657	1.15782	0.21141	1	1	NA	-	-	-
mmucirc_027910	0.771064	0.870649	0.671478	0.771238	-0.374753	1	1	NA	-	-	-
mmucirc_034620	0.649888	0.628298	0.671478	1.06873	0.095891	1	1	NA	-	-	-
mmucirc_027580	0.330694	0.325649	0.335739	1.03099	0.0440235	1	1	NA	-	-	-
mmucirc_018105	0.782563	0.893649	0.671478	0.751389	-0.412369	1	1	NA	-	-	-
mmucirc_023131	0.151325	0.302649	0	0	-Inf	1	1	ENSMUSG00000119584	-	-	-
mmucirc_002441	0.151325	0.302649	0	0	-Inf	1	1	ENSMUSG00000023951	-	Vegfa	vascular endothelial growth factor A [Source:MGI Symbol;Acc:MGI:103178]
mmucirc_027399	0.877594	0.907947	0.847242	0.933139	-0.0998354	1	1	ENSMUSG00000023951	-	Vegfa	vascular endothelial growth factor A [Source:MGI Symbol;Acc:MGI:103178]
mmucirc_016098	0.151325	0.302649	0	0	-Inf	1	1	ENSMUSG00000024164	-	C3	complement component 3 [Source:MGI Symbol;Acc:MGI:88227]
mmucirc_018581	0.81684	0.907947	0.725733	0.799312	-0.32317	1	1	ENSMUSG00000034377;ENSMUSG00002075503	-	Tulp4;-	tubby like protein 4 [Source:MGI Symbol;Acc:MGI:1916092];;;-
mmucirc_022366	0.416407	0.530702	0.302112	0.569269	-0.812818	1	1	ENSMUSG00000024083	-	Pja2	praja ring finger ubiquitin ligase 2 [Source:MGI Symbol;Acc:MGI:2159342]
mmucirc_030409	3.11838	2.9693	3.26746	1.10041	0.138047	1	1	ENSMUSG00000024085	mm9_circ_006640	Man2a1	mannosidase 2, alpha 1 [Source:MGI Symbol;Acc:MGI:104669]
mmucirc_025487	0.453705	0.605298	0.302112	0.499113	-1.00256	1	1	ENSMUSG00000024054;ENSMUSG00000091831	-	Smchd1;-	SMC hinge domain containing 1 [Source:MGI Symbol;Acc:MGI:1921605];;;-
mmucirc_007177	0.567463	0.530702	0.604224	1.13854	0.187182	1	1	ENSMUSG00000024073	-	Birc6	baculoviral IAP repeat-containing 6 [Source:MGI Symbol;Acc:MGI:1276108]
mmucirc_001130	0.132676	0.265351	0	0	-Inf	1	1	ENSMUSG00000001870	-	Ltbp1	latent transforming growth factor beta binding protein 1 [Source:MGI Symbol;Acc:MGI:109151]
mmucirc_026203	0.537459	0.651297	0.423621	0.650426	-0.620543	1	1	ENSMUSG00000001870	-	Ltbp1	latent transforming growth factor beta binding protein 1 [Source:MGI Symbol;Acc:MGI:109151]
mmucirc_026955	0.677015	0.628298	0.725733	1.15508	0.207991	1	1	ENSMUSG00000001870	-	Ltbp1	latent transforming growth factor beta binding protein 1 [Source:MGI Symbol;Acc:MGI:109151]
mmucirc_018539	0.45187	0.568	0.335739	0.591089	-0.758552	1	1	ENSMUSG00000024074	-	Crim1	cysteine rich transmembrane BMP regulator 1 (chordin like) [Source:MGI Symbol;Acc:MGI:1354756]
mmucirc_004677	0.493518	0.651297	0.335739	0.515493	-0.955977	1	1	ENSMUSG00000024070	-	Prkd3	protein kinase D3 [Source:MGI Symbol;Acc:MGI:1922542]
mmucirc_033023	0.132676	0.265351	0	0	-Inf	1	1	ENSMUSG00000024070	-	Prkd3	protein kinase D3 [Source:MGI Symbol;Acc:MGI:1922542]
mmucirc_004301	1.64308	1.49895	1.7872	1.19231	0.253756	1	1	ENSMUSG00000024241	mm9_circ_016460	Sos1	SOS Ras/Rac guanine nucleotide exchange factor 1 [Source:MGI Symbol;Acc:MGI:98354]
mmucirc_005916	0.31388	0.325649	0.302112	0.927725	-0.108231	1	1	ENSMUSG00000054640	-	Slc8a1	solute carrier family 8 (sodium/calcium exchanger), member 1 [Source:MGI Symbol;Acc:MGI:107956]
mmucirc_016991	2.96827	2.84	3.09653	1.09033	0.124763	1	1	ENSMUSG00000054640	-	Slc8a1	solute carrier family 8 (sodium/calcium exchanger), member 1 [Source:MGI Symbol;Acc:MGI:107956]
mmucirc_013502	0.661387	0.651297	0.671478	1.03099	0.0440235	1	1	ENSMUSG00000054640	-	Slc8a1	solute carrier family 8 (sodium/calcium exchanger), member 1 [Source:MGI Symbol;Acc:MGI:107956]
mmucirc_034792	0.151325	0.302649	0	0	-Inf	1	1	ENSMUSG00000055817	-	Mta3	metastasis associated 3 [Source:MGI Symbol;Acc:MGI:2151172]
mmucirc_010937	0.614425	0.591	0.637851	1.07927	0.110062	1	1	ENSMUSG00000024251	mm9_circ_013630	Thada	thyroid adenoma associated [Source:MGI Symbol;Acc:MGI:3039623]
mmucirc_023117	0.476705	0.651297	0.302112	0.463862	-1.10823	1	1	ENSMUSG00000045038	mm9_circ_004349	Prkce	protein kinase C, epsilon [Source:MGI Symbol;Acc:MGI:97599]
mmucirc_015512	0.151325	0.302649	0	0	-Inf	1	1	ENSMUSG00000024294	-	Mib1	MIB E3 ubiquitin protein ligase 1 [Source:MGI Symbol;Acc:MGI:2443157]
mmucirc_031471	0.477161	0.530702	0.423621	0.798227	-0.325129	1	1	ENSMUSG00000036501	-	Fam13b	family with sequence similarity 13, member B [Source:MGI Symbol;Acc:MGI:2447834]
mmucirc_021163	0.374635	0.325649	0.423621	1.30085	0.379457	1	1	ENSMUSG00000117694;ENSMUSG00000037236	-	Snhg4;Matr3	small nucleolar RNA host gene 4 [Source:MGI Symbol;Acc:MGI:4937091];;;matrin 3 [Source:MGI Symbol;Acc:MGI:1298379]
mmucirc_016432	1.26615	1.2566	1.2757	1.01521	0.0217713	1	1	ENSMUSG00000091896	-	Ube2d2a	ubiquitin-conjugating enzyme E2D 2A [Source:MGI Symbol;Acc:MGI:1930715]
mmucirc_026481	0.43322	0.530702	0.335739	0.632631	-0.660563	1	1	ENSMUSG00000024234	-	Mtpap	mitochondrial poly(A) polymerase [Source:MGI Symbol;Acc:MGI:1914690]
mmucirc_029973	0.132676	0.265351	0	0	-Inf	1	1	ENSMUSG00000073563	mm9_circ_011088	Csnk1g3	casein kinase 1, gamma 3 [Source:MGI Symbol;Acc:MGI:1917675]
mmucirc_009378	0.31388	0.325649	0.302112	0.927725	-0.108231	1	1	ENSMUSG00000024238	-	Zeb1	zinc finger E-box binding homeobox 1 [Source:MGI Symbol;Acc:MGI:1344313]
mmucirc_032171	1.43778	1.30259	1.57297	1.20757	0.272108	1	1	ENSMUSG00000120623	-	-	-
mmucirc_033239	0.477161	0.530702	0.423621	0.798227	-0.325129	1	1	ENSMUSG00000040560	mm9_circ_011823	Wdr7	WD repeat domain 7 [Source:MGI Symbol;Acc:MGI:1860197]
mmucirc_015080	0.300545	0.265351	0.335739	1.26526	0.339437	1	1	ENSMUSG00000039529	-	Atp8b1	ATPase, class I, type 8B, member 1 [Source:MGI Symbol;Acc:MGI:1859665]
mmucirc_019814	0.43322	0.530702	0.335739	0.632631	-0.660563	1	1	ENSMUSG00000024589	-	Nedd4l	neural precursor cell expressed, developmentally down-regulated gene 4-like [Source:MGI Symbol;Acc:MGI:1933754]
mmucirc_024503	0.453705	0.605298	0.302112	0.499113	-1.00256	1	1	ENSMUSG00000024544	-	Ldlrad4	low density lipoprotein receptor class A domain containing 4 [Source:MGI Symbol;Acc:MGI:1277150]
mmucirc_032593	0.446556	0.591	0.302112	0.511189	-0.968073	1	1	ENSMUSG00000024513	-	Mbd2	methyl-CpG binding domain protein 2 [Source:MGI Symbol;Acc:MGI:1333813]
mmucirc_027748	0.344486	0.265351	0.423621	1.59645	0.674871	1	1	ENSMUSG00000024566	mm9_circ_003024	Atp9b	ATPase, class II, type 9B [Source:MGI Symbol;Acc:MGI:1354757]
mmucirc_007751	1.37749	1.182	1.57297	1.33077	0.412266	1	1	ENSMUSG00000024566	-	Atp9b	ATPase, class II, type 9B [Source:MGI Symbol;Acc:MGI:1354757]
mmucirc_013538	0.604761	0.605298	0.604224	0.998226	-0.00256162	1	1	ENSMUSG00000024566	-	Atp9b	ATPase, class II, type 9B [Source:MGI Symbol;Acc:MGI:1354757]
mmucirc_023986	0.749269	0.651297	0.847242	1.30085	0.379457	1	1	ENSMUSG00000041258	mm9_circ_002334	Zfp236	zinc finger protein 236 [Source:MGI Symbol;Acc:MGI:1926950]
mmucirc_031357	0.470519	0.605298	0.335739	0.554667	-0.850307	1	1	ENSMUSG00000024286	-	Ccny	cyclin Y [Source:MGI Symbol;Acc:MGI:1915224]
mmucirc_003545	1.28828	1.2336	1.34296	1.08865	0.122541	1	1	ENSMUSG00000036103	-	Colec12	collectin sub-family member 12 [Source:MGI Symbol;Acc:MGI:2152907]
mmucirc_006983	0.374635	0.325649	0.423621	1.30085	0.379457	1	1	ENSMUSG00000024740	-	Ddb1	damage specific DNA binding protein 1 [Source:MGI Symbol;Acc:MGI:1202384]
mmucirc_020768	0.767586	0.930947	0.604224	0.649043	-0.623614	1	1	ENSMUSG00000024740	-	Ddb1	damage specific DNA binding protein 1 [Source:MGI Symbol;Acc:MGI:1202384]
mmucirc_003572	0.300545	0.265351	0.335739	1.26526	0.339437	1	1	ENSMUSG00000024713	-	Pcsk5	proprotein convertase subtilisin/kexin type 5 [Source:MGI Symbol;Acc:MGI:97515]
mmucirc_002468	0.151325	0.302649	0	0	-Inf	1	1	ENSMUSG00000024713	-	Pcsk5	proprotein convertase subtilisin/kexin type 5 [Source:MGI Symbol;Acc:MGI:97515]
mmucirc_007731	0.493518	0.651297	0.335739	0.515493	-0.955977	1	1	ENSMUSG00000033207	-	Mamdc2	MAM domain containing 2 [Source:MGI Symbol;Acc:MGI:1918988]
mmucirc_032644	0.162824	0.325649	0	0	-Inf	1	1	ENSMUSG00000024867	-	Pip5k1b	phosphatidylinositol-4-phosphate 5-kinase, type 1 beta [Source:MGI Symbol;Acc:MGI:107930]
mmucirc_013319	0.465205	0.628298	0.302112	0.480843	-1.05636	1	1	ENSMUSG00000024867	-	Pip5k1b	phosphatidylinositol-4-phosphate 5-kinase, type 1 beta [Source:MGI Symbol;Acc:MGI:107930]
mmucirc_007733	0.60109	0.530702	0.671478	1.26526	0.339437	1	1	ENSMUSG00000041360	-	Pum3	pumilio RNA-binding family member 3 [Source:MGI Symbol;Acc:MGI:106253]
mmucirc_013005	0.283732	0.265351	0.302112	1.13854	0.187182	1	1	ENSMUSG00000052942	-	Glis3	GLIS family zinc finger 3 [Source:MGI Symbol;Acc:MGI:2444289]
mmucirc_001386	0.50731	0.591	0.423621	0.716787	-0.480384	1	1	ENSMUSG00000024908	-	Ppp6r3	protein phosphatase 6, regulatory subunit 3 [Source:MGI Symbol;Acc:MGI:1921807]
mmucirc_002896	0.789713	0.907947	0.671478	0.739556	-0.435269	1	1	ENSMUSG00000024811	-	Tnks2	tankyrase, TRF1-interacting ankyrin-related ADP- ribose polymerase 2 [Source:MGI Symbol;Acc:MGI:1921743]
mmucirc_027143	0.330694	0.325649	0.335739	1.03099	0.0440235	1	1	ENSMUSG00000040565	-	Btaf1	B-TFIID TATA-box binding protein associated factor 1 [Source:MGI Symbol;Acc:MGI:2147538]
mmucirc_012320	0.416407	0.530702	0.302112	0.569269	-0.812818	1	1	ENSMUSG00000045098	-	Kmt5b	lysine methyltransferase 5B [Source:MGI Symbol;Acc:MGI:2444557]
mmucirc_011133	4.53401	4.49124	4.57679	1.01905	0.02722	1	1	ENSMUSG00000025019	mm9_circ_010078	Lcor	ligand dependent nuclear receptor corepressor [Source:MGI Symbol;Acc:MGI:2443930]
mmucirc_002377	1.4188	1.50765	1.32996	0.882141	-0.180919	1	1	ENSMUSG00000025178	-	Pi4k2a	phosphatidylinositol 4-kinase type 2 alpha [Source:MGI Symbol;Acc:MGI:1934031]
mmucirc_004630	1.18735	1.27959	1.0951	0.855817	-0.224627	1	1	ENSMUSG00000025184	mm9_circ_011137	R3hcc1l	R3H domain and coiled-coil containing 1 like [Source:MGI Symbol;Acc:MGI:1196316]
mmucirc_032063	0.525959	0.628298	0.423621	0.674236	-0.568675	1	1	ENSMUSG00000025195	-	Dnmbp	dynamin binding protein [Source:MGI Symbol;Acc:MGI:1917352]
mmucirc_028353	0.72627	0.605298	0.847242	1.39971	0.485127	1	1	ENSMUSG00000096370;ENSMUSG00000094936;ENSMUSG00000006456	-	Gm21992;Rbm4;Rbm14	predicted gene 21992 [Source:MGI Symbol;Acc:MGI:5439461];;;RNA binding motif protein 4 [Source:MGI Symbol;Acc:MGI:1100865];;;RNA binding motif protein 14 [Source:MGI Symbol;Acc:MGI:1929092]
mmucirc_003044	7.69428	7.6513	7.73725	1.01123	0.0161178	1	1	ENSMUSG00000033478	mm9_circ_007735	Fhip2a	FHF complex subunit HOOK interacting protein 2A [Source:MGI Symbol;Acc:MGI:2147545]
mmucirc_004091	0.283732	0.265351	0.302112	1.13854	0.187182	1	1	ENSMUSG00000092341	-	-	-
mmucirc_009570	0.463369	0.591	0.335739	0.568086	-0.815818	1	1	ENSMUSG00000092341	-	-	-
mmucirc_034260	0.567463	0.530702	0.604224	1.13854	0.187182	1	1	ENSMUSG00000092341	-	-	-
mmucirc_007578	0.132676	0.265351	0	0	-Inf	1	1	ENSMUSG00000092341	-	-	-
mmucirc_004108	0.374635	0.325649	0.423621	1.30085	0.379457	1	1	ENSMUSG00000069833	-	Ahnak	AHNAK nucleoprotein (desmoyokin) [Source:MGI Symbol;Acc:MGI:1316648]
mmucirc_020662	0.477161	0.530702	0.423621	0.798227	-0.325129	1	1	ENSMUSG00000069833	-	Ahnak	AHNAK nucleoprotein (desmoyokin) [Source:MGI Symbol;Acc:MGI:1316648]
mmucirc_009931	0.881945	0.916648	0.847242	0.924282	-0.113595	1	1	ENSMUSG00000069833	-	Ahnak	AHNAK nucleoprotein (desmoyokin) [Source:MGI Symbol;Acc:MGI:1316648]
mmucirc_033168	0.132676	0.265351	0	0	-Inf	1	1	ENSMUSG00000069833	-	Ahnak	AHNAK nucleoprotein (desmoyokin) [Source:MGI Symbol;Acc:MGI:1316648]
mmucirc_005385	0.162824	0.325649	0	0	-Inf	1	1	ENSMUSG00000069833	-	Ahnak	AHNAK nucleoprotein (desmoyokin) [Source:MGI Symbol;Acc:MGI:1316648]
mmucirc_013003	0.66368	0.568	0.75936	1.3369	0.418892	1	1	ENSMUSG00000074994	-	Qser1	glutamine and serine rich 1 [Source:MGI Symbol;Acc:MGI:2138986]
mmucirc_031841	0.700139	0.796053	0.604224	0.759025	-0.39778	1	1	ENSMUSG00000034154	-	Ino80	INO80 complex subunit [Source:MGI Symbol;Acc:MGI:1915392]
mmucirc_014021	0.463369	0.591	0.335739	0.568086	-0.815818	1	1	ENSMUSG00000033943	-	Mga	MAX gene associated [Source:MGI Symbol;Acc:MGI:1352483]
mmucirc_012366	0.628218	0.530702	0.725733	1.3675	0.451536	1	1	ENSMUSG00000043909	-	Trp53bp1	transformation related protein 53 binding protein 1 [Source:MGI Symbol;Acc:MGI:1351320]
mmucirc_020208	0.621575	0.605298	0.637851	1.05378	0.0755733	1	1	ENSMUSG00000027236	-	Eif3j1	eukaryotic translation initiation factor 3, subunit J1 [Source:MGI Symbol;Acc:MGI:1925905]
mmucirc_009343	1.03982	1.1733	0.906337	0.772469	-0.372451	1	1	ENSMUSG00000027204	-	Fbn1	fibrillin 1 [Source:MGI Symbol;Acc:MGI:95489]
mmucirc_001981	1.03267	1.159	0.906337	0.781999	-0.354761	1	1	ENSMUSG00000014355	-	Anapc1	anaphase promoting complex subunit 1 [Source:MGI Symbol;Acc:MGI:103097]
mmucirc_027032	3.73723	3.92884	3.54562	0.90246	-0.148065	1	1	ENSMUSG00000037885	mm9_circ_002813	Stk35	serine/threonine kinase 35 [Source:MGI Symbol;Acc:MGI:1914583]
mmucirc_029026	0.300545	0.265351	0.335739	1.26526	0.339437	1	1	ENSMUSG00000027411	-	Vps16	VSP16 CORVET/HOPS core subunit [Source:MGI Symbol;Acc:MGI:2136772]
mmucirc_018826	1.60761	1.46165	1.75358	1.19973	0.262705	1	1	ENSMUSG00000039033	mm9_circ_017947	Tasp1	taspase, threonine aspartase 1 [Source:MGI Symbol;Acc:MGI:1923062]
mmucirc_031855	0.416407	0.530702	0.302112	0.569269	-0.812818	1	1	ENSMUSG00000039033	-	Tasp1	taspase, threonine aspartase 1 [Source:MGI Symbol;Acc:MGI:1923062]
mmucirc_014606	0.60109	0.530702	0.671478	1.26526	0.339437	1	1	ENSMUSG00000038844	-	Kif16b	kinesin family member 16B [Source:MGI Symbol;Acc:MGI:1098240]
mmucirc_030677	0.416407	0.530702	0.302112	0.569269	-0.812818	1	1	ENSMUSG00000074749	-	Kiz	kizuna centrosomal protein [Source:MGI Symbol;Acc:MGI:2684960]
mmucirc_015620	0.374635	0.325649	0.423621	1.30085	0.379457	1	1	ENSMUSG00000027439	-	Gzf1	GDNF-inducible zinc finger protein 1 [Source:MGI Symbol;Acc:MGI:1921783]
mmucirc_030975	0.31388	0.325649	0.302112	0.927725	-0.108231	1	1	ENSMUSG00000042548	mm9_circ_012039	Asxl1	ASXL transcriptional regulator 1 [Source:MGI Symbol;Acc:MGI:2684063]
mmucirc_013363	1.68335	1.42435	1.94234	1.36367	0.447491	1	1	ENSMUSG00000038369	-	Ncoa6	nuclear receptor coactivator 6 [Source:MGI Symbol;Acc:MGI:1929915]
mmucirc_002679	0.151325	0.302649	0	0	-Inf	1	1	ENSMUSG00000074643;ENSMUSG00000098950	-	Cpne1;Gm28036	copine I [Source:MGI Symbol;Acc:MGI:2386621];;;predicted gene, 28036 [Source:MGI Symbol;Acc:MGI:5547772]
mmucirc_016538	7.02445	6.93854	7.11035	1.02476	0.0352893	1	1	ENSMUSG00000027651	mm9_circ_016411	Rprd1b	regulation of nuclear pre-mRNA domain containing 1B [Source:MGI Symbol;Acc:MGI:1917720]
mmucirc_019648	0.162824	0.325649	0	0	-Inf	1	1	ENSMUSG00000027651	-	Rprd1b	regulation of nuclear pre-mRNA domain containing 1B [Source:MGI Symbol;Acc:MGI:1917720]
mmucirc_016666	1.92924	1.86189	1.9966	1.07235	0.100771	1	1	ENSMUSG00000017009	-	Sdc4	syndecan 4 [Source:MGI Symbol;Acc:MGI:1349164]
mmucirc_007747	1.17283	1.1963	1.14935	0.960759	-0.0577538	1	1	ENSMUSG00000039671	-	Zmynd8	zinc finger, MYND-type containing 8 [Source:MGI Symbol;Acc:MGI:1918025]
mmucirc_023995	0.470519	0.605298	0.335739	0.554667	-0.850307	1	1	ENSMUSG00000017969	mm9_circ_010206	Ptgis	prostaglandin I2 (prostacyclin) synthase [Source:MGI Symbol;Acc:MGI:1097156]
mmucirc_030635	0.162824	0.325649	0	0	-Inf	1	1	ENSMUSG00000006418	-	Rnf114	ring finger protein 114 [Source:MGI Symbol;Acc:MGI:1933159]
mmucirc_022981	0.476705	0.651297	0.302112	0.463862	-1.10823	1	1	ENSMUSG00000051149;ENSMUSG00000093752	-	Adnp;Gm20716	activity-dependent neuroprotective protein [Source:MGI Symbol;Acc:MGI:1338758];;;predicted gene 20716 [Source:MGI Symbol;Acc:MGI:5313163]
mmucirc_034264	0.628218	0.530702	0.725733	1.3675	0.451536	1	1	ENSMUSG00000038914	-	Dido1	death inducer-obliterator 1 [Source:MGI Symbol;Acc:MGI:1344352]
mmucirc_007564	0.162824	0.325649	0	0	-Inf	1	1	ENSMUSG00000036591	-	Arhgap21	Rho GTPase activating protein 21 [Source:MGI Symbol;Acc:MGI:1918685]
mmucirc_014528	1.82501	1.7413	1.90871	1.09614	0.132437	1	1	ENSMUSG00000036893	mm9_circ_011077	Ehmt1	euchromatic histone methyltransferase 1 [Source:MGI Symbol;Acc:MGI:1924933]
[truncated: 283 more rows]

## Sheet: Model vs ACU
Gene ID	baseMean	M	T	foldChange(T/M)	log2FoldChange	pval	padj	SourceGene	circBase_ID	SourceGeneName	SourceGeneDescription
mmucirc_000987	10.1779	1.99645	18.3594	9.19598	3.201	0.000193029	0.442615	ENSMUSG00000026313	mm9_circ_008885	Hdac4	histone deacetylase 4 [Source:MGI Symbol;Acc:MGI:3036234]
mmucirc_021804	17.5544	7.61758	27.4912	3.60892	1.85157	0.00271078	1	ENSMUSG00000005973	-	Rcn1	reticulocalbin 1 [Source:MGI Symbol;Acc:MGI:104559]
mmucirc_013403	34.2719	47.2917	21.2522	0.449387	-1.15397	0.00285749	1	ENSMUSG00000121301;ENSMUSG00000041596	-	-;-	-;;;-
mmucirc_010097	5.27923	8.76677	1.79169	0.204373	-2.29072	0.0263521	1	ENSMUSG00000074505	mm9_circ_012434	Fat3	FAT atypical cadherin 3 [Source:MGI Symbol;Acc:MGI:2444314]
mmucirc_015590	3.89417	0.725542	7.0628	9.73452	3.28311	0.0279183	1	ENSMUSG00000118665	mm9_circ_005936	Lin54	lin-54 DREAM MuvB core complex component [Source:MGI Symbol;Acc:MGI:2140902]
mmucirc_004493	1.87868	3.75735	0	0	-Inf	0.0348015	1	ENSMUSG00000032290	-	Ptpn9	protein tyrosine phosphatase, non-receptor type 9 [Source:MGI Symbol;Acc:MGI:1928376]
mmucirc_006592	1.79802	3.59605	0	0	-Inf	0.0457658	1	ENSMUSG00000037820	-	Tgm2	transglutaminase 2, C polypeptide [Source:MGI Symbol;Acc:MGI:98731]
mmucirc_003589	2.45178	0.317728	4.58583	14.4332	3.85132	0.0560344	1	ENSMUSG00000006932;ENSMUSG00000106193	mm9_circ_018520	Ctnnb1;-	catenin (cadherin associated protein), beta 1 [Source:MGI Symbol;Acc:MGI:88276];;;-
mmucirc_030386	1.6352	3.2704	0	0	-Inf	0.064086	1	ENSMUSG00000039852	mm9_circ_014984	Rere	arginine glutamic acid dipeptide (RE) repeats [Source:MGI Symbol;Acc:MGI:2683486]
mmucirc_031556	8.05295	11.9787	4.12716	0.344541	-1.53725	0.0650098	1	ENSMUSG00000025609	mm9_circ_009396	Mkln1	muskelin 1, intracellular mediator containing kelch motifs [Source:MGI Symbol;Acc:MGI:1351638]
mmucirc_008215	1.53569	3.07139	0	0	-Inf	0.0690313	1	ENSMUSG00000033721	-	Vav3	vav 3 oncogene [Source:MGI Symbol;Acc:MGI:1888518]
mmucirc_018569	1.61566	0	3.23132	Inf	Inf	0.0699053	1	ENSMUSG00000007817;ENSMUSG00000093081	mm9_circ_014961	Zmiz1;-	zinc finger, MIZ-type containing 1 [Source:MGI Symbol;Acc:MGI:3040693];;;-
mmucirc_003221	1.49461	2.98922	0	0	-Inf	0.0712719	1	ENSMUSG00000048410	mm9_circ_001339	Zfp407	zinc finger protein 407 [Source:MGI Symbol;Acc:MGI:2685179]
mmucirc_014067	3.19848	0.317728	6.07923	19.1334	4.25802	0.0715772	1	ENSMUSG00000029695	-	Aass	aminoadipate-semialdehyde synthase [Source:MGI Symbol;Acc:MGI:1353573]
mmucirc_007511	39.5181	30.6785	48.3577	1.57628	0.656519	0.0745276	1	ENSMUSG00000030876;ENSMUSG00000108954	mm9_circ_009705	Mettl9;-	methyltransferase like 9 [Source:MGI Symbol;Acc:MGI:1914862];;;-
mmucirc_011769	40.7028	49.8116	31.5939	0.634269	-0.656833	0.0748346	1	ENSMUSG00000040351;ENSMUSG00000105950	mm9_circ_000903	Ankib1;-	ankyrin repeat and IBR domain containing 1 [Source:MGI Symbol;Acc:MGI:1918047];;;-
mmucirc_020907	5.66181	8.6718	2.65181	0.305797	-1.70935	0.0825671	1	ENSMUSG00000028780	-	Sema3c	sema domain, immunoglobulin domain (Ig), short basic domain, secreted, (semaphorin) 3C [Source:MGI Symbol;Acc:MGI:107557]
mmucirc_006519	2.97072	0.725542	5.2159	7.18898	2.84579	0.0867048	1	ENSMUSG00000037490	-	Slc2a12	solute carrier family 2 (facilitated glucose transporter), member 12 [Source:MGI Symbol;Acc:MGI:3052471]
mmucirc_015583	1.96348	3.69893	0.228027	0.0616468	-4.01983	0.0903281	1	ENSMUSG00000037287	mm9_circ_014678	Tbcel	tubulin folding cofactor E-like [Source:MGI Symbol;Acc:MGI:1925543]
mmucirc_028856	19.1404	13.3665	24.9143	1.86394	0.898353	0.0930258	1	ENSMUSG00000058881	mm9_circ_017856	Zfp516	zinc finger protein 516 [Source:MGI Symbol;Acc:MGI:2443957]
mmucirc_023793	1.361	2.722	0	0	-Inf	0.0974218	1	ENSMUSG00000059119	mm9_circ_000459	Nap1l4	nucleosome assembly protein 1-like 4 [Source:MGI Symbol;Acc:MGI:1316687]
mmucirc_031615	1.49221	0	2.98441	Inf	Inf	0.100718	1	ENSMUSG00000019943	-	Atp2b1	ATPase, Ca++ transporting, plasma membrane 1 [Source:MGI Symbol;Acc:MGI:104653]
mmucirc_014399	1.42205	0	2.84411	Inf	Inf	0.10755	1	ENSMUSG00000026208	-	Des	desmin [Source:MGI Symbol;Acc:MGI:94885]
mmucirc_004050	9.70553	13.0518	6.35925	0.487231	-1.03732	0.119117	1	ENSMUSG00000019820	mm9_circ_009056	Utrn	utrophin [Source:MGI Symbol;Acc:MGI:104631]
mmucirc_009807	2.20714	3.95823	0.456054	0.115217	-3.11758	0.124146	1	ENSMUSG00000033209	mm9_circ_001910	Ttc28	tetratricopeptide repeat domain 28 [Source:MGI Symbol;Acc:MGI:2140873]
mmucirc_011463	2.67525	0.799796	4.5507	5.68982	2.50838	0.128844	1	NA	-	-	-
mmucirc_022317	1.19422	2.38844	0	0	-Inf	0.136597	1	ENSMUSG00000005886	mm9_circ_016598	Ncoa2	nuclear receptor coactivator 2 [Source:MGI Symbol;Acc:MGI:1276533]
mmucirc_000404	1.8389	0.325644	3.35215	10.2939	3.36372	0.137711	1	ENSMUSG00000042507	-	Mideas	mitotic deacetylase associated SANT domain protein [Source:MGI Symbol;Acc:MGI:2685106]
mmucirc_030835	2.00285	0.317728	3.68797	11.6073	3.53696	0.13872	1	ENSMUSG00000040913	mm9_circ_000338	Fbxw4	F-box and WD-40 domain protein 4 [Source:MGI Symbol;Acc:MGI:1354698]
mmucirc_027131	1.16105	2.3221	0	0	-Inf	0.140084	1	ENSMUSG00000021597	-	Slf1	SMC5-SMC6 complex localization factor 1 [Source:MGI Symbol;Acc:MGI:2145448]
mmucirc_028770	2.47995	0.725542	4.23435	5.83613	2.54501	0.142382	1	ENSMUSG00000043635	-	Adamts3	a disintegrin-like and metallopeptidase (reprolysin type) with thrombospondin type 1 motif, 3 [Source:MGI Symbol;Acc:MGI:3045353]
mmucirc_016206	1.11996	2.23993	0	0	-Inf	0.144653	1	ENSMUSG00000060657	mm9_circ_006366	Marf1	meiosis regulator and mRNA stability 1 [Source:MGI Symbol;Acc:MGI:2444505]
mmucirc_027439	1.11996	2.23993	0	0	-Inf	0.144653	1	ENSMUSG00000032440	-	Tgfbr2	transforming growth factor, beta receptor II [Source:MGI Symbol;Acc:MGI:98729]
mmucirc_004994	3.03037	1.12544	4.93529	4.38521	2.13265	0.148771	1	ENSMUSG00000039087	mm9_circ_011756	Rreb1	ras responsive element binding protein 1 [Source:MGI Symbol;Acc:MGI:2443664]
mmucirc_033890	1.76671	0	3.53342	Inf	Inf	0.152208	1	ENSMUSG00000069833	-	Ahnak	AHNAK nucleoprotein (desmoyokin) [Source:MGI Symbol;Acc:MGI:1316648]
mmucirc_006135	1.5721	0	3.14419	Inf	Inf	0.156095	1	ENSMUSG00000042807;ENSMUSG00000087949	mm9_circ_013054	Hecw2;-	HECT, C2 and WW domain containing E3 ubiquitin protein ligase 2 [Source:MGI Symbol;Acc:MGI:2685817];;;-
mmucirc_016433	1.64179	3.05555	0.228027	0.074627	-3.74416	0.15726	1	ENSMUSG00000071064	-	Zfp827	zinc finger protein 827 [Source:MGI Symbol;Acc:MGI:2444807]
mmucirc_019179	1.51742	3.03484	0	0	-Inf	0.159283	1	ENSMUSG00000052534	-	Pbx1	pre B cell leukemia homeobox 1 [Source:MGI Symbol;Acc:MGI:97495]
mmucirc_005375	1.51742	3.03484	0	0	-Inf	0.159283	1	ENSMUSG00000004233	-	Wars2	tryptophanyl tRNA synthetase 2 (mitochondrial) [Source:MGI Symbol;Acc:MGI:1917810]
mmucirc_021227	1.24762	0	2.49525	Inf	Inf	0.163651	1	ENSMUSG00000050812	mm9_circ_009074	Ecpas	Ecm29 proteasome adaptor and scaffold [Source:MGI Symbol;Acc:MGI:2140220]
mmucirc_020518	2.43469	0.651287	4.21809	6.47655	2.69523	0.163708	1	ENSMUSG00000029064	-	Gnb1	guanine nucleotide binding protein (G protein), beta 1 [Source:MGI Symbol;Acc:MGI:95781]
mmucirc_002165	1.8955	0.399898	3.39109	8.47989	3.08405	0.168326	1	ENSMUSG00000058571	-	Gpc6	glypican 6 [Source:MGI Symbol;Acc:MGI:1346322]
mmucirc_022278	46.6048	38.9906	54.219	1.39057	0.475672	0.170033	1	ENSMUSG00000054640	mm9_circ_014302	Slc8a1	solute carrier family 8 (sodium/calcium exchanger), member 1 [Source:MGI Symbol;Acc:MGI:107956]
mmucirc_033452	2.34141	0.643372	4.03944	6.27855	2.65043	0.171512	1	ENSMUSG00000028580	-	Pum1	pumilio RNA-binding family member 1 [Source:MGI Symbol;Acc:MGI:1931749]
mmucirc_011133	2.65376	4.41167	0.895847	0.203063	-2.3	0.172232	1	ENSMUSG00000025019	mm9_circ_010078	Lcor	ligand dependent nuclear receptor corepressor [Source:MGI Symbol;Acc:MGI:2443930]
mmucirc_001185	1.11752	2.23505	0	0	-Inf	0.179602	1	ENSMUSG00000022020	-	Naa16	N(alpha)-acetyltransferase 16, NatA auxiliary subunit [Source:MGI Symbol;Acc:MGI:1914147]
mmucirc_010441	1.07644	2.15288	0	0	-Inf	0.184781	1	ENSMUSG00000020700	-	Map3k3	mitogen-activated protein kinase kinase kinase 3 [Source:MGI Symbol;Acc:MGI:1346874]
mmucirc_001130	1.10601	0	2.21202	Inf	Inf	0.186217	1	ENSMUSG00000001870	-	Ltbp1	latent transforming growth factor beta binding protein 1 [Source:MGI Symbol;Acc:MGI:109151]
mmucirc_003465	1.05119	2.10237	0	0	-Inf	0.18813	1	ENSMUSG00000048402	-	Gli2	GLI-Kruppel family member GLI2 [Source:MGI Symbol;Acc:MGI:95728]
mmucirc_004863	1.04327	2.08654	0	0	-Inf	0.189208	1	ENSMUSG00000033596	-	Rfwd3	ring finger and WD repeat domain 3 [Source:MGI Symbol;Acc:MGI:2384584]
mmucirc_005689	1.08814	0	2.17629	Inf	Inf	0.189454	1	ENSMUSG00000028799	-	Zfp362	zinc finger protein 362 [Source:MGI Symbol;Acc:MGI:2652839]
mmucirc_027405	7.27314	0	14.5463	Inf	Inf	0.195941	1	ENSMUSG00000095134;ENSMUSG00000096768	-	-;-	-;;;-
mmucirc_029576	1.95436	3.3812	0.527514	0.156014	-2.68025	0.19684	1	ENSMUSG00000037656	mm9_circ_011276	Slc20a2	solute carrier family 20, member 2 [Source:MGI Symbol;Acc:MGI:97851]
mmucirc_024475	5.71013	3.69405	7.72622	2.09153	1.06456	0.196879	1	ENSMUSG00000038872	mm9_circ_004962	Zfhx3	zinc finger homeobox 3 [Source:MGI Symbol;Acc:MGI:99948]
mmucirc_022703	2.81589	1.05119	4.5806	4.35756	2.12352	0.199152	1	ENSMUSG00000039967	mm9_circ_009720	Zfp292	zinc finger protein 292 [Source:MGI Symbol;Acc:MGI:1353423]
mmucirc_033932	1.03586	0	2.07171	Inf	Inf	0.199517	1	ENSMUSG00000048249	-	Crebrf	CREB3 regulatory factor [Source:MGI Symbol;Acc:MGI:1924378]
mmucirc_018845	1.62478	0.317728	2.93183	9.22748	3.20594	0.199544	1	ENSMUSG00000001911	-	Nfix	nuclear factor I/X [Source:MGI Symbol;Acc:MGI:97311]
mmucirc_021969	1.55322	2.87842	0.228027	0.0792195	-3.658	0.200022	1	ENSMUSG00000024563	-	Smad2	SMAD family member 2 [Source:MGI Symbol;Acc:MGI:108051]
mmucirc_008309	0.9611	1.9222	0	0	-Inf	0.201231	1	ENSMUSG00000034610	mm9_circ_005135	Tut4	terminal uridylyl transferase 4 [Source:MGI Symbol;Acc:MGI:2445126]
mmucirc_015622	3.42055	5.50545	1.33564	0.242603	-2.04333	0.202143	1	ENSMUSG00000060044	mm9_circ_017222	Tmem26	transmembrane protein 26 [Source:MGI Symbol;Acc:MGI:2143537]
mmucirc_006318	1.5259	2.64774	0.404063	0.152607	-2.71211	0.202382	1	ENSMUSG00000024073	-	Birc6	baculoviral IAP repeat-containing 6 [Source:MGI Symbol;Acc:MGI:1276108]
mmucirc_017983	2.76471	4.19379	1.33564	0.318481	-1.65072	0.203316	1	ENSMUSG00000020542	-	Myocd	myocardin [Source:MGI Symbol;Acc:MGI:2137495]
mmucirc_024479	13.668	9.91897	17.417	1.75592	0.812231	0.205975	1	NA	mm9_circ_005915	-	-
mmucirc_013971	2.67085	4.35813	0.983568	0.225686	-2.14761	0.207082	1	ENSMUSG00000059288	mm9_circ_003780	Cdyl	chromodomain protein, Y chromosome-like [Source:MGI Symbol;Acc:MGI:1339956]
mmucirc_025397	5.76805	3.54554	7.99057	2.2537	1.17229	0.211862	1	ENSMUSG00000070436	-	Serpinh1	serine (or cysteine) peptidase inhibitor, clade H, member 1 [Source:MGI Symbol;Acc:MGI:88283]
mmucirc_009306	1.11601	2.23201	0	0	-Inf	0.216435	1	ENSMUSG00000036916	-	Zfp280c	zinc finger protein 280C [Source:MGI Symbol;Acc:MGI:2387585]
mmucirc_029660	0.947838	0	1.89568	Inf	Inf	0.218713	1	ENSMUSG00000020472	-	Zkscan17	zinc finger with KRAB and SCAN domains 17 [Source:MGI Symbol;Acc:MGI:2679270]
mmucirc_025174	3.22293	5.1628	1.28306	0.248519	-2.00857	0.22263	1	ENSMUSG00000022142	mm9_circ_001790	Nup155	nucleoporin 155 [Source:MGI Symbol;Acc:MGI:2181182]
mmucirc_024196	35.1561	29.1927	41.1195	1.40855	0.494215	0.223397	1	ENSMUSG00000057406	mm9_circ_003195	Nsd2	nuclear receptor binding SET domain protein 2 [Source:MGI Symbol;Acc:MGI:1276574]
mmucirc_016018	9.34914	12.6391	6.05916	0.479398	-1.06071	0.226759	1	ENSMUSG00000032413	mm9_circ_001729	Rasa2	RAS p21 protein activator 2 [Source:MGI Symbol;Acc:MGI:2149960]
mmucirc_022950	2.22197	0.717626	3.72631	5.19255	2.37644	0.230107	1	ENSMUSG00000069833	-	Ahnak	AHNAK nucleoprotein (desmoyokin) [Source:MGI Symbol;Acc:MGI:1316648]
mmucirc_020185	12.5847	15.6886	9.48076	0.604308	-0.726645	0.231567	1	ENSMUSG00000040785	mm9_circ_010404	Ttc3	tetratricopeptide repeat domain 3 [Source:MGI Symbol;Acc:MGI:1276539]
mmucirc_010953	2.10538	3.52667	0.684081	0.193974	-2.36607	0.235291	1	ENSMUSG00000030839	mm9_circ_003909	Sergef	secretion regulating guanine nucleotide exchange factor [Source:MGI Symbol;Acc:MGI:1351630]
mmucirc_018328	20.9165	16.9991	24.8338	1.46089	0.54685	0.236182	1	ENSMUSG00000041852	mm9_circ_001424	Tcf20	transcription factor 20 [Source:MGI Symbol;Acc:MGI:108399]
mmucirc_010169	0.974131	0	1.94826	Inf	Inf	0.238731	1	ENSMUSG00000032740	-	Ccdc88a	coiled coil domain containing 88A [Source:MGI Symbol;Acc:MGI:1925177]
mmucirc_034034	6.51668	9.07962	3.95374	0.435453	-1.19941	0.239611	1	ENSMUSG00000024548	mm9_circ_012515	Setbp1	SET binding protein 1 [Source:MGI Symbol;Acc:MGI:1933199]
mmucirc_014423	1.51743	0.399898	2.63496	6.58907	2.72007	0.239847	1	ENSMUSG00000032846	mm9_circ_010567	Zswim6	zinc finger SWIM-type containing 6 [Source:MGI Symbol;Acc:MGI:1914513]
mmucirc_008585	6.76977	9.35777	4.18177	0.446877	-1.16205	0.244859	1	ENSMUSG00000041444	-	Arhgap32	Rho GTPase activating protein 32 [Source:MGI Symbol;Acc:MGI:2450166]
mmucirc_034150	1.8108	3.12981	0.491784	0.157129	-2.66998	0.248247	1	ENSMUSG00000042807	mm9_circ_003698	Hecw2	HECT, C2 and WW domain containing E3 ubiquitin protein ligase 2 [Source:MGI Symbol;Acc:MGI:2685817]
mmucirc_014150	1.79878	2.96547	0.63209	0.21315	-2.23006	0.249109	1	ENSMUSG00000016534	-	Lamp2	lysosomal-associated membrane protein 2 [Source:MGI Symbol;Acc:MGI:96748]
mmucirc_009748	12.5849	8.92319	16.2467	1.82073	0.864513	0.25015	1	ENSMUSG00000021767	mm9_circ_008231	Kat6b	K(lysine) acetyltransferase 6B [Source:MGI Symbol;Acc:MGI:1858746]
mmucirc_028751	3.94097	2.08654	5.79541	2.77752	1.4738	0.250949	1	ENSMUSG00000035305	-	Ror1	receptor tyrosine kinase-like orphan receptor 1 [Source:MGI Symbol;Acc:MGI:1347520]
mmucirc_017992	0.921843	0	1.84369	Inf	Inf	0.251025	1	ENSMUSG00000033960	-	Jcad	junctional cadherin 5 associated [Source:MGI Symbol;Acc:MGI:2685174]
mmucirc_000456	1.07188	0	2.14377	Inf	Inf	0.253005	1	ENSMUSG00000035181	-	Heatr5a	HEAT repeat containing 5A [Source:MGI Symbol;Acc:MGI:2444133]
mmucirc_031387	1.07188	0	2.14377	Inf	Inf	0.253005	1	ENSMUSG00000003360	-	Ddx23	DEAD box helicase 23 [Source:MGI Symbol;Acc:MGI:1921601]
mmucirc_001035	0.925491	1.85098	0	0	-Inf	0.256266	1	ENSMUSG00000037876	-	Jmjd1c	jumonji domain containing 1C [Source:MGI Symbol;Acc:MGI:1918614]
mmucirc_016277	1.05402	0	2.10804	Inf	Inf	0.256428	1	ENSMUSG00000035232	-	Pdk3	pyruvate dehydrogenase kinase, isoenzyme 3 [Source:MGI Symbol;Acc:MGI:2384308]
mmucirc_026807	0.917575	1.83515	0	0	-Inf	0.257621	1	ENSMUSG00000071252	-	2210408I21Rik	RIKEN cDNA 2210408I21 gene [Source:MGI Symbol;Acc:MGI:1919621]
mmucirc_006553	0.917575	1.83515	0	0	-Inf	0.257621	1	ENSMUSG00000048546	-	Tob2	transducer of ERBB2, 2 [Source:MGI Symbol;Acc:MGI:1888525]
mmucirc_013002	0.88742	0	1.77484	Inf	Inf	0.259779	1	ENSMUSG00000025262;ENSMUSG00000064416	mm9_circ_004592	Fam120c;-	family with sequence similarity 120, member C [Source:MGI Symbol;Acc:MGI:2387687];;;-
mmucirc_024234	1.03615	0	2.07231	Inf	Inf	0.259949	1	ENSMUSG00000020099	-	Unc5b	unc-5 netrin receptor B [Source:MGI Symbol;Acc:MGI:894703]
mmucirc_009171	1.03615	0	2.07231	Inf	Inf	0.259949	1	ENSMUSG00000031684	-	Slc10a7	solute carrier family 10 (sodium/bile acid cotransporter family), member 7 [Source:MGI Symbol;Acc:MGI:1924025]
mmucirc_004982	0.886112	0	1.77222	Inf	Inf	0.260123	1	ENSMUSG00000037210	mm9_circ_015227	Fam193a	family with sequence homology 193, member A [Source:MGI Symbol;Acc:MGI:2447768]
mmucirc_033242	1.35856	2.71712	0	0	-Inf	0.260913	1	ENSMUSG00000089911;ENSMUSG00000105103	-	Mfsd14a;Gm43191	major facilitator superfamily domain containing 14A [Source:MGI Symbol;Acc:MGI:1201609];;;predicted gene 43191 [Source:MGI Symbol;Acc:MGI:5663328]
mmucirc_001273	1.9427	0.725542	3.15986	4.35517	2.12273	0.261517	1	ENSMUSG00000028580	mm9_circ_000251	Pum1	pumilio RNA-binding family member 1 [Source:MGI Symbol;Acc:MGI:1931749]
mmucirc_002288	1.57814	0.399898	2.75639	6.89272	2.78507	0.261687	1	ENSMUSG00000035069	-	Oma1	OMA1 zinc metallopeptidase [Source:MGI Symbol;Acc:MGI:1914263]
mmucirc_025411	0.888364	1.77673	0	0	-Inf	0.262781	1	ENSMUSG00000033701	-	Acbd6	acyl-Coenzyme A binding domain containing 6 [Source:MGI Symbol;Acc:MGI:1919732]
mmucirc_030585	0.888364	1.77673	0	0	-Inf	0.262781	1	ENSMUSG00000040785	-	Ttc3	tetratricopeptide repeat domain 3 [Source:MGI Symbol;Acc:MGI:1276539]
mmucirc_009369	0.888364	1.77673	0	0	-Inf	0.262781	1	ENSMUSG00000030660	mm9_circ_003208	Pik3c2a	phosphatidylinositol-4-phosphate 3-kinase catalytic subunit type 2 alpha [Source:MGI Symbol;Acc:MGI:1203729]
mmucirc_022396	0.884406	1.76881	0	0	-Inf	0.263499	1	ENSMUSG00000006673;ENSMUSG00000103621;ENSMUSG00000103970	-	Qrich1;-;-	glutamine-rich 1 [Source:MGI Symbol;Acc:MGI:1916482];;;-;;;-
mmucirc_000473	4.12605	2.38844	5.86366	2.45502	1.29573	0.264096	1	ENSMUSG00000013076	mm9_circ_000340	Amotl1	angiomotin-like 1 [Source:MGI Symbol;Acc:MGI:1922973]
mmucirc_006745	0.87649	1.75298	0	0	-Inf	0.264951	1	ENSMUSG00000037646;ENSMUSG00000115314	-	Vps13b;-	vacuolar protein sorting 13B [Source:MGI Symbol;Acc:MGI:1916380];;;-
mmucirc_007789	0.962618	1.92524	0	0	-Inf	0.265908	1	ENSMUSG00000024998	-	Plce1	phospholipase C, epsilon 1 [Source:MGI Symbol;Acc:MGI:1921305]
mmucirc_028547	1.54232	0.325644	2.759	8.47246	3.08278	0.266891	1	ENSMUSG00000026208	-	Des	desmin [Source:MGI Symbol;Acc:MGI:94885]
mmucirc_020755	2.93477	4.7294	1.14013	0.241074	-2.05245	0.266968	1	ENSMUSG00000070733;ENSMUSG00000090561	mm9_circ_007752	Fryl;-	FRY like transcription coactivator [Source:MGI Symbol;Acc:MGI:1919563];;;-
mmucirc_005241	1.00173	0	2.00346	Inf	Inf	0.267027	1	ENSMUSG00000000131	-	Xpo6	exportin 6 [Source:MGI Symbol;Acc:MGI:2429950]
mmucirc_031046	3.30254	1.68664	4.91843	2.91611	1.54405	0.267322	1	ENSMUSG00000118642	-	-	-
mmucirc_003882	0.95866	1.91732	0	0	-Inf	0.268707	1	ENSMUSG00000037940	-	Inpp4b	inositol polyphosphate-4-phosphatase, type II [Source:MGI Symbol;Acc:MGI:2158925]
mmucirc_013758	4.40368	2.72991	6.07744	2.22624	1.15461	0.268988	1	ENSMUSG00000051331	-	Cacna1c	calcium channel, voltage-dependent, L type, alpha 1C subunit [Source:MGI Symbol;Acc:MGI:103013]
mmucirc_011325	1.44935	2.63495	0.263757	0.1001	-3.32049	0.269593	1	ENSMUSG00000044471;ENSMUSG00000120648;ENSMUSG00000104030;ENSMUSG00000086922;ENSMUSG00000103220	-	-;-;-;-;-	-;;;-;;;-;;;-;;;-
mmucirc_002940	2.13572	0.635456	3.63597	5.72183	2.51648	0.270314	1	ENSMUSG00000030275	-	Etnk1	ethanolamine kinase 1 [Source:MGI Symbol;Acc:MGI:1922570]
mmucirc_003595	1.30823	2.38844	0.228027	0.0954712	-3.38879	0.271087	1	ENSMUSG00000035919	mm9_circ_013356	Bbs9	Bardet-Biedl syndrome 9 (human) [Source:MGI Symbol;Acc:MGI:2442833]
mmucirc_032829	0.843321	1.68664	0	0	-Inf	0.271253	1	ENSMUSG00000008398	-	Elk3	ELK3, member of ETS oncogene family [Source:MGI Symbol;Acc:MGI:101762]
mmucirc_016554	0.843321	1.68664	0	0	-Inf	0.271253	1	ENSMUSG00000021187	-	Tc2n	tandem C2 domains, nuclear [Source:MGI Symbol;Acc:MGI:1921663]
mmucirc_012154	0.843321	1.68664	0	0	-Inf	0.271253	1	ENSMUSG00000017707	-	Serinc3	serine incorporator 3 [Source:MGI Symbol;Acc:MGI:1349457]
mmucirc_004452	0.843321	1.68664	0	0	-Inf	0.271253	1	ENSMUSG00000045095	-	Magi1	membrane associated guanylate kinase, WW and PDZ domain containing 1 [Source:MGI Symbol;Acc:MGI:1203522]
mmucirc_009928	2.67214	0.969015	4.37526	4.51516	2.17478	0.271975	1	ENSMUSG00000001472	-	Tcf25	transcription factor 25 (basic helix-loop-helix) [Source:MGI Symbol;Acc:MGI:1914105]
mmucirc_014191	0.835405	1.67081	0	0	-Inf	0.272811	1	ENSMUSG00000026721	-	Rabgap1l	RAB GTPase activating protein 1-like [Source:MGI Symbol;Acc:MGI:1352507]
mmucirc_018331	1.28897	2.31418	0.263757	0.113974	-3.13322	0.273247	1	ENSMUSG00000028582	-	Cc2d1b	coiled-coil and C2 domain containing 1B [Source:MGI Symbol;Acc:MGI:2443076]
mmucirc_025596	0.810151	1.6203	0	0	-Inf	0.277931	1	ENSMUSG00000042807;ENSMUSG00000087949	-	Hecw2;-	HECT, C2 and WW domain containing E3 ubiquitin protein ligase 2 [Source:MGI Symbol;Acc:MGI:2685817];;;-
mmucirc_003267	0.810151	1.6203	0	0	-Inf	0.277931	1	ENSMUSG00000021218	-	Gdi2	guanosine diphosphate (GDP) dissociation inhibitor 2 [Source:MGI Symbol;Acc:MGI:99845]
mmucirc_008796	0.810151	1.6203	0	0	-Inf	0.277931	1	ENSMUSG00000035726	-	Supt16	SPT16, facilitates chromatin remodeling subunit [Source:MGI Symbol;Acc:MGI:1890948]
mmucirc_018546	0.810151	1.6203	0	0	-Inf	0.277931	1	ENSMUSG00000053641	-	Dennd4a	DENN/MADD domain containing 4A [Source:MGI Symbol;Acc:MGI:2142979]
mmucirc_006393	0.806194	1.61239	0	0	-Inf	0.278754	1	ENSMUSG00000023791	-	Pigx	phosphatidylinositol glycan anchor biosynthesis, class X [Source:MGI Symbol;Acc:MGI:1919334]
mmucirc_025208	0.948135	0	1.89627	Inf	Inf	0.278883	1	ENSMUSG00000006386	-	Tek	TEK receptor tyrosine kinase [Source:MGI Symbol;Acc:MGI:98664]
mmucirc_026431	0.948135	0	1.89627	Inf	Inf	0.278883	1	ENSMUSG00000029552	-	Tes	testin LIM domain protein [Source:MGI Symbol;Acc:MGI:105081]
mmucirc_014348	0.798278	1.59656	0	0	-Inf	0.280419	1	ENSMUSG00000039089	-	L3mbtl3	L3MBTL3 histone methyl-lysine binding protein [Source:MGI Symbol;Acc:MGI:2143628]
mmucirc_021481	0.798278	1.59656	0	0	-Inf	0.280419	1	ENSMUSG00000033499	-	Larp4b	La ribonucleoprotein domain family, member 4B [Source:MGI Symbol;Acc:MGI:106330]
mmucirc_007038	5.3463	3.27832	7.41427	2.26161	1.17735	0.282956	1	ENSMUSG00000033487	mm9_circ_005137	Fndc3a	fibronectin type III domain containing 3A [Source:MGI Symbol;Acc:MGI:1196463]
mmucirc_024529	1.95386	3.90772	0	0	-Inf	0.286132	1	ENSMUSG00000053477	-	Tcf4	transcription factor 4 [Source:MGI Symbol;Acc:MGI:98506]
mmucirc_031441	0.913712	0	1.82742	Inf	Inf	0.287091	1	ENSMUSG00000020590	-	Snx13	sorting nexin 13 [Source:MGI Symbol;Acc:MGI:2661416]
mmucirc_001160	0.913712	0	1.82742	Inf	Inf	0.287091	1	ENSMUSG00000021706	-	Zfyve16	zinc finger, FYVE domain containing 16 [Source:MGI Symbol;Acc:MGI:2145181]
mmucirc_029218	0.913712	0	1.82742	Inf	Inf	0.287091	1	ENSMUSG00000007817	-	Zmiz1	zinc finger, MIZ-type containing 1 [Source:MGI Symbol;Acc:MGI:3040693]
mmucirc_017804	0.877982	0	1.75596	Inf	Inf	0.296151	1	ENSMUSG00000020576	mm9_circ_015179	Nbas	neuroblastoma amplified sequence [Source:MGI Symbol;Acc:MGI:1918419]
mmucirc_012483	3.46918	5.30643	1.63192	0.307536	-1.70117	0.298119	1	ENSMUSG00000047907	mm9_circ_006476	Tshz2	teashirt zinc finger family member 2 [Source:MGI Symbol;Acc:MGI:2153084]
mmucirc_034162	0.861424	0	1.72285	Inf	Inf	0.300552	1	ENSMUSG00000020074	-	Ccar1	cell division cycle and apoptosis regulator 1 [Source:MGI Symbol;Acc:MGI:1914750]
mmucirc_031118	3.60719	1.99645	5.21792	2.61359	1.38604	0.30126	1	ENSMUSG00000069833	-	Ahnak	AHNAK nucleoprotein (desmoyokin) [Source:MGI Symbol;Acc:MGI:1316648]
mmucirc_033121	4.23607	2.72991	5.74223	2.10345	1.07276	0.304585	1	ENSMUSG00000035948	-	Acss3	acyl-CoA synthetase short-chain family member 3 [Source:MGI Symbol;Acc:MGI:2685720]
mmucirc_026650	2.33397	0.9611	3.70684	3.85687	1.94743	0.305412	1	ENSMUSG00000014355	-	Anapc1	anaphase promoting complex subunit 1 [Source:MGI Symbol;Acc:MGI:103097]
mmucirc_031382	1.29753	0.399898	2.19516	5.48931	2.45662	0.308604	1	ENSMUSG00000025878	-	Uimc1	ubiquitin interaction motif containing 1 [Source:MGI Symbol;Acc:MGI:103185]
mmucirc_025438	1.70693	2.88634	0.527514	0.182763	-2.45196	0.3089	1	ENSMUSG00000018412	mm9_circ_017714	Kansl1	KAT8 regulatory NSL complex subunit 1 [Source:MGI Symbol;Acc:MGI:1923969]
mmucirc_027966	0.825694	0	1.65139	Inf	Inf	0.310516	1	ENSMUSG00000030421	-	Uri1	URI1, prefoldin-like chaperone [Source:MGI Symbol;Acc:MGI:1342294]
mmucirc_026462	1.80282	0.635456	2.97017	4.67408	2.22468	0.311646	1	ENSMUSG00000039852	-	Rere	arginine glutamic acid dipeptide (RE) repeats [Source:MGI Symbol;Acc:MGI:2683486]
mmucirc_018122	1.73027	0	3.46053	Inf	Inf	0.312477	1	ENSMUSG00000020646	-	Mboat2	membrane bound O-acyltransferase domain containing 2 [Source:MGI Symbol;Acc:MGI:1914466]
mmucirc_018460	1.65179	2.67149	0.63209	0.236606	-2.07944	0.313178	1	ENSMUSG00000052812	-	Atad2b	ATPase family, AAA domain containing 2B [Source:MGI Symbol;Acc:MGI:2444798]
mmucirc_015956	1.47664	0.317728	2.63555	8.29499	3.05224	0.315303	1	ENSMUSG00000035437	mm9_circ_015110	Rabgap1	RAB GTPase activating protein 1 [Source:MGI Symbol;Acc:MGI:2385139]
mmucirc_029231	0.807829	0	1.61566	Inf	Inf	0.315754	1	ENSMUSG00000022711	-	Pmm2	phosphomannomutase 2 [Source:MGI Symbol;Acc:MGI:1859214]
mmucirc_008456	2.22809	0.9611	3.49507	3.63654	1.86256	0.317561	1	ENSMUSG00000033423	mm9_circ_017355	Eri3	exoribonuclease 3 [Source:MGI Symbol;Acc:MGI:2153887]
mmucirc_029749	7.31021	9.56168	5.05874	0.529064	-0.918486	0.320831	1	ENSMUSG00000052942	-	Glis3	GLIS family zinc finger 3 [Source:MGI Symbol;Acc:MGI:2444289]
mmucirc_008605	0.789964	0	1.57993	Inf	Inf	0.321173	1	ENSMUSG00000031902	-	Nfatc3	nuclear factor of activated T cells, cytoplasmic, calcineurin dependent 3 [Source:MGI Symbol;Acc:MGI:103296]
mmucirc_017180	0.789964	0	1.57993	Inf	Inf	0.321173	1	ENSMUSG00000001774	mm9_circ_001265	Chordc1	cysteine and histidine-rich domain (CHORD)- containing, zinc-binding protein 1 [Source:MGI Symbol;Acc:MGI:1914167]
mmucirc_007945	2.97816	1.7609	4.19541	2.38255	1.2525	0.323762	1	ENSMUSG00000051331	-	Cacna1c	calcium channel, voltage-dependent, L type, alpha 1C subunit [Source:MGI Symbol;Acc:MGI:103013]
mmucirc_023900	4.33064	6.02894	2.63234	0.436618	-1.19556	0.327144	1	ENSMUSG00000058486	-	Wdr91	WD repeat domain 91 [Source:MGI Symbol;Acc:MGI:2141558]
mmucirc_034538	1.34407	0	2.68814	Inf	Inf	0.328445	1	ENSMUSG00000051285	-	Pcmtd1	protein-L-isoaspartate (D-aspartate) O- methyltransferase domain containing 1 [Source:MGI Symbol;Acc:MGI:2441773]
mmucirc_016139	1.35955	0.399898	2.31921	5.7995	2.53593	0.334914	1	ENSMUSG00000037287	mm9_circ_017657	Tbcel	tubulin folding cofactor E-like [Source:MGI Symbol;Acc:MGI:1925543]
mmucirc_003110	3.10084	4.51455	1.68712	0.373707	-1.42002	0.335645	1	ENSMUSG00000026463	mm9_circ_013750	Atp2b4	ATPase, Ca++ transporting, plasma membrane 4 [Source:MGI Symbol;Acc:MGI:88111]
mmucirc_030469	0.737676	0	1.47535	Inf	Inf	0.338166	1	ENSMUSG00000001506	-	Col1a1	collagen, type I, alpha 1 [Source:MGI Symbol;Acc:MGI:88467]
mmucirc_022316	1.31847	0.317728	2.31921	7.29935	2.86777	0.342423	1	ENSMUSG00000026915	-	Strbp	spermatid perinuclear RNA binding protein [Source:MGI Symbol;Acc:MGI:104626]
mmucirc_027028	4.77674	3.07139	6.4821	2.11048	1.07757	0.343401	1	ENSMUSG00000069833	-	Ahnak	AHNAK nucleoprotein (desmoyokin) [Source:MGI Symbol;Acc:MGI:1316648]
mmucirc_013519	1.14204	0	2.28407	Inf	Inf	0.343457	1	ENSMUSG00000026208	-	Des	desmin [Source:MGI Symbol;Acc:MGI:94885]
mmucirc_007578	1.14204	0	2.28407	Inf	Inf	0.343457	1	ENSMUSG00000092341	-	-	-
mmucirc_007363	3.77229	2.48644	5.05815	2.03429	1.02453	0.343744	1	ENSMUSG00000030967	mm9_circ_004212	Zranb1	zinc finger, RAN-binding domain containing 1 [Source:MGI Symbol;Acc:MGI:106441]
mmucirc_002701	0.869852	0	1.7397	Inf	Inf	0.344118	1	ENSMUSG00000092470;ENSMUSG00000003166	-	Gm20518;Dgcr2	predicted gene 20518 [Source:MGI Symbol;Acc:MGI:5141983];;;DiGeorge syndrome critical region gene 2 [Source:MGI Symbol;Acc:MGI:892866]
mmucirc_003340	0.869852	0	1.7397	Inf	Inf	0.344118	1	ENSMUSG00000027722	mm9_circ_014894	Spata5	spermatogenesis associated 5 [Source:MGI Symbol;Acc:MGI:1927170]
mmucirc_004151	1.20233	2.17663	0.228027	0.104762	-3.25482	0.345597	1	ENSMUSG00000028580	-	Pum1	pumilio RNA-binding family member 1 [Source:MGI Symbol;Acc:MGI:1931749]
mmucirc_003812	1.3006	0.317728	2.28348	7.1869	2.84537	0.3458	1	ENSMUSG00000069833	-	Ahnak	AHNAK nucleoprotein (desmoyokin) [Source:MGI Symbol;Acc:MGI:1316648]
mmucirc_012926	4.58742	6.46842	2.70642	0.418405	-1.25703	0.346119	1	ENSMUSG00000022180	mm9_circ_001412	Slc7a8	solute carrier family 7 (cationic amino acid transporter, y+ system), member 8 [Source:MGI Symbol;Acc:MGI:1355323]
mmucirc_013789	1.19441	2.16079	0.228027	0.105529	-3.24429	0.34656	1	ENSMUSG00000018378	mm9_circ_011664	Cuedc1	CUE domain containing 1 [Source:MGI Symbol;Acc:MGI:2144281]
mmucirc_023642	1.16709	1.93012	0.404063	0.209347	-2.25603	0.349946	1	ENSMUSG00000030421	-	Uri1	URI1, prefoldin-like chaperone [Source:MGI Symbol;Acc:MGI:1342294]
mmucirc_013436	0.701946	0	1.40389	Inf	Inf	0.350852	1	ENSMUSG00000041308	-	Sntb2	syntrophin, basic 2 [Source:MGI Symbol;Acc:MGI:101771]
mmucirc_024610	2.24574	0.976931	3.51454	3.59754	1.84701	0.35137	1	ENSMUSG00000004562	-	Arhgef40	Rho guanine nucleotide exchange factor (GEF) 40 [Source:MGI Symbol;Acc:MGI:2685515]
mmucirc_026013	1.14937	2.07071	0.228027	0.11012	-3.18285	0.352197	1	ENSMUSG00000055024	-	Ep300	E1A binding protein p300 [Source:MGI Symbol;Acc:MGI:1276116]
mmucirc_014144	1.98509	3.44266	0.527514	0.153229	-2.70624	0.353794	1	ENSMUSG00000033423;ENSMUSG00002075360	-	Eri3;-	exoribonuclease 3 [Source:MGI Symbol;Acc:MGI:2153887];;;-
mmucirc_024966	38.7795	33.5617	43.9973	1.31094	0.390597	0.354513	1	ENSMUSG00000034377	mm9_circ_008009	Tulp4	tubby like protein 4 [Source:MGI Symbol;Acc:MGI:1916092]
mmucirc_000181	1.12016	2.01229	0.228027	0.113317	-3.14156	0.356002	1	ENSMUSG00000027544	-	Nfatc2	nuclear factor of activated T cells, cytoplasmic, calcineurin dependent 2 [Source:MGI Symbol;Acc:MGI:102463]
mmucirc_012918	0.762669	1.52534	0	0	-Inf	0.358212	1	ENSMUSG00000034402	-	Kcnh5	potassium voltage-gated channel, subfamily H (eag- related), member 5 [Source:MGI Symbol;Acc:MGI:3584508]
mmucirc_007166	0.762669	1.52534	0	0	-Inf	0.358212	1	ENSMUSG00000063410	-	Stk24	serine/threonine kinase 24 [Source:MGI Symbol;Acc:MGI:2385007]
mmucirc_014385	0.758711	1.51742	0	0	-Inf	0.359086	1	ENSMUSG00000037646	-	Vps13b	vacuolar protein sorting 13B [Source:MGI Symbol;Acc:MGI:1916380]
mmucirc_032171	0.758711	1.51742	0	0	-Inf	0.359086	1	ENSMUSG00000120623	-	-	-
mmucirc_020065	0.758711	1.51742	0	0	-Inf	0.359086	1	ENSMUSG00000044033	-	Ccdc141	coiled-coil domain containing 141 [Source:MGI Symbol;Acc:MGI:1919735]
mmucirc_034734	0.758711	1.51742	0	0	-Inf	0.359086	1	ENSMUSG00000028864;ENSMUSG00000106339	-	Hgf;-	hepatocyte growth factor [Source:MGI Symbol;Acc:MGI:96079];;;-
mmucirc_016928	1.23045	0.317728	2.14317	6.7453	2.75388	0.359766	1	ENSMUSG00000062202;ENSMUSG00000118341	-	Btbd9;-	BTB (POZ) domain containing 9 [Source:MGI Symbol;Acc:MGI:1916625];;;-
mmucirc_000295	0.940005	0	1.88001	Inf	Inf	0.361197	1	ENSMUSG00000037490	-	Slc2a12	solute carrier family 2 (facilitated glucose transporter), member 12 [Source:MGI Symbol;Acc:MGI:3052471]
mmucirc_005386	0.940005	0	1.88001	Inf	Inf	0.361197	1	ENSMUSG00000055723	mm9_circ_001286	Rras2	related RAS viral (r-ras) oncogene 2 [Source:MGI Symbol;Acc:MGI:1914172]
mmucirc_025068	1.71598	0.725542	2.70642	3.7302	1.89925	0.361842	1	ENSMUSG00000026203	-	Dnajb2	DnaJ heat shock protein family (Hsp40) member B2 [Source:MGI Symbol;Acc:MGI:1928739]
mmucirc_023242	1.07511	1.9222	0.228027	0.118628	-3.07548	0.362117	1	ENSMUSG00000021156	-	Zmynd11	zinc finger, MYND domain containing 11 [Source:MGI Symbol;Acc:MGI:1913755]
mmucirc_014424	1.07116	1.91428	0.228027	0.119119	-3.06953	0.36267	1	ENSMUSG00000044471;ENSMUSG00000086922;ENSMUSG00000103220	mm9_circ_015175	-;-;-	-;;;-;;;-
mmucirc_010911	0.799699	0	1.5994	Inf	Inf	0.363166	1	ENSMUSG00000001280	-	Sp1	trans-acting transcription factor 1 [Source:MGI Symbol;Acc:MGI:98372]
mmucirc_025107	1.69145	0.643372	2.73953	4.25809	2.09021	0.365594	1	ENSMUSG00000031652	mm9_circ_009789	N4bp1	NEDD4 binding protein 1 [Source:MGI Symbol;Acc:MGI:2136825]
mmucirc_018175	0.725542	1.45108	0	0	-Inf	0.366664	1	ENSMUSG00000067150	-	Xpo5	exportin 5 [Source:MGI Symbol;Acc:MGI:1913789]
mmucirc_013318	0.725542	1.45108	0	0	-Inf	0.366664	1	ENSMUSG00000032232	-	Cgnl1	cingulin-like 1 [Source:MGI Symbol;Acc:MGI:1915428]
mmucirc_027712	6.05561	4.18891	7.92232	1.89126	0.919348	0.367999	1	ENSMUSG00000071064	mm9_circ_001200	Zfp827	zinc finger protein 827 [Source:MGI Symbol;Acc:MGI:2444807]
mmucirc_030027	0.717626	1.43525	0	0	-Inf	0.368542	1	ENSMUSG00000035168	mm9_circ_001840	Tanc1	tetratricopeptide repeat, ankyrin repeat and coiled-coil containing 1 [Source:MGI Symbol;Acc:MGI:1914110]
mmucirc_028719	1.16565	0.399898	1.93141	4.82974	2.27195	0.373755	1	ENSMUSG00000066568;ENSMUSG00000108447	-	Lsm14a;-	LSM14A mRNA processing body assembly factor [Source:MGI Symbol;Acc:MGI:1914320];;;-
mmucirc_020266	0.763969	0	1.52794	Inf	Inf	0.373846	1	ENSMUSG00000024219	-	Anks1	ankyrin repeat and SAM domain containing 1 [Source:MGI Symbol;Acc:MGI:2446180]
mmucirc_020247	1.16295	0.325644	2.00025	6.14246	2.61882	0.374364	1	ENSMUSG00000020257	-	Wdr82	WD repeat domain containing 82 [Source:MGI Symbol;Acc:MGI:1924555]
mmucirc_013556	0.92214	0	1.84428	Inf	Inf	0.375334	1	ENSMUSG00000112241;ENSMUSG00000009293	-	Gm49325;Ube2g2	predicted gene, 49325 [Source:MGI Symbol;Acc:MGI:6121509];;;ubiquitin-conjugating enzyme E2G 2 [Source:MGI Symbol;Acc:MGI:1343188]
mmucirc_027195	0.92214	0	1.84428	Inf	Inf	0.375334	1	ENSMUSG00000024491	-	Rbm27	RNA binding motif protein 27 [Source:MGI Symbol;Acc:MGI:2147194]
mmucirc_004407	0.92214	0	1.84428	Inf	Inf	0.375334	1	ENSMUSG00000030660	-	Pik3c2a	phosphatidylinositol-4-phosphate 3-kinase catalytic subunit type 2 alpha [Source:MGI Symbol;Acc:MGI:1203729]
mmucirc_006289	0.688414	1.37683	0	0	-Inf	0.37572	1	ENSMUSG00000020458	mm9_circ_014561	Rtn4	reticulon 4 [Source:MGI Symbol;Acc:MGI:1915835]
mmucirc_003828	0.688414	1.37683	0	0	-Inf	0.37572	1	ENSMUSG00000023022	-	Lima1	LIM domain and actin binding 1 [Source:MGI Symbol;Acc:MGI:1920992]
mmucirc_015587	0.688414	1.37683	0	0	-Inf	0.37572	1	ENSMUSG00000033809	-	Alg3	asparagine-linked glycosylation 3 (alpha-1,3- mannosyltransferase) [Source:MGI Symbol;Acc:MGI:1098592]
mmucirc_027854	0.688414	1.37683	0	0	-Inf	0.37572	1	ENSMUSG00000069833	-	Ahnak	AHNAK nucleoprotein (desmoyokin) [Source:MGI Symbol;Acc:MGI:1316648]
mmucirc_013323	3.45196	2.00437	4.89956	2.44444	1.2895	0.378052	1	ENSMUSG00000029505	mm9_circ_014796	Ep400	E1A binding protein p400 [Source:MGI Symbol;Acc:MGI:1276124]
mmucirc_013493	1.14639	0.325644	1.96714	6.04076	2.59473	0.378135	1	ENSMUSG00000024317	-	Rnf138	ring finger protein 138 [Source:MGI Symbol;Acc:MGI:1929211]
mmucirc_021664	0.676541	1.35308	0	0	-Inf	0.378754	1	ENSMUSG00000034329	-	Brip1	BRCA1 interacting protein C-terminal helicase 1 [Source:MGI Symbol;Acc:MGI:2442836]
mmucirc_021977	0.676541	1.35308	0	0	-Inf	0.378754	1	ENSMUSG00000024122	-	Pdpk1	3-phosphoinositide dependent protein kinase 1 [Source:MGI Symbol;Acc:MGI:1338068]
mmucirc_023337	0.676541	1.35308	0	0	-Inf	0.378754	1	ENSMUSG00000037287	-	Tbcel	tubulin folding cofactor E-like [Source:MGI Symbol;Acc:MGI:1925543]
mmucirc_013188	0.746104	0	1.49221	Inf	Inf	0.379462	1	ENSMUSG00000035311	-	Gnptab	N-acetylglucosamine-1-phosphate transferase, alpha and beta subunits [Source:MGI Symbol;Acc:MGI:3643902]
mmucirc_034930	0.746104	0	1.49221	Inf	Inf	0.379462	1	ENSMUSG00000034254	-	Agpat1	1-acylglycerol-3-phosphate O-acyltransferase 1 (lysophosphatidic acid acyltransferase, alpha) [Source:MGI Symbol;Acc:MGI:1932075]
mmucirc_034140	0.746104	0	1.49221	Inf	Inf	0.379462	1	ENSMUSG00000069833	-	Ahnak	AHNAK nucleoprotein (desmoyokin) [Source:MGI Symbol;Acc:MGI:1316648]
mmucirc_001163	0.746104	0	1.49221	Inf	Inf	0.379462	1	ENSMUSG00000029687	-	Ezh2	enhancer of zeste 2 polycomb repressive complex 2 subunit [Source:MGI Symbol;Acc:MGI:107940]
mmucirc_004962	0.746104	0	1.49221	Inf	Inf	0.379462	1	ENSMUSG00000030655	mm9_circ_014794	Smg1	SMG1 nonsense mediated mRNA decay associated PI3K related kinase [Source:MGI Symbol;Acc:MGI:1919742]
mmucirc_008918	0.746104	0	1.49221	Inf	Inf	0.379462	1	ENSMUSG00000085715	-	-	-
mmucirc_020372	0.953184	1.90637	0	0	-Inf	0.380455	1	ENSMUSG00000052812	-	Atad2b	ATPase family, AAA domain containing 2B [Source:MGI Symbol;Acc:MGI:2444798]
mmucirc_025215	0.976931	1.95386	0	0	-Inf	0.38271	1	ENSMUSG00000085936	-	-	-
mmucirc_019066	1.35012	0.399898	2.30033	5.7523	2.52414	0.384548	1	ENSMUSG00000039318	-	Rab3gap2	RAB3 GTPase activating protein subunit 2 [Source:MGI Symbol;Acc:MGI:1916043]
mmucirc_010022	0.647329	1.29466	0	0	-Inf	0.386525	1	ENSMUSG00000037646	-	Vps13b	vacuolar protein sorting 13B [Source:MGI Symbol;Acc:MGI:1916380]
mmucirc_023546	0.639414	1.27883	0	0	-Inf	0.38871	1	ENSMUSG00000028373	-	Astn2	astrotactin 2 [Source:MGI Symbol;Acc:MGI:1889277]
mmucirc_032063	1.31569	0.399898	2.23149	5.58014	2.4803	0.390649	1	ENSMUSG00000025195	-	Dnmbp	dynamin binding protein [Source:MGI Symbol;Acc:MGI:1917352]
mmucirc_007417	0.711681	0	1.42336	Inf	Inf	0.390846	1	ENSMUSG00000047022	-	Mipol1	mirror-image polydactyly 1 [Source:MGI Symbol;Acc:MGI:1920740]
mmucirc_019648	0.711681	0	1.42336	Inf	Inf	0.390846	1	ENSMUSG00000027651	-	Rprd1b	regulation of nuclear pre-mRNA domain containing 1B [Source:MGI Symbol;Acc:MGI:1917720]
mmucirc_024576	0.711681	0	1.42336	Inf	Inf	0.390846	1	ENSMUSG00000037148	mm9_circ_011784	Arhgap10	Rho GTPase activating protein 10 [Source:MGI Symbol;Acc:MGI:1925764]
mmucirc_021958	2.6524	1.35308	3.95172	2.92053	1.54623	0.390979	1	ENSMUSG00000021709	mm9_circ_013774	Erbin	Erbb2 interacting protein [Source:MGI Symbol;Acc:MGI:1890169]
mmucirc_015998	3.99835	2.55278	5.44393	2.13255	1.09258	0.394796	1	ENSMUSG00000026554	-	Dcaf8	DDB1 and CUL4 associated factor 8 [Source:MGI Symbol;Acc:MGI:91860]
mmucirc_012784	3.01745	4.06716	1.96773	0.483809	-1.04749	0.395322	1	ENSMUSG00000029913;ENSMUSG00000092394	mm9_circ_017142	Prdm5;-	PR domain containing 5 [Source:MGI Symbol;Acc:MGI:1918029];;;-
mmucirc_019673	5.20088	3.12981	7.27195	2.32345	1.21627	0.39584	1	ENSMUSG00000034557	mm9_circ_014815	Zfyve9	zinc finger, FYVE domain containing 9 [Source:MGI Symbol;Acc:MGI:2652838]
mmucirc_007478	1.45978	0.317728	2.60184	8.18889	3.03367	0.398621	1	ENSMUSG00000026499	-	Acbd3	acyl-Coenzyme A binding domain containing 3 [Source:MGI Symbol;Acc:MGI:2181074]
mmucirc_022066	1.41881	2.34584	0.491784	0.209641	-2.25401	0.399482	1	ENSMUSG00000029580	-	Actb	actin, beta [Source:MGI Symbol;Acc:MGI:87904]
mmucirc_012179	1.25674	0.317728	2.19576	6.91081	2.78885	0.401651	1	ENSMUSG00000040928	mm9_circ_018203	S100pbp	S100P binding protein [Source:MGI Symbol;Acc:MGI:1921898]
mmucirc_023222	1.38768	2.24784	0.527514	0.234676	-2.09126	0.402274	1	ENSMUSG00000089945;ENSMUSG00000038729	-	Pakap;Pakap	paralemmin A kinase anchor protein [Source:MGI Symbol;Acc:MGI:5141924];;;paralemmin A kinase anchor protein [Source:MGI Symbol;Acc:MGI:5141924]
mmucirc_020009	0.675951	0	1.3519	Inf	Inf	0.403516	1	ENSMUSG00000000275	-	Trim25	tripartite motif-containing 25 [Source:MGI Symbol;Acc:MGI:102749]
mmucirc_030195	0.675951	0	1.3519	Inf	Inf	0.403516	1	ENSMUSG00000032177	-	Pde4a	phosphodiesterase 4A, cAMP specific [Source:MGI Symbol;Acc:MGI:99558]
mmucirc_002060	2.07652	0.976931	3.17612	3.25112	1.70094	0.409093	1	ENSMUSG00000024238	-	Zeb1	zinc finger E-box binding homeobox 1 [Source:MGI Symbol;Acc:MGI:1344313]
mmucirc_005071	0.79432	1.58864	0	0	-Inf	0.410294	1	ENSMUSG00000025195	-	Dnmbp	dynamin binding protein [Source:MGI Symbol;Acc:MGI:1917352]
mmucirc_034447	1.20981	0.399898	2.01972	5.05059	2.33645	0.410953	1	ENSMUSG00000000085	mm9_circ_007413	Scmh1	sex comb on midleg homolog 1 [Source:MGI Symbol;Acc:MGI:1352762]
mmucirc_029002	1.20841	0.325644	2.09118	6.42169	2.68295	0.411237	1	ENSMUSG00000046152	-	Fut10	fucosyltransferase 10 [Source:MGI Symbol;Acc:MGI:2384748]
mmucirc_016858	1.97501	2.73783	1.21219	0.442756	-1.17542	0.412736	1	ENSMUSG00000004567	-	Mcoln1	mucolipin 1 [Source:MGI Symbol;Acc:MGI:1890498]
mmucirc_032459	0.814109	1.62822	0	0	-Inf	0.412848	1	ENSMUSG00000020160	-	Meis1	Meis homeobox 1 [Source:MGI Symbol;Acc:MGI:104717]
mmucirc_019771	0.814109	1.62822	0	0	-Inf	0.412848	1	ENSMUSG00000040506	-	Ambra1	autophagy/beclin 1 regulator 1 [Source:MGI Symbol;Acc:MGI:2443564]
mmucirc_028974	0.814109	1.62822	0	0	-Inf	0.412848	1	ENSMUSG00000003123	-	Lipe	lipase, hormone sensitive [Source:MGI Symbol;Acc:MGI:96790]
mmucirc_012206	3.07306	4.16213	1.98399	0.476677	-1.06892	0.41349	1	ENSMUSG00000037353	-	Letmd1	LETM1 domain containing 1 [Source:MGI Symbol;Acc:MGI:1915864]
mmucirc_012220	1.9064	2.95267	0.860117	0.291301	-1.77942	0.41647	1	ENSMUSG00000036019	-	Tmtc2	transmembrane and tetratricopeptide repeat containing 2 [Source:MGI Symbol;Acc:MGI:1914057]
mmucirc_033521	0.641528	0	1.28306	Inf	Inf	0.416632	1	ENSMUSG00000041258	-	Zfp236	zinc finger protein 236 [Source:MGI Symbol;Acc:MGI:1926950]
mmucirc_020464	9.61406	7.58592	11.6422	1.53471	0.617969	0.423263	1	NA	-	-	-
mmucirc_005087	1.7871	2.71408	0.860117	0.316909	-1.65786	0.423307	1	ENSMUSG00000038070	mm9_circ_004058	Cntln	centlein, centrosomal protein [Source:MGI Symbol;Acc:MGI:2443104]
mmucirc_022867	0.623663	0	1.24733	Inf	Inf	0.423824	1	ENSMUSG00000026478	-	Lamc1	laminin, gamma 1 [Source:MGI Symbol;Acc:MGI:99914]
mmucirc_032375	0.623663	0	1.24733	Inf	Inf	0.423824	1	ENSMUSG00000037490	-	Slc2a12	solute carrier family 2 (facilitated glucose transporter), member 12 [Source:MGI Symbol;Acc:MGI:3052471]
mmucirc_015679	4.55126	3.04276	6.05976	1.99153	0.99388	0.426696	1	ENSMUSG00000033278	-	Ptprm	protein tyrosine phosphatase, receptor type, M [Source:MGI Symbol;Acc:MGI:102694]
mmucirc_034951	3.54683	2.4201	4.67355	1.93114	0.949454	0.429854	1	ENSMUSG00000048249	mm9_circ_004122	Crebrf	CREB3 regulatory factor [Source:MGI Symbol;Acc:MGI:1924378]
mmucirc_015619	1.66987	2.65566	0.684081	0.257594	-1.95683	0.430489	1	ENSMUSG00000028476	-	Reck	reversion-inducing-cysteine-rich protein with kazal motifs [Source:MGI Symbol;Acc:MGI:1855698]
mmucirc_004271	0.605797	0	1.21159	Inf	Inf	0.431298	1	ENSMUSG00000033444	mm9_circ_003232	Specc1l	sperm antigen with calponin homology and coiled- coil domains 1-like [Source:MGI Symbol;Acc:MGI:1921642]
mmucirc_034675	0.605797	0	1.21159	Inf	Inf	0.431298	1	ENSMUSG00000032349	mm9_circ_007784	Elovl5	ELOVL family member 5, elongation of long chain fatty acids (yeast) [Source:MGI Symbol;Acc:MGI:1916051]
mmucirc_028668	0.999745	1.99949	0	0	-Inf	0.431948	1	ENSMUSG00000034377;ENSMUSG00002075503	-	Tulp4;-	tubby like protein 4 [Source:MGI Symbol;Acc:MGI:1916092];;;-
mmucirc_010709	0.999745	1.99949	0	0	-Inf	0.431948	1	ENSMUSG00000047502	-	Mroh7	maestro heat-like repeat family member 7 [Source:MGI Symbol;Acc:MGI:2685873]
mmucirc_015419	2.08123	3.44266	0.719811	0.209086	-2.25783	0.436765	1	ENSMUSG00000063760	mm9_circ_015992	Rnf217	ring finger protein 217 [Source:MGI Symbol;Acc:MGI:3610311]
mmucirc_009218	5.04255	6.18536	3.89973	0.630477	-0.665484	0.438623	1	ENSMUSG00000039218	-	Srrm2	serine/arginine repetitive matrix 2 [Source:MGI Symbol;Acc:MGI:1923206]
mmucirc_023147	0.684081	0	1.36816	Inf	Inf	0.438675	1	ENSMUSG00000021065	-	Fut8	fucosyltransferase 8 [Source:MGI Symbol;Acc:MGI:1858901]
mmucirc_006390	0.684081	0	1.36816	Inf	Inf	0.438675	1	ENSMUSG00000022471	-	Xrcc6	X-ray repair complementing defective repair in Chinese hamster cells 6 [Source:MGI Symbol;Acc:MGI:95606]
mmucirc_025041	0.684081	0	1.36816	Inf	Inf	0.438675	1	ENSMUSG00000022781	-	Pak2	p21 (RAC1) activated kinase 2 [Source:MGI Symbol;Acc:MGI:1339984]
mmucirc_007649	0.684081	0	1.36816	Inf	Inf	0.438675	1	ENSMUSG00000034850	-	Tmem127	transmembrane protein 127 [Source:MGI Symbol;Acc:MGI:1916720]
mmucirc_030309	0.684081	0	1.36816	Inf	Inf	0.438675	1	ENSMUSG00000027035	-	Cers6	ceramide synthase 6 [Source:MGI Symbol;Acc:MGI:2442564]
mmucirc_005500	0.684081	0	1.36816	Inf	Inf	0.438675	1	ENSMUSG00000039701	-	Usp53	ubiquitin specific peptidase 53 [Source:MGI Symbol;Acc:MGI:2139607]
mmucirc_029727	0.684081	0	1.36816	Inf	Inf	0.438675	1	ENSMUSG00000004936	-	Map2k1	mitogen-activated protein kinase kinase 1 [Source:MGI Symbol;Acc:MGI:1346866]
mmucirc_004874	0.587932	0	1.17586	Inf	Inf	0.439071	1	ENSMUSG00000017417	-	Plxdc1	plexin domain containing 1 [Source:MGI Symbol;Acc:MGI:1919574]
mmucirc_016647	0.587932	0	1.17586	Inf	Inf	0.439071	1	ENSMUSG00000021171	-	Esyt2	extended synaptotagmin-like protein 2 [Source:MGI Symbol;Acc:MGI:1261845]
mmucirc_032791	0.587932	0	1.17586	Inf	Inf	0.439071	1	ENSMUSG00000022255;ENSMUSG00000115276	-	Mtdh;-	metadherin [Source:MGI Symbol;Acc:MGI:1914404];;;-
mmucirc_009832	4.89761	6.07153	3.7237	0.613304	-0.705326	0.439434	1	ENSMUSG00000030876;ENSMUSG00000108954	mm9_circ_008117	Mettl9;-	methyltransferase like 9 [Source:MGI Symbol;Acc:MGI:1914862];;;-
mmucirc_021075	2.19371	3.22781	1.1596	0.359254	-1.47692	0.439562	1	ENSMUSG00000035845	mm9_circ_017350	Alg12	asparagine-linked glycosylation 12 (alpha-1,6- mannosyltransferase) [Source:MGI Symbol;Acc:MGI:2385025]
mmucirc_029138	0.791271	0	1.58254	Inf	Inf	0.441137	1	ENSMUSG00000020376	-	Rnf130	ring finger protein 130 [Source:MGI Symbol;Acc:MGI:1891717]
mmucirc_018762	1.0695	0.399898	1.73911	4.34888	2.12064	0.442062	1	ENSMUSG00000034039	-	Prss29	protease, serine 29 [Source:MGI Symbol;Acc:MGI:2149952]
mmucirc_018730	0.737973	0	1.47595	Inf	Inf	0.444177	1	ENSMUSG00000024420	-	Zfp521	zinc finger protein 521 [Source:MGI Symbol;Acc:MGI:95459]
mmucirc_006149	0.737973	0	1.47595	Inf	Inf	0.444177	1	ENSMUSG00000031511	-	Arhgef7	Rho guanine nucleotide exchange factor (GEF7) [Source:MGI Symbol;Acc:MGI:1860493]
mmucirc_003080	0.737973	0	1.47595	Inf	Inf	0.444177	1	ENSMUSG00000040524	mm9_circ_004501	Zfp609	zinc finger protein 609 [Source:MGI Symbol;Acc:MGI:2674092]
mmucirc_025187	1.21219	0	2.42438	Inf	Inf	0.44418	1	ENSMUSG00000057691	-	Zfp746	zinc finger protein 746 [Source:MGI Symbol;Acc:MGI:1916478]
mmucirc_002109	1.07267	1.91732	0.228027	0.11893	-3.07182	0.44418	1	ENSMUSG00000020456	mm9_circ_008777	Ogdh	oxoglutarate (alpha-ketoglutarate) dehydrogenase (lipoamide) [Source:MGI Symbol;Acc:MGI:1098267]
mmucirc_006091	2.02951	3.03972	1.0193	0.335326	-1.57636	0.446512	1	ENSMUSG00000030660	-	Pik3c2a	phosphatidylinositol-4-phosphate 3-kinase catalytic subunit type 2 alpha [Source:MGI Symbol;Acc:MGI:1203729]
mmucirc_002500	2.0003	2.9813	1.0193	0.341897	-1.54837	0.4478	1	ENSMUSG00000026604	mm9_circ_016374	Ptpn14	protein tyrosine phosphatase, non-receptor type 14 [Source:MGI Symbol;Acc:MGI:102467]
mmucirc_033416	2.06978	2.87538	1.26418	0.439656	-1.18555	0.44805	1	ENSMUSG00000032479	-	Map4	microtubule-associated protein 4 [Source:MGI Symbol;Acc:MGI:97178]
mmucirc_028797	5.04915	3.84744	6.25087	1.62468	0.700159	0.449025	1	ENSMUSG00000096370;ENSMUSG00000094936	mm9_circ_012214	Gm21992;Rbm4	predicted gene 21992 [Source:MGI Symbol;Acc:MGI:5439461];;;RNA binding motif protein 4 [Source:MGI Symbol;Acc:MGI:1100865]
mmucirc_025149	0.720108	0	1.44022	Inf	Inf	0.44957	1	ENSMUSG00000030824	-	Nucb1	nucleobindin 1 [Source:MGI Symbol;Acc:MGI:97388]
mmucirc_024165	0.720108	0	1.44022	Inf	Inf	0.44957	1	ENSMUSG00000032290	-	Ptpn9	protein tyrosine phosphatase, non-receptor type 9 [Source:MGI Symbol;Acc:MGI:1928376]
mmucirc_020801	6.17235	7.38994	4.95476	0.670474	-0.576747	0.449752	1	ENSMUSG00000018076	mm9_circ_005281	Med13l	mediator complex subunit 13-like [Source:MGI Symbol;Acc:MGI:2670178]
mmucirc_025490	0.635456	1.27091	0	0	-Inf	0.450189	1	ENSMUSG00000038240	mm9_circ_010770	Pdss2	prenyl (solanesyl) diphosphate synthase, subunit 2 [Source:MGI Symbol;Acc:MGI:1918615]
mmucirc_008190	0.635456	1.27091	0	0	-Inf	0.450189	1	ENSMUSG00000055065	-	Ddx17	DEAD box helicase 17 [Source:MGI Symbol;Acc:MGI:1914290]
mmucirc_003981	0.635456	1.27091	0	0	-Inf	0.450189	1	ENSMUSG00000069729	-	Arid1b	AT rich interactive domain 1B (SWI-like) [Source:MGI Symbol;Acc:MGI:1926129]
mmucirc_018346	0.635456	1.27091	0	0	-Inf	0.450189	1	ENSMUSG00000038914	-	Dido1	death inducer-obliterator 1 [Source:MGI Symbol;Acc:MGI:1344352]
mmucirc_022509	0.635456	1.27091	0	0	-Inf	0.450189	1	ENSMUSG00000030287	-	Itpr2	inositol 1,4,5-triphosphate receptor 2 [Source:MGI Symbol;Acc:MGI:99418]
mmucirc_030722	0.635456	1.27091	0	0	-Inf	0.450189	1	ENSMUSG00000087231	-	-	-
mmucirc_029056	0.635456	1.27091	0	0	-Inf	0.450189	1	ENSMUSG00000038244	-	Mical2	microtubule associated monooxygenase, calponin and LIM domain containing 2 [Source:MGI Symbol;Acc:MGI:2444947]
mmucirc_028657	0.635456	1.27091	0	0	-Inf	0.450189	1	ENSMUSG00000060279	mm9_circ_012298	Ap2a1	adaptor-related protein complex 2, alpha 1 subunit [Source:MGI Symbol;Acc:MGI:101921]
mmucirc_004464	0.635456	1.27091	0	0	-Inf	0.450189	1	ENSMUSG00000030629	mm9_circ_004789	Zfand6	zinc finger, AN1-type domain 6 [Source:MGI Symbol;Acc:MGI:1929510]
mmucirc_024034	1.03377	0.399898	1.66765	4.17018	2.06011	0.450888	1	NA	-	-	-
mmucirc_033224	1.02024	1.77673	0.263757	0.148451	-2.75194	0.451051	1	ENSMUSG00000017291	mm9_circ_000973	Taok1	TAO kinase 1 [Source:MGI Symbol;Acc:MGI:1914490]
mmucirc_006017	1.03238	0.325644	1.73911	5.34053	2.41698	0.451241	1	ENSMUSG00000035378	-	Shq1	SHQ1 homolog (S. cerevisiae) [Source:MGI Symbol;Acc:MGI:1919421]
mmucirc_016729	2.62937	3.65935	1.5994	0.437072	-1.19406	0.451353	1	ENSMUSG00000028487	mm9_circ_000827	Bnc2	basonuclin 2 [Source:MGI Symbol;Acc:MGI:2443805]
mmucirc_028047	1.00823	1.61239	0.404063	0.250599	-1.99655	0.452684	1	ENSMUSG00000050017	mm9_circ_005741	Pitpnb	phosphatidylinositol transfer protein, beta [Source:MGI Symbol;Acc:MGI:1927542]
mmucirc_023599	0.651287	1.30257	0	0	-Inf	0.453151	1	ENSMUSG00000028033;ENSMUSG00000082935	-	Kcnq5;-	potassium voltage-gated channel, subfamily Q, member 5 [Source:MGI Symbol;Acc:MGI:1924937];;;-
mmucirc_015627	0.651287	1.30257	0	0	-Inf	0.453151	1	ENSMUSG00000000902	-	Smarcb1	SWI/SNF related, matrix associated, actin dependent regulator of chromatin, subfamily b, member 1 [Source:MGI Symbol;Acc:MGI:1328366]
mmucirc_015522	0.651287	1.30257	0	0	-Inf	0.453151	1	ENSMUSG00000054309	-	Cpsf3	cleavage and polyadenylation specificity factor 3 [Source:MGI Symbol;Acc:MGI:1859328]
mmucirc_017921	0.651287	1.30257	0	0	-Inf	0.453151	1	ENSMUSG00000021466	-	Ptch1	patched 1 [Source:MGI Symbol;Acc:MGI:105373]
mmucirc_033807	0.651287	1.30257	0	0	-Inf	0.453151	1	ENSMUSG00000057842	-	Zfp595	zinc finger protein 595 [Source:MGI Symbol;Acc:MGI:3040707]
mmucirc_010863	0.651287	1.30257	0	0	-Inf	0.453151	1	ENSMUSG00000114942;ENSMUSG00000021959	-	Gm49361;Lats2	predicted gene, 49361 [Source:MGI Symbol;Acc:MGI:6121571];;;large tumor suppressor 2 [Source:MGI Symbol;Acc:MGI:1354386]
mmucirc_014002	0.651287	1.30257	0	0	-Inf	0.453151	1	ENSMUSG00000034998	-	Foxn2	forkhead box N2 [Source:MGI Symbol;Acc:MGI:1347478]
mmucirc_026343	0.651287	1.30257	0	0	-Inf	0.453151	1	ENSMUSG00000069833	-	Ahnak	AHNAK nucleoprotein (desmoyokin) [Source:MGI Symbol;Acc:MGI:1316648]
mmucirc_009126	0.651287	1.30257	0	0	-Inf	0.453151	1	ENSMUSG00000027544	-	Nfatc2	nuclear factor of activated T cells, cytoplasmic, calcineurin dependent 2 [Source:MGI Symbol;Acc:MGI:102463]
mmucirc_019780	0.651287	1.30257	0	0	-Inf	0.453151	1	ENSMUSG00000027797	-	Dclk1	doublecortin-like kinase 1 [Source:MGI Symbol;Acc:MGI:1330861]
mmucirc_013682	0.651287	1.30257	0	0	-Inf	0.453151	1	ENSMUSG00000028381	-	Ugcg	UDP-glucose ceramide glucosyltransferase [Source:MGI Symbol;Acc:MGI:1332243]
mmucirc_004067	0.651287	1.30257	0	0	-Inf	0.453151	1	ENSMUSG00000047221	-	Fam185a	family with sequence similarity 185, member A [Source:MGI Symbol;Acc:MGI:2140983]
mmucirc_035069	0.651287	1.30257	0	0	-Inf	0.453151	1	ENSMUSG00000031586	-	Rbpms	RNA binding protein gene with multiple splicing [Source:MGI Symbol;Acc:MGI:1334446]
mmucirc_007769	0.651287	1.30257	0	0	-Inf	0.453151	1	ENSMUSG00000040661	-	Rad54l2	RAD54 like 2 (S. cerevisiae) [Source:MGI Symbol;Acc:MGI:1933196]
mmucirc_004876	0.651287	1.30257	0	0	-Inf	0.453151	1	ENSMUSG00000036867	-	Smad6	SMAD family member 6 [Source:MGI Symbol;Acc:MGI:1336883]
mmucirc_013240	0.651287	1.30257	0	0	-Inf	0.453151	1	ENSMUSG00000086503	-	-	-
mmucirc_014929	2.49146	1.43525	3.54766	2.4718	1.30556	0.453207	1	ENSMUSG00000047368	-	Abhd17b	abhydrolase domain containing 17B [Source:MGI Symbol;Acc:MGI:1917816]
mmucirc_000538	2.57576	3.44754	1.70397	0.494258	-1.01666	0.453379	1	ENSMUSG00000056608	mm9_circ_003987	Chd9	chromodomain helicase DNA binding protein 9 [Source:MGI Symbol;Acc:MGI:1924001]
mmucirc_027368	2.77758	1.6203	3.93487	2.42848	1.28005	0.453454	1	ENSMUSG00000020422	mm9_circ_005801	Tns3	tensin 3 [Source:MGI Symbol;Acc:MGI:2443012]
mmucirc_027345	2.48963	3.27528	1.70397	0.520253	-0.942716	0.455952	1	ENSMUSG00000029313	-	Aff1	AF4/FMR2 family, member 1 [Source:MGI Symbol;Acc:MGI:1100819]
mmucirc_007785	1.61983	0.725542	2.51412	3.46516	1.79292	0.456166	1	ENSMUSG00000039166;ENSMUSG00000089024;ENSMUSG00002076559	mm9_circ_000741	Akap7;-;-	A kinase (PRKA) anchor protein 7 [Source:MGI Symbol;Acc:MGI:1859150];;;-;;;-
mmucirc_033070	0.979157	1.69456	0.263757	0.15565	-2.68363	0.456728	1	ENSMUSG00000022708	mm9_circ_017140	Zbtb20	zinc finger and BTB domain containing 20 [Source:MGI Symbol;Acc:MGI:1929213]
mmucirc_026185	2.4296	3.61188	1.24733	0.34534	-1.53391	0.457789	1	ENSMUSG00000040785	mm9_circ_015661	Ttc3	tetratricopeptide repeat domain 3 [Source:MGI Symbol;Acc:MGI:1276539]
mmucirc_001500	0.961292	1.69456	0.228027	0.134564	-2.89363	0.459283	1	ENSMUSG00000058761	mm9_circ_015248	Rnf169	ring finger protein 169 [Source:MGI Symbol;Acc:MGI:1920257]
mmucirc_024728	0.957334	1.68664	0.228027	0.135196	-2.88688	0.459856	1	ENSMUSG00000052551	-	Adarb2	adenosine deaminase, RNA-specific, B2 [Source:MGI Symbol;Acc:MGI:2151118]
mmucirc_018818	0.953376	1.67873	0.228027	0.135833	-2.88009	0.460432	1	ENSMUSG00000024073	-	Birc6	baculoviral IAP repeat-containing 6 [Source:MGI Symbol;Acc:MGI:1276108]
mmucirc_011987	0.996646	0.325644	1.66765	5.12109	2.35645	0.460502	1	ENSMUSG00000037286	-	Stag1	stromal antigen 1 [Source:MGI Symbol;Acc:MGI:1098658]
mmucirc_001752	2.07599	0.953184	3.1988	3.3559	1.7467	0.463849	1	ENSMUSG00000058571	-	Gpc6	glypican 6 [Source:MGI Symbol;Acc:MGI:1346322]
mmucirc_016037	0.930157	1.59656	0.263757	0.165204	-2.59768	0.463865	1	ENSMUSG00000032336	-	Nptn	neuroplastin [Source:MGI Symbol;Acc:MGI:108077]
mmucirc_011348	0.920207	1.61239	0.228027	0.141422	-2.82192	0.465366	1	ENSMUSG00000037646	-	Vps13b	vacuolar protein sorting 13B [Source:MGI Symbol;Acc:MGI:1916380]
mmucirc_015602	0.66782	0	1.33564	Inf	Inf	0.466456	1	ENSMUSG00000041297;ENSMUSG00000113140	mm9_circ_005864	Cdk13;-	cyclin-dependent kinase 13 [Source:MGI Symbol;Acc:MGI:1916812];;;-
mmucirc_020822	0.66782	0	1.33564	Inf	Inf	0.466456	1	ENSMUSG00000037646	-	Vps13b	vacuolar protein sorting 13B [Source:MGI Symbol;Acc:MGI:1916380]
mmucirc_017626	0.66782	0	1.33564	Inf	Inf	0.466456	1	ENSMUSG00000069729	-	Arid1b	AT rich interactive domain 1B (SWI-like) [Source:MGI Symbol;Acc:MGI:1926129]
mmucirc_021968	0.66782	0	1.33564	Inf	Inf	0.466456	1	ENSMUSG00000028136	-	Snx27	sorting nexin family member 27 [Source:MGI Symbol;Acc:MGI:1923992]
mmucirc_011087	0.66782	0	1.33564	Inf	Inf	0.466456	1	ENSMUSG00000066324	-	Bpnt2	3'(2'), 5'-bisphosphate nucleotidase 2 [Source:MGI Symbol;Acc:MGI:1915720]
mmucirc_000912	0.66782	0	1.33564	Inf	Inf	0.466456	1	ENSMUSG00000037621	-	Atoh8	atonal bHLH transcription factor 8 [Source:MGI Symbol;Acc:MGI:1918343]
mmucirc_014393	0.66782	0	1.33564	Inf	Inf	0.466456	1	ENSMUSG00000013076	-	Amotl1	angiomotin-like 1 [Source:MGI Symbol;Acc:MGI:1922973]
mmucirc_030655	1.23075	0.317728	2.14377	6.74718	2.75428	0.467129	1	ENSMUSG00000039361	-	Picalm	phosphatidylinositol binding clathrin assembly protein [Source:MGI Symbol;Acc:MGI:2385902]
mmucirc_011115	1.70496	0.317728	3.0922	9.73222	3.28277	0.467139	1	ENSMUSG00000043940	-	Wdfy3	WD repeat and FYVE domain containing 3 [Source:MGI Symbol;Acc:MGI:1096875]
mmucirc_029547	2.62747	1.77673	3.47822	1.95765	0.969126	0.469323	1	ENSMUSG00000028580	mm9_circ_018129	Pum1	pumilio RNA-binding family member 1 [Source:MGI Symbol;Acc:MGI:1931749]
mmucirc_002326	1.65337	0.635456	2.67128	4.20372	2.07167	0.471062	1	ENSMUSG00000026208	-	Des	desmin [Source:MGI Symbol;Acc:MGI:94885]
mmucirc_027910	1.67784	0.651287	2.7044	4.15239	2.05394	0.471473	1	NA	-	-	-
mmucirc_005441	0.570067	0	1.14013	Inf	Inf	0.472072	1	ENSMUSG00000020290	mm9_circ_017722	Xpo1	exportin 1 [Source:MGI Symbol;Acc:MGI:2144013]
mmucirc_010848	0.570067	0	1.14013	Inf	Inf	0.472072	1	ENSMUSG00000035139	-	Secisbp2	SECIS binding protein 2 [Source:MGI Symbol;Acc:MGI:1922670]
mmucirc_015772	0.570067	0	1.14013	Inf	Inf	0.472072	1	ENSMUSG00000034021	-	Pds5b	PDS5 cohesin associated factor B [Source:MGI Symbol;Acc:MGI:2140945]
mmucirc_016430	4.72126	6.13974	3.30278	0.537935	-0.894497	0.473669	1	ENSMUSG00000024566	mm9_circ_012897	Atp9b	ATPase, class II, type 9B [Source:MGI Symbol;Acc:MGI:1354757]
mmucirc_015072	0.799796	1.59959	0	0	-Inf	0.475219	1	ENSMUSG00000039879	-	Heca	hdc homolog, cell cycle regulator [Source:MGI Symbol;Acc:MGI:2685715]
mmucirc_022348	0.799796	1.59959	0	0	-Inf	0.475219	1	ENSMUSG00000036461	-	Elf1	E74 like ETS transcription factor 1 [Source:MGI Symbol;Acc:MGI:107180]
mmucirc_029473	0.799796	1.59959	0	0	-Inf	0.475219	1	ENSMUSG00000028618	-	Tmem59	transmembrane protein 59 [Source:MGI Symbol;Acc:MGI:1929278]
mmucirc_009358	0.799796	1.59959	0	0	-Inf	0.475219	1	ENSMUSG00000028995	-	Fam126a	family with sequence similarity 126, member A [Source:MGI Symbol;Acc:MGI:2149839]
mmucirc_005347	0.659393	0	1.31879	Inf	Inf	0.476133	1	NA	-	-	-
mmucirc_014297	0.659393	0	1.31879	Inf	Inf	0.476133	1	ENSMUSG00000028696	-	Ipp	IAP promoted placental gene [Source:MGI Symbol;Acc:MGI:96581]
mmucirc_002146	34.7496	30.9329	38.5664	1.24678	0.318205	0.477154	1	ENSMUSG00000027177	mm9_circ_013422	Hipk3	homeodomain interacting protein kinase 3 [Source:MGI Symbol;Acc:MGI:1314882]
mmucirc_028266	0.63209	0	1.26418	Inf	Inf	0.479041	1	ENSMUSG00000022800	-	Fyttd1	forty-two-three domain containing 1 [Source:MGI Symbol;Acc:MGI:1917955]
mmucirc_001855	0.63209	0	1.26418	Inf	Inf	0.479041	1	ENSMUSG00000025203	-	Scd2	stearoyl-Coenzyme A desaturase 2 [Source:MGI Symbol;Acc:MGI:98240]
mmucirc_022212	0.63209	0	1.26418	Inf	Inf	0.479041	1	ENSMUSG00000032867	-	Fbxw8	F-box and WD-40 domain protein 8 [Source:MGI Symbol;Acc:MGI:1923041]
mmucirc_033176	0.63209	0	1.26418	Inf	Inf	0.479041	1	ENSMUSG00000038252;ENSMUSG00000089617;ENSMUSG00000099587	-	Ncapd2;-;-	non-SMC condensin I complex, subunit D2 [Source:MGI Symbol;Acc:MGI:1915548];;;-;;;-
mmucirc_015839	0.63209	0	1.26418	Inf	Inf	0.479041	1	ENSMUSG00000108112;ENSMUSG00000029798	-	-;Herc6	-;;;hect domain and RLD 6 [Source:MGI Symbol;Acc:MGI:1914388]
mmucirc_025836	0.63209	0	1.26418	Inf	Inf	0.479041	1	ENSMUSG00000057193	-	Slc44a2	solute carrier family 44, member 2 [Source:MGI Symbol;Acc:MGI:1915932]
mmucirc_026151	1.59977	0.635456	2.56409	4.03504	2.01258	0.479081	1	ENSMUSG00000028207	-	Asph	aspartate-beta-hydroxylase [Source:MGI Symbol;Acc:MGI:1914186]
mmucirc_019956	1.16595	0.399898	1.932	4.83123	2.27239	0.479558	1	ENSMUSG00000099908;ENSMUSG00000022702	-	Gm28539;Hira	predicted gene 28539 [Source:MGI Symbol;Acc:MGI:5579245];;;histone cell cycle regulator [Source:MGI Symbol;Acc:MGI:99430]
mmucirc_034809	1.16455	0.325644	2.00346	6.15231	2.62113	0.479836	1	ENSMUSG00000031328	-	Flna	filamin, alpha [Source:MGI Symbol;Acc:MGI:95556]
mmucirc_002612	5.24638	3.9424	6.55035	1.66151	0.732499	0.47986	1	ENSMUSG00000020241	-	Col6a2	collagen, type VI, alpha 2 [Source:MGI Symbol;Acc:MGI:88460]
mmucirc_011843	1.01016	0	2.02032	Inf	Inf	0.481813	1	ENSMUSG00000020802	-	Ube2o	ubiquitin-conjugating enzyme E2O [Source:MGI Symbol;Acc:MGI:2444266]
mmucirc_034541	1.01016	0	2.02032	Inf	Inf	0.481813	1	ENSMUSG00000029287;ENSMUSG00000106671	-	Tgfbr3;-	transforming growth factor, beta receptor III [Source:MGI Symbol;Acc:MGI:104637];;;-
mmucirc_034971	1.57466	0.725542	2.42378	3.34066	1.74013	0.482964	1	ENSMUSG00000028517	-	Plpp3	phospholipid phosphatase 3 [Source:MGI Symbol;Acc:MGI:1915166]
mmucirc_030409	1.78653	3.11701	0.456054	0.146311	-2.77289	0.486745	1	ENSMUSG00000024085	mm9_circ_006640	Man2a1	mannosidase 2, alpha 1 [Source:MGI Symbol;Acc:MGI:104669]
mmucirc_026845	1.11366	0.399898	1.82742	4.56973	2.19211	0.490282	1	ENSMUSG00000050953	-	Gja1	gap junction protein, alpha 1 [Source:MGI Symbol;Acc:MGI:95713]
mmucirc_027704	0.597667	0	1.19533	Inf	Inf	0.492072	1	ENSMUSG00000021147	-	Wdr37	WD repeat domain 37 [Source:MGI Symbol;Acc:MGI:1920393]
mmucirc_006713	0.597667	0	1.19533	Inf	Inf	0.492072	1	ENSMUSG00000028649	-	Macf1	microtubule-actin crosslinking factor 1 [Source:MGI Symbol;Acc:MGI:108559]
mmucirc_018051	1.30307	2.07862	0.527514	0.25378	-1.97835	0.493319	1	ENSMUSG00000034557	mm9_circ_005300	Zfyve9	zinc finger, FYVE domain containing 9 [Source:MGI Symbol;Acc:MGI:2652838]
mmucirc_012668	1.0958	0.399898	1.79169	4.48038	2.16362	0.494099	1	ENSMUSG00000007411;ENSMUSG00000113910	mm9_circ_011801	Mark3;-	MAP/microtubule affinity regulating kinase 3 [Source:MGI Symbol;Acc:MGI:1341865];;;-
mmucirc_017366	1.27386	2.0202	0.527514	0.26112	-1.93722	0.495794	1	ENSMUSG00000040488	-	Ltbp4	latent transforming growth factor beta binding protein 4 [Source:MGI Symbol;Acc:MGI:1321395]
mmucirc_031576	4.51429	5.70633	3.32225	0.582203	-0.780405	0.496258	1	ENSMUSG00000070733	-	Fryl	FRY like transcription coactivator [Source:MGI Symbol;Acc:MGI:1919563]
mmucirc_022961	2.57926	1.45108	3.70743	2.55494	1.35329	0.497218	1	ENSMUSG00000029312	-	Klhl8	kelch-like 8 [Source:MGI Symbol;Acc:MGI:2179430]
mmucirc_016306	1.48525	0.651287	2.31921	3.56096	1.83227	0.497494	1	ENSMUSG00000028487	mm9_circ_014660	Bnc2	basonuclin 2 [Source:MGI Symbol;Acc:MGI:2443805]
mmucirc_030514	1.48525	0.651287	2.31921	3.56096	1.83227	0.497494	1	ENSMUSG00000033216	-	Eefsec	eukaryotic elongation factor, selenocysteine-tRNA- specific [Source:MGI Symbol;Acc:MGI:2137092]
mmucirc_030777	3.08529	4.31064	1.85995	0.431478	-1.21264	0.497518	1	ENSMUSG00000069833	-	Ahnak	AHNAK nucleoprotein (desmoyokin) [Source:MGI Symbol;Acc:MGI:1316648]
mmucirc_019199	0.579802	0	1.1596	Inf	Inf	0.499219	1	ENSMUSG00000021144	-	Mta1	metastasis associated 1 [Source:MGI Symbol;Acc:MGI:2150037]
mmucirc_015712	0.579802	0	1.1596	Inf	Inf	0.499219	1	ENSMUSG00000033306	-	Lpp	LIM domain containing preferred translocation partner in lipoma [Source:MGI Symbol;Acc:MGI:2441849]
mmucirc_015171	0.579802	0	1.1596	Inf	Inf	0.499219	1	ENSMUSG00000001525	-	Tubb5	tubulin, beta 5 class I [Source:MGI Symbol;Acc:MGI:107812]
mmucirc_019538	1.05867	0.325644	1.79169	5.50201	2.45996	0.5023	1	ENSMUSG00000024713	mm9_circ_001663	Pcsk5	proprotein convertase subtilisin/kexin type 5 [Source:MGI Symbol;Acc:MGI:97515]
mmucirc_025677	5.32076	6.35458	4.28694	0.674622	-0.567849	0.502431	1	ENSMUSG00000037876	mm9_circ_018701	Jmjd1c	jumonji domain containing 1C [Source:MGI Symbol;Acc:MGI:1918614]
mmucirc_015593	1.83872	0.725542	2.95189	4.06854	2.02451	0.504885	1	ENSMUSG00000001436	-	Slc19a1	solute carrier family 19 (folate transporter), member 1 [Source:MGI Symbol;Acc:MGI:103182]
mmucirc_021421	0.561937	0	1.12387	Inf	Inf	0.506648	1	ENSMUSG00000064181	-	Rab3ip	RAB3A interacting protein [Source:MGI Symbol;Acc:MGI:105933]
mmucirc_025367	0.561937	0	1.12387	Inf	Inf	0.506648	1	ENSMUSG00000022790	-	Igsf11	immunoglobulin superfamily, member 11 [Source:MGI Symbol;Acc:MGI:2388477]
mmucirc_032644	0.561937	0	1.12387	Inf	Inf	0.506648	1	ENSMUSG00000024867	-	Pip5k1b	phosphatidylinositol-4-phosphate 5-kinase, type 1 beta [Source:MGI Symbol;Acc:MGI:107930]
mmucirc_001258	1.02294	0.325644	1.72023	5.28257	2.40124	0.510552	1	ENSMUSG00000051343	-	Rab11fip5	RAB11 family interacting protein 5 (class I) [Source:MGI Symbol;Acc:MGI:1098586]
mmucirc_018416	0.56272	1.12544	0	0	-Inf	0.510729	1	ENSMUSG00000040548	-	Tex2	testis expressed gene 2 [Source:MGI Symbol;Acc:MGI:102465]
mmucirc_031241	0.56272	1.12544	0	0	-Inf	0.510729	1	ENSMUSG00000021597	-	Slf1	SMC5-SMC6 complex localization factor 1 [Source:MGI Symbol;Acc:MGI:2145448]
mmucirc_016653	0.56272	1.12544	0	0	-Inf	0.510729	1	ENSMUSG00000008999	-	Bmp7	bone morphogenetic protein 7 [Source:MGI Symbol;Acc:MGI:103302]
mmucirc_012321	0.56272	1.12544	0	0	-Inf	0.510729	1	ENSMUSG00000039157	-	Fam102a	family with sequence similarity 102, member A [Source:MGI Symbol;Acc:MGI:2138935]
mmucirc_014925	0.56272	1.12544	0	0	-Inf	0.510729	1	ENSMUSG00000028580;ENSMUSG00000065196	-	Pum1;-	pumilio RNA-binding family member 1 [Source:MGI Symbol;Acc:MGI:1931749];;;-
mmucirc_028278	0.56272	1.12544	0	0	-Inf	0.510729	1	ENSMUSG00000028339	-	Col15a1	collagen, type XV, alpha 1 [Source:MGI Symbol;Acc:MGI:88449]
mmucirc_028769	0.56272	1.12544	0	0	-Inf	0.510729	1	ENSMUSG00000031714	-	Gab1	growth factor receptor bound protein 2-associated protein 1 [Source:MGI Symbol;Acc:MGI:108088]
mmucirc_013978	1.72827	2.56069	0.895847	0.349846	-1.51521	0.510762	1	ENSMUSG00000037149	-	Ddx1	DEAD box helicase 1 [Source:MGI Symbol;Acc:MGI:2144727]
mmucirc_030687	3.05022	1.19969	4.90075	4.085	2.03034	0.510951	1	ENSMUSG00000026309	mm9_circ_010373	Ilkap	integrin-linked kinase-associated serine/threonine phosphatase 2C [Source:MGI Symbol;Acc:MGI:1914694]
mmucirc_028934	1.0672	1.90637	0.228027	0.119613	-3.06355	0.511241	1	ENSMUSG00000035064	mm9_circ_003237	Eef2k	eukaryotic elongation factor-2 kinase [Source:MGI Symbol;Acc:MGI:1195261]
mmucirc_000253	0.558762	1.11752	0	0	-Inf	0.511874	1	ENSMUSG00000059602	-	Syn3	synapsin III [Source:MGI Symbol;Acc:MGI:1351334]
mmucirc_003845	0.558762	1.11752	0	0	-Inf	0.511874	1	ENSMUSG00000041961	mm9_circ_007732	Znrf3	zinc and ring finger 3 [Source:MGI Symbol;Acc:MGI:3039616]
mmucirc_003924	0.558762	1.11752	0	0	-Inf	0.511874	1	ENSMUSG00000035247	mm9_circ_002888	Hectd1	HECT domain E3 ubiquitin protein ligase 1 [Source:MGI Symbol;Acc:MGI:2384768]
mmucirc_017762	0.558762	1.11752	0	0	-Inf	0.511874	1	ENSMUSG00000024286	-	Ccny	cyclin Y [Source:MGI Symbol;Acc:MGI:1915224]
mmucirc_014734	0.558762	1.11752	0	0	-Inf	0.511874	1	ENSMUSG00000014444	-	Piezo1	piezo-type mechanosensitive ion channel component 1 [Source:MGI Symbol;Acc:MGI:3603204]
mmucirc_032824	0.558762	1.11752	0	0	-Inf	0.511874	1	ENSMUSG00000038119	-	Cdon	cell adhesion molecule-related/down-regulated by oncogenes [Source:MGI Symbol;Acc:MGI:1926387]
mmucirc_014287	0.558762	1.11752	0	0	-Inf	0.511874	1	ENSMUSG00000032252	mm9_circ_012640	Glce	glucuronyl C5-epimerase [Source:MGI Symbol;Acc:MGI:2136405]
mmucirc_004401	4.0125	4.84508	3.17992	0.65632	-0.607529	0.512784	1	ENSMUSG00000034575	mm9_circ_006518	Tent4a	terminal nucleotidyltransferase 4A [Source:MGI Symbol;Acc:MGI:2682295]
mmucirc_013723	0.544072	0	1.08814	Inf	Inf	0.514376	1	ENSMUSG00000026142	-	Rhbdd1	rhomboid domain containing 1 [Source:MGI Symbol;Acc:MGI:1924117]
mmucirc_001783	0.544072	0	1.08814	Inf	Inf	0.514376	1	ENSMUSG00000034088	-	Hdlbp	high density lipoprotein (HDL) binding protein [Source:MGI Symbol;Acc:MGI:99256]
mmucirc_006793	0.544072	0	1.08814	Inf	Inf	0.514376	1	ENSMUSG00000021699	-	Pde4d	phosphodiesterase 4D, cAMP specific [Source:MGI Symbol;Acc:MGI:99555]
mmucirc_007891	0.544072	0	1.08814	Inf	Inf	0.514376	1	ENSMUSG00000028345	-	Tex10	testis expressed gene 10 [Source:MGI Symbol;Acc:MGI:1344413]
mmucirc_016500	13.1473	14.4037	11.8909	0.825543	-0.276584	0.514868	1	ENSMUSG00000052942	mm9_circ_003071	Glis3	GLIS family zinc finger 3 [Source:MGI Symbol;Acc:MGI:2444289]
mmucirc_006851	1.59367	2.25576	0.931577	0.412977	-1.27587	0.517798	1	ENSMUSG00000041439	mm9_circ_009434	Mfsd6	major facilitator superfamily domain containing 6 [Source:MGI Symbol;Acc:MGI:1922925]
mmucirc_020034	1.58386	2.41218	0.755541	0.313219	-1.67476	0.518331	1	ENSMUSG00000069833	-	Ahnak	AHNAK nucleoprotein (desmoyokin) [Source:MGI Symbol;Acc:MGI:1316648]
mmucirc_018714	1.40173	2.39939	0.404063	0.168403	-2.57001	0.518674	1	ENSMUSG00000004356	-	Utp20	UTP20 small subunit processome component [Source:MGI Symbol;Acc:MGI:1917933]
mmucirc_013293	2.12458	3.17728	1.07188	0.337359	-1.56764	0.519806	1	ENSMUSG00000092341	-	-	-
mmucirc_026381	0.525593	1.05119	0	0	-Inf	0.521857	1	ENSMUSG00000016918	-	Sulf1	sulfatase 1 [Source:MGI Symbol;Acc:MGI:2138563]
mmucirc_021265	0.525593	1.05119	0	0	-Inf	0.521857	1	ENSMUSG00000063281	-	Zfp35	zinc finger protein 35 [Source:MGI Symbol;Acc:MGI:99179]
mmucirc_003073	0.525593	1.05119	0	0	-Inf	0.521857	1	ENSMUSG00000024238	-	Zeb1	zinc finger E-box binding homeobox 1 [Source:MGI Symbol;Acc:MGI:1344313]
mmucirc_001520	0.525593	1.05119	0	0	-Inf	0.521857	1	ENSMUSG00000031511	-	Arhgef7	Rho guanine nucleotide exchange factor (GEF7) [Source:MGI Symbol;Acc:MGI:1860493]
mmucirc_010710	0.525593	1.05119	0	0	-Inf	0.521857	1	ENSMUSG00000001472	mm9_circ_005749	Tcf25	transcription factor 25 (basic helix-loop-helix) [Source:MGI Symbol;Acc:MGI:1914105]
mmucirc_005975	0.525593	1.05119	0	0	-Inf	0.521857	1	ENSMUSG00000032217	-	Rnf111	ring finger 111 [Source:MGI Symbol;Acc:MGI:1934919]
mmucirc_019419	0.973355	0.399898	1.54681	3.86802	1.95159	0.522635	1	ENSMUSG00000040929	mm9_circ_008469	Rfx3	regulatory factor X, 3 (influences HLA class II expression) [Source:MGI Symbol;Acc:MGI:106582]
mmucirc_026251	0.527514	0	1.05503	Inf	Inf	0.523032	1	ENSMUSG00000005674	-	Tomm40l	translocase of outer mitochondrial membrane 40-like [Source:MGI Symbol;Acc:MGI:3589112]
mmucirc_017792	0.527514	0	1.05503	Inf	Inf	0.523032	1	ENSMUSG00000048000	-	Gigyf2	GRB10 interacting GYF protein 2 [Source:MGI Symbol;Acc:MGI:2138584]
mmucirc_034423	0.527514	0	1.05503	Inf	Inf	0.523032	1	ENSMUSG00000037275	-	Gemin5	gem nuclear organelle associated protein 5 [Source:MGI Symbol;Acc:MGI:2449311]
mmucirc_018937	0.527514	0	1.05503	Inf	Inf	0.523032	1	ENSMUSG00000028053	-	Ash1l	ASH1 like histone lysine methyltransferase [Source:MGI Symbol;Acc:MGI:2183158]
mmucirc_009694	0.527514	0	1.05503	Inf	Inf	0.523032	1	ENSMUSG00000102476	-	-	-
mmucirc_010607	0.527514	0	1.05503	Inf	Inf	0.523032	1	ENSMUSG00000039852	mm9_circ_000398	Rere	arginine glutamic acid dipeptide (RE) repeats [Source:MGI Symbol;Acc:MGI:2683486]
mmucirc_017671	0.527514	0	1.05503	Inf	Inf	0.523032	1	ENSMUSG00000031075	-	Ano1	anoctamin 1, calcium activated chloride channel [Source:MGI Symbol;Acc:MGI:2142149]
mmucirc_032123	0.527514	0	1.05503	Inf	Inf	0.523032	1	ENSMUSG00000059401	-	Mamld1	mastermind-like domain containing 1 [Source:MGI Symbol;Acc:MGI:3045303]
mmucirc_010445	0.521635	1.04327	0	0	-Inf	0.523097	1	ENSMUSG00000037486	mm9_circ_003099	Asxl2	ASXL transcriptional regulator 2 [Source:MGI Symbol;Acc:MGI:1922552]
mmucirc_013349	0.521635	1.04327	0	0	-Inf	0.523097	1	ENSMUSG00000001870;ENSMUSG00000084025	-	Ltbp1;-	latent transforming growth factor beta binding protein 1 [Source:MGI Symbol;Acc:MGI:109151];;;-
mmucirc_005507	0.521635	1.04327	0	0	-Inf	0.523097	1	ENSMUSG00000024420	-	Zfp521	zinc finger protein 521 [Source:MGI Symbol;Acc:MGI:95459]
mmucirc_009194	0.517677	1.03535	0	0	-Inf	0.524349	1	ENSMUSG00000019768	-	Esr1	estrogen receptor 1 (alpha) [Source:MGI Symbol;Acc:MGI:1352467]
mmucirc_006620	0.517677	1.03535	0	0	-Inf	0.524349	1	ENSMUSG00000018765	mm9_circ_005799	Fxr2	FMR1 autosomal homolog 2 [Source:MGI Symbol;Acc:MGI:1346074]
mmucirc_018107	0.517677	1.03535	0	0	-Inf	0.524349	1	ENSMUSG00000021838	-	Samd4	sterile alpha motif domain containing 4 [Source:MGI Symbol;Acc:MGI:1921730]
mmucirc_026544	0.517677	1.03535	0	0	-Inf	0.524349	1	ENSMUSG00000037646	-	Vps13b	vacuolar protein sorting 13B [Source:MGI Symbol;Acc:MGI:1916380]
mmucirc_024398	0.517677	1.03535	0	0	-Inf	0.524349	1	ENSMUSG00000024151	-	Msh2	mutS homolog 2 [Source:MGI Symbol;Acc:MGI:101816]
mmucirc_009459	0.517677	1.03535	0	0	-Inf	0.524349	1	ENSMUSG00000033396	-	Spg11	SPG11, spatacsin vesicle trafficking associated [Source:MGI Symbol;Acc:MGI:2444989]
mmucirc_006249	0.517677	1.03535	0	0	-Inf	0.524349	1	ENSMUSG00000029207	-	Apbb2	amyloid beta (A4) precursor protein-binding, family B, member 2 [Source:MGI Symbol;Acc:MGI:108405]
mmucirc_024905	0.517677	1.03535	0	0	-Inf	0.524349	1	ENSMUSG00000032263	-	Bckdhb	branched chain ketoacid dehydrogenase E1, beta polypeptide [Source:MGI Symbol;Acc:MGI:88137]
mmucirc_012472	0.517677	1.03535	0	0	-Inf	0.524349	1	ENSMUSG00000034160	-	Ogt	O-linked N-acetylglucosamine (GlcNAc) transferase (UDP-N-acetylglucosamine:polypeptide-N-acetylglucosaminyl transferase) [Source:MGI Symbol;Acc:MGI:1339639]
[truncated: 1,854 more rows]

## Sheet: Sheet3
Control vs Model down	Control vs Model up	Model vs ACU down	Model vs ACU up
[truncated: 5 more rows]
